# Supplementary material for: Epstein-Barr Virus in Burkitt Lymphoma in Africa Reveals a Limited Set of Whole Genome and LMP-1 Sequence Patterns: Analysis of Archival Datasets and Field Samples From Uganda, Tanzania, and Kenya
Source: Front Oncol. 2022 Mar 7;12:812224. doi: 10.3389/fonc.2022.812224 (PMC8948429; doi:10.3389/fonc.2022.812224)
Supplement: Supplementary file 3 [file DataSheet_1.zip › EBV_wgs_aligned_219_acc_titled.fa]

>NC_7605
agaattcgtcttgctctattcacccttacttttcttcttgcccgttctctttcttagtat
gaatccagtatgcctgcctgtaattgttgcgccctacctcttttggctggcggctattgc
cgcctcgtgtttcacggcctcagttagtaccgttgtgaccgccaccggcttggccctctc
acttctactcttggcagcagtggccagctcatatgccgctgcacaaaggaaactgctgac
accggtgacagtgcttactgcggttgtcacttgtgagtacacacgcaccatttacaatgc
atgatgttcgtgagattgatctgtctctaacagttcacttcctctgcttttctcctcagt
ctttgcaatttgcctaacatggaggattgaggacccaccttttaattctcttctgtttgc
attgctggccgcagctggcggactacaaggcatttacggttagtgtgcctctgttatgaa
atgcaggtttgacttcatatgtatgccttggcatgacgtcaactttacttttatttcagt
tctggtgatgcttgtgctcctgatactagcgtacagaaggagatggcgccgtttgactgt
ttgtggcggcatcatgtttttggcatgtgtacttgtcctcatcgtcgacgctgttttgca
gctgagtcccctccttggagctgtaactgtggtttccatgacgctgctgctactggcttt
cgtcctctggctctcttcgccagggggcctaggtactcttggtgcagcccttttaacatt
ggcagcaggtaagccacacgtgtgacattgcttgcctttttgccacatgttttctggaca
caggactaaccatgccatctctgattatagctctggcactgctagcgtcactgattttgg
gcacacttaacttgactacaatgttccttctcatgctcctatggacacttggtaagtttt
cccttcctttaactcattacttgttcttttgtaatcgcagctctaacttggcatctcttt
tacagtggttctcctgatttgctcttcgtgctcttcatgtccactgagcaagatccttct
ggcacgactgttcctatatgctctcgcactcttgttgctagcctccgcgctaatcgctgg
tggcagtattttgcaaacaaacttcaagagtttaagcagcactgaatttatacccagtga
gtatctatttgttactcctgtttagttgaagaaaacaagctattggattgtaacacacat
tttacgctttgttccttagatttgttctgcatgttattactgattgtcgctggcatactc
ttcattcttgctatcctgaccgaatggggcagtggaaatagaacatacggtccagttttt
atgtgcctcggtggcctgctcaccatggtagccggcgctgtgtggctgacggtgatgtct
aacacgcttttgtctgcctggattcttacagcaggattcctgattttcctcattggtaag
tgtgacaccaacaggtgttgccttgttatgtca-ccgttctgacacatgacttacatggg
tttggcttttgtaggctttgccctctttggggtcattagatgctgccgctactgctgcta
ctactgccttacactggaaagtgaggagcgcccaccgaccccatatcgcaacactgtata
aaggtaagtattattaaattttagagacactatcacgtgtaacttgacgtgcaaggatgg
aagagaggggcagggaaacgcaaatgccggttgcccggtatgggggcccgtttattatgg
taaggctcttcgggcaagatggagaggcaaacatacaggaggaaaggctatatgagctac
tctctgacccacgctccgcgctcggcctagacccggggcccctgattgctgagaacctgc
tgctagtggcgctgcgtggcaccaacaacgatcccaggcctcagcgtcaggagagggcca
gagaactggccctcgttggcattctactaggaaacggcgagcagggtgaacacttgggca
cggagagtgccctggaggcctcaggcaacaactatgtgtatgcctacggaccagactgga
tggcaaggccttccacatggtccgcggaaatccagcaattcctgcgactcctgggcgcca
cgtacgtgcttcgcgtggagatgggcaggcagtttggcttcgaggtgcatagaagccggc
cctccttccgtcagttccaggccatcaatcaccttgtcctgtttgacaacgcccttcgca
agtacgattccggccaggtggcggcgggcttccagagggcccttctggtggccgggccag
agaccgctgacacgaggccggacctccgcaagctgaatgagtgggtgtttggtggcaggg
ctgctggtggcagacagctggccgacgagctaaagatcgtgtccgcgctgcgagacactt
actcgggccacttggtccttcagcccacggagacccttgacacatggaaggtgttgagca
gggacacacgaaccgctcatagtttggagcacggattcattcatgccgcggggaccatcc
aggccaactgcccacagctgtttatgagacgccagcaccccggcctctttcccttcgtta
atgcaatagcatcatcgctgggctggtactaccagaccgccaccggccccggagcagatg
ccagggcggcggcccggcgccaacaggcctttcagaccagggcggcggctgaatgccatg
ccaaaagcggggtgccggtcgtggccggcttctacaggaccatcaacgccacgctcaagg
gaggagagggcctacagcccactatgtttaacggggagctgggggccatcaagcaccagg
cacttgacactgtgaggtatgactacggccactatctcataatgttggggccattccagc
catggagcggactgacggcccctccgtgcccctacgccgaaagttcatgggcacaggcgg
ccgtgcagacggccctcgagctgttctcggccctgtacccggccccgtgcatctcgggct
acgcgcgccccccgggccccagtgctgtgatcgagcatctggggtccctagttccaaagg
ggggtctgctgttgtttctgtctcacctaccggatgatgttaaggacgggctcggagaaa
tggggccggccagggccacgggacctggaatgcagcagtttgtcagcagctacttcctca
accccgcctgttccaacgtcttcattacagtgaggcagcgaggggagaagatcaacggcc
gtaccgtcctccaagcgctcggacgcgcatgcgatatggcaggctgccagcactatgtgc
tgggctccacggttcccctcggtggactcaactttgtcaacgacctggcgtccccggttt
ccaccgccgagatgatggatgatttctctcccttcttcaccgtggagtttcccccgattc
aagaggagggcgcaagttctccggtacccttagatgtggacgagagcatggacatctctc
cgtcttacgagttgccctggctctcgctggagtcatgcctcacaagcatcctgtcacacc
ccaccgtgggaagcaaggagcacttggtcaggcacacggacagggtcagcggaggacgcg
tggcacagcagcccggggtaggtcccctggacctgccgctggcggactacgccttcgttg
cccacagtcaggtctggaccaggcccggtggggctcctcccttgccctatcgtacctggg
atcgaatgacagagaagctgcttgtctccgcaaaacccggcggagagaacgttaaggttt
caggtaccgtgattacattgggagaacaggggtacaaagtgtcgttggatctgagggagg
gaaccaggctggcaatggctgaggcgctgctgaacgcagcatgtgccccaatcttggatc
cggaagacgtcttgctcaccctgcatctacacctggatccgcgccgggcagacaactcgg
ccgtgatggaggctatgacggcggcgagtgactacgcgcgtggcctgggcgtgaagctga
cctttggctcggcctcctgccccgagaccggctcgtccgcctccaacttcatgaccgtgg
tggcctctgtctccgccccaggggaattctcgggtcctctgatcacgccagtgcttcaga
agacgggcagtctcctgattgcggtgcgttgcggggatggcaagatccagggagggtcgc
tgtttgagcagctctttagcgacgtggccacgaccccacgggcacccgaggcgttgtctc
tgaagaatctcttccgggcagtccagcagctggtcaagagcggcatcgtgctgtcagggc
atgacatcagcgacgggggcctggtgacctgcctggtggagatggccctggccgggcagc
ggggagtgaccatcactatgccggtggcctccgactacctcccggagatgtttgcagagc
accccggcctggtgtttgaggtggaggagcgcagcgtgggtgaggtgctgcagaccctgc
gctccatgaacatgtacccggcagtcctcggtcgagtgggcgagcaaggtccagatcaaa
tgtttgaggtgcagcacggcccagagacggtgttgcgccagtcgctgcgcctgctgctgg
gaacctggtcatcctttgccagcgagcagtacgagtgcctgcgaccagatcggattaacc
ggtccatgcacgtgtccgactacggctataacgaagcactggcagtctccccgttgacag
gaaagaatctcagcccacgccggttggtgacagagcctgacccacgatgtcaggtggccg
tgctatgcgccccgggcaccaggggccatgaaagcctcctggcggccttcacgaatgccg
gatgcctgtgccgacgggtgttctttcgcgaggttagggacaacacgttcctcgacaagt
acgtgggtctggccatcggaggagttcatggggccagggactctgccctggcaggccgtg
ccaccgtggcgctgattaatcgtttccccgccctgcgtgacgctattctaaagttcctca
acaggccagatacgttctcggtggccttgggggagctgggggtgcaagttttggctggcc
tgggggccgtggggtcaacagataatccacccgcccctggcgtggaagttaatgtccaga
gatcacctctgattctggcccccaacgcctctggcatgtttgagtcccgctggctgaaca
ttagcatcccggcgaccaccagctctgtcatgctgcgtggcctccggggctgcgtcctgc
cttgttgggtgcaaggctcgtgcctgggcctgcaatttactaacctcgggatgccatatg
ttttgcagaatgcccaccagatcgcctgccacttccacagcaatggcacggatgcctggc
gctttgctatgaattatccaagaaaccccacggagcagggcaacattgcagggctctgtt
cacgcgatggtcgtcatctggctctcctgtgtgacccctcactttgtacagacttttggc
aatgggagcacattccccccgcctttgggcaccccacggggtgctccccctggacactta
tgtttcaagcagctcacctatggtcactcaggcacggtcgcccctccgagtgaccagtca
ccttccagactatgcatacactgaatttagcctgatattgtccccctagccccgggccca
gccctcctcagaaaactctgcatggagaagctggacgtgaacctc------ccc---ccc
agacctgtgtgctgtatttacaaacactacaataaacccaatgtgcaaatgtggtttgta
tggctactttgtgttcctaaaaaatgcaacaatagaagtggaaaccctcagtcacgggac
attaacctcaaccacaaaatgggggttggagaaagtaaccacatatactggagatgattc
atgggctgggggttcccggacaatacacccatctggagttcaacctaattacatggtaga
taaattaagagtccctcctcaccactcgaaactatggcagacattc--tataagataacg
aggagagatgaggtgagggcagaggacattgggcaggtgtgggccacggggcagctggcc
atat-cccccgcactacagaagtgtaagcaaagtgaagggctcggaaggcaggcggggcc
tagcaatgtcacagctaaatgcccaccagggcacacactcaagcggggtctcggagctcc
taggtcagaccacgaaaggtcagcctgcaaggtggatggcgtgttttctgaggttatccc
cgctacgtgcagtgctgggtgatagagaccctagaa----tgtgt--cgaaatgaccaag
cgtccccgcagcggggctc---ccaacacgggttcccagagagggtaaaagagggggcca
taaagcccagggtgtaaaacaccgaccgcgccaccagatggcacacgtgggggaaatgag
ggttagcataggcaacccccgcctacacaccaactatagcaaaccccgccccgtcacggt
gacgtagtctgtcttgaggagatgtagacttgtagacactgcaaaacctcaggacctacg
ctgccctagaggttttgctagggaggagacgtgtgtggctgtagccacccgtcccgggta
caagtcccgggtggtgaggacggtgtctgtggttgtcttcccagactctgctttctgccg
tcttcggtcaagtaccagctggtggtccgcatgttttgatccaaacttttgttttaggat
ttatgcatccattatcccgcagttccacctaaacggggcttaacgttgcatcccagaaga
tgcacgcttaaccccgcctacaaccgtgacgtagctgtttaccagcatgtatagagttac
ggttcgctacatcaaacaggacagccgttgccctagtggtttcggacacaccgccaacgc
tcagtgcggtgctaccgacccgaggtcaagtcccgggggaggagaagagaggcttcccgc
ctagagcatttgcaagtcaggattctctaatccctctgggagaagggtattcggcttgtc
cgctat-ttttttgtggctagttttgcacccacaacatgtaagggcccgctacccctaca
acacaaaacaaactatctcccctaaccatccttttgccaatcaattctgtgacagggttt
cctggacacccagtcttagttcaggtagacacccagttatgcagtgccaccaattccaac
catttttaaacctcctggaattctatcattaaacggcatgcaggaaaaggacaagcagcg
aaaattcacg-cccccttgggaggtggcggcat-atgcaaaggatagcactcccactcta
ctactgggtatcatatgctgactgta----------------------------------
---------------------------tatgcatgaggatagcatatgctacccggatac
------------------------------agatta--------------------ggat
agcatatactacccagatat----------------------------------------
--------------------------------------------------ag--------
----------------------attaggatagcatatg----------------------
--------ctaccca---------------------------------------------
--------------------------------------------gatatagattaggata
------------------------------gcctatgctac-------------------
-----------cca----------------------------------------------
--------------gatataaattaggatag-----------------------------
-------------------------------catata-----------------------
-------ctacc------------------------------------------------
------------cagatatagat-------------------------------------
------------------------------------------------------------
------------------------------------------------------------
-------------------tagga------------------------------------
----------------------------------------------------tagcat--
----------------------------atgctacccagatatagattaggatagcctat
g-----------------------------------------------------------
------------------------------------------------------------
---------------------------------------------------------cta
cccagatatag-------------------------------------------------
------------------------------------------------------------
----------attaggatagcatat-----------------------------------
------------------------------------------------------------
------------------------gctaccca----------------------------
--gatataga--------------------------------------------------
------------------------------------------------------------
---------ttaggatagcatatgctat--------------------------------
------------------------------------------------------------
-------------------------cc-a--gatat------------------------
------------------------------------------------------------
-------------ttgggtagtatatgctacccagatataaattaggatagcatatacta
ccctaatctctattaggatagcatatgctacccgg-------------------------
-----------------------------------atacagattaggatagcatatacta
cccag-------------------------------------------------------
-----at-----------------------------------------------------
------------------------------------------------------------
------------------------------------------------------------
----------------------------------atagattaggatagcatatg------
------------------------ctacccagatata-----------------------
-------g------------------------------attaggatagc-----------
-------------------------------------------------ctatgcta---
---------------------------cccagatat------------------------
------aaattaggatagc-----------------------------------------
------------------------------------------------------------
------------------------------------------------------------
---------------atatactacccagatat----------------------------
--ag------------------------------attaggat------------------
------------------------------------------agcatatgctaccca-g-
-----------------------------------------------------------a
tatagattag--------------------------------------------------
------------------------------------------------------------
--gatagcctatgctac------------------------------ccagatatagatt
aggatagcatatgctatccag---------------------------------------
------------------------------------------------------------
------------------------------------------------------------
--------------------------------------------atat------------
------------------------------------------------tt-ggg------
------tagtatatgctac--------------------c-----------catggcaac
attagcccaccgtgct------ctcagcgacctcgtgaatatgaggaccaacaaccctgt
gcttggcgctcag---gcgcaagtgtgtgtaatttgtcctccagatcgcagcaatcgcgc
ccctatcttggcccgcccacctacttatgcaggtattccccggggtgccattagtggttt
tgtgggcaagtggtttgaccgcagtggttagcggggttacaatcagccaagttattacac
ccttattttacagtccaaaaccgcagggcggcgtgtgggggctgacgcgtgcccccactc
cacaatttca-aaaaaaagagtggccacttgtctttgtttatgggccccattggcgtgga
gccccgtttaattttcg---------ggggtgttagagacaaccagtggagtccgctgct
gtcggcgtccactctctttccccttgttacaaatagagtg--------taacaacatggt
tcac---------ctgtcttggtccctgcctgggacacatcttaataaccccagtatcat
attgcactaggattatgtgttgcccatagccataaattcgtgtgagatggacatccagtc
tttacggcttgtccccaccccatggatttctattgttaaagatattcagaatgtttcatt
cctacactagtatttattgcccaaggggtttgtgagggttatattggtgtcatagcacaa
tgccaccactgaa-ccccccgtccaaattttattctgggggcgtcacctgaaaccttgtt
ttcgagcacctcacatacaccttactgttcacaactcagcagttattctattagctaaac
gaaggagaatgaagaagcaggcgaagattcaggagagttcactgcccgctccttgatctt
cagccactgcccttgtgactaaaatggttcactaccctcgtggaatcctgaccccatgta
aataaaaccgtgacagctcatggggtgggagatatcgctgttccttaggacccttttact
aaccctaattcgatagcatatgcttcccgttgggtaacatatgctattgaattagggtta
gtctggatagtatatactactacccgggaagcatatgctacccgtttagggttaacaagg
gggccttataaacactattgctaatgccctcttgagggtccgcttatcggtagctacaca
ggcccctctgattgacgttggtgtagcctcccgtagtcttcctgggcccctgggaggtac
atgtcccccagcattggtgtaagagcttcagccaagagttacacataaaggcaatgttgt
gttgcagtccacagactgcaaagtctgctccaggatgaaagccactcagtgttggcaaat
gtgcacatccatttataaggatgtcaactacagtcagagaacccctttgtgtttggt---
-ccccccccgtgtcacatgtggaacagggcccagttggcaagttgtaccaaccaactgaa
gggattacatgcactgccccgcgggaaatacgtcctacccaggaacccgaaacagtgttt
cccagaagctgtaaaaatagaacgccctggaactgccccactgtgcaatgcagcttttag
ccatgccatgctctataaatcacttccctatctcaggtaggcctgcacaccttaggtatg
gagcgaaggttagtggtcactctgcagtgcctggtgctgctttacctggcacctgagtgt
ggaggtacagaccaatgtgacaattttccccaaatgttgagggacctaagagatgccttc
agtcgtgttaaaacctttttccagacaaaggacgaggtagataaccttttgctcaaggag
tctctgctagaggactttaagggctaccttggatgccaggccctgtcagaaatgatccaa
ttctacctggaggaagtcatgccacaggctgaaaaccaggaccctgaagccaaagaccat
gtcaattctttgggtgaaaatctaaagaccctacggctccgcctgcgcaggtgccacagg
ttcctgccgtgtgagaacaagagtaaagctgtggaacagataaaaaatgcctttaacaag
ctgcaggaaaaaggaatttacaaagccatgagtgaatttgacatttttattaactacata
gaagcatacatgacaattaaagccaggtgataattccataccctggaagcaggagatggg
tgcatttcaccccaaccccccc-tttcgactgtcatttacaataaaatgaaaccttttat
tcttgattgcctcttgtgttcttgccgcccaggtaccttcctgtgttctccccacgggaa
aaagaatagcttctgcagaaggccattgacgcaagttttgcccgtggggattacccgacc
cagccacttacagcacattttgttctaggtccatcttaggagcccgggccagcattctat
cagcttaacgggaagagaagtggggagggcactcgcccactaaccttaacacctgcagcc
tacaaaagtacactagctgtttgctctattcgccactagagaccgccaagatgcgaaact
acaggcccgggcccaggccttgcagggcagacggttaggctgacaaggggacaagtgtgg
caggtgggcgggaaggggcacaagaatgccggcgaaactggaccacggtccaccccgccc
tcaagcgtccgggagccgggcggctcggctaaggagggcggccttgcgaacaattattag
tagctaccaacaagggcccccagatgccccccaccagtca-cccggccgtgtccactcac
atattccactcttatttttaaattaatgtgtcccaattagaaacccaagcgcagaaatta
gttgagaggctagtgttttaaacatgcaccctaggccagccagagataatgtcacaagat
tatcaagttggtgtaaacacgccgtgggaaaaaatttatggttcagtgcgtcgagtgcta
tctttggaacagtagaaaattgaaccttgttggcgggagaaggaataacgccttatctgg
gaggagcgacggattatagccaataagagagctcaagacgcagggctcgcaaagtatagt
ggccccgtgggaccttagaggtggagcaacgtctaaagtggtaataacaccaggcggggc
tgggcaaaggggtcctacgggcgggattaattacgccttgcttacgcaagctcagttaat
tcgcccacgacttgaaaaatgtagcccttaaccaattggcggcccctaa----g-ggggg
gactaaggtcccactacaaaaactctgtgttctgctgcaaattttagatcagatggcata
gagacaaggacaccgaagacccccagagccctcatcgcagggttcttaccatgcggccat
gtaggcccacttaacactacaagacctacgcctctccattcatcatgtaacccacaaatc
atctaaaccgtaagtctaagggcctcctgaggttttctcaggaggccctaatgtataatt
aatcatgcatttgattttaaaaaagtaggttacactcattttaggccagactttatttgc
agattaataatttatgtgattctccttccctctaggactgaagaaacagcctcctgcacg
tgagcatgtatctgaaataattattatgtcataagtgtaatgattagaaagtcataaacc
cacttccctttacatgaatctgggcactgaattttggggtacttctaaagactaacgtgt
tcgatttcggggtcacttccccttttataagtgtgtgaacagtgatttcagtaaaaccta
agagatatttggtgtcacttccgcattttaagtttcagaaaattttaaaattaaaattga
aatttctctcaaaataattccaatgaaaacttcaaagaatcttatgtatgtaattctttt
gccccaaactgggcttcagatgccttctattgcactctcacaaaaacattctggacacat
gtgccagacgcctgggcctctaaggccctcgggtccccctggaccccggcctcagcaacc
ctgctgctcccctcctgccaccccagcctccccccctccccgtcccccttcg-ctcctg-
------------------------------------------------------------
------------------------------------------------------------
------------------------------------------------------------
------------------------------------------------------------
------------------------------------------------------------
------------------------------------------------------------
------------------------------------------------------------
------------------------------------------------------------
------------------------------------------------------------
------------------------------------------------------------
------------------------------------------------------------
------------------------------------------------------------
------------------------------------------------------------
------------------------------------------------------------
------------------------------------------------------------
------------------------------------------------------------
------------------------------------------------------------
------------------------------------------------------------
------------------------------------------------------------
------------------------------------------------------------
------------------------------------------------------------
------------------------------------------------------------
------------------------------------------------------------
------------------------------------------------------------
------------------------------------------------------------
------------------------------------------------------------
------------------------------------------------------------
------------------------------------------------------------
------------------------------------------------------------
------------------------------------------------------------
------------------------------------------------------------
------------------------------------------------------------
------------------------------------------------------------
------------------------------------------------------------
------------------------------------------------------------
------------------------------------------------------------
------------------------------------------------------------
------------------------------------------------------------
------------------------------------------------------------
------------------------------------------------------------
------------------------------------------------------------
------------------------------------------------------------
------------------------------------------------------------
------------------------------------------------------------
------------------------------------------------------------
------------------------------------------------------------
------------------------------------------------------------
------------------------------------------------------------
------------------------------------------------------------
------------------------------------------------------------
------------------------------------------------------------
------------------------------------------------------------
------------------------------------------------------------
------------------------------------------------------------
------------------------------------------------------------
------------------------------------------------------------
------------------------------------------------------------
------------------------------------------------------------
------------------------------------------------------------
------------------------------------------------------------
------------------------------------------------------------
------------------------------------------------------------
------------------------------------------------------------
------------------------------------------------------------
------------------------------------------------------------
------------------------------------------------------------
------------------------------------------------------------
------------------------------------------------------------
------------------------------------------------------------
------------------------------------------------------------
------------------------------------------------------------
------------------------------------------------------------
------------------------------------------------------------
------------------------------------------------------------
------------------------------------------------------------
------------------------------------------------------------
------------------------------------------------------------
------------------------------------------------------------
------------------------------------------------------------
------------------------------------------------------------
------------------------------------------------------------
------------------------------------------------------------
------------------------------------------------------------
------------------------------------------------------------
------------------------------------------------------------
------------------------------------------------------------
------------------------------------------------------------
------------------------------------------------------------
------------------------------------------------------------
------------------------------------------------------------
------------------------------------------------------------
------------------------------------------------------------
------------------------------------------------------------
------------------------------------------------------------
------------------------------------------------------------
------------------------------------------------------------
------------------------------------------------------------
------------------------------------------------------------
------------------------------------------------------------
------------------------------------------------------------
------------------------------------------------------------
------------------------------------------------------------
------------------------------------------------------------
------------------------------------------------------------
------------------------------------------------------------
------------------------------------------------------------
------------------------------------------------------------
------------------------------------------------------------
------------------------------------------------------------
------------------------------------------------------------
------------------------------------------------------------
------------------------------------------------------------
------------------------------------------------------------
------------------------------------------------------------
------------------------------------------------------------
------------------------------------------------------------
------------------------------------------------------------
------------------------------------------------------------
------------------------------------------------------------
------------------------------------------------------------
------------------------------------------------------------
------------------------------------------------------------
------------------------------------------------------------
------------------------------------------------------------
------------------------------------------------------------
------------------------------------------------------------
------------------------------------------------------------
------------------------------------------------------------
------------------------------------------------------------
------------------------------------------------------------
------------------------------------------------------------
------------------------------------------------------------
------------------------------------------------------------
------------------------------------------------------------
------------------------------------------------------------
------------------------------------------------------------
------------------------------------------------------------
------------------------------------------------------------
------------------------------------------------------------
------------------------------------------------------------
------------------------------------------------------------
------------------------------------------------------------
------------------------------------------------------------
------------------------------------------------------------
------------------------------------------------------------
------------------------------------------------------------
------------------------------------------------------------
------------------------------------------------------------
------------------------------------------------------------
------------------------------------------------------------
------------------------------------------------------------
------------------------------------------------------------
------------------------------------------------------------
------------------------------------------------------------
------------------------------------------------------------
------------------------------------------------------------
------------------------------------------------------------
------------------------------------------------------------
------------------------------------------------------------
------------------------------------------------------------
------------------------------------------------------------
------------------------------------------------------------
------------------------------------------------------------
------------------------------------------------------------
------------------------------------------------------------
------------------------------------------------------------
------------------------------------------------------------
------------------------------------------------------------
------------------------------------------------------------
------------------------------------------------------------
------------------------------------------------------------
------------------------------------------------------------
------------------------------------------------------------
------------------------------------------------------------
------------------------------------------------------------
------------------------------------------------------------
------------------------------------------------------------
------------------------------------------------------------
------------------------------------------------------------
------------------------------------------------------------
------------------------------------------------------------
------------------------------------------------------------
------------------------------------------------------------
------------------------------------------------------------
------------------------------------------------------------
------------------------------------------------------------
------------------------------------------------------------
------------------------------------------------------------
------------------------------------------------------------
------------------------------------------------------------
------------------------------------------------------------
------------------------------------------------------------
------------------------------------------------------------
------------------------------------------------------------
------------------------------------------------------------
------------------------------------------------------------
------------------------------------------------------------
------------------------------------------------------------
------------------------------------------------------------
------------------------------------------------------------
------------------------------------------------------------
------------------------------------------------------------
------------------------------------------------------------
------------------------------------------------------------
-----------------------------------------------ttcctcccccggt
ccccag-tagggccgcctgcccccctgcacccagtacctgcccctcttggccacgcaccc
cgggccaggccaccttagacccggccaagccccatccctgaagacccagcggccattctc
tctggtaacgagcagagaagaagtagaggcccgcggccattgggcccagattgagagacc
agtccaggggcccgaggttggagccagcgggcacccgaggtcccagcacccggtccctcc
ggggggcagagacaggcaggg-ccccccggcagctggccccgaggaggcgcccggagtgg
ggccggtcggctgggctggccgagcccgggtctgggaggtctggggtggcgagcctgctg
tctcaggaggggcctggctccgccgggtggccctggggtaagtctgggaggcagagggtc
ggcctaggcccggggaagtggagggggatcgcccgggtctctgttggcagagtccgggcg
atcctctgagaccctccgggcccggacggtcgccctcagccccccagacagaccccaggg
tctccaggcagggtccggcatcttcaggggcagcaggctcaccaccacaggccccccaga
cccgggtctcggccagccgagccgaccggccccgcgcctggcgcctcctcggggccagcc
gccggggttggttctgcccctctctctgtccttcagaggaaccagggacctcgggcaccc
cagagcccctcgggcccgcctccaggcgccctcctggtctccgctcccctctgagccccg
ttaaacccaaagaatgtctgaggggagccaccctcggggcccaggccccagagtccagag
gtcaggggcacctcagggtgcctccccgggtcccaggccagccggagggaccccggcagc
ccgggcggccccagaggccggttcctcgccccttccccgggcttcagagcccaggatgtc
ccccagaagggaccctaggcgtcccctctcctcccctccaggcccgagcctctccctcgc
ggagaggggcctctttgggccctcaagtccagccccaccgagacccgagtggcccggat-
ccccccaccggcccttctctctgtccccctgctcctctccaaccttcgctccaccctaga
ccccagcttctggcctccccgggtccaccaggccagccggagggaccccggcagcccggg
cgagtcgccttccctctcccctggcctctccttcccgcctcccacccgagccccctcagc
ttgcctccccaccgggtccatcaggccggccggagggaccccggcggcccggtgtcagtc
ccccctgcagccgcccagtctctgcctccaggcaagggcgccagcttttctccccccagc
ctgaggcccagtctcctgtgcactgtctgtaaagtccagcctcccacgcccgtccacggc
tcccgggcccagcctcgtccacccctccccacggtggacaggccctctgtccacccgggc
catccccgcccccctgtgtccaccccagtcccgtccaggggggactttatgtgacccttg
ggcctggctccccatagactcccatgtaagcctgcctcgagtaggtgcctccagagcccc
ttttgcccccctggcggccca-gcccgacccccgggcg-cccccaaactttgtccagat-
gtccaggggtccccgagggtga-ggcccagcccc-ctcccgcccctgtccactgccccgg
tccccccagaagcccccaaaagtagaggctcaggccatgcgcgccctgtcaccaggcctg
ccaaagagccagatctaaggccgggagaggcagccccaaagcgggtgcagtaacaggtaa
tctctggtagtgatttggacccgaaatctgacactttagagctctggaggactttaaaac
tctaaaaatcaaaactttagaggcgaatgggcgccattttgtccccacgcgcgcataatg
gcggacctaggcctaaaacccccaggaagcgggtctatggttggctgcgctgctgctatc
tttagaggggaaaagaggaataagcccccagacaggggagtgggcttgtttgtgacttca
ccaaaggtcagggcccaagggggttcgcgttgctaggccaccttctcagtccagcgcgtt
tacgtaagccagacagcagccaattgtcagttctagggagg-gggaccactgcccctggt
ataaagtggtcctgcagctatttctggtcgcatcagagcgccaggagtccacacaaatgt
aagagggggtcttctacctctccctagccctccgccccctccaaggactcgggcccagtt
tctaac-ttttccccttccctccctcgtcttgccctgcgcccggggccaccttcatcacc
gtcgctgactccgccatccaagcctaggggagaccgaagtgaaggccctggaccaacccg
gcccgggccccccggtatcgggccagaggtaagtggactttaattttttctgctaagccc
aacactccaccacacccaggcacacactacacacacccacccgtctcagggtcccctcgg
acagctcctaagaaggcaccggtcgcccagtcctaccagagggggccaagaacccagacg
agtccgtagaagggtcctcgtccagcaagaagaggaggtggtaagcggttcaccttcagg
ggtaagtaacctgacctctccagggctcacataaagggaggcttagtatacatgcttctt
gcttttcacaggaacctgggggctagtctgggtgggattaggctgcctcaagttgcatca
gccagggcttcatgccctcctcagttccctagtccccgggcttcaggccccctccgtccc
cgtcctccagagacccgggcttcaggccctgcctctcctgttacccttttagaaccacag
cctggacacatgtgccagacgccttggcctctaaggccctcgggtccccctggaccccgg
cctcagcaaccctgctgctcccctcctgccaccccagcctccccccctccccgtccccct
tcgctcctgatcctcccccggtccccagtagggccgcctgcccccctgcacccagtacct
gcccctcttggccacgcaccccgggccaggccaccttagacccggccaagccccatccct
gaagacccagcggccattctctctggtaacgagcagagaagaagtagaggcccgcggcca
ttgggcccagattgagagaccagtccaggggcccgaggttggagccagcgggcacccgag
gtcccagcacccggtccctccggggggcagagacaggcagggcc-ccccggcagctggcc
ccgaggaggcgcccggagtggggccggtcggctgggctggccgagcccgggtctgggagg
tctggggtggcgagcctgctgtctcaggaggggcctggctccgccgggtggccctggggt
aagtctgggaggcagagggtcggcctaggcccggggaagtggagggggatcgcccgggtc
tctgttggcagagtccgggcgatcctctgagaccctccgggcccggacggtcgccctcag
ccccccagacagaccccagggtctccaggcagggtccggcatcttcaggggcagcaggct
caccaccacaggccccccagacccgggtctcggccagccgagccgaccggccccgcgcct
ggcgcctcctcggggccagccgccggggttggttctgcccctctctctgtccttcagagg
aaccagggacctcgggcaccccagagcccctcgggcccgcctccaggcgccctcctggtc
tccgctcccctctgagccccgttaaacccaaagaatgtctgaggggagccaccctcgggg
cccaggccccagagtccagaggtcaggggcacctcagggtgcctccccgggtcccaggcc
agccggagggaccccggcagcccgggcggccccagaggccggttcctcgccccttccccg
ggcttcagagcccaggatgtcccccagaagggaccctaggcgtcccctctcctcccctcc
aggcccgagcctctccctcgcggagaggggcctctttgggccctcaagtccagccccacc
gagacccgagtggcccggat-ccccccaccggcccttctctctgtccccctgctcctctc
caaccttcgctccaccctagaccccagcttctggcctccccgggtccaccaggccagccg
gagggaccccggcagcccgggcgagtcgcctt---ccctctcccctggcctctccttccc
gcctcccacccgagccccctcagcttgcctccccaccgggtccatcaggccggccggagg
gaccccggcggcccggtgtcagtcccccctgcagccgcccagtctctgcctccaggcaag
ggcgccagcttttctccccccagcctgaggcccagtctcctgtgcactgtctgtaaagtc
cagcctcccacgcccgtccacggctcccgggcccagcctcgtccacccctccccacggtg
gacaggccctctgtccacccgggccatccccgcccc-cctgtgtccaccccagtcccgtc
caggggggactttatgtgacccttgggcctggctccccatagactcccatgtaagcctgc
ctcgagtaggtgcctccagagccccttttgcccccctggcggcccagcccgacccccggg
cgcccccaaactttgtccagatgtccaggggtccccgagggtgaggc-ccagccccctcc
cgcccctgtccactgccccggtccccccagaagcccccaaaagtagaggctcaggccatg
cgcgccctgtcaccaggcctgccaaagagccagatctaaggccgggagaggcagccccaa
agcgggtgcagtaacaggtaatctctggtagtgatttggacccgaaatctgacactttag
agctctggaggactttaaaactctaaaaatcaaaactttagaggcgaatgggcgccattt
tgtccccacgcgcgcataatggcggacctaggcctaaaacccccaggaagcgggtctatg
gttggctgcgctgctgctatctttagaggggaaaagaggaataagcccccagacagggga
gtgggcttgtttgtgacttcaccaaaggtcagggcccaagggggttcgcgttgctaggcc
accttctcagtccagcgcgtttacgtaagccagacagcagccaattgtcagttctaggga
-gggggaccactgcccctggtataaagtggtcctgcagctatttctggtcgcatcagagc
gccaggagtccacacaaatgtaagagggggtcttctacctctccctagccctccgccccc
tccaaggactcgggcccagtttctaac-ttttccccttccctccctcgtcttgccctgcg
cccggggccaccttcatcaccgtcgctgactccgccatccaagcctaggggagaccgaag
tgaaggccctggaccaacccggcccgggccccccggtatcgggccagaggtaagtggact
ttaattttttctgctaagcccaacactccaccacacccaggcacacactacacacaccca
cccgtctcagggtcccctcggacagctcctaagaaggcaccggtcgcccagtcctaccag
agggggccaagaacccagacgagtccgtagaagggtcctcgtccagcaagaagaggaggt
ggtaagcggttcaccttcaggggtaagtaacctgacctctccagggctcacataaaggga
ggcttagtatacatgcttcttgcttttcacaggaacctgggggctagtctgggtgggatt
aggctgcctcaagttgcatcagccagggcttcatgccctcctcagttccctagtccccgg
gcttcaggccccctccgtccccgtcctccagagacccgggcttcaggccctgcctctcct
gttacccttttagaaccacagcctggacacatgtgccagacgccttggcctctaaggccc
tcgggtccccctggaccccggcctcagcaaccctgctgctcccctcctgccacccca---
gcctccccccctccccgtcccccttcgctcctgatcctcccccggtccccagtagggccg
cctgcccccctgcacccagtacctgcccctcttggccacgcaccccgggccaggccacct
tagacccggccaagccccatccctgaagacccagcggccattctctctggtaacgagcag
agaagaagtagaggcccgcggccattgggcccagattgagagaccagtccaggggcccga
ggttggagccagcgggcacccgaggtcccagcacccggtccctccggggggcagagacag
gcagggcc-ccccggcagctggccccgaggaggcgcccggagtggggccggtcggctggg
ctggccgagcccgggtctgggaggtctggggtggcgagcctgctgtctcaggaggggcct
ggctccgccgggtggccctggggtaagtctgggaggcagagggtcggcctaggcccgggg
aagtggagggggatcgcccgggtctctgttggcagagtccgggcgatcctctgagaccct
ccgggcccggacggtcgccctcagccccccagacagaccccagggtctccaggcagggtc
cggcatcttcaggggcagcaggctcaccaccacaggccccccagacccgggtctcggcca
gccgagccgaccggccccgcgcctggcgcctcctcggggccagccgccggggttggttct
gcccctctctctgtccttcagaggaaccagggacctcgggcaccccagagcccctcgggc
ccgcctccaggcgccctcctggtctccgctcccctctgagccccgttaaacccaaagaat
gtctgaggggagccaccctcggggcccaggccccagagtccagaggtcaggggcacctca
gggtgcctccccgggtcccaggccagccggagggaccccggcagcccgggcggccccaga
ggccggttcctcgccccttccccgggcttcagagcccaggatgtcccccagaagggaccc
taggcgtcccctctcctcccctccaggcccgagcctctccctcgcggagaggggcctctt
tgggccctcaagtccagccccaccgagacccgagtggcccggat-ccc-cccaccggccc
ttctctctgtccccctgctcctctccaaccttcgctccaccctagaccccagcttctggc
ctccccgggtccaccaggccagccggagggaccccggcagcccgggcgagtcgccttccc
tctcccctggcctctccttcccgcctcccacccgagccccctcagcttgcctccccaccg
ggtccatcaggccggccggagggaccccggcggcccggtgtcagtcccccctgcagccgc
ccagtctctgcctccaggcaagggcgccagcttttctccccccagcctgaggcccagtct
cctgtgcactgtctgtaaagtccagcctcccacgcccgtccacggctcccgggcccagcc
tcgtccacccctccccacggtggacaggccctctgtccacccgggccatccccg-ccccc
ctgtgtccaccccagtcccgtccaggggggactttatgtgacccttgggcctggctcccc
atagactcccatgtaagcctgcctcgagtaggtgcctccagagccccttttgcccccctg
gcggcccagcccgacccccgggcgcccccaaactttgtccagatgtccaggggtccccga
gggtgaggcccagccccctcccgcccctgtc-cactgccccggtccccccagaagccccc
aaaagtagaggctcaggccatgcgcgccctgtcaccaggcctgccaaagagccagatcta
aggccgggagaggcagccccaaagcgggtgcagtaacaggtaatctctggtagtgatttg
gacccgaaatctgacactttagagctctggaggactttaaaactctaaaaatcaaaactt
tagaggcgaatgggcgccattttgtccccacgcgcgcataatggcggacctaggcctaaa
acccccaggaagcgggtctatggttggctgcgctgctgctatctttagaggggaaaagag
gaataagcccccagacaggggagtgggcttgtttgtgacttcaccaaaggtcagggccca
agggggttcgcgttgctaggccaccttctcagtccagcgcgtttacgtaagccagacagc
agccaattgtcagttctagggagggg-gaccactgcccctggtataaagtggtcctgcag
ctatttctggtcgcatcagagcgccaggagtccacacaaatgtaagagggggtcttctac
ctctccctagccctccgccccctccaaggactcgggcccagtttctaac-ttttcccctt
ccctccctcgtcttgccctgcgcccggggccaccttcatcaccgtcgctgactccgccat
ccaagcctaggggagaccgaagtgaaggccctggaccaacccggcccgggccccccggta
tcgggccagaggtaagtggactttaattttttctgctaagcccaacactccaccacaccc
aggcacacactacacacacccacccgtctcagggtcccctcggacagctcctaagaaggc
accggtcgcccagtcctaccagagggggccaagaacccagacgagtccgtagaagggtcc
tcgtccagcaagaagaggaggtggtaagcggttcaccttcaggggtaagtaacctgacct
ctccagggctcacataaagggaggcttagtatacatgcttcttgcttttcacaggaacct
gggggctagtctgggtgggattaggctgcctcaagttgcatcagccagggcttcatgccc
tcctcagttccctagtccccgggcttcaggccccctccgtccccgtcctccagagacccg
ggcttcaggccctgcctctcctgttacccttttagaaccacagcctggacacatgtgcca
gacgccttggcctctaaggccctcgggtccccctggaccccggcctcagcaaccctgctg
ctcccctcctgccaccccagcct-ccccccctccccgtcccccttcgctcctgatcctcc
cccggtccccagtagggccgcctgcccccctgcacccagtacctgcccctcttggccacg
caccccgggccaggccaccttagacccggccaagccccatccctgaagacccagcggcca
ttctctctggtaacgagcagagaagaagtagaggcccgcggccattgggcccagattgag
agaccagtccaggggcccgaggttggagccagcgggcacccgaggtcccagcacccggtc
cctccggggggcagagacaggcagggcc-ccccggcagctggccccgaggaggcgcccgg
agtggggccggtcggctgggctggccgagcccgggtctgggaggtctggggtggcgagcc
tgctgtctcaggaggggcctggctccgccgggtggccctggggtaagtctgggaggcaga
gggtcggcctaggcccggggaagtggagggggatcgcccgggtctctgttggcagagtcc
gggcgatcctctgagaccctccgggcccggacggtcgccctcagccccccagacagaccc
cagggtctccaggcagggtccggcatcttcaggggcagcaggctcaccaccacaggcccc
ccagacccgggtctcggccagccgagccgaccggccccgcgcctggcgcctcctcggggc
cagccgccggggttggttctgcccctctctctgtccttcagaggaaccagggacctcggg
caccccagagcccctcgggcccgcctccaggcgccctcctggtctccgctcccctctgag
ccccgttaaacccaaagaatgtctgaggggagccaccctcggggcccaggccccagagtc
cagaggtcaggggcacctcagggtgcctccccgggtcccaggccagccggagggaccccg
gcagcccgggcggccccagaggccggttcctcgccccttccccgggcttcagagcccagg
atgtcccccagaagggaccctaggcgtcccctctcctcccctccaggcccgagcctctcc
ctcgcggagaggggcctctttgggccctcaagtccagccccaccgagacccgagtggccc
ggat-ccccccaccggcccttctctctgtccccctgctcctctccaaccttcgctccacc
ctagaccccagcttctggcctccccgggtccaccaggccagccggagggaccccggcagc
ccgggcgagtcgccttccctctcccctggcctctccttcccgcctcccacccgagccccc
tcagcttgcctccccaccgggtccatcaggccggccggagggaccccggcggcccggtgt
cagtcccccctgcagccgcccagtctctgcctccaggcaagggcgccagcttttctcccc
ccagcctgaggcccagtctcctgtgcactgtctgtaaagtccagcctcccacgcccgtcc
acggctcccgggcccagcctcgtccacccctccccacggtggacaggccctctgtccacc
cgggccatccccg-cccccctgtgtccaccccagtcccgtccaggggggactttatgtga
cccttgggcctggctccccatagactcccatgtaagcctgcctcgagtaggtgcctccag
agccccttttgcccccctggcggcccagcccgacccccgggcgcccccaaactttgtcca
gatgtccaggggtccccgagggtgaggcccagccccctcccgcccctgtccactgccccg
gtccccccagaagcccccaaaagtagaggctcaggccatgcgcgccctgtcaccaggcct
gccaaagagccagatctaaggccgggagaggcagccccaaagcgggtgcagtaacaggta
atctctggtagtgatttggacccgaaatctgacactttagagctctggaggactttaaaa
ctctaaaaatcaaaactttagaggcgaatgggcgccattttgtccccacgcgcgcataat
ggcggacctaggcctaaaacccccaggaagcgggtctatggttggctgcgctgctgctat
ctttagaggggaaaagaggaataagcccccagacaggggagtgggcttgtttgtgacttc
accaaaggtcagggcccaagggggttcgcgttgctaggccaccttctcagtccagcgcgt
ttacgtaagccagacagcagccaattgtcagttctagggag-ggggaccactgcccctgg
tataaagtggtcctgcagctatttctggtcgcatcagagcgccaggagtccacacaaatg
taagagggggtcttctacctctccctagccctccgccccctccaaggactcgggcccagt
ttctaac-ttttccccttccctccctcgtcttgccctgcgcccggggccaccttcatcac
cgtcgctgactccgccatccaagcctaggggagaccgaagtgaaggccctggaccaaccc
ggcccgggccccccggtatcgggccagaggtaagtggactttaattttttctgctaagcc
caacactccaccacacccaggcacacactacacacacccacccgtctcagggtcccctcg
gacagctcctaagaaggcaccggtcgcccagtcctaccagagggggccaagaacccagac
gagtccgtagaagggtcctcgtccagcaagaagaggaggtggtaagcggttcaccttcag
gggtaagtaacctgacctctccagggctcacataaagggaggcttagtatacatgcttct
tgcttttcacaggaacctgggggctagtctgggtgggattaggctgcctcaagttgcatc
agccagggcttcatgccctcctcagttccctagtccccgggcttcaggccccctccgtcc
ccgtcctccagagacccgggcttcaggccctgcctctcctgttacccttttagaaccaca
gcctggacacatgtgccagacgccttggcctctaaggccctcgggtccccctggaccccg
gcctcagcaaccctgctgctcccctcctgccaccccagcctccccccctccccgtccccc
ttcgctcctgatcctcccccggtccccagtagggccgcctgcccccctgcacccagtacc
tgcccctcttggccacgcaccccgggccaggccaccttagacccggccaagccccatccc
tgaagacccagcggccattctctctggtaacgagcagagaagaagtagaggcccgcggcc
attgggcccagattgagagaccagtccaggggcccgaggttggagccagcgggcacccga
ggtcccagcacccggtccctccggggggcagagacaggcagggcc-ccccggcagctggc
cccgaggaggcgcccggagtggggccggtcggctgggctggccgagcccgggtctgggag
gtctggggtggcgagcctgctgtctcaggaggggcctggctccgccgggtggccctgggg
taagtctgggaggcagagggtcggcctaggcccggggaagtggagggggatcgcccgggt
ctctgttggcagagtccgggcgatcctctgagaccctccgggcccggacggtcgccctca
gccccccagacagaccccagggtctccaggcagggtccggcatcttcaggggcagcaggc
tcaccaccacaggccccccagacccgggtctcggccagccgagccgaccggccccgcgcc
tggcgcctcctcggggccagccgccggggttggttctgcccctctctctgtccttcagag
gaaccagggacctcgggcaccccagagcccctcgggcccgcctccaggcgccctcctggt
ctccgctcccctctgagccccgttaaacccaaagaatgtctgaggggagccaccctcggg
gcccaggccccagagtccagaggtcaggggcacctcagggtgcctccccgggtcccaggc
cagccggagggaccccggcagcccgggcggccccagaggccggttcctcgccccttcccc
gggcttcagagcccaggatgtcccccagaagggaccctaggcgtcccctctcctcccctc
caggcccgagcctctccctcgcggagaggggcctctttgggccctcaagtccagccccac
cgagacccgagtggcccggat-ccccccaccggcccttctctctgtccccctgctcctct
ccaaccttcgctccaccctagaccccagcttctggcctccccgggtccaccaggccagcc
ggagggaccccggcagcccgggcgagtcgcctt-ccctctcccctggcctctccttcccg
cctcccacccgagccccctcagcttgcctccccaccgggtccatcaggccggccggaggg
accccggcggcccggtgtcagtcccccctgcagccgcccagtctctgcctccaggcaagg
gcgccagcttttctccccccagcctgaggcccagtctcctgtgcactgtctgtaaagtcc
agcctcccacgcccgtccacggctcccgggcccagcctcgtccacccctccccacggtgg
acaggccctctgtccacccgggccatccccg-cccccctgtgtccaccccagtcccgtcc
aggggggactttatgtgacccttgggcctggctccccatagactcccatgtaagcctgcc
tcgagtaggtgcctccagagccccttttgcccccctggcggcccagcccgacccccgggc
gcccccaaactttgtccagatgtccaggggtccccgagggtgaggcccagccccctcccg
cccctgtccactgccccggtccccccagaagcccccaaaagtagaggctcaggccatgcg
cgccctgtcaccaggcctgccaaagagccagatctaaggccgggagaggcagccccaaag
cgggtgcagtaacaggtaatctctggtagtgatttggacccgaaatctgacactttagag
ctctggaggactttaaaactctaaaaatcaaaactttagaggcgaatgggcgccattttg
tccccacgcgcgcataatggcggacctaggcctaaaacccccaggaagcgggtctatggt
tggctgcgctgctgctatctttagaggggaaaagaggaataagcccccagacaggggagt
gggcttgtttgtgacttcaccaaaggtcagggcccaagggggttcgcgttgctaggccac
cttctcagtccagcgcgtttacgtaagccagacagcagccaattgtcagttctaggga-g
ggggaccactgcccctggtataaagtggtcctgcagctatttctggtcgcatcagagcgc
caggagtccacacaaatgtaagagggggtcttctacctctccctagccctccgccccctc
caaggactcgggcccagtttctaac-ttttccccttccctccctcgtcttgccctgcgcc
cggggccaccttcatcaccgtcgctgactccgccatccaagcctaggggagaccgaagtg
aaggccctggaccaacccggcccgggccccccggtatcgggccagaggtaagtggacttt
aattttttctgctaagcccaacactccaccacacccaggcacacactacacacacccacc
cgtctcagggtcccctcggacagctcctaagaaggcaccggtcgcccagtcctaccagag
ggggccaagaacccagacgagtccgtagaagggtcctcgtccagcaagaagaggaggtgg
taagcggttcaccttcaggggtaagtaacctgacctctccagggctcacataaagggagg
cttagtatacatgcttcttgcttttcacaggaacctgggggctagtctgggtgggattag
gctgcctcaagttgcatcagccagggcttcatgccctcctcagttccctagtccccgggc
ttcaggccccctccgtccccgtcctccagagacccgggcttcaggccctgcctctcctgt
tacccttttagaaccacagcctggacacatgtgccagacgccttggcctctaaggccctc
gggtccccctggaccccggcctcagcaaccctgctgctcccctcctgccaccccagcctc
c-ccccctccccgtcccccttcgctcctgatcctcccccggtccccagtagggccgcctg
cccccctgcacccagtacctgcccctcttggccacgcaccccgggccaggccaccttaga
cccggccaagccccatccctgaagacccagcggccattctctctggtaacgagcagagaa
gaagtagaggcccgcggccattgggcccagattgagagaccagtccaggggcccgaggtt
ggagccagcgggcacccgaggtcccagcacccggtccctccggggggcagagacaggcag
ggcc-ccccggcagctggccccgaggaggcgcccggagtggggccggtcggctgggctgg
ccgagcccgggtctgggaggtctggggtggcgagcctgctgtctcaggaggggcctggct
ccgccgggtggccctggggtaagtctgggaggcagagggtcggcctaggcccggggaagt
ggagggggatcgcccgggtctctgttggcagagtccgggcgatcctctgagaccctccgg
gcccggacggtcgccctcagccccccagacagaccccagggtctccaggcagggtccggc
atcttcaggggcagcaggctcaccaccacaggccccccagacccgggtctcggccagccg
agccgaccggccccgcgcctggcgcctcctcggggccagccgccggggttggttctgccc
ctctctctgtccttcagaggaaccagggacctcgggcaccccagagcccctcgggcccgc
ctccaggcgccctcctggtctccgctcccctctgagccccgttaaacccaaagaatgtct
gaggggagccaccctcggggcccaggccccagagtccagaggtcaggggcacctcagggt
gcctccccgggtcccaggccagccggagggaccccggcagcccgggcggccccagaggcc
ggttcctcgccccttccccgggcttcagagcccaggatgtcccccagaagggaccctagg
cgtcccctctcctcccctccaggcccgagcctctccctcgcggagaggggcctctttggg
ccctcaagtccagccccaccgagacccgagtggcccggat-ccccccaccggcccttctc
tctgtccccctgctcctctccaaccttcgctccaccctagaccccagcttctggcctccc
cgggtccaccaggccagccggagggaccccggcagcccgggcgagtcgcctt-ccctctc
ccctggcctctccttcccgcctcccacccgagccccctcagcttgcctccccaccgggtc
catcaggccggccggagggaccccggcggcccggtgtcagtcccccctgcagccgcccag
tctctgcctccaggcaagggcgccagcttttctccccccagcctgaggcccagtctcctg
tgcactgtctgtaaagtccagcctcccacgcccgtccacggctcccgggcccagcctcgt
ccacccctccccacggtggacaggccctctgtccacccgggccatccccg-cccccctgt
gtccaccccagtcccgtccaggggggactttatgtgacccttgggcct-ggctccccata
gactcccatgtaagcctgcctcgagtaggtgcctccagagccccttttgcccccctggcg
gcccagcccgacccccgggcgcccccaaactttgtccagatgtccaggggtccccgaggg
tgaggcccagccccctcccgcccctgtcca-ctgccccggtccccccagaagcccccaaa
agtagaggctcaggccatgcgcgccctgtcaccaggcctgccaaagagccagatctaagg
ccgggagaggcagccccaaagcgggtgcagtaacaggtaatctctggtagtgatttggac
ccgaaatctgacactttagagctctggaggactttaaaactctaaaaatcaaaactttag
aggcgaatgggcgccattttgtccccacgcgcgcataatggcggacctaggcctaaaacc
cccaggaagcgggtctatggttggctgcgctgctgctatctttagaggggaaaagaggaa
taagcccccagacaggggagtgggcttgtttgtgacttcaccaaaggtcagggcccaagg
gggttcgcgttgctaggccaccttctcagtccagcgcgtttacgtaagccagacagcagc
caattgtcagttctaggga-gggggaccactgcccctggtataaagtggtcctgcagcta
tttctggtcgcatcagagcgccaggagtccacacaaatgtaagagggggtcttctacctc
tccctagccctccgccccctccaaggactcgggcccagtttctaac-ttttccccttccc
tccctcgtcttgccctgcgcccggggccaccttcatcaccgtcgctgactccgccatcca
agcctaggggagaccgaagtgaaggccctggaccaacccggcccgggccccccggtatcg
ggccagaggtaagtggactttaattttttctgctaagcccaacactccaccacacccagg
cacacactacacacacccacccgtctcagggtcccctcggacagctcctaagaaggcacc
ggtcgcccagtcctaccagagggggccaagaacccagacgagtccgtagaagggtcctcg
tccagcaagaagaggaggtggtaagcggttcaccttcaggggtaagtaacctgacctctc
cagggctcacataaagggaggcttagtatacatgcttcttgcttttcacaggaacctggg
ggctagtctgggtgggattaggctgcctcaagttgcatcagccagggcttcatgccctcc
tcagttccctagtccccgggcttcaggccccctccgtccccgtcctccagagacccgggc
ttcaggccctgcctctcctgttacccttttagaaccacagcctggacacatgtgccagac
gccttggcctctaaggccctcgggtccccctggaccccggcctcagcaaccctgctgctc
ccctcct--gccaccccagcct-ccccccctccccgtcccccttcgctcctgatcctccc
ccggtccccagtagggccgcctgcccccctgcacccagtacctgcccctcttggccacgc
accccgggccaggccaccttagacccggccaagccccatccctgaagacccagcggccat
tctctctggtaacgagcagagaagaagtagaggcccgcggccattgggcccagattgaga
gaccagtccaggggcccgaggttggagccagcgggcacccgaggtcccagcacccggtcc
ctccggggggcagagacaggcagggcc-ccccggcagctggccccgaggaggcgcccgga
gtggggccggtcggctgggctggccgagcccgggtctgggaggtctggggtggcgagcct
gctgtctcaggaggggcctggctccgccgggtggccctggggtaagtctgggaggcagag
ggtcggcctaggcccggggaagtggagggggatcgcccgggtctctgttggcagagtccg
ggcgatcctctgagaccctccgggcccggacggtcgccctcagccccccagacagacccc
agggtctccaggcagggtccggcatcttcaggggcagcaggctcaccaccacaggccccc
cagacccgggtctcggccagccgagccgaccggccccgcgcctggcgcctcctcggggcc
agccgccggggttggttctgcccctctctctgtccttcagaggaaccagggacctcgggc
accccagagcccctcgggcccgcctccaggcgccctcctggtctccgctcccctctgagc
cccgttaaacccaaagaatgtctgaggggagccaccctcggggcccaggccccagagtcc
agaggtcaggggcacctcagggtgcctccccgggtcccaggccagccggagggaccccgg
cagcccgggcggccccagaggccggttcctcgccccttccccgggcttcagagcccagga
tgtcccccagaagggaccctaggcgtcccctctcctcccctccaggcccgagcctctccc
tcgcggagaggggcctctttgggccctcaagtccagccccaccgagacccgagtggcccg
gat--cccc-c-caccggcccttctctctgtccccctgctcctctccaaccttcgctcca
ccctagaccccagcttctggcctccccgggtccaccaggccagccggagggaccccggca
gcccgggcgagtcgccttccctctcccctggcctctccttcccgcctcccacccgagccc
cctcagcttgcctccccaccgggtccatcaggccggccggagggaccccggcggcccggt
gtcagtcccccctgcagccgcccagtctctgcctccaggcaagggcgccagcttttctcc
ccccagcctgaggcccagtctcctgtgcactgtctgtaaagtccagcctcccacgcccgt
ccacggctcccgggcccagcctcgtccacccctccccacggtggacaggccctctgtcca
cccgggccatccccg-cccccctgtgtccaccccagtcccgtcca-ggggggactttatg
tgacccttgggcctggctccccatagactcccatgtaagcctgcctcgagtaggtgcctc
cagagccccttttgcccccctggcggcccagcccgacccccgggcgcccccaaactttgt
ccagatgtccaggggtccccgagggtgaggcccagccccctcccgcccctgtccactgcc
ccggtccccccagaagcccccaaaagtagaggctcaggccatgcgcgccctgtcaccagg
cctgccaaagagccagatctaaggccgggagaggcagccccaaagcgggtgcagtaacag
gtaatctctggtagtgatttggacccgaaatctgacactttagagctctggaggacttta
aaactctaaaaatcaaaactttagaggcgaatgggcgccattttgtccccacgcgcgcat
aatggcggacctaggcctaaaacccccaggaagcgggtctatggttggctgcgctgctgc
tatctttagaggggaaaagaggaataagcccccagacaggggagtgggcttgtttgtgac
ttcaccaaaggtcagggcccaagggggttcgcgttgctaggccaccttctcagtccagcg
cgtttacgtaagccagacagcagccaattgtcagttctagggaggggg-accactgcccc
tggtataaagtggtcctgcagctatttctggtcgcatcagagcgccaggagtccacacaa
atgtaagagggggtcttctacctctccctagccctccgccccctccaaggactcgggccc
agtttctaac-ttttccccttccctccctcgtcttgccctgcgcccggggccaccttcat
caccgtcgctgactccgccatccaagcctaggggagaccgaagtgaaggccctggaccaa
cccggcccgggccccccggtatcgggccagaggtaagtggactttaattttttctgctaa
gcccaacactccaccacacccaggcacacactacacacacccacccgtctcagggtcccc
tcggacagctcctaagaaggcaccggtcgcccagtcctaccagagggggccaagaaccca
gacgagtccgtagaagggtcctcgtccagcaagaagaggaggtggtaagcggttcacctt
caggggtaagtaacctgacctctccagggctcacataaagggaggcttagtatacatgct
tcttgcttttcacaggaacctgggggctagtctgggtgggattaggctgcctcaagttgc
atcagccagggcttcatgccctcctcagttccctagtccccgggcttcaggccccctccg
tccccgtcctccagagacccgggcttcaggccctgcctctcctgttacccttttagaacc
acagcc-tggacacatgtgccagacgccttggcctctaaggccctcgggtccccctggac
cccggcctcagcaaccctgctgctcccctcctgccaccccagcctccccccctccccgtc
ccccttcgctcctgatcctcccccggtccccagtagggccgcctgcccccctgcacccag
tacctgcccctcttggccacgcaccccgggccaggccaccttagacccggccaagcccca
tccctgaagacccagcggccattctctctggtaacgagcagagaagaagtagaggcccgc
ggccattgggcccagattgagagaccagtccaggggcccgaggttggagccagcgggcac
ccgaggtcccagcacccggtccctccggggggcagagacaggcagggcc-ccccggcagc
tggccccgaggaggcgcccggagtggggccggtcggctgggctggccgagcccgggtctg
ggaggtctggggtggcgagcctgctgtctcaggaggggcctggctccgccgggtggccct
ggggtaagtctgggaggcagagggtcggcctaggcccggggaagtggagggggatcgccc
gggtctctgttggcagagtccgggcgatcctctgagaccctccgggcccggacggtcgcc
ctcagccccccagacagaccccagggtctccaggcagggtccggcatcttcaggggcagc
aggctcaccaccacaggccccccagacccgggtctcggccagccgagccgaccggccccg
cgcctggcgcctcctcggggccagccgccggggttggttctgcccctctctctgtccttc
agaggaaccagggacctcgggcaccccagagcccctcgggcccgcctccaggcgccctcc
tggtctccgctcccctctgagccccgttaaacccaaagaatgtctgaggggagccaccct
cggggcccaggccccagagtccagaggtcaggggcacctcagggtgcctccccgggtccc
aggccagccggagggaccccggcagcccgggcggccccagaggccggttcctcgcccctt
ccccgggcttcagagcccaggatgtcccccagaagggaccctaggcgtcccctctcctcc
cctccaggcccgagcctctccctcgcggagaggggcctctttgggccctcaagtccagcc
ccaccgagacccgagtggcccggat-cc-ccccaccggcccttctctctgtccccctgct
cctctccaaccttcgctccaccctagaccccagcttctggcctccccgggtccaccaggc
cagccggagggaccccggcagcccgggcgagtcgccttccctctcccctggcctctcctt
cccgcctcccacccgagccccctcagcttgcctccccaccgggtccatcaggccggccgg
agggaccccggcggcccggtgtcagtcccccctgcagccgcccagtctctgcctccaggc
aagggcgccagcttttctccccccagcctgaggcccagtctcctgtgcactgtctgtaaa
gtccagcctcccacgcccgtccacggctcccgggcccagcctcgtccacccctccccacg
gtggacaggccctctgtccacccgggccatccccgcc-cccctgtgtccaccccagtccc
gtccaggggggactttatgtgacccttgggcctggctccccatagactcccatgtaagcc
tgcctcgagtaggtgcctccagagccccttttgcccccctggcggcccagcccgaccccc
gggcgcccccaaactttgtccagatgtccaggggtccccgagggtgaggcccagccccct
ctcgcccaagctgctttgattcctgggatatttttgggaatggtgttaactttctcccct
tgtatttgctattcaatcaacctgattccccctgctcatacctccacttacaaccaagcc
actacggccacgtccccggcctcccgctcgggtaagtgctttttcatttttagccccagc
ccctcctctataagttctaggcaaacctccaatcaccagccaccttccaatgtagtctct
tagagagtggctgctacgcattagagaccactttgagccacccacagtaaccacccagcg
ccaatctgtctacatagaagaagaagaggatgaagactaagtcacaggcttagccaggtg
atttgtgaatttcagtttatttactttcttccaatcaagctttcccagcctccgcttgtt
aggtcctagttatgggttttccat-gggggacttagtatccgttctattagattaacgtg
caagacgctaaacttaaccaaggtcag-ccaagggacgcgtgttatcccaggctgcccac
cctgaggatttccccccaaaa----------------tcctcctaccctctctttatgcc
atgtgtgttgttggcttgtgttagtgctatgtaatgcgttgccgccaggtggcagcctgt
ttatagatgtgcagtaccccttaatgttaggtctgctttagggctgccaggtggcgcaat
ctaggattaattcacctgtatccctttccctccacccgcagtaacccagcactggcgtgt
gacgtggtgtaaagttttgcctgaacctgtggttgggcaggtacatgccaacaaccttct
aagcacccgcgcttgtgttttgctttatctgccgccatcatgcctacattctatcttgcg
ttacatgggggacaaacatatcatctaattgttgacacggatagtcttggaaacccgtca
ctctcagtaattccctcgaatccctaccaggaacaactgtcagacactccattaattcca
ctaacaatctttgttggggaaaacacgggggtgcccccacca---ctcccaccaccc---
ccccca---ccaccacccccaccacccccaccacccccaccaccccc-------------
--accacccccaccacctccaccaccttc-----------------------------ac
caccacccccgcccccaccacccccaccacctcagcgcagggatgcctggacacaagagc
catcacctcttgatagggatccgctaggatatga--------------------------
------------------------------------------------------------
------------------------------------------------------------
------------------------------------------------------------
-------------------------------cgtcgggcatggacctctagcatctgcta
tgcgaatgctttggatggc----taattatattgtaagacaatcacggggtgaccggggc
cttattttgccacaaggcccacaaacagcccctcaggccaggttggtccagccacatgtc
ccccct--------------------ctacgcccgacagcacccac--------------
--------------------------------------------------------catt
ttgt--------------------------------------------------------
--------------------------------------cacctctgtcacaaccgaggct
tacccctccacaaccactcatgatgccaccaaggcctacccctcctacccct---ctgcc
acctgcaacacta---acggtgccaccaaggcctacccgtcctaccactctgccacccac
accactactcacggtactacaaaggcctaccgaacttcaaccca-cacca----------
-----tcaccaccacgcatgcatctccctgtcttgcatgtgccagaccaatcaatgcacc
ctcttactcatcaaagcacccc---aaatgatccagatagtccagaaccacggtccccga
ctgtattttataacattccacctatgccattacccccctcacaattgccaccaccagcag
caccagcacagccacctccaggggtcatcaacgaccaacaattacatcatctaccctcgg
ggccaccatggtggccacccatctgcgaccccccgcaaccctctaagactc------aag
gccagagccggggacagagcagggggaggggcaggggcaggggcaggggcagggg-caag
ggcaagtccagggacaagcaacgcaagcccggtggaccttggagaccagagccaaacacc
tccagtcctagcatgcctgaactaagtccagtcctcggtcttcatcagggacaaggggct
ggggactcaccaactcctggcccatccaatgccgcccccgtttgtagaaattcacacacg
gcaacccctaacgtttcaccaatacatgaaccggagtcccataatagcccagaggctccc
attctcttccccgatgattggtatcctccatctatagaccccgcagacttagacgaaagt
tgggattacatttttgagacaacagaatctcctagctcagatgaagattatgt-ggaggg
acccagtaaaagacctcgcccctccatccagtaaaaacccttgccctctccagcaaccaa
tgtatcccaaataaatgttacttc-ttttgctcttaaccattgacacgcctgtcattcta
tcaattaaacaaggg-aa------------------------------------------
------------------------------------------------------------
--aaaggtttagctattccaccaacacgaccccaaggaaggcttgccaaaattggtgcct
tgctctcagcac--tttgccagcaacttatagcatggtaggcagctcaactcggcccgtc
ttactgcccagcctactctccactcccagtccatgttcgcactcctatgcatttcctgcc
ctcccacttttaccccagtcccaacccaaaaccacacacaacacatagaattgtt-agtt
taaacagtttattgataggtggctgcttttagcctaattgtgtattgctctcgttgccaa
aacctgttgtaagggccggcacccgcaacatggggaaaacataaccgccgccatcccat-
ggggagggtagaggcggttgacatgtaggtgagtagtgtaagaagcatggcgaagtagac
aggttacttttagagtgtagtgtacagggccgggcgcaacagtgc---------------
------------------------------------------------------------
-----------------------------------------------------------c
accaacccgggg--------tctgagcattccatgggcagcagggacactgcactaccgc
caggtcctggggcagccggggttcctggcgctcc-gggggcagccgggcggccgccg---
------------------------------------------------------------
------------------------------------------------------------
------------------------------------------------------------
------------------------------------------------------------
------------------------------------------------------------
------------------------------------------------------------
------------gtgggtccgctgggccgctg----------------------------
------------------------------------------------------------
-------------------------------------cccc-------------------
------------------------------------------------------------
----------------------------------------------gctccgggtggggg
------------------------------------------------------------
------------------------------------------------------------
------------------------------------------------------------
------------------------------------------------------------
----------gtggccccgctgggcaccgctgcgccgccgccaggtcc------------
------------------------------------------------------------
---------------------------tggggcagccggggttcctggcgctcc-ggggg
cagc--------------------------------------------------------
------------------------------------------------------------
---------cgggcggccgccggtgggtccgctgggccgctgccccgctccgggtggggg
gtggccccgctgggcaccgctgcgccgccgccaggtcctggggcagccggggttcctggc
gctcc-gggggcagccgggcggccgccggtgggtccgctgggccgctgccccgct-----
------------------------------------------------------------
------------------------------------------------------------
------------------------------------------------------------
------------------------------------------------------------
------------------------------------------------------------
------------------------------------------------------------
----------cc------------------------------------------------
------------------------------------------------------------
-----------------gggtggggggtggccccgctgggcaccgctgcgccgccgccag
gtcc--------------------------------------------------------
-------------------------------------------tggggcagccggggttc
ctggcgctccgggggcagccgggcggccgccggtgggtccgctgggccgctgccccgctc
cgggtggggggtggccccgctgggcaccgctgcgccgccgc-------------------
------------------------------------------------------------
----------------------------------------------caggtc--------
------------------------------------------------------------
---------------------------------------------------------ctg
gggcagccggggttcctggcgctccgggggcagccgggcggccgccggtgggtccgctgg
gccgctgccccgctccgggtggggggtggccccgctgggcaccgc---------------
------------------------------------------------------------
--------------------------------------------------tgcgccgccg
ccaggtcctggggcagc-cggg--------------------------------------
------------------------------------------------------------
------------------------------------------------------------
------------------------------------------------------------
--------------------------------gttc--ctggcgctccgggggcagccgg
gcggccgccggtgggtccgctgg-------------------------------------
------------------------------------------------------------
------------------------------------------------------------
------------------------------------------------------------
---------------------------------gccgctgccccgctccgggtggggggt
ggccccgctgggcaccgctgcgccgccgccaggtc-------------------------
------------------------------------------------------------
------------------------------------------------------------
------------------------------------------------------------
------------------------------------------------------------
------------------------------------------------------------
------------------------------------------------------------
------------------------------------------------------------
-------------------------------------------------------ctgg-
------------------------------------------------------------
------------------------------------------------------------
----ggcagccggggttcctggcgctcc--------------------------------
------------------------------------------------------------
----------------------------------gggggcagccgggcggccg-------
------------------------------------------------------------
----------------------------------------------------------cc
ggtgggtccgctgggccg------------------------------------------
------------------------------------------------------------
-----------------------ctgccccgctccgggtgg-------------------
------------------------------------------------------------
----------------------------------------------ggggtggccccgct
gggcaccgctgcgccgccgccaggtcctggggcagccggggttcctggcgctccgggggc
agccgggcggccgccggtgggtccgctg--------------------------------
------------------------------------------------------------
---------------------------------ggccgctgccccgctccgggtgggggg
tggccccgctgggcaccgctgcgccgccgccaggtcctggggcagccggggttcctggcg
ctccgggggcagccgggcggccgccggtgggtccgctgggccgctgccccgctccgggtg
gggggtggccccgct---------------------------------------------
------------------------------------------------------------
------------------------------------------------------------
------------------------------------------------------------
------------------------------------------------------------
------------------------------------------------------------
------------------------------gggcaccgctgcgccgccgccaggtcctgg
ggcagccggggttcctggcgctccgggggcagccgggcggccgccggtgggtcc------
------------------------------------------------------------
------------------------------------------------------------
------------------------------------------------------------
------------------------------------------------------------
------------------------------------------------------------
------------------------------------------------------------
------------------------------------------------------------
------------------------------------------------------------
------------------------------------------------------------
------------------------------------------------------------
------------------------------------------------------------
------------------------------------------------------------
------------------------------------------------------------
------------------------------------------------------------
-----------------------------gct----------------------------
------------------------------------------------------------
------------------------------------------------------------
------------------------------------------------------------
------------------------------------------------------------
------------------------------------------------------------
------------------------------------------------------------
------------------------------------------------------------
----------------------------------------------------gggccgct
gccccgctccgggtggggggtggccccgctgggcaccg----------------------
------------------------------------------------------------
-------------------------------------------ctgcgccgccgcca---
------------------------------------------------------------
------------------------ggtcctggggcagccggggttcctggcgctccgggg
gcagccgggcggccgccggtgggtccgctgggccgctgccccgctccgggtgggggg---
------------------------------------------------------------
------------------------------------------------------------
--tggccccgctg-ggcaccgctgcgccgccgccaggtcctggggcagccggggttcctg
gcgctccgggggcagccgggcggccgccg-------------------------------
--------------------------------g---------------------------
------------------------------------------------------------
--------------------------------------tgggtccgctgggccgctg---
------------------------------------------------------------
------------------------------------------------------------
------------------------------------------------------------
------------------------------------------------------------
------------------------------------------------------------
------------------------------------------------------------
------------------------------------------------------------
------------------------------------------------------------
-----------------ccccgctccgggtggggggtggc--------------------
------------------------------------------------------------
---------------------------------------------cccgctgggcaccgc
tgcgccgccgccaggtcctggggcagccggggttcctggcgctccactgcacctggaatg
cagggtgggggcgt---ggtcccctggaccccagccccgccgatccctcccccagggcgt
acccggcttgcctggttctggggctcctctgggggtcgctgcatccgccggtagggttcg
aatgggcgtggtccgcttgctctgctggcccggtacgcctggattgccggctgggggctg
gggtcccgggacgccccctccctgctccca-cccggttccctcccccagggcgtgccccg
cttgcctggtcctggagctcatccggggatgctgcatccgctagtccgacctgggtgggt
gcggtccgctggccccaccctgggggtagccgccgggtctgctggtccggtgcacct-gg
aaggca----ggggggggggcagtgagggaggggcgtggtcctgggaccccgcgccgact
ggca-gggggtccccatggcacaggcctaggggtcca-gggggcagccgcggcccagcgc
gccccgttcacgggggaggaccgcggccgagccaccaggggcccggc-gggggtgggggg
tgcgctcccaggccggaccctggtgccaggcagggaccccgcgccacccgcttcat-ggg
gg-gggaggccgccgcaaggacgccgggccggctgggaggtgtgcaccccccgagcgtct
ggacgacgctggcgagccgggccggctcgccttcttttatcctctttttggggtctctgt
gtaatactttaaggtttgctcaggagt-gggggcttcttattggttaattcaggtgtgtc
attttagcccgttgggtt------------------------------------------
tcattaaggtgtgtcaccaggtgggtggtacctggaggttattctattgggataacgaga
ggaggaggggctagaggtccgcgagatttggggtaggcggagcctcaggagggtcccctc
catagggttgaaccaggagggggaggattgggctccgccccgatatacctagtgggtgga
gcctagaggtaggtatccatagggttccattatcctggaggtatcctaag-ctccgcccc
tatataccaggtgggtggagctaggtaggattcagctaggttcctactggggtacccccc
taccctaccttaaggtgcgccacccttcctccttccgttttaatggtagaataacctata
ggttattaacctagtggtggaatagggtattgcagctgggtatatacctataggtatata
gaacctagaggaagggaaccctatagtgtaatccctcccccccctac---ccccccctcc
cttacggttgcctgagcccatcccccaccccagcaccccggggtgacgtggcaccccgcg
tgccttactgacttgtcacctttgcacatttggtcagctgaccgatgctcgccacttcct
gggtcatgacctggcctgtgccttgtcccgtggacaatgtccctccagcgtggtggctgc
ctttgggatgcatcactttgagccactaagcccccgttgctcgccttgcctgcctcacca
tgacacactaagcccctgctaatccatgagccccgcctttaggaagcaccacgtcccggg
gacggaaggggacttggggtgattttctatgtgggggtggaaatatgagcaagaataagg
acggctccttattaacctgatcagccccggagttgcctgtttcatcactaaccccgggcc
tgaagaggttgacaagaagggtcaaggtttcgtctgtgtgttgaagggcaggggctgttg
ggtgcatctggaacggcttacctcgggt--aactgtttgccattaaaaggttggggatta
ggtttagcccctttagctgccatttcgaaccggggtgtgcagatgcaggtctccgggtgg
gcaggcagtacgagatgtcacgttgtgttgtctttcctcccacccctgtcctggctgtgg
caaatgcgaccctcatagagttgtgtttcaggtctgtgtcctgttttgcggtgggttatt
tcttccctcagtgtttgccagcttatttccccagttttcacgtactggggcctgtggaca
cctgagggagcggccgttggtgggtatgtgttggaattgctcccaccctcaattttcgct
tgccttcttcccttgttaacctgatagcatagcctctaggtttccttgtaggtctgtttg
ggtttgttggttcacgtggtgctaacttgaattttttggttttctagttccctcttaatt
acatttgtgccagatcttgtagagcaagatggcctattcaacaagggagatactgttagc
cctgtgtatacgggacagtcgtgtgcatggaaatggtaccctgcatcctgtgttggagct
agcagcaagagaaacacctctccgcctttcgccagaggacactgtagttctgcgttatca
tgtgttgcttgaggagataattgaacgaaattcagagacatttacagaaacttggaacag
atttataacacacaccgaacatgtggatctggattttaactcagtatttttagagatatt
tcaccgtggagacccaagccttgggcgcgcgttggcctggatggcctggtgcatgcatgc
ctgcaggacattgtgttgtaaccagtctactccttactatgttgtggacctgtcagttcg
tgggatgttagaagccagcgaaggcctggatggttggattcatcaacagggcggctggtc
tacattaattgaagacaacattcctggatccagaaggtttagctggactttgtttcttgc
tggactgactttgagtctgttagttatatgtagttatttatttatctccagaggaagaca
ctaatctatacattttctcagcactttatatgaatcagggtcattgggcctgcggggaac
tgagccagtaggatattaggcaagggtgacacagtgcccatgcattataatttaaccaaa
cagtggtcgtgagttttaggccggccatgggggcttacaagaataacatgccaatgaccc
ggcccccacttttaaattctgttgcagcagatagctgatacccaatgttatcttttgcgg
cagaaattgaaagtgctggccatatctacaattgggtgtcctaggtgggatatacgcctg
tggtgttctaacgggaagtgtgtaagcacacacgtaatttgcaagcggtgcttcacgctc
ttcgttaaaataacacaaggacaagatactaaagaaataactgaggtgagtgtggg-aag
atgggaatactatgtgttatgttaacgggtgagagcctatactgcagcccagactc--gg
ggggaggaggaaatggtaagagttatactctacttatctttttt-gacactacatttaac
tgttatgtaacaatgtttgcttattttcatgttcaataaacgctatgttaatgatgaaga
acctg---tgttctttggaagtgggcccaatggggtagtaggttttgggagggtgccgtg
ctagatatttcaactgccacagaccccattttgtcccacctgttaccacattctaggtcc
tgcatccagtgggccaggtgtctcaccatggctctttctaggtggataccacagtccagg
cccccaaggctaccgtgctaattacctcctcatgtccacccccaccctgtgttactgtcg
cctgattatcctggcttagcagcctccaagttttacaagacgtcccattgccctgccctt
ggtccaagtctcgccggttttcagcagcctgttgtagcctgcccccaagtttcgcaggtt
tcccccatgcttccacccgttaacccaatagcatgacagccaatccaacacgaggcaagt
tttaagagttaaaagcaactactgtttattttccaaaatgagctgggtatagttgatgat
ctgtaggcgcagctcatccccacattccaggtccttgatggcctcgtagatggcatcttc
gtcgacattgacagccttctcatataccgtgtctctggggctgacctttatacagaaggc
gtcccctactaggtccacggccagctcgtaggtggggcctatgttttcacataacagttt
caagcaggtctctgggatgtgaagggaggtgccctggagcaggagatgcatgattaggcg
cccttttccatttgtgctgaagatggggcagatggtgccacaaaagtgtccggtgaccag
gtaagcgtagagaaggctgggttgggaaagtccagcctttactgcactgggagagctgct
gagcagagacacatagaaggtcttgttgggtattatcttgtggacattgttgaagaagga
gagctgggtggagctaaactcctgaggcacatgaacctgggacctattgatgcagatctc
gcagtgagaccccagagtcaggctgtggccgaagggagacaggcgaaggcagcgcccggg
ggagagagtgcacagtgacagtgggagaaacacggcctctgagacatgtatgggggtgtt
catctcacgcagaaaatctttgcccagctcaaagttggcagagattcccctgaagaagtc
ccgtagtgaaaaatgggatctgtctacaccatgtctggtgtgccgggaacatattgatcg
ggccacactgccaaccctttccattcttcccagctctgagcgagattttccacacctgga
caccgacttcacgctatgcgccgaggcctttgaggccgtgtagtttctgtggtgcggatg
cattaggcggcgcaatgcgggatctgccggtcgctgttggcgtgcattcacggcatctgg
ggtgaccggggccatcgggtttacttttcacacgtagacctgggaagtttgataggactg
taccaggtcaaggccgtggatgcgcaggaccacgtccagttccttagtgacatccacgag
gattgttttgcccactctggccacttgtgtggatttaaatatgtacacaagcgtaattaa
cgagtcacagaccccctgttccagattctgaccggctgcaagcgctgccttaaaggcctg
gaagctgggtgggtaaatctgaccaaacagcacgctcggattcgtgatgctgtggttgat
ggcacacagggggtcgcagaacaggtgcttgtggaagtcttgcggggtgcacatctgcag
ccaggcccttagcctggggcatggcacatccagcagcgtgttttgggtcttgatgaggaa
cacgatcctgtctaggattttgatgttgttgccgaacgagtcaagaatcaggctcttgaa
gcggtcaagggtgtccttggcgtccgggtgggccccgaggctctcgcagagtgggcagat
ggtccgtgaggcattcttgtgccttagtccaaacatgggggccaggaggcaggggccctg
cgaatggtcgccagcctccggtctggtgatggccagggccaactccgccagctcatcgcc
gctgtattccgcgtttaaaccgatagcatggtggcctggccccccgagcaggtccgtccc
ctgccacgtacctaatagtagtccacagtagtcggccttggttgtaatttcaggagagag
tcctcccttttcggccctgagaaatggatgctgaactcggtttctggtaggcaggtggca
gcacagggcggtgtacaggcccctgccgacgtcccctgggacatcctgggaatctttgca
ggttctgggtccagggagggtaagaaaagtgggggtggttctgggccacatggacttgaa
gcagaagttggccggggactggccggtgaggatggatttcagaaactccaatttgtagta
gccgaggttggcatttctaatcatgtcagaagaggacacagggaggaagcaccggcaaat
gtaaaagtgaagctggatgtcaatggcaagaatcctggagggcatgaagagggaatccaa
ccccccggccatggggaagtattttatcaggatgtgtaaaaagtccatgcctgtgatgag
gctagagatccaggctcgtggggcatttagacagtagtagcagagcagggcatagtcctc
aaagaaggccacgggggcatctgagtgattgaccagggtgtcgagcagatcacaaactcg
gcaggtgctggctggagagagggactcgtaggtgtggacgagtggtgggtaggctatgcc
ttcttccgcgttggctggaagataggagtgggccatcaaaaggccgactgcctcgaactg
gcttttcagattgtccacggtccagggcacaaagtcctccatctttggagttctgcccgc
gatctgtgccacctctgttacgccactcctcgtgagggggcagctggacagtctttttcc
ggtcagggggtttggctcgtttgcgctcgtgactttgtgagccatgacacatctgggtgg
caaggtgaggtcttctgggtttttaataccggggtcggcaccagtttctgggacaccgcc
acaaggacaaggtgggctagcaagttctcgagtctacgaagactccgggggcagtctttt
gagtttctcgcctatgatccaccccaatctcgcccccctaattgcgccatctgcctacgc
gaggctgaacctcctgaatcactgcatctttcttgaggcgtttaaagaagagaatagtgg
ccagggcctcggtggggtccagcgtgaggtcttatttttgaaaagggatattataaaaca
ggtcattgctcggattgtggcagccgatagcaccctagatctagtgaatcatggcgagcc
cggaagagaggctcctagacgagctcaataacgtaattgtgtcatttctgtgtgactctg
ggtctctggaagtggagagatgctccggggcgcatgtgttctccaggggcagctcccaac
ccctctgcaccgtgaagctgcgccacggacagatttaccacctggagtttgtctacaagt
tcctggcctttaagctgaagaactgcaactacccctcctcgcccgtgtttgtgatatcca
acaacggcctggccaccaccctgaggtgctttttgcacgagccgtcgggtctcagatcgg
gccagagcggcccttgcctgggtctctcaacggatgttgacctaccaaagaactccatca
ttatgctgggccaggatgacttcattaagttcaaaagccccctggtcttccctgctgagc
ttgatctcctgaaatctatggtggtctgccgggcctacatcacggaacaccggacgacga
tgcagtttctggtgtttcaggccgccaacgcccagaaggcctcgcgggtcatggatatga
ttagtgatatgtctcagcaactgtctcggtctggtcaagtcgaggatacgggcgccagag
tcacaggtggaggaggtcccaggcctggcgtcacgcactcggggtgtcttggggactcac
acgttagggggcgcggtggttgggacttggataacttttcagaagctgagaccgaagacg
aggcgagttacgctccttggagggacaaagactcgtggtcggaatccgaggcggcgccgt
ggaagaaggaactcgtgaggcaccccatccgcaggcaccggacacgcgagactcgccgta
tgcgcgggagccattcacgggtggaacacgtgccccccgagacccgggagacggtggtgg
ggggagcatggcgttattcttggcgcgccacaccttatctggcacgggtgctggctgtca
cggccgtggccctgctcctgatgtttctgaggtggacctgacgttgcaggcccttgggga
gcgggggttctccaggctcctggatctggggctggcctgcctggatctgagctatgtgga
aatgagggaatttgtggtttggggcaggcccccagcttctgaggcggctgtggcctctac
gccaggctcgcttttccgaagccactcgtccgcctactggttgtcggaggtggagaggcc
cgggggccttgtccgctgggccaggtcacagaccagcccctcatccctgaccctcgcgcc
ccatcttggcccgtccctcttgtccctttcagtggtcaccggtggtgggtgtggagccgt
ggccttttgcaacgcctttttcctagcttattttttggttgtgcggtctgttttccccgc
gttttccgatagaatagctgcctggatctgcgaccggtcccctttctgcgaaaacacccg
ggccgtggccaggggttaccgaggcctcgtgaagaggttcttggcattcgtgtttgagcg
tagtagctatgacccccccttgttgaggcaaaactctaggcctgtggagcgctgctttgc
catcaagaattatgtcccgggcctggactcacaaagctgtgtgacggtcccgagcttctc
ccgctgggcccagtctcacgccagcgagctcgatccccgggagattcgcgacagagttac
accagcgactgcaccttcgttcgtggctgatcatgcctcggctctattggcctccctcca
gaagaaggcctccgacaccccctgtgggaatcccattcagtggatgtggtaccgcctgtt
ggtaaactcgtgcctgaggagtgcccactgtcttctgcctatacctgccgtctctgaggg
ggggagaaagacgggcgggggcgtaggggaggagctcgtgggggccggggggccctgcct
gagccgggatgttttcgtggcgatcgtaagccgcaatgttctctcgtgtctgctgaacgt
gcctgccgcgggtccccgggcctacaagtgtttcagatcccacgcctccagaccggtgtc
tggcccggattaccctcccttggccgtgttttgcatggactgcggttactgcttgaactt
tggaaagcagacaggtgtaggaggcaggctcaattcctttagacccactctccagtttta
tccccgtgaccagaaggagaagcatgtgctgacctgccatgccagcggccgtgtgtactg
ctccaactgcggctctgcggcggtgggctgccagaggctggctgagccaccgagcgcccg
ctcgggctggcggccccgaatccgggcagtgctgccgcacaacgcggcctacgagctcga
ccgtggctcccgcctcttggatgccatcatcccctgcttgggacccgaccgcacttgcat
gcggccggtggtcctgcggggggtgacggtcaggcagctcctgtatttaactttgcggac
agaggccagagccgtttgctccatctgtcagcaacgccaagctccagaggacgcccgcga
cgagcctcacctgttctcctcctgtttagaggtagaattgccacctggtgagcggtgtgc
gggctgccgtctctatcagacgcgttatggcacgccggctgcccaagcccaccctccagg
ggaggctggaggcggattttccagacagtcccctgcttcctaaatttcaagagctgaacc
agaataatctccccaatgatgtttttcgggaggctcaaagaagttacctggtatttctga
catcccagttctgctacgaagagtacgtgcagaggacttttggggtgcctcggcgccaac
gcgccatagacaagaggcagagagccagtgtggctggggctggtgctcatgcacaccttg
gcgggtcatccgccacccccgtccagcaggctcaggccgccgcatccgctgggaccgggg
ccttggcatcatcagcgccgtccacggccgtagcccagtccgcgaccccctctgtttctt
catctattagcagcctccgggccgcgacttcgggggcgactgccgccgcctccgccgccg
cagccgtcgataccgggtcaggtggcgggggacaaccccacgacaccgccccacgcgggg
cacgtaagaaacagtagagggcacgaaacatggtgtatgcactttattaataaacaatta
cagatacaaaaacttgagtctctcgaggtctgcgatgaggcggtgggtggaacgctccag
cttgcggcgaagctggctcacgaagcgagacagtactcggctagcctgactaagggtgag
gctataacgcaggtcctgttccggggcggcggtggatagagaggagggggatccggaggg
gaccactaggtcgccggaggtcgaccctcctgtcaccacctccctgataatgtcttcaat
agacagaaattgggtgaccactgagggagtgttccacagtaatgttgtctggtcgctaga
tggcgcgggtgaggccacgctttgcgaaaacgaaagtgcttgaaaaggcgcgggatagcg
tgcgctaccggatggcgggtaatacatgctatccttacattttggcattttgggcagctg
ggaggcggcggatgggggtgcttcttttcgcacggtgtatgtttggggacccgcatgccg
gtactgggataggcgcacctcgggccgcgcgccaggctccgagccggaatgcattggggg
caatgggattgcgggggattgttgctgtctgctcctgacagggagagacacgcgcggcgg
agatgcagccgacggcggggccgcggtgggctgcccccgaggacgggcgccggccgccag
cgcccccgtggcctttggcacgggcctggcacccaccgctttaattgtgggggtgggcag
ggcagctgcatcttggggcctttgtgcttgcgttttttgggggcgcggtgccaatgcacc
aactggggtgtgcgccggggcggccaagccggaccccagggcgggtgcctgggggatggg
aaagccggacggcgcttctcccgggtcgaacgctggagtagcggaggctgctgcgccggc
ggccaccacgggcgcacggggtcgcagcccgacggccgtggggaggcgggtggcggaggg
ccgaatctccgcggcttcttcccggcccccctgctgtttcttctcccgttgcatgataga
atggccatagggtgggtcctgagaggaggcttgtgtgtcctggggctggagcccaaaagt
cgttaaagatgccgctgatggtgtgggagctatgcctcccgtcgactggccgggcttgta
gggggctgagggtggataactgggcttctgtgaaggcaccaaccctggaatctggatggt
atgtttcttctgtgaccccgaggcagtcgatggtgtagagtgtggagacaatgtgtagac
gatgggcccttgttcagaagcccagggacttgaggggggctgttgtggtgctggttgggg
aaggagctccagggaatctttgggccatggccttggggagcttcccggagaccggtctgg
gctctcggaagccctcgtttcggccccgaaatagggccttgccatcaatcgggggcctgg
gagagtgatgggggcggccaatcccggggtaactgtcacgtcccggggggaggaggtagg
agacagccagtccctgggcctgccaggggccaccttctctaagagggggctctgtgggct
gggagggccagaggcctcagattcagcagtagtgctccccttttccccctggtccgtctc
ccctcctcccaactgctggagccggtcggaggaggccggggtgttatctgctgactgaaa
cccgtccccgctgaccagtccgtgccccacccttggggggaaaccggagaacagctcctg
gacgttgcgtggattcgggggaagctggtatccaaccggcagtggaggatcttcgtgctc
gtagaaggaggggttgagtacatcggtcggccatcgtgaggccccggccgcgttaaagta
gaactgcacgtccggcagattgtgccgataggtgaaacacttccagatgatgttttttct
gttggccaggatggccacggtggggggcctggcctccttaggtttggcggccctggcctc
ggtgagaagctcgcgtagccacacggcctggcgtgcaaagatggacatctctggctcgaa
agactcggagtagccgtccaggtcctgcagaaaattcagcgagatggtctccaccaggga
ccggaagggctcagagtgcccgtcgcagtagaggaggggagcaacgaccctgacctgtcc
cagggtcttcaggttaaacagatattgagaggagacaaagagagttaggggccgaccgag
gaaggccgccgccacggccgcctcaaaaacggagacggggatggtgtcaccggagcccct
cttaggaccggtaatgggagtgccataaggcataagatttctcagggcccggccggtaac
ggtgccgtaggaagacggggtttcgcgggggacctcgagtccctccgccctggggagctc
ttctccgcgtgtataggcctgcttcacaaagtcgcgcaggtagtcctgaaatgcgaccgg
gccctccagcgggcgcaatgagtgccagagctgctgaagggcctcgggggcgaagcaccg
gcgtgcgaggagcagcatgcaggctcgggcgcgggccgtactttggttgtggaccaggcc
caagaactcggggtgcggccagagggcggctcgggtatccatctcctcccaggcgtcctg
gaagaagatgaagccggtgggtggaccggcgatgcggtggcgggtgaggcggcgcgcgtc
ttccccgtcgttgctgccgcgggtggttgagggcatgccccccctcccggaggctggact
cctgaccagcctgtaggtgaggaccgagtccgacaggaggtctcccaaacccccatctct
cgctagagccgagaccaggccgagtcctgcgtagaacgatggggcgcccaggaaggcggc
agcgtaggccggatgtgtgccgaccagcagcgccatcatctcccgttgttccaatagaat
aacttcccggtctgtggccggggctggataaggggggtgattcctagaggcgatgagact
ggcgtgcgctaaaagtgtcatggccacaatggggttgtctgccaggtcttccatcagggc
tttgggcgcagagacgtattcccgaagcagctccccggcgttggactccacgtcgggcca
ggtgtcccagtaggagtcggcggcggcggcgctgaggcgggcggaagctacactggccag
ggttcttctcctcctctcttggtcatcctgcgggggaccaatagcttgggggcgtccggc
tggggtcagggaaaaggcctctgggttctccagcacggtgggcatgacatattccagaaa
gttgtggtagacggggatgtagttgagcggctcctgggtgtctgcggagacgtaggccgg
gttaagggggtcgcagggagactctgtttccagccagagggtgccggcgtatttcgccgg
ccctgccgccgccagaaattgtgcccgccgggtcggggctccattgccccatccagttgg
tggtgccgaaatcgtgatgaggaggggcaggttgttggtcaagggatgcttaacgaaaac
ggtaggctgggcggtctcgtaaaaagccaggaaactctgcttggccgaggcatagcgcag
cagcttgtccttgaggagggcatactgggagccagccgaggccccaagcgccaggcccct
ggcagcctccaccacgatcttgagctggcgcgggtcggtgtggcccctggcctgggtgac
cagatcctgcagcgttccctgcagctgggactcttcctgggcctcctggatgatggcctc
cagtcgggagaggcgccttttccagtctgcgacggtctccttgccccccgcgacccgctt
ggggtccaacgtggccagagccaacctcagctcctccatgccatccatggagttctgggc
catgccctcgacttccaggagccgtgttagctcatgaatttcaccgtcagccgcagcggc
taggttcagccaggcacccgcgcccccagctaaggccagggctccttcggaaagaccccg
cacggcctcgcagatgccccggatccacttggcggctgccagggatttccggtagggcca
tgagccgttcccggccgctgcccgggccagggcggcctcgaggggagcctggacaggggc
tttgggcggggagggaagcaggctccggagttcatcgtcgggggcttcgtcgcgtgacct
ggagaggacggcctccagagccgtgtgaaagccccgccgagtgcttgccgccatctcgtg
ggccttcgccatcagggtctggctctcccggacctgctcttccagcgcccggacctcggc
cgcctcggcctcggtcagcagctccgagaagaagtcccccgtggcctggaggagatcgtc
ccgctctcgccttgtcagcagctggggcttcttaggccagagcgccgagtccgaggccag
cctgggcggggcggttgcctgggggatagttggaggaggaggcaggttagcctggcctgg
gtcattagtggcttcgggtagcgtccgatccacgtactcgctcacgatggccgtcagggc
agcctcggctgctcgtcttttttccagaagcccggccagcccccgctcgtactccgcgta
gggggcctccagatccgtgttgaccaccgctgatttcatgtccggggactgcagggcctg
gcgcgtctgcgcgagggccgaacggatggcatcggccgccgtcctggcgcgaaagagggc
cccggccgcttcctccgctcctcgccctcctcctccttctttggcggtagccgcgggggt
ggcgggccaagcgtccagtctggccagagggccggtctcgatatccgtgaaccagccggg
ttccgcggcctccattctctccgccgcaccaccatcgtccacgagcagggatcgcagtct
ctccctcctcaccctcgttattcccaatagcatagcggcaaggatctgtgtgagggagtc
caagatgtccgtgtttctggctactgccgccgctgctgccgcggctgagtccgtattgtc
tggcagcagggaggccagcagggtgttccagtcatcgggcgaagtgggagcgggctctgg
gcgtgcccccagcgccttcctaattctggcccaggcctcattcgcctctcgcgctcgccg
ctcctgcctctccttgtcttcctgttctcggagcttctccttttccttgcgcccggtctc
cataagctgccgcagcttcttctcatactgtcgcttgagctctttgttgggggcagtgtc
cagaaaggcctcgagctgttcctcggtggcgggcttaaagccttcggcctccaggcgcca
ggcctgcacctccttctgtctgagctgatcgttgttgttattcttcaatttctgcaggta
acttaggaagcgtttcttgagcttccctgggatgagcgtttgggagagctgattctgcag
cccagagagtagtctcagggcatcctctggagcctgacctgtgatcgtcgcatcatagac
cgccagtagacctgggagcagattcaccgccgcggccgtctcctttaaggtgctgtgagt
agcaaaattctgcaaggccactaggcgcgctggctccagcgtcagccggttgcccatctc
gaatgtgtgcagggcctctgagaccatggggtccaggatgcggtcaatgccatcctgcac
ctcagggtcaaggaccggcaagtcacgatagaggtggtctatgctctcctcgaaggaggc
aatgtagttatcgatggtgtagaaggtgatggatttcaggatgttcatcaggtacttttt
ggagcgaacaatctgctgtatagtgtcacgtaggcggatgtacgtggggttctttgcggc
cccgactatcgaccctgcatttgcgatgtacttttctatgacggggatggtgagggccgc
ggtgtcggccagcggtggcgtggcttcggggttgtcgtggttggcgggtgtcgcagaggg
agaggcgggagagatgggggcgcctggggccgaggccacaccggccaggcccaacattgc
ctcgatgtcgtccaggatggtgcggaggcgcttttcgttttctctggtggtctcgagctc
cttctgttttttcgcgactgtctcaaactctggaaggggggcaatgctggggtcgtcctc
ctcaactcgctccaggggccaggggataccgctcatatcactaagggcggtgcccaggta
gaggagctcgcgatagtcccattcaatggacgtgtaccggatgtttaggagaggcaggga
ggcgatgatctggcatgtgtgccgcaggtgtgtcaggaggtcgtcaaaatccatcactgt
tgggaggcttgggtcctcaaggtaggagagataatcggaggccgccgaggccaccttgtc
cctgatgtccgccgtacacctgcgcacgtgcagggccgcattcttggaccggacggccac
gttgtggacaaaggggggcactgaggcggcgggaggggccccatactctatcgctgtcaa
cagcgccaaaaagcggacgtcctcctcatctaccccagcctgttgtctggccacggccgt
tcgggcggcctccgccagggataggaggcgcttccagctttcgtcgtccaggaccaaggg
gacgtccacgtgcgggcccctgtagatggaattatcctcgggttctcctcctccttcccc
cgcctcctgatctccgcccgagagcaggtcggtcaggcgtctgcgggccgcctccaggtc
aaattttccatcgtcgctctcggccagctggggaatttcagccagcatcttagcaccggc
atctacacggaccgcgtccttcgtggccagggacggcaggcaggcctccagctttgcggc
caggtgcttatggaactctcccgctcttcccttgttttctgatagcatgtttgcgaggtt
ttggatgttaagttcggaagtgagcagttgctccaggtccagcgtggggacctgcagatg
tcccgaccagtcctttaagaattccagcagatttagcacagacgatcggtccctactcct
tattagcccctgctcgaggaccactgtcacaagaagatagtctatcatgctcaaggcatc
tgcctctggcacttcccggttagaggccgggtcgtagacgatggcctgttcctggtaggt
atgtccggctattctcgcaatgttgctctcgaggggcacaaagtccatctcaggagtctc
tatgtcaaaggtggtctgatagtattggctcctggcggtgtccagtgtgatgggggacgt
gggggcactggatcccgattccaggctgttggagaacacttcatcttcgaacatgtcttc
atcctctgtggtggggatatcggaggctaagtcgctctccgcttcttcagagtcggacat
ggataggaaaggctcctctaggtcagacaggtagcggacgaggccagaacccccagatgc
atcatccccaaaggagggctgctgcccgaagggaggtgatggggatatctccgttccagc
cctgtcagcggccgggggatggtttttttctggttcgagtgtcgtggctgatggtgggag
ctgctgagcaggaggaggagccggggtagctgatggcaggggctgctgctgaggaggaag
aggagaaggagcccgggcggctgatggcgggggctgctgctgaggaagaagtggagaagg
agccggggcggctgatggcgtgggctgctgctgaggaagaagt-----------------
----------------------------------ggagaaggagccggggcggctgattg
cgggggctgctgctgagttggaggaggagaaagagtcgtggtggtgggggctgctgctgc
agtcggggaaggggatggggtggtcagagggatttttgggttcgagggagctgcctgtgg
cagagggatgggtatttgcaaagggaggcgaggagatggagtgactgaaggagcgatagt
tgagactggcgcggggtggggtgtcggggaggcgggtggtgattggtgagggatggggat
tactggagggggaaggcgagctgctgaaggggggcgatggggcggaacgtgggtgcgtgg
cagctgatcatcctctgtgtcagtggtggaggacagagggaggcggcggccggaggtggg
cttcttgtgggggctatctttgcccaatccctttttcctcttgggagtctgaggcgctgc
gccgctcgacgcccttggtggcgtggagggagcggggaccccgggggtgtgacctaggcc
ggggatggggatgaagaggggagggctggaggccggggccgcggaggccggggccgcgga
ggccggggccg-cggaggccggggccgcggaggccggggccgcg---------------g
aggccggggccgcagaggccggggccgcagaggccggggccgcagaggccggagacgacg
gcggggagttggtctttgcaggactatacctggcggcagggaatgagtcggatgtgaaag
atcgagagggcagtggcctgaggttatacggtattattcgccgttcaaacggtagcatga
cgggagggctgctatcagcaccgggcgtccccgccgcctccccatcactggacacaagct
cgggccccaccaggtcaaagccgctgccgttggcctcataaaagtcatacacgccatagt
gttccagcataaagatgcgggggtcctctgtctcaaaggcctcgggtagaaaatagagat
gcacgcaagtgtactgggcccctggtgcccccacgtactgcaggatgtcgtgcgcatagg
tgctgactctgacatgggcgggggtgcccggggccgcatccttctggcagtgggggtcaa
acaagtagaaggagccatctgtctcgatgatgatggcccccgcgtagatgtcgcagatgt
agaggatgaactgggccaccccgttgtaactgccgtgcaggacctcggccagggactgaa
caactgccgagtttgcgatctgggcagggaataggacgaggccaaagatctccgccgagc
ggtatatgtgcacgcgcccaccgcccctcaggaccacggagctgggcacgtccgtcaact
gggccatctcgtgccccttgaggatgccgctctggcgcatgagggcatccagccgcgccc
cctcgtccaggacctcgtccagctcagggcgggaggtcagggggcggccggccaggaagc
tcttgaccaggtagaggacgcagttgctgacgcactggatgccggcaaagcggccaaact
tgcagtgggcctggttgcacgaggccgtgcctaggatgcggagggccgagcctccactcc
cgcccccgggggcattcacatccatggtcctgattccgcgcacggggccggttccccggg
tgcgctggctttgcccccagtcgccgttactcatcttcggcggtggggcggggaggacgc
cttgtcgccccccttctggtccggggtcttacgcggctggcggcggcagccgccgagaga
taaggggggtacgtgtgtgcctccgcctctcctctgtctgg---gccgccgcc---gccg
c---ttgcccgccttgaaggagagggggtagtccgcggactgcgtctgcgggggcaggag
gtctcaaccttctgggctcgggccgcggtgtcgatatccgatggcctttccctgtcttcc
tcgtatgctcctt------ctcc------tcctcctcccggcacgcccctgagatctgcc
tcccctccctctccctcgtcctggtcggaaaagtctgaggaggagaaggagaatggggag
gagtccaaaacggcacgccacctgccgtggggcggtggtgacaggtcccggctggcccgg
cgcttgctcgcgttcctgccgttacccaggagaatggccgcgagttttttggcggggagg
atgcggaatggcgggggcgtttgtcccacgggtgagggggaatcgtcggttagggccggc
acgaggtggtgggtctggacccgggccgtgcgagcaaaggcggcgagaaccgaggggctt
ctgggggtgactgtgatctgttccggatttaggtccatggcgggtgtgtatgttttaata
ggggtggtctctggcgcggcaggatgatggtcgaggacgtccaccagggccttgcagatg
ctcttgcctagatacaggatgtcgtccatgctgaggggaggtggggtgtctgctcccccc
tgcggaagccgcctgggtgcggggatgaagacaggtggtgggcgggcgtctcgccggact
atggcctcggcacgctcggcgtcgatggcgggtggctggaacaggcgggcgaatgtgtaa
tcccggaaccggtaggcgacgctgcgcctgagggcgcccgtcaggctgtatcccagctcc
agggcgtgctccacccgctcgttgagctcctcgagatccggacgcaggggctcgctggtg
tgggcccagagggggtgatccgcgatgccccggctctccctgagggccggcaccaggagg
cgccttctgagggtggccgtgtcggccgtggccagggcccacctggcggcggcgtcccgg
cacacatcctggatgccctccacgacgctctttagcgtctggaggtccgtggagtagtgg
cggggggaggatgaaacgctcttttccttcaccgctaccaccgcctcctcctcctcttcc
gtcgccagagggatctgcaccctcccggtctctgcgtcgtacaggagcgggcgggagcac
agcctccaagctgcccccgtcaagcgcgagatgtcctccgagagggtctcacccgagacc
agaaagcggcgggtggccaggcccaacgactccgccgtcgtgctgtatctcagggtgaag
aggagtgaaaagagggaggtgggccaggcaagcggtggtgcttccgccgcccgctctgaa
gctgagatagtctcggagatgatgcctgagacctctcggacggcgtccatgatcctaagg
actgcgtcgtgggacgacagcccccaggggcccccgccctcttcgtcttctgcaccctcg
gctcctgcgtccccggccttgccttccccctctaagttgagggggcgcagtccgaccgcc
tggggggactccccaggcatcggaggggccccgtcatagatctcccagacggtggcgtat
atgagctcgagaggacggcgggcccgggtcagctcgggggaagggagggccaggtcgctg
ccgaaggagaccagccagcgcagggcggccagagagcgggttttgggcagctcgttggag
aggacccggcgaagggcgggccagatttggaactcgatgaaggcggccgggaagaagggg
ctgtggacataggccggatccgcgcgcgccgtttggccggccctcagggaccggcagtat
gcctcgacgtctgtccgcggggccgccgccaccgctgccgtccactgccttcttccctgc
tcgccggggagtagggggggcttacaggggagggccggagccggggccggggcctgccac
aggcggctgtagcggacccatagcagagacctgaggagttcggatgaaaggtcccccgcc
acctgctcatactcggccgcgggaggggggacgatgaagatgcgcagaggggttacggcg
tcccaagggtccgccgccgcccccacacccacagccgtcgcggcgggggcggcggcgggc
gtagaggggccgctggtgcgccgggctcgtctgtccacggcctcggcctccgcccgcagg
taggccgcccgggccacacgggcgaagcggctcgtggggctcgcggtgggcagcagtcgg
aaaaagtgcagggcaaagcccgatagactctctaggagggcggcggtggcctcgagccac
ctccaccgcgagcgggacacccggggcacagaggccagcatcatggcgtagtcccccgcc
acggtctcgttgagcccggccgagagcagaaccgtggccacctgctcgatggcggctgga
gagaaggatgcccggctccccgccgcctcctgcacacgagcggccagggcctccatctct
gccgccatcccggccaggaaggcctcgatgaccgagtctgggacgccgtaagtctggtcc
cagagcagggcctcgtacacatagtcgtaaaagagggcccctgagggctccaaaagccgg
agccgggcggcgtcaaaggccaggacgggcacagccgcgacggggggcgtttgtcccccg
ctggcctccgcgtacacgcccaggatctctaccgcccgccgccgggccaggggcagcgag
gccaccacgctggaaagtgactcggggcggtgaaagaga---ccaccaccgctttcttca
ccctctcccccgccggccccgcccccactgtgctccaccagctccacggccatggccttg
atgtccgcggccgtgggctgaccctgccctgcagccgcccaggggtagcggttggtctcc
gcgtatacggtgaccagccatctccccagcgtcgttttcgccgcgttaaaagcgtagaat
gacagcccctcccgcgggaaggcgtcccaccgggccagataagtgtcggccaccagctct
tccacgaaggcaaaggtggccgttgggccagagaccgcgagcacctccccgctgccctct
tcgatgatgcgccggtacgcggccgccagggcccgggtctctgcgatgagccgagagccg
tccagcggatcgtcggtggccggagaggctgtcgtggggggcagtgaggatgccagcacg
tccagggccgcctccagatggccgaggccgaagctgcgcctggaaaaggaggccgcccgg
agtaggtagtaggcgtggtggcggaggaccgccgccgggtaagcgtggccgctcatgagg
gtgagagtatttaaaaaatcgcgcaccagcaccggctgggccaaatcccccagtccaaag
atccccagctccagaggcatcagcgcgcgcaggcgggcagcggggtcgtccccagacagc
agcaactgacgcgtcacgcgggcgagccccccgtccacctctgccaggggtggctgggcg
tctgcccctccgctaccgccgctgctgtcactctccatagcggacgccatgaaggtccag
gggtccgtcgatcgccgccgtctgcaacgccgaatcgcggggctgctgccccctccggcc
cggcgtctaaatatttcccgggggtccgaattcacgcgggacgttcgtgggctggttgag
gaacacgcgcaggcctcctcgctgagtgcggcggccgtctggcgcgcagggctgctggcc
ccgggggaggtggcggtcgccgggggtggcagtggaggggggagcttcagctggtctggg
tggcggccgccagtctttggggactttctgatacacgccagctccttcaacaacgccgag
gccactggaacgccccttttccaattcaagcagagtgacccgttctcgggcgtcgacgcg
gtattcactcctctctccctgtttatcctaatgaatcacggccggggtgtagccgcccgg
gtcgaggcaggtgggggcctgacgcggatggccaacctgctgtacgacagccccgcaacc
ctggctgacctggtcccggactttgggcggctggtggccgaccgccgcttccacaacttc
atcacccctgtgggccccctggtggagaatataaagagcacctatctgaataaaatcacc
acggtggtccacgggcctgtggtcagcaaggccatccctcgcagcaccgtcaaggtgacg
gtgccccaggaggcctttgtggatctggacgcgtggctctccggcggcgccgggggtggc
ggtggagtatgcttcgtcggggggctgggcctgcagccgtgccccgccgatgcgcgcctc
tatgtcgctctgacctatgaggaagccgggccgcggtttacgtttttccagtcgtcccgc
ggccactgtcagatcatgaatatcttaagaatttattactcaccatccatcatgcaccgc
tatgctgtggtccagcccctacatatagaggagctaaccttcggggcggttgcctgtctg
gggacatttagtgctactgacggttggaggaggtctgccttcaattaccgtggctctagc
ctccccgtggtggagattgacagcttttattccaacgtctctgactgggaggtgattctc
tagacttaacgggaggaaacaggaggagga-gggggacaagagcacaaaagtggttcagt
ggacacccaccacacagcatggcaacgaccagtcatgtcgagcatgagctcctctccaaa
ttgattgatgagttaaaggtcaaggccaactcagaccccgaggctgatgtcctggccggg
cgcctgctccaccgccttaaggccgagtcagttacacacacagtagccgaatatctggag
gtcttctctgacaaattctacgatgaggaattcttccagatgcaccgggatgagctggag
acccgagtctctgctttcgcgcagagcccggcctacgagcgcatcgtctccagcggctac
ctgtcggccctgcgctactatgacacctatctgtatgtggggcgcagcgggaagcaggag
agtgtgcagcacttttacatgcggttagccggcttctgtgcctcaaccacctgcctctac
gcgggtctcagggcagccctgcagcgggccaggccggagattgagagtgacatggaggtg
tttgattactactttgagcacctaacctcccagacggtgtgctgctccacgccctttatg
cgctttgccggggtggaaaactccactctggccagctgcatcctcaccacccccgacctc
agctccgagtgggacgtgacccaggccctctataggcacctggggcgctacctctttcag
cgagccggggtgggtgtaggggtgacgggggctggccaggatgggaaacacatcagcctc
ctgatgaggatgatcaacagccacgtggagtaccacaactatggctgcaagaggccggtc
agtgtggcggcctacatggagccctggcacagccagattttcaagtttttggaaacgaag
ctgccggagaaccacgagaggtgcccgggcatctttacggggctctttgtccccgagctc
ttcttcaagctttttagggacacgccctggtcggactggtacctgtttgaccccaaggac
gccggggacctggagaggctctacggggaggagtttgagcgcgagtactatcggctggtg
acagcgggcaagttttgtgggcgggtctccatcaagtccctgatgttctctatcgtcaac
tgcgccgtcaaggccggcagccccttcatccttttgaaggaggcctgcaacgcccacttt
tggcgcgacctgcagggcgaggccatgaacgccgccaacctgtgcgccgaggtgctgcag
ccctcgaggaagtctgtggccacctgcaatctggccaacatctgcctcccgcgctgcctg
gtgaatgcgcctctggcggtgcgggcacagcgggccgacacgcagggggatgaactcctg
ctggccctccctcgactctcagtcaccctacctggagagggggcagtcggtgatggattc
tcgctagcccgcctcagagatgccacccagtgtgccacctttgtggtggcctgctccatt
cttcagggatcccccacttatgattccagggatatggcctccatgggcctcggggtgcag
ggcctggccgatgtctttgcggacctgggctggcagtacactgaccctccctctcgctcg
ttaaacaaggaaatattcgaacatatgtactttacggccctctgcaccagtagtctgatt
ggacttcacaccaggaagatttttccgggtttcaaacagagcaagtatgccggggggtgg
tttcactggcacgattgggcaggaacagacctttctattcccagggaaatttggtctcgc
ctctctgaacgcattgtgagggatgggcttttcaattcacagtttatcgccctgatgccc
acctcaggctgtgcccaggtgacgggctgttcggacgccttctaccccttctatgccaat
gcgtccaccaaggtcaccaacaaggaggaggcccttaggccaaaccggtctttttggcgt
catgtgcgtctggatgacagggaagctttgaatcttgtcgggggccgtgtctcctgcctc
ccggaggctctgcggcagcgctacctgcgtttccaaacggcctttgattacaaccaggag
gacctgattcagatgtcccgggacagggccccctttgtggaccagagccaatctcacagc
ctgtttttgcgtgaggaagatgccgcgcgggccagcacgctagccaacctactggtgcgc
agctacgagctgggcctgaagactatcatgtactattgtcgcattgagaaggccgccgat
ctgggggtgatggagtgtaaggccagcgcggctctgtcggtgccgcgggaggaacagaat
gagcggagtcccgctgagcagatgccgcctcgtcccatggaaccggcgcaggttgcgggg
ccggttgacatcatgagcaagggcccaggggagggaccaggtgggtggtgtgtgcccggg
ggattggaagtgtgctataagtaccgtcagctcttctcagaggatgatctgttggagact
gacggttttactgaacgagcctgtgaatcttgccaataaacgtttattgccatgtccaag
ttgttgtacgtgcgtgatcatgagggctttgcctgcctaacggtcgaaacccaccgcaac
cgctggttcgcggctcacattgtcctcaccaaggactgcgggtgtctcaagctactcaat
gagagggacttggagttttacaagttcctctttacgttcctggccatggccgagaagctt
gtgaactttaacattgatgaactggtcaccagcttcgagagccacgacattgatcactac
tacaccgagcagaaggccatggagaacgtccacggggagacttatgctaacattttaaac
atgctctttgatggggacagggcggcgatgaacgcctacgcagaggccatcatggccgac
gaggccctgcaagccaagatttcctggctccgtgacaaggtggcggccgccgtcaccctg
ccggagaagattcttgtgttcctgctgattgaaggcatcttcttcattagctccttctac
agcatagccctgctgcgggtccggggcctaatgcctggcatctgcctggccaataactac
ataagtagggatgagctgctccacacccgcgctgcctccctgttatacaatagcatgaca
gccaaggctgaccgaccaagggccacctggatccaggagctgtttcgcactgcggtggag
gtagagactgccttcatcgaggctcgtggagagggggttaccttggtggatgtgcgagcc
ataaagcagtttctggaggccacggccgatcgcatcctgggtgacattggtcaggctccc
ttgtatggcacaccaccccccaaggactgcccgctcacctacatgactagcatcaagcaa
actaatttctttgagcaagagagttccgattacaccatgctggtggtagatgacctttga
gtcagggtggctacttgctcaggtttctgggcataaattctcctgcctgcctctgctctg
gtacgttggcttctgctgctgcttgtgatcatggaaaccactcagactctccgctttaag
accaaggccctagccgtcctgtccaagtgctatgaccatgcccagactcatctcaaggga
ggagtgctgcaggtaaaccttctgtctgtaaactatggaggcccccggctggccgccgtg
gccaacgcaggcacggccgggctaatcagcttcgaggtctcccctgacgctgtggccgag
tggcagaatcaccagagcccagaggaggccccggccgccgtgtcatttagaaaccttgcc
tacgggcgcacctgtgtcctgggcaaggagctgtttggctcggctgtggagcaggcttcc
ctgcaattttacaagcggccacaagggggttcccggcctgaatttgttaagctcactatg
gaatatgatgataaggtgtccaagagccaccacacctgcgccctgatgccctatatgccc
ccggccagcgacaggctgaggaacgagcagatgattgggcaggtgctgttgatgcccaag
acggcttcctcgttgcagaagtgggcacgccagcaaggctcaggcggcgttaaggtgaca
ctcaatccggatctctacgtcaccacgtatacttctggggaggcctgcctcaccctagac
tacaagcctctgagtgtggggccatacgaggccttcactggccctgtggccaaggctcag
gacgtgggggccgttgaggcccacgttgtctgctcggtagcagcggactcgctggcggcg
gcgcttagcctctgccgcattccggccgttagcgtgccaatcttgaggttttacaggtct
ggcatcatagctgtggtggccggcctgctgacgtcagcgggggacctgccgttggatctt
agtgttattttatttaaccacgcctccgaagaggcggccgccagtacggcctctgagcca
gaagataaaagtccccgggtgcaaccactgggcacaggactccaacaacgccccagacat
acggtcagtccatctccttcacctccgccacctcctaggacccctacttgggagagtccg
gcaaggccagagacaccctcgcctgccattcccagccactccagcaacaccgcactggag
aggcctctggctgttcagctcgcgaggaaaaggacatcgtcggaggccaggcagaagcag
aagcaccccaagaaagtgaagcaggcctttaaccccctcatttaacaccatgttctcgtg
caagcagcacctgtccctgggggcctgtgtcttctgtctcggcctcctggccagcacccc
cttcatttggtgctttgtctttgccaacctgctctctctggagatcttctcaccgtggca
gacacacgtgtacaggcttggattcccgacggcatgcctaatggccgtcctctggacgct
ggtacccgccaagcacgcggtgagggccgtcactccagccatcatgctgaatattgccag
cgccttgatcttcttctccctcagagtctactcgaccagcacgtgggtttctgccccctg
tctctttctggccaacctgcctctcttatgcctgtggccccggctggccatcgagattgt
ttacatctgcccggctatacaccaaaggttctttgaacttgggttgctcttggcctgcac
catctttgccctgtccgtggtctccagggccctggaggtgtcggctgtcttcatgtctcc
atttttcatctttctggctttgggctctggaagcctggccggtgctcggcgtaaccagat
ttacacctcgggtctcgagcggagacgcagcattttctgcgcccggggagatcattcggt
ggcatccctgaaggagaccctccataaatgcccgtgggatctgctggccatctctgcctt
gaccgttcttgtcgtctgtgtgatgattgtgttgcatgtgcacgcagaggtgttctttgg
actctctagatacctgcccctctttctctgtggggcgatggcctccggggggctgtacct
gggccattccagcatcattgcatgtgtcatggccaccctctgcaccctgacatctgttgt
ggtatatttcctccatgaaacccttggacccctgggcaagaccgtgctgtttatctcaat
ctttgtctattactttagcggggtagcggccctgagcgcagctatgcgctacaagcttaa
gaagtttgtgaacggacccctggtccatctccgtgtggtatacatgtgctgttttgtctt
tactttttgtgaatatctgttggtgacattcattaaatcctaacgaccggagtcctgtct
ctttgtgttcttgggggacttgagttagctgtctttcctcttattacattgggctaacgg
gaggaaatgaacccaggggtggcagtggatggggtcatttatgggcaaaactcacaggac
atgttt-ggggagttagcattggcgtcgggaaacacagctctggcagttataaccgcacc
agctaacaggacatgtttgggggagttggcattggcgtca-ggagacacggctctgtcag
ttatcaccgtaccatgagtgccatgtgtgtccagtgcctaatcaccgttcctcattttgt
gtgcctcctcaaatgttccagaagtcggccac-aggggaggtggctgaattagggccttt
tccctcattcccccatgagacccacgtggcaggcctaggggctacattcgcctcccacgt
ttcccttcgcgtgaggcatccgatatgactgaattttcgcagtctcttttccctcttccc
ttgttattcccatagaattacagtgaggttacacaggtggagattcagtttaaccattta
ttgatttaatccaggaacaaaaaacagtcctagtgacccagtgcccggagagagaatggc
cctgacaagtcggctgcatgatgcacttcggcagtcacgtgtgtgagtctccacggcctc
tgtcaaaagggagcttagcgtgccagggttgtaattcttgatgtagtggcccaggaattc
aacttcatcgtgtctccgtctgcagttggcgttaatgtaggctggggctactgccgcata
tgctgccaagagacagaggggctgcttcacatatgagctgctcagggtctccaccacctt
gttttgacgggccgtggcacaggtgatgtagaagagttgcttcacaaagttgtagtctcg
cgtgttaggaaggaagcagggtgccagctctttgagcttggtcaggatcaccttgctaag
actcatggcgcaggccaggaggatgtcttccgcgggagctaggggcaggtcgccgtggta
ggtgatctcctggagccaaaagatggtctcttctagcatggccaccagggtgcagagccc
cgcgttctggatcgcctgcatgcgtgcatccagccatgtgtccttgttggttgacttggt
gaaaaactcacgtagtgtcttgtagctcctgcgcagctcgtgtctgggttgcactttctg
ccaggctccaatctctggatgggcggccaccgccagcatcgactgtaggaacgggtcttg
gatgggctctagggtcagagaggccagggggctgggcaaggtgacaaatgtaatcttgga
gacaggcttaaccagactcatgtcaaaccacggtttgttcggcaggggcctctggctgcg
ttcttgcctcgcctgcttccttgtgctcctgccggcccctcgagattctgaccggggacc
tctggttgctctgttgcttcggggagctcttggagacctcggtgctctaggcaccctggg
ggcccttggggctctgggcgctcttgctcccgggggcaggtgtcggcgcttgccataact
ttcatcggtgcagccatggacctctccgcgtcgccttttgtggcctctggtgtaagagga
gttgccagtctcctccttctcgtcctcgtccctgcacaggggtgagcgatgcaatgtgac
tgtcttgtcctgtaggtcccacttctttctgggaatcacaaacgatgccgaggtaggggt
tatgaccacgctggagggccgtgcaggtatggcgtgggccggagttggatcttcatcctc
ctcctctgaggatgaaatctctccatctgtggagtgttcttcgctgccctccatagggtc
cagatcgcagtctgtgttggtgtctgagaccgcttcgagttccagaatgtggctctctgc
agaggggagacaaaaggtggagactgccttgagcacctctgtctcaggcaccggatgccc
ccggctccacggccccggccactggccggtgtagcttcttacctgcgggatcctcgttgg
aggaaatgctgctagttcgggagagtctctgagaaggaaccatcttgtctgtctctacga
cgggctagctgggatgtagtgctgtcttgactggcctcagccctatttatgattctggag
gcgggcacgctgatggagaaatgggcggtcggttgattggccccacagcgaccggcgaag
cactgactcatgaaggtgaccgtgatggcctgtgatgtgtagtagagtaccagaaacacc
ctcacattcttggagctggccctgtgggtatgcctcaggcacgcaaagttcctgccccgg
gcatggcacacctgaactaagtttggcccggtttgctcaaacgtgacatggagaaactgg
gggaatttgtcttctggcacagctgttgccagggtgctcatgagcgagggccagatgcag
gagctgacccaggcgacgagatccaggcccagatgtccctctatcatggcgcagacattc
tccacggtggggggcagggtctcgcgggtcctctggattagatagtcacgcccatcatcc
gcgatgtggtagcagaaggttttgggggccggccagcccacgtgcagtgagtgatgtaag
aggttttgaatgttgagggcattcttaacatagctgtgcttgtcttcctcttccggatga
cagacaaagaggcgcagctgccggctaagaccaccgcccctgtccaccttgtaggtatgc
ggcagccggatgcaccgcccggcgtgatacacgccgctgtcaaaaagcggggccccaatc
tctttgatcttgtgacgcatgcggcgcaggcaggccgttaggcccatgagcttctgcagc
acagacacaaacccttgtactgcgcttgttcccacaatagcatggcctctaggtaggggg
gtgatgacgcgaaagcccagttttcccgtgcatatgcaaaaggggagcacatcttccata
ttatccgggtcggcgggtggacaagctgatttgaaaaaatagactgggtgggccctggac
actggacccaggcggcgcatgaggcgcagtacctcacgccgcacggtccggcacaggtca
tagatttcctccagcgaccagggggcccccttgatctttagatccaggtccaagaccagg
ttgcagaccggaagccggggattaaagtattcatgccgggagacaaagagctgctcgctc
aggctgttctgtgaatagtacactggggtgtaggagagggccctggtgagacacgtgtct
gggaggcggcagttggtcggggtggagacgacctccgccaggtgggatgagaaggggtca
gcggctgtcattacaaagtagtgcctgtctgcaaaatggcagaggaagaccggtagccgc
tgcacccttcgaaggacggtgggtgggaggaattgttccttgggattccactggccccgg
caggtggcctggccggccaagcatagaaacccttgaagcgtgggggggtatgtgggaccc
tcatccgcgtgccagcgcgcgagctccaccagctcccgggccacgtccacactgagcccg
gcccaggcccgcatgagtccgtcatcggggtcggggtcccacgtgtatggggccgggggc
tccatgcggattttcagctgctggacacgcacatgctcagccaggtaagtctcccgggtg
aagtaggtgcgcatgtgctccgcaaagcccctgtccaggagcgaggggagcacgacgccc
cccgaaggcagacacccaatttctcccatgctcgttaactgagagtatcgcttaaaggtt
ccctcgttgaagcactgtgcgtgggccaaatagacgtagcgcacgagatcggccgaggcc
aggggaaggcgccccctgtaggcgtctatcgtccttgccacagcgcggatctctcgcgag
tcccgccgcagtttctcgtgtgcaaagtgggcaaaagcctcggtctgctccgcccatgcc
gaggagccaaagacctcccccagctcggccagggacgtgacggcggccaggctctgacca
gactcggaagtaaatagctccgtgaggtgcgccagggtctcaatcgtacaaggaatgccc
caaaaatagtaagcagccgtgactagcacgaactgggcctcgtgggagccaaaggtgcta
atgaaccacctggccgagatgttaacgcggtagatgcggcgcagacagcccacgatcttg
ggacgcagccacgccacgcggcctctggcatccccctgtggctgtttcttagcgctcagt
gtgagcagttccacgaggggcgtgagcgagcgcagggcccccgcgcgatctaggtaggtg
gatagacggtccgcggtgagcggcgtgaggccgcgcaggaaggggaaggcctcctccgcc
ggcaggtgcagcgtcagaaccaggccgcagcggctctgtgaggtcagccgcttcttgggc
aggtgaagctgcagttccacgagagaacccgccacgtggtggaggggcgaggcgttgtgg
cacaaacaaaacaggcggaagccctcgtcaggccgcgagaggatggcatcgaggatggcc
tccgcaatgtcagtgtttgaggccacaagggccttgatgacgacgggggcggacattatt
taagaccgggaggccccaacggcgggctaaacagaacgatggccttctatctcccagact
ggtcgtgctgcgggctctggctctttggccggcccaggaatagatacagccagctccctg
aggagccggagacctttgagtgcccggaccgctggcgagccgagatagatctgggcctgc
cccctggtgtgcaggtgggagatttgctaagaaatgagcagacgatgggctcactgagac
aggtttatttgctcgctgttcaagccaatagcatcacggatcacctgaagcgctttgacg
ccgtccgcgtccctgagagctgtcgtggggtggtggaggcccaggtggccaagcttgagg
ccgtgcgctcagtcatctggaataccatgatctctctggctgtaagcggcatcgagatgg
acgagaatgggctcaaggccctgctggacaaacaggctggcgacagcctggccctgatgg
agatggagaaggtggccacggcgctcaagatggacgagaccggtgcctgggcgcaagaga
tctcggccgttgtctcatcggtgaccgccccctcagcctcggcccctttcatcaactccg
cctttgagcccgaggtgcccacccccgtccttgcaccgcctcccgtggtgcggcagccgg
agcactctgggcccacggagctcgcgttaacgtagcaaccagactccacaccaaataaac
attttattggtaaaacaagggatatgaaggtgtcattgacccgaggatccaaaccccctc
ccctgtctcccctcgagcgcctcgctcagcccactatcacccatggccaggctcggcacc
tcctcgaaggtgcagctggcccacctaaagagagatctggggccaaggacccccgcgtca
ctgtgggggctgtagaaggaggtgaggtggtgcttgtgaaggtaaacaagctgacagaag
cgccggtacttgttaaggaacacggtctggtcactaaagttggtcaggctgacgtccacc
ccaccccggcgccacctgcagggcttcactagaataccctgcatggccaggcccgacctg
ccaaagattgtcggcctgtggtgagggatagaagg-ggggggcacggtgagtgtcactga
gacggtctgatgggggaagagggccaggtcctttggcaaagagacgtccaggcccacgtc
cccggggtactgggggtggttgatgggacccttgtcctcctccatctggggggtggcata
tctgaaggcagccaggtggattttgagctccgatggacgcagcgtggagttgtagcgccg
ctgattctggaggattagccggagttcccccgtgtagccgggatcgatgatgccaacatg
agacgtgaccggacgggaggtgctgccccacagcatgagcccatgaccctcgggtgggcg
ggcatagaggcctaggtccacagttgtggtcttcatcgggcgcagcaggatggtggtctt
gttgaccaaggtgagccgccctacactagcctgctggagcaacagcttgtcattctggaa
ggcgtagcgtatgtgtggacaggcctccatggtgatgatctaacagacagggacggcggc
gctatatataagagcccaagacccggctctctttactgcgaaatggggaaggtcctaaga
aagccgtttgcaaaggctgtgccactgctcttcctcgccgccacctggcttctgaccggg
gtgctgccggccggcgcttccagtcccacaaacgcggcggcggcttccctgactgaagcc
caggaccagttctactcctacacatgtaatgcggacacattctcgccttctttgaccagc
tttgcctccatctgggcacttctgacgcttgtcttagtcattatagcctcagccatctac
ctgatgtacgtctgctttaacaagtttgtgaacacgctgctgacggattagatggggata
tttaaaa-ggggcagcaatctcggctgtttgtacttcttctctgctcgttaaaccaatag
catgtcagctccacgcaaagtcagattgccttctgttaaggctgttgacatgagcatgga
agacatggccgcccgcctggctcgcctggagtctgagaataaggctctgaagcaacaggt
cctcagagggggtgcctgtgcctcgtctacctctgttccttctgctccagtgcctccgcc
tgagccgcttacagctcgacagcgagaggtaatgattacgcaggccacgggccgtttggc
gtctcaggctatgaagaagattgaagacaaggttcggaaatctgttgacggtgtaactac
ccgcaatgaaatggaaaatatattgcaaaatctgaccctccgcattcaagtatctatgtt
gggtgcaaaaggccaacccagccctggtgagggaacacgaccacgagaatcaaacgaccc
caacgccacccgacgtgcccgctcccgctcccggggacgtgaagcaaagaaagtgcaaat
ttctgattaataaatttttattgactttatacataggtctcggcgtcatcatatggtggg
gtggtgtaggtatgggatgtagacaagttacgcctaaaggcgcagtccgccatgaccagc
agcagcagaagggtcagcacagccagagaggcccactgcagtactagcatggagaggttt
gagaatctgggctgggacgttggcgggactggcacggtggcttgggctgtggtaaccggt
gggctcgtaaaagtccagcggggccgcagtttgctagaagtgctgggaggtagataggtg
gtcgcattgtatctcggtcttggcgtagttgaatcaccgccgtaatctgtggtgggctct
gtacttgtccgggctccatgtcctgtggtgtgctttccaccggtggtagaattggccttt
ccacctgttgaggtgaccgtgggaaccgccgtcttttggccactgggggcctggggcgac
gttgcatttt-gggggggcgtgcctttggtgacattaacctcccccggttttgtggatgt
ggaactgtttccagggcctgacgcttggctggtggtgcctgggcggggtgctggcgaact
ggtggacacatgatgtgtgctgatagaggctggtgtcacctgtgttatattttcaccacc
tgttgggtgagcggaggttagtaaaggcatatgtgacgttgaattgtcactggtggaggg
gctgagtgtctctgggtttgaactgggtctcagtgacatggaagaggttgaacttgaagt
tatgttatgttggcctgtggtaacagcactggttgcattttttggttggctggtaactac
tggggtgggacttgttcctcctaaggtgtggttggtggcatttgcctgtggacttgtttc
tcccacagtagggccggtggcatttggggttggggtagtcactgctga------------
---------------------------------------------------ggtggggct
tgtttttccca-------------------------------------------------
--------------aggtggggctggtggcatttggggttggggtagtcactgctgaggt
ggggcttgtttttcccaaggtggggctggtggcatttggg--------------------
-------------------------------------------gt---------------
------------------------------------------------tggggtagtcac
t-----------------------------------------------------------
----gctgaggtaggacttgtttttcccaaggtggggctggtggcatttggggttggggt
agtcactgctggggtggggctggtggcatttggggttggggtagtcactgctggggtggg
gctggtggcatttggggttggggtagtcactggtgaggtggagctggtcatgtcgggggc
cttactttctgtgccgttgtcccatggagatggacttggtgtcaccggtgatgcgcctga
cgttgtgccggctggtgttgggctggtgacatccgcggtggatacagtggggcctgtgct
tgcaggtgcggtgaggttggtaggcacgtgagtagagctgggtagacctgtcgttgtatt
gggatcagcaaatccagttgtattcaaggtaggggaggtggtggtgctctcgggtgcctt
ggagaatataaccttgtgggttgttgtggtggcattggtagccgttcgtgtgataatgag
tgtcttgggggccgtgccaagacccgagacagtaatgtcaaatgtccgattgctcgcaaa
tgcaccagaaatattttcacaacccgaaggtgtccccgaggtgagagtccatttgcactt
aaagtcagtttcagtgttgtttggccaggcccaaaaggcagtcactgtaacatttggcga
gtttgcgtcctcagaagtgaccattggcactgaataggtagcattgtcacccacatatgt
gatgtctgtggtgtttgtcggcatgtcctgtgaagctggaatctcatcagagaacacaat
gttggactgaatgcagtaatctcccccgctcgccttcggtccattcccagagtaaaacac
gtacaggatactgttattgccaagaaatcgtgacactggacgtggtgtcagacgcaggct
gtatgcataccctgtaccaggtattggggtggccacgggactcgttgatgtgagaattcc
gccgctgggaacatggctctcgtatccactgcaggtgatgttaaatttgttgtctccggg
cagaacttgtgaaatttcgccatcctccataatacactcaatatctatctcattaccgag
catttctgtttttacgctgaaattcgagtcttgagctgacgttggcaaacttaagggtag
cgtgacatccagcccctgtgccctcactactgccgttatattggtagaattacagttatc
ccactttatgtatggcactgtttctggtatcaggtacacggggttttgcatttctgcatg
gtggcaccacatggttccaaacacatcttgaaagtagacatctacagattccaggcttac
ttgttgctcctctccggtggtgacgttaattggaagcttcttagaccgcatagttagagc
caattctcctgcaccaaggagctccagtagaaagagattggtggcattttctgagccacc
aaatgcacctcgaggttggtagacagccttcgtatggggtgtcagctggccaaagtcaag
atcaagttgatgctttttgcccccgacatcgaaattgatagttacattgacatctgccgt
gcaaacattgcatgtggggtaaaatgggaattccggaatctcaacattgaaaaaaccagg
atcttcacccgtgagatggatcaggctctggatggtgtactgacacacaagcaaggctgc
ctccattgtctcggcaccgatttctaggcagcatcctctttaataggtacaaggggggtg
cggtgttggtgagtcacacttttgttgcagacaaaatggacaaggacaggccgggtcccc
cggccctggatgacaacatggaagaagaagtcccatctacctcggttgtgcaggaacagg
tatcggcgggagattgggaaaatgtcctcatagagttatcagatagcagctcagaaaagg
aagcagaagatgcccacctggagccggcccagaagggtacgaagagaaagcgggtcgatc
atgatgccggtgggtcagctccagcacgacccatgctcccaccccagccggatctccctg
ggcgagaagccattctccgcaggtttccactagatctaagaacacttcttcaagcgattg
gagccgcggctacggtgagcatccctatggcctaagtgtgtgatgtgtgtttttacccat
cacacaacaacaaggtaagtaatttgttgccgttggtttcagcgcatcgacacacgagcc
atagaccagtttttcggatcccagatttcaaataccgagatgtacataatgtatgccatg
gccattcgacaggccattagagatcgtcggagaaatccagcttctcgtagagatcaggcc
aaatggagactgcaaaccctggccgccggatggcctatgggttaccaggcatacagcagc
tggatgtacagctacaccgatcaccagacgactcccacattcgtacatctccaggcgaca
cttgggtgcacaggtggccgtaggtgtcacgtgaccttttccgccggcacctttaagctg
ccgcgatgtacccccggggatcgccagtggttgtatgttcagagctccgtgggtaacatt
gtacagagctgtaatccccgctacagtattttctttgactatatggctatacacaggagc
ctcacgaaaatctgggaggaagttttaacacctgaccagcgtgtttcatttatggaattc
ctaggatttttgcagagaacggatttgtcctatatcaagagctttgtcagcgatgccctg
ggcaccactagtatccaaacaccgtggatcgatgacaatcctagcacggagacggcacag
gcttggaatgccggctttctccggggtcgtgcgtatgggatagacttgcttagaactgaa
ggggaacatgtcgaaggtgctaccggtgaaacgcgagaagaaagtgaggacacggagagc
gatggagatgatgaagatcttccttgtatagtgtccagaggtggacctaaggtcaaacga
ccccctatatttataagacgtctgcacaggttgctgctgatgagagcgggcaaacgaaca
gaacagggcaaggaggtactggaaaaggcccgtgggagcacttatggcacacctaggccg
cctgttccgaaaccaagaccagaggtcccacaaagcgacgagacagctaccagtcacggg
tcggcgcaagtcccagaacccccaaccattcacctagcagctcagggaatggcataccca
ttaca---tgaacaacacggcatggccccgtgtccggtagcacaggccccacctacgccc
ttgccccctgtatctccaggggatcaactcccaggtgtttttagcgacgggcgagtggcg
tgtgcaccagtacccgccccggctgggcctattgtccggccctgggagccatccctgaca
caggctgcggggcaggcctttgcacccgttagaccacaacacatgccagtagaacccgtc
cctgtcccgacagtggcacttgagcgaccagtttaccccaag-ccagttcgtccggcacc
tcctaagattgctatgcagggccccggggaaacttctggcattagacgcgcgcgggagcg
ttggaggcccgcaccttggacgccaaatccaccccgttctcccagtcagatgtccgtgcg
tgaccgtctggctcgtttgcgtgctgaggcacaggtcaaacaggctagtgttgaggtgca
gcccccccagttgacccaagtatcccctcagcaaccaatggaggggccgttggtaccaga
gcagcagatgttccctggtgccccctttagccaggttgctgatgtggtccgggcacctgg
ggtaccggcgatgcagccacagtactttgacctccccttaattcaacccattagccaggg
ggcacccgtggccccgttgagggctagtatgggcccggtacctccggtaccggcaacaca
gccacagtattttgacatccccttaactgaacccattaaccagggggcatccgcggccca
ttttctccctcagcaaccgatggaggggccgttggtacctgagcagtggatgttcccagg
tgccgccctgagccagagtgttaggccaggggtagcgcagtcacaatattttgacctccc
cttaactcaacccattaaccatggggcacccgcagcccatttcctccatcagccaccaat
ggaggggccgtgggtacccgagcagtggatgttccaaggtgccccccctagccaaggcac
tgacgtggtccaacatcagctggatgctttggggtatacactccatggtcttaaccatcc
cggggttcccgtgtctcctgccgttaaccaatatcatctcagccaggctgcctttgggtt
acctattgatgaggatgagagtggcgaggggtccgatacctccgagccgtgtgaagctct
tgatttgtcaatccatggcaggccctgccctcaggcccccgagtggcctgttcaagagga
gggtggccaggatgccaccgaggttcttgatttgtcaatccatggcaggccccgccctcg
gacccccgagtggcctgttcaaggggaaggtggccaaaatgtcacaggccctgaaactag
aagggtggtggtgtcagctgttgttcacatgtgtcaggatgacgagtttccggatctaca
agatcctccagatgaggcctaagcaaaggtgtagaagtgtgtccccctccattccaccca
ctgataatacgcccgacaataaagttgatgatattgaattccacacctgcttgtgtttgt
gattttatttcatattccatgagagagacctcgcatatttgcagaagggtcactgaaaca
tcttatcttaaaacagttacacctgaataatgaagaaagcgtggctcagcagagcacagc
aagccgatgccgggggggcatctggctccgaggacccaccagattatggagatcaaggta
atgtgacacaggtgggatctgagcctatttcacctgagattggcccctttgaactctctg
cggccagtgaggatgatcctcaatctgggccagtggaagagaatttagatgccgctgcaa
gagaggaagaggaacctcatgagcaggagcacaatggtggtgacgatcccttggatgtcc
atactcgccagcctagatttgtggatgtgaacccaacgcaggctccagtgatccaactag
tccacgctgtctatgattccatgttggtaagaggcacctagaacatttccagatgtttcg
cttggattttttggccagtcttaattgattgtcattggtttcagcaatcggacctccggc
ccctaggcagtttattccttgagcaaaacctgaacatcgaagaatttatatggatgtgca
tgaccgtgcgtcacagatgtcaggccatcagaaaaaaaccattaccaattgttaagcaga
ggcgttggaagctcctgtcatcttgcagatcctggcgtatgggttaccgcacgcataacc
tcaaagtaaacagttttgagtcagggggggacaatgtccacccggtccttgtgactgcta
cgctaggatgtgatgagggcacgcggcatgcaacaacgtacagtgctggcattgtacaga
taccacgaatatcagaccaaaaccaaaagatcgaaacagccttcctgatggcacgtcgtg
ctaggtcactttcggcagaaagatatactttgttctttgatttagtatcctccggaaaca
ccctgtatgctatatggattgggctgggcacgaaaaaccgagtttcatttattgagtttg
taggatggttatgcaagaaggaccacactcatatacgcgaatggttccgccagtgcaccg
ggagacccaaagcagccaagccatggttaagagcgcatcctgtcgccattccttatgatg
atccgttaacaaacgaggagattgatctggcctatgcccgcgggcaggccatgaatattg
aggctcctagactgccagatgatcctataattgttgaggatgacgacgaaagtgaggaaa
ttgaagctgaaagcgacgaggaggaagacaagagtggaatggaatctcttaaaaatatac
cgcaaacactgccgtacaatccaacagtatacggcaggcccgcggtgtttgaccgaaagt
cagatgcaaaatcaaccaaaaaatgcagggccatagtaactgactttagtgtaatcaagg
ccattgaagaggaacacagaaagaagaaggcagccagaacagagcagccaagagccacgc
ctgaatcccaggcccccacagtggtcctccagcgaccacccacgcagcaagagcctggcc
ccgtcggcccactgagtgtccaggctcggctggagccatggcaacctttg-cctgggccc
caagtgacagcagttctacttcacgaagaatccatgcagggtgtccaagtacatggttcg
atgctagaccttcttgaaaaagacgatgaagtcatggagcagagggttatggcaacccta
ctgccaccagtaccacaacagccccgggctggcagaagaggcccttgtgtcttcaccggt
gacctaggcatagagagtgatgagcccgcttcgacagagccggttcatgatcagctactg
cctgccccaggacctgaccctcttgaaatccaaccactaacgtcccccaccacgtctcaa
cttagcagttcggcaccaagctgcgcacaaactccatggccggtggttcagccaagtcag
actccagatgacccaacgaaacagtcccggccaccggaaacagctgccccacgccagtgg
ccaatgcccctgcgacctatccctatgcgccccttgcggatgcagccaatcccatttaat
catccagtgggacccactccccatcagacacctcaagtggaaataacaccatataagccc
acttggg------------------------ctcagatagggcacattccatatcagcct
acaccaacgggtcctgctaccatgctgttgcgccagtgggcacccgcc------------
------------------------------------------------------------
------------------------------------------------------------
------------------------------------------------------------
------------------------------------------------------------
------------------------------------------------------------
------------------------------------------------------------
------------------------------------------------------------
------------------------------------------------------------
------------------------------------------------accatgcagaca
ccaccgagagcgcccactcccatgtcaccacctgaggtgccacccgttccccggcagagg
cctcggggggcgcccactcccacgccacctcctcaggtgccgcccgttccccggcagagg
cctcggggggcgcccactcccacgccacctcctcaggtgctgcccactcccatgcagctg
gcactaagggctcctgctggtcagcaggggccgacaaagcaaattttgcgccaattgtta
acggggggcgtcaagaaagggagaccatcacttaagttacaggccgcccttgagcgtcaa
gccgctgcgggctggcagccttcaccagggtccggcaccagtgacaagattgtgcaggcg
cctattttctacccacccgttttgcagcccatacaggttatggggcaagggggttcccca
acggccatggccgcctcagcggtgacacaggcacccacggaatataccagggaaaggagg
ggagtggggcctatgcctcccaccgatattccgccgtctaaacgagcgaagatcgaggcc
tatacagagcccgagatgccgcac---gggggggcctcgcactctcccgtcgttatcttg
gagaatgtcggccaggggcaacagcagactctggagtgcggaggaactgctaaacaggaa
agggacatgttggggctgggggacattgcagtttcttccccttcctcttctgaaacatcg
aacgatgagtgatttcgcccatgtaacaagaactgggatgaaccctggggcaa---caga
ctgcggggaggaggggggcagtgataagtcatgacaattttagatgaggtagaaattttg
catattttcagacccaccatggaatcatttgaaggacagggggactctagacagtcaccc
gacaatgagcggggagataatgtacagactaccggcgagcatgatcaggaccctgggccg
gggcctccatccagtggggcttctgagagattggtaccagaagagtcatactcaagagat
cagcaaccttgggggcaaagcaggggtgatgaaaacagaggctggatgcagcgcatcagg
cgaaggcggagaagacgggctgccttgtccggccatcttttagacacggaagacaatgtg
ccgccatggttgcctccacacgacatcacaccatataccgcaaggaatatcagggatgct
gcctgccgggctgtcaaggtgagtatgcctctaactgggttcatgggggccatctaaggc
ccacgtgtgacccatgtttccattaattttagcaatcgcacctgcaagcgctatcaaacc
tgatactcgatagtgggttagacacacaacacatcttgtgcttcgtgatggcagccaggc
agcgtcttcaggacattcgacgtggacccttggttgcggagggcggtgtgggttggcgac
attggcttctaacatctcccagccaatcctggcccatgggatatcgtacagcaacactac
gcacattaactcccgtgcctaacagggttggggctgacagcatcatgttaactgccacat
ttggatgccaaaatgcggcacgaactctaaacaccttctctgccaccgtgtggacaccac
cccatgctggaccaagagagcaagaaagatacgctcgggaagccgaggtacgcttccttc
gtggtaaatggcagaggcggtaccgaagaatctatgatttgatagaactgtgtggctctc
tgcaccacatctggcaaaacttgctccagaccgaggagaaccttttagatttcgtgcgtt
tcatgggtgtcatgtccagctgcaataatccagctgtgaattactggtttcacaagacaa
tcggaaactttaagccatattacccgtggaatgcaccacctaatgaaaatccatatcacg
cgcggagaggcataaaagaacacgtaatccagaacgcatttcgaaaggcacaaatacagg
gtttatcaatgttagcaacgggaggtgaacccagaggtgatgctactagtgaaacgagca
gtgatgaggacaccggtagacagggttcggacgtggagctagagtcctcggacgatgagc
tgccatatatcgatcccaatatggagccggttcagcagaggcccgtcatgtttgtgagcc
gtgtgcctgcaaagaaaccgaggaaactgccttggcccacgcccaagacgcacccagtga
agcgcacaaatgttaagacctctgatagatctgataaggcaga---agcacaaagcaccc
ctgaaaggccgggcccttccgaacaatcatcagtgaccgtggagcccgcccacccgaccc
cggtggagatgccaatggtgattctccatcaaccacctccagtgcccaaaccggttccag
tcaagcctacgccaccgccttcccgtaggagaaggggagcgtgtgttgtgtacgacgatg
atgtcatagaggtgattgatgttgaaaccaccgaaga-----------------------
------------------------------------------------------------
----------ttcatcgtcagtgtcacagccaaataagccacatcggaaacatcaagacg
gctttcaacgttcaggccgacgtcaaaaacgagccgcgcctcccaccgtgagtccttcgg
atactgggcctcctgcc-------------------------------------------
-----------------------------------------------gtggggcctcctg
cc----------------------------------------------------------
------------------------------------------------------------
------------------------------------------------------------
-gcggggc---------------ctcc------------------------------tgc
cgcggggcctcctgccgcggggcctcctgccgcggggcctcctgccgcggggcctcctgc
cgcggg---------------------------------------------gcctcg---
------------------------------------------catactggcgcctctttc
cgctgg------------------------------------------------------
---------------------gcctcctgccgcggggcctcacatagtgacgcctccttc
cgcccggcctc-------------------------------------------------
------------------------------------------------------------
-----------gtataatggcgcctcccgtcgtacgtatgtttatgagggagcgacagct
cccccagtccaccggccgtaaacctcagtgcttctgggaaatgcgggctggtcgtgaaat
tacacaaatgcaacaagaaccaagttcacacctgcagtccgccactcagcctacaacgcc
tcgcccatcatgggccccatcagtctgcgccctctcggtgatggatgctggtaaggccca
gcccatagaaagttcacacttgagttccatgtcgcccacacagccgatatcgcacgaaga
acaaccccggtatgaggatcctgacgctcctctggatttaagtttacatccagacgttgc
tgctcaaccagctccccaggctccataccagggatacc----------------------
-----------------aggagccgccgg-------------------------------
------------------------------------------------------------
------------------------------------------------------------
------------------------------------------------------------
------------------------------------------------------------
--ccccccaggctccataccagggataccaggagccgccgcccccccaggctccatacca
gggataccaggagcc---------------------------------------------
------------------------------------------------------------
------------------------gccggcccacgggctccaatcatcttcatatccagg
atatgcgggtccctggaccccaaggtctcaacatccatgttataggcacccctgggcacc
atggtctcaagatcctgtgcatgggcacacccagggtccatgggatcccagggcaccaca
tctcccacctcagtgggatggatctgcaggacatggccaggatcaggtctcccagttccc
acatctgcaatcggagacaggcccaccacgtcttcaactttcattggt------------
---------gccactggtctcatcctctgcaccatcatggtcatctccccagccccgagc
ccccatacgccccattccaacaag-attcccccctccccctatgccgttacaagatagca
tggccgtggggtgtgactcatcaggtacagcatgcccaagcatgccctttgccagtgatt
acagtcaaggtgcatttaccccactggacattaatgccaccacgccaaaaaggcctcgag
tagaagaaagttctcacggacctgcccggtgttcccaagctactgctgaagcacaggaga
ttctcagtgacaattctgagatctccgtgttcccaaaggacgcgaagcagactgactacg
atgcatccactgaaagtgagctagattaaggggatccaaggtgacccctgttagctattt
gatctttgactgacacataaacatggtttaaggaatgaacactcatggtgtgagactgga
actgtactaaatttgctgacatatgtacaatgagagccaaaaatttgataaaccttaaaa
gtccccccatctaatgatgtccagttcccttctcccaccctgtacaccccgacccaaagg
gactcaatggcattcagatttctagttaccacaggtagaatatcgggcgttggcccataa
aaataagtgcatggatatagctctgcacaggcttggaaacacccattccaggtgtgcttc
tttttggtgaaataaaaacagcatcctttatatgaaaatgtgtattctctggtgttgcag
tatgtacagttagctttggtatagttttggggtacctgaaatgtgtgcagggtgggtgtc
caatgtggcagttttacctctttgtccccatactcctgctcggccgtcttgttaaagtta
accggcggtggaggatccaccggccagacctctacatttggtttgggtacccaggtgatg
gccgcggctgccacccgccctcctcctcttaccctgggtggcaaaaagtatgccaggagt
agaacaataacaagtgcgatggcggtaaacaatggcaccctcacctgcttaaatgaaacc
atggcaaccacttcaaagagagccgacaggaagatatttattaatattccattagtaaac
gaggcgtgaagcaggcgtggtttcaataacgggagttagaaatttaagagatcctcgtgt
aaaacatctggtgtccgggggataatggagtcaacatccaggcttgggcacatctgcttc
aacaggaggcgcagcctgtcattttcagatgatttggcagcagccacctgcggacaaaaa
tcaggcgtttagatggggca-tttatgtttgggacgctagccgcctgggcattcgtgtta
gtatatactgacctcacggtagtgctgcagcagttgcttaaacttggcccggcattttct
ggaagccacccgattcttgtatcgctttatttctagttcagaatcgcattcctccagctg
cgagcaagggaatgcgttactacaagtggtgcctagtcagttgaaacaagccccaccatc
cgctgccgcccctccatgagcc-----------------------------ccaccgtcc
gctgccg------------------------------cccctccttgagcccctccttac
cgattctggctgttgtggtttccgtgtgcgtcgtgccggggcagccactggtgcaggctg
tggaacaccaatgtctgctagctgttgtccttggttagccccggggcaagcaaacaccac
tgctgctgctgtttgaacagtagaattgtctccaggttgaggtgcttctcccccggcttg
gttagtctgttgattctgggttatgtcggagactgggaacagctgaggtgctgcataagc
ttgataagcattctcaggagcaggctgaggggcagaaaaccacgacccagtcggagcggt
tgaaacatgataggcagttagctggccttgtggcagaggctctggcagcaccggccacag
cacacaaggcaaaggagcttgcgatggccctcccaggtcctgatagactctggtagcttg
gtcaaaagcttgtacaaaaggcacctggtatgggtcaggtgtaaattttaca---tcttc
agaagtcgagtttgggtccatcatcttcagcaaagatagcaaaggtggccggcaaggtgc
aatgtttagtgagttacctgtctaacatctcccctttaaagccaaggcaccagcctcctc
tgtgatgtcatggtttgggacgtgctaaatttaggtgtgtctatgaggtacattagcaat
gcctgtggctcatgcatagtttctaaaagaggaggaggcagttttcagaagtgtctaaaa
taagctggtgtcaaaaatagacagcccagttgaaatatgcatggcatgcagcagacattc
atcatttagaaatgtatccaagatttcattaagttcgggggtcaggggggagtccagatt
caaatcctctgtcatggactctagtgttgtggtcagttcgtccaaatggccacgaggggg
cgggtggctcaggtccatctgtccacatatggctgcttcctccttctggggaataacagt
gtcagccatctcccttagggccttcacggcctgactggtttcttcatcagggtcctccaa
cagatgacttgcctcgggggttactgcgggggccgggtcaagtggctggggcaccggggc
tggcgttagggatccgaccggttcatggacaggtcctgtgggggtgggagccaaagaggc
aggcaggggccggttggcccacggggatccgggtggatggaagggcctgatcctctttgg
ctgacacacctctcgcccctcgaacacgtcagatatggcactgcccgcttccggctttgg
caggaacataccttcccggctatccctgaggcccttcttccttttaacgggaggaagaaa
ggtgggctttgaggggtgggggaatatgggtctctcatcgctctcttggtggaccgctgc
tatccaaggctgttcaggttccgccgcgttggaaggacatggagtttgaccacggttggg
cctggatgtccggcgcgactttggggcccgcaggcgcggggcctcggccctggcctcttc
ccgctcgctctgctcggtgtcactgttgcccgagtcactgctgctggaactgctgtcacc
gcagtcggcgctttgggcaccgggcttcaggggcatggtcgggctcgggagactttcgag
ttcatctgtaaaagcatgaaactgtccggactccgagtagcgggcctcggtgtgagaggc
acccccatcattccccatgagctcctcgtccatcctgtcggctccggacacgaggatagg
agtttccactgccttggacttggttgacagcaggcacgcgggaagcacgccgctcacgta
gctcctctgtccggcgtggctggagtaggaggcccggggcagtgtcttaatcagagccct
gacatccttaacatcgtccgtcagatggcctgtcttggacgagaccatagtctggaacat
ctcctcgaggacgggataggtgaacacccacttgcaaaaggccttgaacttggagcttag
gaggccttccttctccatcctgttcaggtgttccactacctgcttgccggaggccatgat
ggccgcgcggtccacgcccagcaccttgctgtaggtgtaggcccgcacccgactgtgttt
taggagcttgtacatagcggtgcctatggtggcaggaatcatcacccggttgctgggggc
ctggatgaagaatctgtcagtgaccactatcaggtggtctaacacgtagcgcatcactat
agggcacgcgatggaacatgcgtcgttgccggcattctcagcccgtcttcttaccctgtt
gtttcggagaatggcccaaaaattgcagatgttgagcgtggccattagcccgccccattc
tcgcccgtgggccttggcctcatttataaatgccttgcatattttgtaggatctcagagt
aatctccacactcccggctgtaaattccttgttgaggacgttgcagtagtcagagaccag
agagcccagctgctttttgatttcaggagttagcctcagaaagtcttccaagccatcctt
tttaggcctcatggc---tagtagtaacagaggaaatgcccgaccattaaaatctttcct
ccatgagctttacctgaaacactatcccgaagtgggggatgtggtgcatctactgaacac
catcggggtcgactgcgacctcccacctagccacccactcctgacagcccagagggggct
gttcctggcaagagtcttgcaggctgtacagcagcacaagctgctggaagacaccatcgt
ccccaagatcttaaagaagctggcttatttcttagagctgctaagctactactcccccaa
ggatgaacagcgtgacatcgccgaggttcttgaccacctcaagacgaatcgggacctggg
gctggacgacagactctgggccctgattaggaaactgcgccaagacagacaccatgcctc
tgtaaatgtcctcatgccaggaagcgactacacagccgtgtcgctgcagtactacgacgg
catctccataggtatgaggaaggtaatcgcggatgtctgccgcagtggctatgcctccat
gccctccatgacggccacgcacaacctctcccaccagctcttgatggcgtccgggcccag
tgaggaaccgtgcgcctggcgcgggttctttaaccaggtcctcctctggactgtggccct
ctgcaagtttcgcagatgcatttactataactacattcagggatctatagccaccatctc
ccagcttctgcacctcgagatcaaggccctctgcagctggataatatcccaggatggcat
gcgcctctttcaacacagcaggcctctcctcaccctctgggagagcgtggccgcaaatca
ggaggtcacggatgccattaccctgcctgactgcgctgaatacatagacctactaaagca
cacaaaacatgtcttagaaaactgttctgccatgcaatacaaataaatttctcttacctg
cgtctgtttgtgtagtgaggtgttgtgtcctgtatggtattctactttaaaaaggccggc
tgacatggattactggtcttttatgagccattggcatgggcgggacaatcgcaatataaa
accctgaccatcacatggggcattaggcgactctgcatcagcatcgcttaagtatgagtg
ggcagcagagaggctcggttattttggttcctgaacatctggctggggcattaactaagc
ttatgagcgattttatcacaggacaagatgtcactctttctggaggaaatattgcagtca
aaattcgcgatgctataaaccagacccccgggggtggtgatgtagctatactttcttccc
tgtttgctttatggaatgccctcccaacatctggtagacaatcctccagggacgatttaa
tcccagccgccgtgcaggccttaaccacggcccacaacttatgtctgggtgttattccag
gtgagacctcacacaaggacacacccgagtcattgctccgggctatcgtgacgggtctcc
aaaaattgtgggtggattcgtgcggatgtccagagtgcctacaatgtcttaagggattga
aggcaattaagcccggcctttatgaaatccctaggataataccacacactaagcagtgta
gtcctgtcaatctcctgaacatgttggtccacaagcttgtggctttacgtggtcatgtgc
agcttgcatacgacgcccgtgtcctgacgcctgactttcacgaaatccctgacctcgatg
actccgatgctgttttcgcacgcaccttattggcagccttatttcacctcaatatgttct
ttattctcaaagattacataacacaagactccatgagcttgaagcaggccctcagtggtc
attggatgtctgccacgggcaaccccctgcctgcagcaccggaaaccctgcgagactact
tggaagctttccgaaattcggataatcacttttatctcccgacgacagggcctttaaaca
ccttccaatttcccgaagagcttctggggcgcgttgttgttattgattcctctttgtgtg
ccgccagtcacgttcaggacgttatcacccatggtgttggggcgggtgttcctcgtcctc
ggttttcggccctgcctccggccccatcccgcgagccccagcagacatgctctcagttaa
cgagcagagggaatgaaagctcacggcgaaacttgggccagcccggggggacctcccctg
ctgttcccccagtttgccccatcgtttccctgacggcctcaggggccaagcaaaaccgcg
ggggcatgggatccttgcacttagccaagcctgaggaaacctcccccgccgtctccccag
tatgccccatcgcttccccagcggcctccaggtccaagcagcactgcggggtcactggat
cctcacaggccgcacccagcttttcttccgttgccccagtagcatctctgtctggtgacc
ttgaagaggaagaggaggggtcccgagaatccccatccctaccgtccagcaaaaaggggg
acgaggaatttgaggcctggcttgaggctcaggacgcaaatcttgaggatgttcagcggg
agttttccgggctgcgagtaattggtgatgaggacgaggatggttcggaggatggggaat
tttcagacctggatctgtctgacagcgaccatgaaggggatgagggtgggggggctgttg
gagggggcaggagtctgcactccctgtattcactgagcgtcgtctaataaagatgtctat
tgatctcttttagtgtgaatcatgtctgacgaggggccaggtacaggacctggaaatggc
ctaggagagaagggagacacatctggaccagaaggctccggcggcagtggacctcaaaga
agagggggtgataaccatggacgaggacggggaagaggacgaggacgaggaggcggaaga
ccaggagccccgggcggctcaggatcagggccaagacatagagatggtgtccggagaccc
caaaaacgtccaagttgcattggctgcaaagggacccacggtggaacaggagcagg---a
------gc----------------------------------------------------
-----------------------------aggagcgggaggggcaggagc---aggaggg
gcaggagcaggaggaggggcaggagcaggaggaggggc----------------------
--------------------------------aggag-gggca-----------------
---------------------------ggaggg---------------------------
---------gcaggaggggcaggagcaggaggaggg------------------------
---g------------------------------------caggagcaggag--------
------------------------------------------------------------
-gaggg---------gc------------------------------------aggagg-
-----------------ggcaggag------------------gg---------------
------------gcaggagc---------agg----------------------------
--------------------------------------------aggaggggcaggagca
ggagg---aggggcaggaggggcaggagc------------------------aggag--
-------------------ga------------------gggg-----------------
----------cagga------------ggggcaggaggggca------------------
------------------------------------------------------------
---------------------ggagcaggaggaggggcaggagca---------------
---ggaggag--------------------------------------------------
-------------------------------ggg--------------------------
------------------------------------------------------------
----------------------------------------------------------c-
--------------------------ag------------------gaggg---------
------------------------------------------------------gcagga
gcaggaggaggggcagg------------------aggggcaggaggggcaggagcagga
ggaggggcaggag-----------------------------------------------
------------------------------------------------------------
------------------------------------------------------------
------------------------------------------------------------
----------------------------c------------------------------a
ggaggggcagg---aggggcaggaggggca------------------------------
------------ggagcaggaggggcaggagcagg-------------------------
-----------------------------------------agg---aggggcaggaggg
---------------------------gcaggaggggcaggagc---aggagg-------
--------ggcagga---gca---------------------------------------
------------------------------------------------------gga---
------------------------------------------ggggc-------------
--a------gga---------------------------------gcagga---------
------ggggca------------------------------g---------------ga
gc---------------aggaggggcaggag-gggcagga--------------------
----gcagg------agg------------------------------------------
-----ggcaggaggggcaggagcaggaggg------------------------gc----
--------------------aggagg------------ggcaggagca---------gga
------ggaggg------------gcaggag-----gggcaggagcaggaggagggg---
-----------------------c---------------------------------agg
aggggc------aggagcaggag-------------------------------------
------------------------------------------------------------
-------------------------------------------gggcaggaggg------
-------------------------------------gc---------------------
------------aggagcaggaggggc---------------------------------
aggagggg----------------------------------------------------
--caggagc------------------------------aggaggggc------------
------------------------------------------------------------
-----------------------------------------------------agga---
ggggcaggagcaggag--------------------------------------------
------------------------------------------------------------
------------------------------------------------------------
----------------------------------gag-----------------------
-gggcaggagc---aggaggggc-------------------------------------
-------------------------------------------------------aggag
caggaggtggaggccggggtcgaggaggcagtggaggccggggtcgaggaggtagtggag
gccggggtcgaggaggtagtggaggccgccggggtagaggacgtgaaagagccagggggg
gaagtcgtgaaagagccagggggagaggtcgtggacgtggagaaaagaggcccaggagtc
ccagtagtcagtcatcatcatccgggtctccaccgcgcaggccccctccaggtagaaggc
catttttccaccctgtaggggaagccgattattttgaataccaccaagaaggtggcccag
atggtgagcctgacgtgcccccgggagcgatagagcagggccccgcagatgacccaggag
aaggcccaagcactggaccccggggtcagggtgatggaggcaggcgcaaaaaaggagggt
ggtttggaaagcatcgtggtcaaggaggttccaacccgaaatttgagaacattgcagaag
gtttaagagctctcctggctaggagtcacgtagaaaggactaccgacgaaggaacttggg
tcgccggtgtgttcgtatatggaggtagtaagacctccctttacaacctaaggcgaggaa
ctgcccttgctattccacaatgtcgtcttacaccattgagtcgtctcccctttggaatgg
cccctggacccggcccacaacctggcccgctaagggagtccattgtctgttatttcatgg
tctttttacaaactcatatatttgctgaggttttgaaggatgcgattaaggaccttgtta
tgacaaagcccgctcctacctgcaatatcagggtgactgtgtgcagctttgacgatggag
tagatttgcctccctggtttccacctatggtggaaggggctgccgcggagggt-------
--gatgacggagatg---------acggagat---------gaaggaggtgatggagatg
agggtgaggaagggcaggagtgatgtaacttgttaggagacgccctcaatcgtattaaaa
gccgtgtatt-cccccgcactaaagaataaatccccagtagacatcatgcgtgctgttgg
tgtatttctggccatctgtcttgtcaccattttcgtcctcccaacatggggcaattgggc
atacccatgttgtcacgtcactcagctccgcgctcaacaccttctcgcgttggaaaacat
tagcgacatttacctggtgagcaatcagacatgcgacggctttagcctggcctccttaaa
ttcacctaagaatgggagcaaccagctggtcatcagccgctgcgcaaacggactcaacgt
ggtctccttctttatctccatcctgaagcgaagcagctccgccctcacgggccatctccg
tgagttgttaaccaccctggagactctttacggttcattctcagtggaagacctgtttgg
tgccaacttaaacagatacgcatggcatcgcgggggctagacctctggctggatgagcac
gtgtggaagaggaaacaggagattggtgtgaaaggagaaaatctgcttctccccgactta
tggctagatttcctacaactcagccccatcttccagcgcaagcttgctgccgttattgcc
tgtgtccgacgcctgcggactcaggccaccgtctacccagaggaggacatgtgcatggcc
tgggcccgcttttgcgacccctctgatattaaggtggttattttgggccaggacccctat
cacgggggtcaagcaaacggcctggcattcagcgtcgcatacggctttccagttcccccc
agcctgaggaacatctacgcggagctgcaccggagcctgccggagttttctcccccagat
cacggctgtctagacgcgtgggcctcccagggggtgttgctactcaacaccatcctgacc
gtgcaaaagggcaagcccggctcgcacgcagacattggctgggcgtggtttactgaccac
gtaatttcattgctctctgagcggttaaaagcgtgcgtgtttatgctgtggggtgcgaag
gcgggagacaaagcttcactaatcaactccaagaagcatctggttctgacctctcagcat
ccctctcccctggcccagaacagcacccgaaagagtgcccagcagaagttcctgggcaac
aaccactttgtcctcgctaacaactttttgcgtgagaaggggctcggtgagatagattgg
aggctgtagaggggtcatcactatggccatgtttctgaagtcgcgtggggtccggtcttg
cagggaccggcgcctcttgtcggacgaggaggaagagacttcacagagcagcagctacac
tctggggtctcaggcctcccagtctatccaggaggaggacgtgagtgacactgatgagtc
tgactactcagatgaagacgaggagattgatttggaggaagagtaccccagtgacgaaga
cccatctgagggcagtgatagcgacccctcgtggcatccttcagattcagacgagtctga
ctacagcgagagcgacgaggatgaagcaacccccggctctcaggcctcacgatcttcaag
agtctcgccatctacccaacagtcttcaggtctgacacccacgccttcgttctcccgacc
acgcacccgggcacctccgaggccgccggctcccgcgccggtcaggggacgggcctcagc
acctcccaggccaccagccccagttcagcaatccaccaaagacaagggtccccatagacc
tacgcgacctgtacttagaggcccagctccacgccgcccccctccaccttcaagtcccaa
tacatacaataaacacatgatggaaaccaccccccccattaagggcaataacaactacaa
ttggccatggctgtaaataaaatgtcataacctggagtctgcatgtctgttgttttattc
agtaaaccagtagtgcgcgtgagttctttagggcatccacgatgtagccgctcgcggggt
tcccctccccagtgatcatctcggataggggattcctgtccatgaccacgcaattagagt
gccgggcccgggacagcgccacatacacatggccgggtttgatgtttctgtggctgccga
agcagatggcgactttgtttagggacagaccctgggccttggctatggtcatggccagct
ttgagctaatgccatagtcacggatgctgcagaggttcagggacttgtcctctatcgtct
catacagtttgttagtattgtgttccaggcagcacacgaagcctgcctcatccttgacca
ttagcctgggcatgcgtgaactgccagcgtcctgaggctgctgctttcctcggatgccaa
agaagacgttgagatgcgtgtagcccagaagcgtgtagttctcggtggtggaggcgtagt
ccaggaggccgtgaaggagaggctcgtctgaggtgaactctatgttgtcgcgaatcagca
tgttgttggtaaatgtgcagaaggggaggtccctgaactcccttccgccatagcggacgg
ccacatccaggcattgcctgaaataggccctgaggtcattatatatgtttaacagggagc
agaggggggcagaatttgcggccgggggagccagtactcgggcatagaagacagcggcgg
ggctccgctccccatcccaggcaacctccagcggcagttcgcccagctccatcccagcag
tcacctccggatcccacgtacgcccgggcaggggcacagcaccaagctccgccacgtatt
ccccgttttcacagagagaatgtcctccgtggctaaaagcgtagatgcctccgtagatga
gtcgggccaggaagctgtagacatactcgggctgctcatgcccgtgggcctccacgaagc
tgtccgcctcgagcgtgtccataaagtccccgaaggtgccggtatagccacagatggact
ttttggtcttgcagttgaccgacaccgagctgtgcttgacgtaggtgacattgtaggtga
ccttgacccgttcttcgtcctgctcggtgcccaccgggaccatgtcttggtcggcgaact
gcgagtagttaccgaggcgtgcataattcttttggagccaggtgtgggccgtgaggcccg
gaagcccgaccagggtcttgtactgggccaggggatcgaggaagacctcgcactccaccg
ggcaggtaaacatggtcaccccgcccccatctcccccggttccccgcgcggcacgcccct
gcccggcagtcttgagcgtggcatggagggtggtgaggaaggtcttgacctcggcgtggg
agaggaagagccgggtccagcccacgtactgcgcggggtccattatggccgccctgggga
cgacgaagcggtcgacgtaggccaggatgtccggcgagagctcgaggccgtactcgaggg
tcttcatgaggtgtccaaactggacgtcggtgcagcgcttgttgttgatgaagagggccc
agttgcgggccacgtccacgtaggtcgcggccctggggttgcccaccaggaaggtgagga
tgttgtcgcactcgcgaatcttgtttacctgggtctcgtggctaaaggaggactgaaagg
cgtctgtctgggtgggagagcccacgcagacgatgcagggaatgcggccccggcggtaga
gtggggtacgcagccaggcgttgaagaaccagtagcaaaagaccacggctgttagaatgt
gcacggaaagcgttccagcttcgtccaccacgatcacattggtggtccatagctgcccct
ggtgcatgtctctcaggacctcaaaggcggggccagagactcccgagtagagccccctgg
gcttggttcgcctgaactcggcggcaatgtcggagagtaccggccagtatttggccaggt
cccgccgctggagttcctctagggcggcgtccgtagagcgaccatgactgctgacccgct
gcgtcatatttatgtggcggctcttgaacccaaaggcgctatagacggttgggcagtagg
ctcggagtgtctgggagaggttctgtgcggccacggttgtggctcccgtgaccaggcagt
ccatcgtgtggtggaggcagctaacgctggtgctcttgccagcccccgccgttcccgtaa
ttacataggctgaaaagggcaggaaggggggctccgagagctccgggtcaaactcggggg
agaacgtctccatatccgggagttgttggacgcggcgcctagccagggtccctatcctcc
tgactatacgcctcacggaggcgtctgaggtcatgttcaacatgaacgtggacgagagcg
cctctggcgccctcggctcctcggccattcctgttcaccccacgccggcctcggtccgac
tttttgagatcctgcagggaaagtacgcctacgtccagggacagaccatctacgccaacc
tccgcaaccccggagtcttctcgaggcaggtgtttacccatttgtttaaacgagccatct
ctcattgcacgtacgatgacgtgctacatgactggaacaagttcgaggcctgcatccaga
agcgatggccgagcgatgactcgtgtgcgagccggtttcgtgagtccaccttcgagtcgt
ggtccacgaccatgaagctgaccgtgcgtgacctgctgaccaccaacatctaccgagtgc
tacacagccgctccgtgctctcctatgagcgttatgtggactggatctgcgccaccggca
tggtgcccgccgttaagaagcccataacccaagagctccactccaagataaagagcctga
gggacaggtgcgtctgtcgggaattggggcacgagaggaccatcaggagtatcgggacgg
aattatatgaggcaacgaaggaaataatagagtcgctcaactccacgttcatcccccagt
ttacggaggtgaccatcgagtaccttccgaggagcgacgagtatgtggcctactactgtg
gccgccgcatcaggctgcatgtgctcttccccccggccatctttgccggaacggtgacct
tcgacagcccggtgcagcgcctctaccagaacattttcatgtgctaccgcacgctggagc
atgccaagatctgccagctcctgaacacggcccctctcaaggccatcgtgggccacgggg
ggcgagacatgtacaaggacatcctggcccatctggagcagaactcacagcgcaaggacc
ccaagaaggagctgctgaacctgctggtcaagctctcggagaacaagaccatcagcgggg
tcacggacgtggtggaggagttcataacggatgcctccaacaacctggtggaccgcaacc
gtctatttggccagcccggggagacagctgcacagggcctaaagaaaaaggtctccaaca
cggtggtcaagtgtctgactgatcagataaacgagcaatttgaccagattaatggcctag
agaaggagagggagctctatctaaagaagatccgctccatggagtctcagctgcaggcct
ccctgggtcccggcggcaacaacccagcggcgtcagcccccgccgcagttgcggcagaag
ccgcgtctgtagatatactgacgggcagcaccgcctccgcaatcgaaaagctgttcaact
ccccgtccgccagcctgggtgccagggtgtctggtcacaatgaaagcatcctaaacagtt
tcgtttctcaatacatccccccttcgcgggaaatgactaaggatctgactgaactttggg
aaagcgagctgtttaacaccttcaagttaacacccgtggttgataatcaggggcagcgtc
tctacgtcagatactcgtcagacacgatctctatattattgggccccttcacctatctgg
tggcagagctttcaccggtggaactcgtgacagatgtctacgccaccctaggcatcgtgg
agatcatcgacgagctctaccggagcagtcgcctggccatctacatcgaggacctcggtc
gaaaatactgccccgcgagcgcgaccgggggagatcatggcatccggcaagcaccatcag
cccggggggacacggagcctgaccatgcaaaaagtaagcctgcgcgtgaccccccgcctg
gtgctggaagttaaccgccataacgccatctgcgtggccaccaacgtccctgagttctac
aatgccaggggggaccttaacatccgagacctccgggcccacgtcaaggcccggatgatc
tcgtcccagttttgcggctacgtcctcgtgagtctgctggactccgaggaccaggtcgac
cacctcaacatattcccccacgtgttctccgagaggatgatcctgtacaaacccaacaat
gtgaaccttatggagatgtgcgccctgctctcgatgattgagaatgccaagagcccctcc
ataggcctctgccgggaggtgctgggtcgcctgaccctcttgcactccaagtgcaacaat
ctggactctctgtttctgtacaatggggccaggacgctgctgtccaccctggtcaagtac
cacgacctggaggagggggctgccacccccgggccgtggaatgagggcctgagtctcttt
aagctgcacaaggagctgaagcgcgccccatccgaagcccgggacctcatgcagagcctc
tttctgacctcggggaagatggggtgcctggccaggtcacccaaggattactgcgcggat
ctaaacaaggaggaagatgccaactcgggcttcacatttaacctgttttatcaagattct
ttattgaccaagcatttccagtgccagaccgtcctccagaccttgagacgcaagtgcctc
gggagtgacacggtctcaaaaataattccctagaataaactgagaacagtcatcagtaaa
tctgtctctcgcgtgatttccataggaatggtgtagccggggtggagggccgatatcaca
tcaagcagaaaggccataatctctcgaaagtaggcggtggggctgagaccatgctcagtg
gccgtctggcagggggccgggcgcgctccgtccttgtccaggagacacacgtggcttcca
gagaggcgcagcccagccctccgcagccgctgaagccaggctcgcggaagagcccaaaac
ctgtttcggcgccgcccgggggccagtctccgggtcaggtcgcggaccagggtcaacagg
tggtcgtgggatggcggggccttgtctgcctcgggtctcgccgctagttggtccagggtc
caggagaaggcttcgtgccaaaccaaaaagggccccgagtgctccctacatccacccacg
taaagatccccctgaaagatggccatcagtaggcacccgggcccgcgtcgagccttcacc
cgaatgtgtctgcgggccacggtggcctctccacccatcacatcccggtcgagccggctg
gcatcctccgagtctttcacgccttgcaggaaagcctaggagatacagcaacagaaagct
attagccggtggttcccccaccatcattcttcctgttaacgggaagaataa-ga---gtt
gggcaaaccccgggggccgcgctctcccacccagccccgcttctcacctgtgctagtggc
tcctctgaaggatgggcggaggttggtgccacaaagcccaggatgaactcgtctgcataa
gcccaggtcagtcctaggtcagcggccgcgtgtaggagaacccgggtgacggcggtgtag
aggcccccgagtgcccgtcgcgtgtctgaggtgccatagcggtgaagggcccgcagccag
gtttgcgcgtcccgcgcctgccctccgccatcaggcgttcccacgggggcgcccctggca
gagaggtggcagcgggccaattcgtagagccaccaagtggcatcagcctcaaggatggct
gtggcctccgcgcgcccgaccaccgtcgtctcgtcctccccccctccctcgccgccttcc
cgcgtgcaaacgtggcgagggttaatctcctttcgggtcgggggccagatttgttgtagg
agcagcgagccgcgtcgttgccctgaccgcgcgtcgaggcccaggagggcgtctgccagg
ggcgtcccagagactcccaggttcaggtccagtagcaggagaccctcgctgtgtggcgcc
cggtgccagaaggccggcctcgcccgtcccacataatggatgggcaggaagggaaagccc
gggacatagggctggaaatctgagccccctgggcagagttcggggtccaggaggtagaag
atgggcttggtgcctctgtggttggcgtagcaggaggcatagatactgcggaggaaggcg
tagagcccgcccccggccatactccaagagttgacaagccaggactcgaatcccccagcc
ggctcaagaattttcaggctgacgcggtgccgtcgggcgtccccaccacggccggtggcc
ccgtcggacgacaccagatctacttcataagtgaccggtcgcaggatgtccctaaagggg
acgggagaggggtcgtcgggagtctcggtggaataggtgaaaacatccccacgcggtgtc
ctgatgtatacgtccaactgtccgggagactcagagtgcctctgagcatgggggcatgtc
tgttccccctccatctcggacccgaagccatcaacaggtgggggttgttggtcccgccca
tcatcccccgagcagctttggcagaccacctgtgctggaaagagaggctggaagatgagg
ccctgctcatcctccaccctggcggcggacaagagtctgcggtctcgggttctaaatgaa
aggtcaaataggtccttctcggcggcatcggcgagcatagcaatgagccccccgctgcgc
ctgagctcccgctcccatcgcaaaaagttgagttcggtagtcgagggcgcgttgaccacg
gggggctccagggagcctccaagcggcggctggcaggcctgcaccacgatcagagtctca
acgtcctcccttttgatgggcacgatgcccacgacccaaatcgcccaccaccgccctgcg
gtctgggtaacattataaaaggtaaccgagctgacgcgggccctgacgctctccgcgggt
gtttccatcattgtttgagatctgaggaggactggaccctttaaaacatccggtcacgcc
ctttgcaaattatttaaaaggtgaatgctcaactgagaccatcgcaatcatgaagtcctc
caagaatgacacgttcgtctatagaacgtgggtcaaaacgcttgttgtgtactttgtgat
gtttgtcatgtcggcggtggtccccatcaccgccatgttccccaacctggggtacccctg
ctactttaacgcactggttgattacggggcacttaacctgaccaattacaacctggccca
ccacctgacccccacgctctatctggagccgccggagatgtttgtctacatcacactggt
ctttatcgcggactgcgtggctttcatctactacgcctgcggcgaggtggcgctaatcaa
ggcccgaaaaaaggtctcgggtcttacagacctctcggcctgggtctcggcagtgggctc
cccaaccgtgctgtttttggccatcctcaagctctggtccatacaggtcttcatccaggt
cctttcctacaagcacgtctttctctcggcctttgtgtactttttgcactttctggcctc
agttctacacgcctgcgcatgtgtgacccgcttctccccggtctgggtggtcaaggccca
ggacaactctattccccaggacaccttcttgtggtgggtggtcttctacctgaagcccgt
agttacaaacctgtacctggggtgccttgccctggagacgctggtcttctcgctcagcgt
gttcctggccctgggcaacagcttttactttatggtgggggacatggtgctgggagccgt
gaacctcttcctcatcctgcccatcttctggtacattctgacggaggtgtggctggcctc
cttcctgcggcacaactttggcttctactgcggcatgttcatcgcctccatcatcctgat
cctgcccttggtcaggtacgaggccgtctttgtctccgccaagctgcacaccactgtggc
catcaatgtggccatcatacctatcctgtgctcggtggccatgctcatcaggatatgccg
gattttcaaaagcatgcgccagggcactgactatgtccctgtctcggagacggtggaact
ggagctagagtcagagccgaggcctaggccctcgcgcacgccatcacccgggcgcaaccg
ccgccgctcttctacgtcctcatcttcctccaggtcaaccaggagacagaggcccgtctc
tacccaagccctcgtctcctccgttttaccgatgacgacggacagcgaggaggagatctt
cccctaatgcaataaaaacttaaaacactgaggttactttcccgtcattctttcggggga
acgaggggaggcgggaattgggttaagataggggcgaagggtgggggtgggtgcaagaat
tggggctgggaatggagaggggagtgggctaggtgccgacaccggggtgccaagataatg
gattgagtaagcatggggctctgatcgggtccgccgggttctcaggggtgtagtgggtgg
gcattgcatatttttgccgcggtgctgttgggccttggactc-ggggtgatcatccgtac
catcacccgcacccgcaccccagtccacagccaccggccaaggtcctgggcctcccacca
ccgttatgcctccccctttacccattaattacaagagatgttagtttggttttttatttg
gcaaaaacagcaattcatcattttcagagtcctcatcatattcgagcccctcgttggttt
ccccgcaggccctcccttcttcggccgctattagcttagtagtctccaggttaaactcct
catagtcattatacaggttgattattcccccgtccacgtcgcctatggagttgactcgtc
gtcggcaaagagaccagagggcacccatggcgcggtgtcaaaagtattgtctgcgtacgc
tttccaggagccagccgcggtgctcaaggtcttacggatgacagagtccggcaggaccac
gggtgtcaccagcaccgccacgggaatctccaccgaggcgtccagaagcaggtctgagcc
gagcgtgcaggtcgccgggtctagaggcgaccgttttcgaaagaaggccgtcacaatgtt
cacccggggtgagcagtctctcccgggcttgccacccccactgtggcggacgtagtctcc
aacaattttgtattggaggagcacctggtagaagtagttgtgccgtggattgatgaagat
gttgactgggacccggtctttaataccaatgcgccccgcattttcgcttgggtccgtcat
tacgtagagcatagactccacccccctgttggcagctaggctgtctgccaccaggtcatg
accggggcccagtttgcgcttacggacatctttaagattccaggcctcatcctgcgtcaa
cagatagtcaccctccgagggcaaccgcccatccgggacgtactccacggtaggacgagc
tatagaattgataaatctgataaatgacctcttgcatggcctcttgtaaagcgcagtgta
ggatgggtagatggggtcaaattctgacttggaaaagaggtacttgaagcggcacttaat
ctcataaatgcagctccggtcggtgaacagtataaagtctccctgtgactccacattgac
gcaaagatccagagacaccccaaaaatgccatccgtgggactaatcataaagccaaattg
acggttggcggatgcgtccccgcagatgagcttacagacaatgtccttgaccgtgtcctc
acaccgcaggccaaaggccacaggtcccccaaagtagtgatttgtggagatgggagctgg
ctcaaacaccttggtgggtccattcttaatggtggagagcagcttggaagaggaaattat
gccatttcgcaatatgtcccacatcaggttctcagactgccccctggtcatggactccac
gtacgagcagagaacagtcctctgctcgtcggtggcctcctgtagcccccagtaaatgga
tttcagggagggaccgtccttgctgtcattctcttggactaacgaggagacaaagtcaca
gaagccagtttcaccagagaactcttgtatttgtttacagaggcaatagagatagacaaa
gcgcatggccggcatctgaggtggacggtcaaggttacggacaaaggcctcagtctccgg
actgcggaggaagcgggcaaacgtgtaggaggtcatctcctccatgggatcctcgagctc
atccacgtcggccatctggaccaaagaagtcgtctgccaagagttcagctaccagacctg
gaagatgagggtgctcaaaccgtgggcgacagttgaagaagtagctctccttgaacctct
ttttaaggctccggcaccactgcaagaattgactcatatgctccgccgtgacatccacgc
acggactctcgccacacgaggtcaggcccatgtctaagttcaggttccacatctgcgaca
gcacctccaacagcaccacctttggggctgcaaattgcaaaaagtagagcgggtcggatc
ggtcaaatcccatgtcagggttggggtaggggattttgtgggtggagtcagcgaggtgca
tgataccatagagcagcgagtagccgagcgactgcagatccaggcgaagggccgtctgcg
cccccacggggccacacgccgaggggtcagggatgtgcccagcccccctcaagatgtagc
acttgctcaaaaggcagaggggcttataggtgtccttggctatagaaaatggttccctct
ggcaatagaggcgatagagctgccggcccttagaagactttagccgcacatccagcatct
tgttgcggtcgtggagggaagcagtcccataatcagtcaggaccagcctacccatgcccc
acatggtgtctgtgaaatccaccaggatgttgctggggctaatgtccgaatggaagaggc
cgcagtgccgattcagaaagtaaacggcatctttgaggccctgaaagccccgcaccaggg
gctcaatactaccatcatgccagtggccataatcctggagactgcatctgaactggggca
taaacagggcgtggcaggacgtgcaggccgacaggtagtccaccagggccttgtcctgcc
catcctcggccgtggccttcccaatctgaatcatgtcacacaccatgagctcgtgataca
gctccgtcacagagtcatagagtttgaccgtggcattatctgcatgtgcatacacggccc
cgtagctcccccgccccagcagatactcgcaggtaatggggaggtgatcacagcgcgtca
tgttctccggcagctttacatagagggtctccgtcatgtcatcaatgttggtcaccttca
ggtgtttgtgctgaaaggtgaagtaatcaatgacagtcaccttccccaaaaaggcctggg
tctctcgagggggttctggggagacactcaactcgccactgctggaggagttcgtcgggc
tcaactccgcagccatattcacatccatgttcctcaaatggctcgagggcctgtcgcagc
tcgtctctggcctcaagctcctgctcacggagctcctccacccgctctagctgcttgtag
ttgatttttggaaattgagtcttggtcgcggtgaccaccctctgataggtagaaattagc
tgtttggactcaaacgtctcccttgcgtggcgcagggactctaaggcaccccgagcagat
gtaaactgtgtttcaaacagagcgtggtccctcccaaatctgtcacgtgcgctcacagcc
gctctcttttctaccgaggctcttagttgctgggccaccagatctcgcttagaactactc
atcttcataagtcaccatgtccgcaactatggagcccagatcatacgtggggtagagtac
ggtagttccagtggaggcttcccggtaatttcccacagcgtccaccatatatctttctgc
ctctcccgttagaattaggcaaggatcatacgtgtccaccggccttttatactgagcgtt
taggttttgtttatgtagcaagcacaaaaggcacacacgagtgatgcaaaagggttcctg
aggcagcaggcagagctgttttgccattttattcaggcggctaacgtcaaagggaggagc
tatatcctcacccttccagtcacgcacgtccaagtacagggcatacacacacctggtgag
gtgtgccaggaatgcctctatgttggcacatggtgtataaaccgcagtgggtagcagaat
agggccccttttgccccgtgccgcagcgtaaacgcagtgacgctcttcgcagtgggacct
ggggccgtagaagagggcccacatccaagggagtgggtcttcaggcaccagggaggtcca
ggtttgggagtgggccaatatttgcaaggcctgacctataacctcatctttgttccaggc
cagcgcaattcgcataaggtccccatcaaacacctcaaaacacagacccatgcccatttc
aggctgagagggctccatccggctcgaccaaccttgtccaccaaactgccattcttctgg
taaacgggggttgaggggcaagagctccaaagccaggctcgagaagtcatagtcatcctc
ggccacacggccggagctccgggcctcgtgccagggcctgttgtcctgggggaggatatt
ggacacgagcaggaagctcttgagtggcgtctccaccagcttaaattgctcgggcgtgtc
ctggcaggcctccagtgccagttccagacactgcccatacctgcgggcgagcatcgggtc
atcgggcatatcggccttgaccgcgttgaacatgctgtatgcctcgcagcgcggccgtct
gaccgagaacctaagaaacgcccttcagcaggacagcaccacgcaaggctgcctgggtgc
cgagaccccgagtattatgtacacaggggccaagtcagacaggtgggctcaccctctggt
gggcacaattcacgccagtaatttatattgcccaatgcttcgagcatactgccgccacta
tggccccaggcccgtgtttgtagcttctgatgaatcattacccatgttcggtgcgagccc
tgcccttcacaccccagtccaggtccagatgtgcctactaccagagctacgcgacacgtt
acagcgcctgctgccaccacccaatcttgaagactccgaggccttgacggaattcaagac
cagcgtgtcctctgcccgtgccatccttgaggaccccaactttttggagatgagagagtt
tgtcaccagcctggccagcttcctgagtggtcagtacaagcacaagcccgcccgcctaga
agcattccagaaacaagtagtgttacattctttttattttctgatctcaatcaaatcttt
agagattacagacaccatgtttgacatctttcaaagtgctttcggattggaagaaatgac
gctggagaagctgcacatttttaagcaaaaagccagcgtgtttcttatccccaggcgcca
cggcaagacctggatagtcgtggccatcatcagcctcatcctctcgaatctctccaacgt
gcaaataggctacgtggctcaccagaaacatgtcgcgtccgccgttttcactgaaattat
tgacaccttgaccaagagcttcgactccaagcgtgtagaggtcaacaaggagaccagcac
catcacgtttaggcacagtgggaaaatctccagcaccgtaatgtgtgccacctgcttcaa
taagaatgtaagacctgacgtttcagtacttggcaattgtagagcatagcccggctgtaa
aggtcagaaaatcgcagcagggtccaaggttgtgctgtacatgggacctctttcccatta
gcaagaaccccctgcaggacacgtgacatgtccgggtgcattttgggtgggttaaatctc
agtcccaccacaaagggggcatcctccggtttgaacatcagacccaacaaagcccgatgc
ccagttatgggtacgtagtcgttgttcagggccgtgcatggcagcagacaaggacaggtg
ccagatgtgcctgggctatcgtcctccgtccagccacgcaggatgttcacgtgggccccg
gcaccatagcatgtcacacattccccgttatcacatctggttagcaggttgataaaatgg
gtcagtgatggaaaggttggcatattggggcagcacatcagcatgtccatgttaacgaaa
aacatgtacagggccccttctgcataccaggcaccaccccgtcccagtgggatgatctcc
gagggtgtgatatcttgcagttcttctactgttttaacggcggttgaggtggtaaagacg
tgggccgtggtcagatctgtgcaggtgactacagggttacccctaatctccacaggcacc
gcctcacccactgcatctgagaataccccaaagtacatgagagtcaggctgtgtggcccc
tggactgccttagtgaagagaacctcgggcctggccacggtggctagggttccattgatg
tagacggtcacataggtgggcttcttcttgggcttcagcacaatgagggtaacattcatg
taggttttaggaggtccggctatctgaggcacgtacacagctgacacggcggttgtggcc
gtatagactttcatctggggcgtagaggcatcgctcagcacccagaggcactccttgttg
aggaacttgcgaagctgttcccggctactgttcgcggcggatgccatgacgtgccagaat
atatcccctctcctcgggggtgagtgccaattggcctttaataacaaagcccccaggcag
caccaaaaatgcctgcccgtccgatgtggtggccaggtggacgcagtgcccgtcagttcc
aagggctactagctgggaagcagccccaaccagcccacccgggggcctggagtcgatcac
cttaccccaggccgaggccccttcctcatacagcgggtggctatctatccataggcaggc
atccggcgtctttggtgcattggagatagtagctttcacccaacaactttcccaactaac
ccgtgtctggacagtgaagaacgcttccctgatcaggtctgaatttttatagatacggga
gtaggaggtgggaataacaactgggatttcttgttgtgctgtccaggcctgcatggccag
tttttccctgaagctagcagaaattctgagggccactgaaatgaggaagcgaaactccct
ctctggagctcccaaaattgaaacctcagcaagatctgttgctggggaggcatgggtgac
agctgtcatcctgtgcagtctgccctgggcactcagctctggatatgtgacaacatagag
agcgtgggggctaaaaatatgagcaattcccctgaccagggccctggactcacgaatggc
ccgacgggtcttagagaaagaaacaggcaccctcgagagtgcccccgacccgacccccac
agtgccgccagtccctgctcggcctccgccgccttccccaccggcgctgccccggatgtt
gctggggttctcgagggctgggtggtgcttggacacagaggtctcagcagccgccttggt
ctcggccccggccctaagtctgagccccaggcaaagggccggactcccagcgtggcccaa
cctctgctcccctctattctcctcttgcgttatctccaatagaatttgcttgaggtcata
cgttttagggtgctcgacctgggccgcggccaccggcatatgctctatacccgcccctcc
ggggggcccaggatctataggtatgggctgcatagccgcagcagactcctggaccccaga
ggcctctctgataagatgcccgtcggtcagagcccttttggccccctcaaagagagacag
gtaataaatctgtagctccccaaccagccctccttcatcgtaaaatcgaagggcggccac
gtggaaggggttgtagagctctggaaggccctcatcgcagtacactggcacactggtaaa
cgtgccccgatggctaggccgtccgggcagcatgccccgagcagcaaacacgcggcagac
cctcgtgagacccgtccggtcactgaagagagtctggcaccaggccccctcgcagtttgg
cacgcgattggggcaaagctctgccataaccgtgtcgggaacaaataggtgcacgaggag
gggggtcccgaggccactcaacacttggttgtcaatgtggacatccatagctctctcatg
cgtttggctacagcatcatagcgcttgtttctggtggatttaaataacagggccccgtag
acagtcttttgtgagtaaatagagatgatgacatggatgtagagactgaggaccacatcc
accaccttctcggaggaggcccccctaaacagcatcaggcagcaagggaacacaaaggaa
accagggccgggatgtgaggcctcagcgccccctcctgatcaaagagggcctcgctgacc
ccggagatgacattctcattcagaaagtagtgatagaggtgattgaccacagtcttaacc
aggccctggacttgttcaggctcccacttgtcccgctggtcctgtgtgtcttgtcggatc
tcggtccagggcctcagcgccggctggaaatgcggccccatgtagttgcctgtaagggcg
cacaccactccctcatgggtctcaatcagggtgcactcgctggatccatcacatacgtgg
tactcgccacagccccagcaggcaaacacggaggccatgctctcaggtaacgggagatgg
aactccagcttactatacgagcacaggtggcgaggattgggctcatccgtgcccccctcc
ccccgcgggaggctcaatcggccttggtctgacattccaccccggccaggtccaggaggg
tgcaaatattctccaggcgctgcacctcagagacctcctgctcaaagagacctcccaccg
ccacgtagacgcgggccaccgtccggggaaggtcagtggggtcccagctcagcaattctc
caaattctctctccccaatagtgcctcgcttcttatcctgtctttcagagcatccggggg
cagacatttcacctcttgtttgtggacgaggctaactttatcaagaaggaggccctgccg
gcgatcctgggctttatgcttcagaaggatgccaagattatcttcatctcgtctgtgaac
tcggctgaccaggccaccagctttctttataagctgaaggatgctcaggagcggctgctg
aacgtggtaagttatgtgtgtcaggagcatcggcaagattttgacatgcaggacagcatg
gtctcatgcccctgctttcgcctgcacatcccgtcctacatcaccatggacagcaacatc
cgagcaaccaccaacctctttctggacggggcctttagcaccgagctgatgggtgacacc
tcctcgctgagccagggtagcctgagccgcactgtgcgtgacgatgccatcaaccagctg
gagctctgccgggttgacaccctcaacccccgagtagccggacgcctagcctcctccctc
tacgtgtacgttgatccggcctataccaacaacacatccgcatcaggcaccggaatcgcc
gccgtgactcacgacagggcggaccctaacagggtcatcgtcctgggcctggaacacttc
ttcctcaaggacctaacaggggacgctgccctccagatcgccacctgcgtcgtggccctc
gtctcctcgatcgtcaccctgcacccccacttggaggaggtgaaggtagccgtggagggc
aacagcagtcaggactctgcggtggccattgcctcaatcattggggaatcctgccccctc
ccctgcgccttcgtgcacaccaaggacaagacgtccagcctgcagtggcccatgtacctc
ctgactaatgagaagtccaaggcctttgagaggctcatctacgcagtgaacacggccagc
ctttctgccagtcaggtcaccgtctccaacaccatccagctctccttcgatccggtcctc
tatctcatctcccagatcagggccatcaagcccatccctctccgcgacggtacctacacc
tacaccggcaagcagcgcaacctctctgacgacgtgctggttgcgctagtcatggctcat
tttctcgcaacaacacagaagcacacgttcaagaaagttcattaaactttattgactaca
ccagtcccttgtaaagcgacgggtctcgcgtgacggcattcgtgagcagggcttcgtcca
ggggcttgttcttggcggacatcattagcccagccgcaaatatcagaattagcatcagaa
aagtgagccccacaaacaccagtgtccagagaggaagaccgtaagataaagatggctgcc
tctcatctggaacggtgggaagctcagcagttgtttttgtggcattggacgtccctttgg
aggacagcgtgggggccaaggtggtagcgttggtaatacgggtagtagcactggtggtgg
aggaggacctggtggtgacattgctagtcacacccgtggaggttcctgttccggcctcgg
tggcagtgatgttctgtgcagtaaccttagtggtgacattgatggtggatgcgttggaag
ttgttgggactggtgtgacagttgtcccagtgaatgtcaccgtggttgtgttggtgctca
gaatagcagttgtggttataggggcgctagtcgtggtcaaggtcgtagactggtttgtgc
taggacccgatgccgacggtgatggtgtagtcacagccgttgtgcctgtcacgttccccg
ccgaggccgtcgaactgccactagatgtccaaataaggcttgtctcacagatgagtatca
tggccataacagcgcctgccttgtctctggcgtgtgccatcgcgtctggacgcagaaggc
ctcccggcctcttttatagctagtctccacacccaatactctactgaaccatcacataca
tgacctcctcgaggtatgcagggaatgagcggtccgtgagccggtcaacacgacattgct
tccgtttcatgcctccagctgcccctgaccagttaggacccttgacggatgtctttaacg
gcgcggtgcagttggtcaccaatgacggcctaaaggccaacacatccttgaagcagggcg
taggaatggtaccaaactcggggcccaccccatcaaagacataatatgtctcatagtggc
agtgatgatgcatcaccaccacagcactcgccaggaccctctgcatatcttgtacaaggc
gcctttcaactcggccactggctctggtgacgttaaatgtcctgttcctattagtcacag
cctgtagatttgggcacccagactcaaaaagtgcagctacatgaagggcagccgcctcaa
atccaccatgacccccatggctgtccgtgttgttggggtaataagtcacattgttaatga
ccacggccgggataagggtgtaaaccttgcagaatggattggtcggacacccataagaca
ggggcaccccaaaatcacgccccttaccccgaagcaccttggcccccaccggcataaagc
tgggcaaaaagagtgggttaaaaccaaaggcgagtagggccaggaacgccaaatagcagc
agtaatagatgaaaacaaagctcagcatgaaacagcgtggaggctcagctagggtctctg
cctctccatcatagacatcttccttgaatctcattctctcaccgcatacctcgctcttca
tccaggagggggccatggctgccattctaccagttaacgaggagagagagagtaggtccg
cggaaattggtgcccctctctgccctcctgacgaggccatggtgtcatccatctccgcag
tccgttcttcagctttggcattggtccgggtccgggtggtctgattttgattctgatcct
gggtattggtcttggtctctcctcccccattggcatggattggcataggtgggtgtggct
caggctcaggttccggccctgggacggcagcagccgccgggacggtgaagtcgtggaagg
tagaggcccgtccctcccgaggtcgtggggccggagccttataaaagacttccaccctct
ccccgctggccaagacacgccgctcgtggaccacgccatcttcctcccggctgattgtgt
ggctgacggtgccgtgttccaccgccacttgttcatcgaccatggtaccccctttatctt
aaccagcaagtggccgtcagggtctcttgagagtatgccgctgtggccaagcgaggcccc
aaattaaatagtgatgccaaagactgtaggtaggtcatcatcacacgcatgcgtgataaa
tcatccgccactgacaggtcatccaggtctatccgggctatctcatccggcaccatttcc
tggaagagattcaagaggtcgtgatgctcatgccggataaggcctcggaccaggcgcata
ctggccctgggcagcagggtcaccatgatgcaaaagtagagactcagattgtccagcagg
gccaagccaaggggccctggcacctccgggagggccaactcgtagtggtgccccaggtat
gaaacagagccaagatgcatgtgtacatcgagcatgtctgcgttcccgggagcctgcatg
acaacccgggagtacacgttaaacaggagaatcttctgcagcacctcctctgctatgggc
gtaggcagcaccatggggaaaacaatgtccacatcattggactctaacttcacggtggca
tgctctcgtccaaataccgggggcataacactgaggctcccggtcccatgccactggaaa
aagggctggtacttgttcttaatggcgtaggtctgacctggaacaatcttggtgagtatc
aaactgtccacgctaacctcatccagcacggccagggtgcaatcagacaggtagttgtac
atggacacgtagtccgggaccgtctctagagagtacacctgacccaagcccaatccctgc
acattctgcgtcccgtgagtggaagccaggggtaagatgcagccaatcctctgttgcatc
ttggcaatctcatcggtatacagacgagaggagagagacactaccactttcaaatccatc
tttattgacaattatcaaaaaaccaccttatttccaaactttaatattcttcgtaccggc
gccacctcttcaattatatagtgtccgtaatggatgggggcgtgggtctgtttgacagac
ataaactcatcgatgagtgcccgggaggaggctgagagtgcggggaatgcctcctgcaga
aagctgcagggctgctccagaaacacgtcagtgccagcaatcactacaaactgcacctct
gtgttgctggtggctgggtgccctccaagtcgctggctgtactcgttgaccatgttgtag
agtcccctgttgttgcgcagaagctcctccttgttgaaaaatgcccggcaggggctgtag
aggcccgggacggccgtctggcgataggaggagttgtacatgatgtcacccagagaaccc
agctgagatgcccagggattcacagtgctccggtattcataggcggcatccgggcgagaa
tggtcatagatgagcccctcggcaacctcctgattgtagttttcacaggagaccacacag
gcggcccgtccccttggagagttggacttttgaaaataagccacgtctgccgtgaccggt
gttacgataatctcacaggtggcctgctggccgtggcagagtcctggagctccattaaca
ttagtcatacctgccaggtatgtcctggggtcccgaagcagcgtcccattgcgctgagcg
cccaccttggccttgatgtagtcattgacttgctggttgccaaaggcctcggccggaaag
acgctaaagaagtcttgggtgtggatacccatgtcagtagtgatggccgccaccctggcc
ggagtcatggtcgagctataactaagcccggtgtcgatggaggccatctcgtgatgcacc
tcaaaggttaccgcgtccaccctggcctcccggcggctaacatttggggtcccaatgaac
atggatgttgaggccctggagctaaacaatatgttttcagagaggatctcatcggtcctg
accacggtcatggccacccctgggtggatcttgagcttggcctgggcaatataggccatg
ggggacatcttgatgtgcatggcggtcattccactgattgaaacgagggaaggaagacat
tcggccgcgtatttgcccatgggcgagcggtgccactcccggtactctgcaaagagctgc
tctggccggttgaaggcttccacggcccgctgctgaggattgcgcataacaaaggtggca
acatcctggtgcatggtggcagccactcgcgggtccccgtaaaacatatggaaaggaatg
gcgtgaaagagacactgggtgacggcccgggtcctctcggagaaggcaaaggccaccagc
ccgttcaccaaaacagtctgctctgtccgcttgtcggcgggattcggggccagctgctgc
gtaacgtcattgtccaccgacacacgcacggcacgggtgaaagtggggcaggtcatgaat
gaggcgctgaggtccctgatcatgcccacggtggggcggaggtcggagatctccagcaga
tccctgagcgtcccattctccaaattgtcgaggatgtcctcgtccctggtaaaatggtgg
ctgaaggctggcccgttgtaggccagggtctgggccacgtgctgaaagtccaccccgagg
ccgcacatgtgggcattggtgcaggttgggaggaaaacgtagtaaaagatcttttccagc
acatccgcatgcccctcatctacataagggcctaggtgcagacggaaatcgtggtcgtgg
tctccgttaacccggtagccgtacaaggccacaaattgggcagccatctcatccatgttt
ccaaccctctcaataaactggggcgcggccagggtgtcagcgtaaacctcatttccgata
ataatctggggggcccggtcactaacggtgagaagatgggtgaaaatgtctgtgtaggcc
accggggggagcaggttagggtccaggagagcgcagacatactgacccacgctctcatcc
cccacaacatctgacccggccaggcgcatcagggcctgctctagggctataagttcccca
tagatttttctatacatggaataggcctccttggagatggcgttatttcccaggtggcgg
cagatgaacttgatcatggaaaagctgttcacaaaggcaagcctccctgaccgttcccag
taggtgttgatgcacagggacaccaaaggcacgttcatgacaaacttttcctcaaacccg
tggatcatagcctcgactacgtagaagaaggctggataggcagtgtcataggcagtatcc
tgcacagtctcaataacggcctgatccaccacgtgggccagagatgtggcggtctcaaac
tgctgcccccgggcctcttggaatgcagctggggccaggggagtcggcaggttacccacc
attagccggtgcacagccctgtgcctggccctctccccggcatccctgccaatgtaaata
tcataaagggggtgcagctccagccgcagcaggtcataattggacgggtggaggaagtct
tcggtgggcagcccgcacttgagagctatatctgtcacgggggctgcatacttgttatca
tagaactcgtccacaataacaagcacattcatgtgattgggcctcctgtgttgcagggag
taggtctcgcgcctgtctcgcggggccggggccgcgttgaggctgtttagggtatgggcg
ggtgtgtggagtcgggggtgacagagaaccttgagagcattctgtaggttaaacgcgagg
agaaggttattcttgtttacgatccatgcctccaccggtagctgctgtgtggggttgtcc
agcattttgatggcggcggaggtcgtgtacttgggattgggcataaacaggcccactggg
aaatagtagctgtactgcattcttctgttgagggggtatggggactgagtgtcattgtac
atcttttgcaggctttccacggccaccgcgtggttgcccagcttgatgacggcggctgag
atcggcacccggggctgatcctcgacccctgcggccacagccggcaggtcagacttggtg
cttccggctttttccggtgagtccacgatcctagccatgaaatgctcaaacgtacgcatc
acgcgcccgtagctcacggcagtgaccaggttctccccccgtaccacaaaagaagcatag
ctcgagggccccataatctggttgtcggcctcctcacccaggaaggtcaagagctggcgc
agaacgttgtcggtgacaataaaca-ccccccccactggctctccccccttggcggtcgt
gtaggtactgacccccttgagcacgctctccccggacacggccgctaccatctcagagag
acggcttcgcacgtactgagaaaacccggagcccatgttctcggcccggtccaggaagaa
ggagtgctccagcagatgcctcttgaacatggcaatgaggtcagacttgacagtcttgga
gaaccccctctcagtgaaggtgggatccgccagggtctgcaggataaacatgggaggggc
atggcgaagcttcacactcaggacggtgttaatgaggcccctctccagggcatcgacccc
aaactgtagggccgaggccacggtcttgacagcccccacgtactctgcgtactcgaccgg
ggtctcggggatactatgcaggatctccagatccagcatggacagttccatttccgtact
aatgtggtgtttgtggcaatttttgaccacaatgaatgtccgctgcttgctgggtctcct
tccgtccccgtgagcaatggtggggacggagattcgaaattgaatcttgccatccgtcat
acgactcaggtctttgaattccgtgttcacacaggacacggccagtgccgtctccaggaa
gcgaacatattggatggcgttcgtgtagaccccgagtagcacctcaaacttgatgcccgc
ctctctggcatccttgcccaccagcaggtcaaagctatgaaacaacccctcagccgctga
ctgccgcaggttcgagagcaggtcggcatccaccgtcagataggggaagggtctgttttc
cacaccctcatttgaggccatgacacaaggtaagagggagatggggggaggtctcgaggg
cttctcttcacagctgggtctcttttacgccctggcctgcaaccgcagcccacccacact
tcccgaggatgctacccttctaatcaaatggttggacacggccctgggcagggaggccac
cttttacgcgtgtcgggctatgcgtcggcttctactcggcgttatccgaatgaatgactg
ccaggagctgccacccggtttaataattctgagtccgggcaccgtccctggcccccttgg
agtccagagtctggagcatacagactgcgaaatatggtcctctgcccaccctgaccacgc
tgcccacctcccggtgcccagggtcatcacatacaccgactgcccgggttccataaacac
gagctcaatgtttcgccttatcatccgctacttgtctcatcaccaatttgagcgctgctt
cgagcagttctgccgcgtggtcccgcgtc-gcttcctagggacctgtaagcgaaactctg
caaagatgctggctcatctgaatcaggttaccaggatccccccctgtccgcccttcagcg
ggcgggaggccagactcaagttccacttcttctcctggagcacattcatgctgtcatggc
caaacaatgccacactccgggagatcaggacgagggccgccaccaacctcacccaccacc
cacatctagtggatactctgtaccacgcctctccgcagaccccatttctgacacgcagcg
gtgctctataccgcttcgtcacctgttgcaactgcaccctgcccaatatctccatccagc
agtgcaaggccggggacagaccgggggacctggagatcattctacagagtaacggcggag
ggaggcccgcgagcttccagttcccctcctccccaactggctccctattgcgatgcatag
ttgctgcgtccctgctgccggaggtgtccgtggggcaccaggagctgtctccgctgcggt
ccagaagccagggagggcagacggatgtcaggtcgggcccggacccggcccggagactgg
tggccctcctgcgaagggaagatggggcacctaaagacccccctctgggaccgtttggac
acccccgggggcccggcccggccaagagcgaagacgaggagtctgagcgtcgagacgccc
ctccacccccgctcgattccagcttccaagcttcccggttggtgcccgtggggcctgggt
ttcgcctgctcgtgttcaacaccaatcgggtgatcaacactaaattggtgtgctcagagc
ccctggtgaagatgcgagtttgcaatgtcccccgcctcatcaacaactttgtagcccgca
agtacgtggtgaaagagacggcgttcaccgtcagtctattctttacggacggggtggggg
ccaacctagccatcaatgtcaatatcagtggcacctatctgagcttcctattggccatga
cgtcactgcggtgcttcctgcctgtggaggctatttatcccgcggccgtgtcaaactgga
actcgactctagatctccatgggctggaaaatcagagcctagtcagagagaaccgaagcg
gggtcttttggactaccaactttccctcggtggtgtcctgccgggacggtctcaacgtgt
cctggtttaaggccgcaactgccaccatatctcgagtgcacgggcagacattggagcagc
acctgatccgtgaaatcacccccatcgtgacgcatcgagaggcaaaaatctcccggatta
aaaaccggctctttaccctgctagagctacgcaatcggagtcagattcaagtgctgcaca
agcgtttcctggaaggcctgctagactgcgcctccctcctgcgcctggatcccagctgta
tcaaccgaatcgcctccgagggcctgtttgatttctccaagagaagcatcgcccactcca
aaaaccgacacgagtgcgcgcttctgggtcacagacattcggcgaacgtgacaaagctgg
tggtaaacgagcgcaagacccgcctggacatactgggccgtaacgctaactttttaacga
ggtgtaagcatcaggttaatctaagacagtcacctattttcctgaccctcctgaggcaca
tccgccgacgtctgggcctgggccgtgcttccgtaaaacgagagattacccttctcctgg
cccacctgcgcaaaaagacagcccccatccactgccgtgatgctcaagtgtaagcagccc
ggggcccgcttcattcacggggccgtgcacctgccatcgggacagattgtcttccacacc
atccacagccccactcttgcctcggcgctgggactgcctggggaaaatgtacccatcccg
gccctcttccgtgcctcgggcctcaacgtccgtgagagcctacccatgaccaacatgagg
gcaccgatcatctcgctggctcgcctcatcctggcccccaacccctatatcctagaggga
cagctgacggtgggcatgacacaggacaacggcattcccgtgctttttgccaggcctgtc
attgaggtaaaaagcgggcctgagtccaacattaaagcctcctcgcaacttatgatagca
gaagactcctgcctgaatcagatcgcccccttttccgcatcagagcaccccgccttctcc
atggttgagtccgtaaaacgagtccgggtcgatgagggagcaaacacccggcgcaccatc
cgggatattctggagatccccgtgactgtgctctcatccctgcaactgtctcccaccaag
tccatcctgaaaaaggcaccggagcccccacctccggagccccaagccaccttcgatgcc
accccctatgcccgcatcttttacgacatcgggcgacaggtgcccaagctgggcaatgcc
cccgccgcgcaggtcagcaacgtgctcatcgccaaccgctcccacaactctctaaggctg
gtgcccaatccggacttgctgcctctccagcatttgtacctcaagcacgtagtgctaaag
agtctgaatctggagaatatagtgcaggactttgaggccatcttcacctccccgtctgat
accatcagtgaggctgaaaccaaggcctttgagaagctggtggagcaagccaaaaacacc
gtagagaacatagtcttttgcctcaacagcatctgttccacctctacactcccagatgtc
gtccccgatgtcaataacccaaacattagcctggctctagagaagtattttctcatgttc
cctccctcaggcaccattatgagaaatgtcagattcgccacccccatcgtccggctcttg
tgccaaggggctgagcttggcaccatggcacagtttctaggaaagtacatcaaggtcaag
aaggaaactggaatgtacacactggtcaagctttattacctgctgcgcatctaaaggaaa
aacataacaatcttgtgaaccagaaagatacccagagcaaaagcaataaagtacaggatt
attgccaaaacaacgtgtgctctttcttcatacaggcccgcaatttccatgacagtcccg
ttggtggtcagcagcagatagtgaacgtggaggttgtcaaaatcaaagtagttggagctc
aagatggagttttggacttcctgggaggtgatgtaggttgtagtttccaggccttccttt
tcatcataactgagcagggcaaagccacaaaaaatgcaggatttctgcgtcctggtaaaa
ttctggatctttggaatctggcggggctccccagccacagcaccctgcgaacatttattc
attataacgggggagagaaagagagagctgctgagataggtggtgctggcctcgtatagc
gccgagcctcggacctcacggtcactagagattatgaatgtcacattgatgagcgggata
atcatcagaactttgtcgagcctgtccacgcatttgtaggcggggagatgccacgcatcc
ctgtcttctcgctccaaagagagccgcccaagaaacccatccacagcatttgaaacggcc
gcctggtccagcgttgcctcctggggggccatgctcagcagcttgtctcgtgtgaggtca
aatcgtaggctgaggtagcacggtgagaagagcccgctctctgtccccagggctagcccc
cgcaaaacctccccaatctctagggccgagcacagggcggtggacagcagttggtatagg
gcaaggttgggcccctgggtagtcacgttcagccgcaactcgcgtagcaccacgtggctg
ccgataaacagggtctctctcatcacggtatgcaggggctggaaaagggggtggcggttg
taggccgagagaagcacagatgtggcgcctccaatgaggccactgtaaaccccggccttg
gggtagccgacggtggctaacctcagcgcgtactcctgtttctcagtagtcaggtgaccc
agctcctccatcttgaccgtggccatcagcatggcggccaagcgctccagcccgtaggat
tgcatgcccttgacagtggccccataacatatgccgatgatgtctttcaggacagtcagc
tcaaagaagctcttggccaaccagcggaggtccacgcagccattgccagtctcacccaca
gcatgacccaccttaaagaaggccacagaaacctcaaacatggtagtcagcgtttccgtg
tccagttccggctcccggcagcctcccttcatctccagcaggaccagtttctggagaacg
tagcgagcgtagctggcggctgtcatggtgacggctcgggaaaacatatccttcaggttg
ggtacaaagtagttgtgaaagttggcataatgcacaaaggttgtaacaatcaccagggaa
tagtccccgctttgggcactggttaaggatgggtaactaaaaggccccctcagatccggc
aggtccttcgtcttgccaaagaccaggctcaacacatgctcatctcccttctcggtcact
cgcttgtaggtgcccatcagaaatttagaagtcatggcccccgtgtactgaaacttgtcc
ccgttgatggacagggccacataagacaagtgacagcgcagctgataaaagacatagctg
tgtggccgcgtgttgggcagcatggtgccaatatagtagaagagctgcttctcaaggggg
gcactaagcatgcaggcaggggaattcaggccgctaatgactccgggatggaccttagat
gcatccacttgcatggatccttcagagacagcagggatatcgacaggctcggccagcgca
ataccaagggtaccagacgtcttgtaaattaacttgtagcggttaagcatagacgccaaa
tcttcggtgacatttgcctctctccacagcgcctctgggctaaggcctgggacctttgcc
atcagttcggtccatgggatggtgtaatgcgaagcatgcccctctatgtccaggtgcagc
ttaacctcgctgaggctggcagcccccacctcccatagcaacaccaggcaaaaaacacag
agcaactgcatcctagtcccgatttcccctctcaaaatcagagatcaccttgctcagacc
agcccaatcgaaaaactgagatcgtattgccggattcttcaatgcctgcatgtaaatctc
cgtccagcatccaggtaaatcgtcctgaaactctgagaggtccacaagcacaaactgaag
gtaggctagcgttcgggtgaacgcaagacaaacttccaacaacaccgcgtcggctcggaa
aggctgtatgacttccttaagtacactaaagatgctgttcttatacagcttctcggccac
accacttcgaattatgggggtgtggctttgatgacatactgtcgtgattgttgttagacc
ggcacataccttcacaatgtcctcgggggcaaaatactgtgttaggagccaggcacagta
aacggcgtgatatgcatcgttgacactcttcaggtagccagcatccagtcctgactcatg
tttcctccctcgcttcttcaggcggcgcatgttctcctccacgtttaacttcatccagac
tatggtgtcccccgggtctgcggtaaacgtggccaaaacttgaataaagtcactatagga
gagaagctggctccggagcagcattagagggaaaaccacggaggccgacagcaaatggcg
atcatgcaaaatccaacaatccaggggcgcgactgacctggcaccagactcggtaaccag
caagctccgcttcctagaggccaagactctgaaaggggtggtaaatttcatctggcatgc
taaaacctcagccgacgtgtcttcccttccatgcctcgcccgagtcacattcttgtgcat
ggccttaatggcattttcatacacatgagtccagtaccgcatcggttcagggactacaat
ggtcaggtccccaaagacagccttcaaatgattcagcatagtagtctttcccacaccagg
ggcaccttccaaaaatagggaacaggcaggtttgattactggtacatgatttgttaggtg
ggtcacaattggaacccgcatgctctccttcctctgagccttggcctggcgggtgtcttg
ggcatcatccagattcagaacattcatcacactcccacttagccgcttcagctgggcagc
atgcttggataacttactaaactcgcgcccatgggcggccaggtgttcgaagagaccaga
aggcttacccttgccaccattcttttgttttaacgcggaatgagaagagggcctgcggaa
attagactcatcctcagactcacagtcagatttgtcatcgagcccaaggccggccaggcc
ctcctcaaagcctttctggtacatgaagctccggctcgtggagtccgcacctccttctgt
gcacgaagttttgcggaaccaggagaaggggtctggcgtcttgctggggccacactcccg
gctacggggcttcggggtaggggcagtaggcttttggtgtgcgggtgctggtggctgggc
tcccctgggcagggtaaaggggcacgatgtgtgccggctacccggagagtttccagtatt
agatgtcacggcagcctgggtccggcacggcaccctctccccagacagtccggtcggagc
catcaaggggggccagtgggtgggcacctggtagaggccgtcgtcatcttcctcacctgc
ccctgagtcactaccggttggggtaagaactgagggggcaaagtcatcaatctcagcgta
aaagttttcgtgtctttcgttttcaggggactcatcctcctgacattttcgccagccgcc
gggcgggccggcctcctttcctggaaatccagccatggatcccacccggggtctgtgtgc
cctctccacacacgacctggcaaaatttcacagtcttcccccggctagaaaggcggcagg
taagcgagcgcaccttcggtgttactccaagctgctctctcttaagagctgggagcaact
ggcctcttttttgtctctgcccccgggacccacgtttacagactttagactatttttcga
agtcaccctgggtcggagaatcgcagattgcgttgtggtagctctgcagccttatccccg
gtgttatattgtagaatttaagacggccatgagcaacacggccaacccgcaaagcgttac
tcgcaaggcacagaggctagagggcaccgcccagttgtgtgactgtgccaattttcttcg
cacgtcctgcccccccgtgctgggcagtcagggcctggaagtcttggcggcgttggtatt
taaaaaccagcgatccctgagaacgctccaggtagagtttccagccctgggccaaaagac
cctccccacctccaccaccggcctgctaaacctcctctcccgctggcaggatggcgctct
ccgggcacgtcttgatagaccccgcccgactgcccagggacacaggccccgaactcatgt
gggccccaagccttcgcaactcactgcgcgtgtcccccgaagcgctcgagctggcagagc
gggaggccgaaagggccaggtcggagcggtgggacaggtgtgcccaggtgctcaaaaata
ggctgctccgcgtggagctggacggcatcatgcgtgaccacctggccagggcggaggaga
tccgccaggacctggatgctgtagtggccttctctgatggcctggagagcatgcaggtca
ggtccccctccacgggagggcgctctgcgccagccccgccctccccatccccagcccagc
cgttcactcggctcaccgggaacgcccagtatgcagtctcaatctctcccacggaccccc
ctctgatggtggccggcagcctggctcaaacgctgcttggtaatctgtacgggaacatca
accagtgggtaccgtccttcggaccctggtacaggaccatgtcggctaatgccatgcagc
ggcgcgtgttccctaagcagctgaggggcaacctgaactttaccaactccgtctccctaa
agctgatgacagaagtggtggcggtgcttgagggcaccacccaggactttttctcagacg
tcaggcacctgccagacctccaggctgccctgatcctctcggtggcctacctgctactcc
aggggggctcctcacaccagcagcgccccctccctgcctcacgggaagagctgctggagc
tgggcccggagagcctagagaaaatcatcgccgacctcaaggccaagtcacccggcggaa
attttatgattttaacaagcggaaacaaggaagcgcgccagtcaatagcccctctcaacc
gacaggcggcatatccacccggcacattcgcggacaataagatttacaacctgtttgtgg
gagcgggactactgcccacgacggccgcgctgaacgtgcccggggcggcgggtcgggacc
gggacctggtgtaccggatcgccaaccagatctttggggaggatgtgccccccttctcat
ctcaccagtggaacctgcgcgtaggtttagccgcactcgaggccctgatgctcgtctaca
cgctctgcgagaccgccaacctggccgaggcggccacccggcgtctacacctatcgtccc
tgctcccccaggcaatgcagcggcgcaagcctgccatggcgtcagctggtatgccgggcg
cctatccagtccagacgcttttccgccacggggagctcttccgcttcatctgggcccact
acgtgaggcccacggtggcggcagacccccaggcctccatcagctctcttttccccgggc
tggttttgctggccctggagctgaagttgatggatgggcaggctccctcccattatgcca
taaacctgaccggacaaaagtttgacaccctctttgagattatcaaccagaagcttttat
ttcacgacccggctgccatgctggcggcgcgcacacagctgcgtctagccttcgaggacg
gcgtcggtgttgccctggggcgcccctcgcccatgcttgcggcgcgggagatcctggagc
gtcagttctcagcctcggatgactacgaccggctgtacttcctgacgctgggctacctgg
cctccccggtggccccaagctgagccagttcctcgcactggagtgggtcattggcaaaaa
ggtaaataaactcatcgcacgggggttttgcctccttctcgtctcttgtttcgggtaggg
gagtaaggccgtgccaggccgccatgctcagggccacggcgtgccagaggccctcgtagt
cgtgcgcatccgagaggatggcacggtccagaagcagatagccggccaggcagaggaagg
ccacaaagagggggcgaaggcgtgcccgaacccgggtttcatgctcgtctgcaccccagt
ggacaaggcagtagaggacacccaccaccaggcggttagggaggacactgccaaggttga
agagcagatttccgtcagccagggtgacctggctcaggtccggcgccctgcgcagtccaa
gctgcgcccacacacatgcacagacggcccctgtgacatcaggccggtcatgcaaaaaca
gacaaagagaccgtgagcggttaccggggcgcagggcctctgccgggaagcccacccggg
ccagggcccggtaaagcaggtaccagtattcatccggcaccttgcgtgccaacacacgat
tcgtgcggtttccagtatttatcacggcttcccgccacaggtaaaagttaacacttaggg
tcagcagcttggtcagggataggtgcaaaaacctgagctcgtcctcgcgcagagcgcaaa
gcggccagttctttagcatcttcaggaggagcccgtgaatcccaggtgtcattcgcgcgt
catccccgcgcacccccagtcccattaacatagcgggcacaatggtgcaggcaccgtctg
tatacgtctgcggcttcgtggagcgcccggacgccccacccaaggacgcctgccttcacc
tggatcccctcaccgtcaagagccagctccctctgaagaagcccttgccactcacggtgg
aacacctgccggatgctccggtcggctcagtctttggcctttaccagagccgagcgggtc
tctttagcgcagcctcgattacctctggggacttcctgtccctgctggactcaatttacc
acgattgcgatattgcacagagtcagcgcctgcccctccctcgagaacccaaggtggagg
ctctgcacgcctggctcccctcactgtcactggcctccctccacccagacataccccaaa
ccaccgcagatggaggcaagctgtccttctttgaccacgtgtctatctgtgccctgggtc
gtcggcgcggcaccacggcagtctacggtacagaccttgcgtgggtcctgaagcacttta
gtgacctggaaccgtctatcgccgcccagattgagaatgacgccaatgccgcaaagcgtg
aatccggatgcccggaagaccaccctctgcccctcacgaagctcatagctaaggcaatcg
atgctggatttctgagaaaccgcgtggagactctgaggcaggacaggggtgtggccaata
tcccagccgagtcgtatttaaaggccagcgacgccccggacctacaaaagccggacaagg
cacttcagagcccaccaccggcctccacagacccagccaccatgctatcaggtaacgcag
gagaaggagcaacagcctgcggaggttcggccgccgcgggccaggacctcatcagcgtcc
cccgcaacacctttatgacactgcttcagaccaacctggacaacaaaccgccgaggcaga
ccccgctaccctacgcggccccgctgccccccttttcccaccaggcaatagccaccgcgc
cttcctacggtcctggggccggagcggtcgccccggccggcggctactttacctccccag
gaggttactacgccgggcccgcgggcggggacccgggtgccttcttggcgatggacgctc
acacctaccacccccacccacacccccctccggcctactttggcttgccgggcctctttg
gcccccctccacccgtgcctccttactacggatcccacttgcgggcagactacgtccccg
ctccctcgcgatccaacaagcggaaaagagaccccgaggaggatgaagaaggcggggggc
tattcccgggggaggacgccaccctctaccgcaaggacatagcgggcctctccaagagtg
tgaatgagttacagcacacgctacaggccctgcgccgggagacgctgtcctacggccaca
ccggagtcggatactgcccccagcagggcccctgctacacccactcggggccttacggat
ttcagcctcatcaaagctacgaagtgcccagatacgtccctcatccgcccccaccaccaa
cttctcaccaggcagctcaggcgcagcctccacccccgggcacacaggcccccgaagccc
actgtgtggccgagtccacgatccctgaggcgggagcagccgggaactctggaccccggg
aggacaccaaccctcagcagcccaccaccgagggccaccaccgcggaaagaaactggtgc
aggcctctgcgtccggagtggctcagtctaaggagcccaccacccccaaggccaagtctg
tgtcagcccacctcaagtccatcttttgcgaggaattgctgaataaacgcgtggcttgaa
agtaaactttattgcgtgttagtacctgtccattcacaggggtatccagcccttgcgccg
cctcccccagcccgccagccaccccagacaggagatgataatgatgaggagcaccggagc
caccacagcacaagtgattaggagcagggcccagtgcacccaggtggtcttagggcgcca
gggatcgattggaaaagggcccagggtcactggcttatgcgtgggacgtttagaaacagg
ccgcctatggggcctgtgactggtgcttgtggtgtgggagactaatgtggtgggggctat
ggtagtggctgggataacagtaagatgcatacgctgagtgagggtccggttggcatggta
ttggtcgtcttcttcccctgcagagtaattgcagtggaccccggaggccacactgcaatt
tctcagtgtcacattgcacgtgtagtaacctgcatgcgcaagggtcacattggggattat
cagagagacggaggtgttggagtcatttacccattctagggtaaggctataattgtaacc
cccgttagttatatgagttccgttgttggaagtagctacggccaagggcagttgtccatc
cccgggagtgtatccccggcccaactcgatccgagagaccgactcattgctaggaacgct
gcaggtgagattcactctagcacctgcatgggcggtgacattttcaaatttaaccagatc
tgagaaaaatgcacaaacagaccccacacagcagcacaatagaagcactaaatgagtcat
tcctaaactgtcagttttaaaactccctgcttctcaggcctaaatatgtggtggggtgtg
cttaggatcactttcatattctgcaacaacagccatacccggaagaggagctgccggttg
ccatttttcaagctgctaaaccacgagtggcagcaggcctaagaagctcctcagcaacat
ggagacctcgaagggaaactggcaggagcagggagtcacgtaggcactagcctcttcatg
tgaggtaagagatcgctaaaaatgggatcagggtatgtaaaccgagttttgcgggggatg
gtgagccagacacggcgggt-gggggaaggagctgacacgattgagtagaaagggccaaa
aatacaccagctataaggaattgctcaggccaaagttgttcctcaggtggctttaggcct
aatgtaggcaattgcgtgcctagaacattgctaatgtgccctgggtttcctgccttcatg
caaatattctacctcccccggcctggtgcaaaatgtctgcctcagaatactaacagctaa
tccaagctaacattctatcagtaaacgggcagaaaactgataaggaccgcggagtttggc
cctccgcggtgtccggtggtcctcacacgtg--ccct---ccccccgggccgatggctga
ggcccggaatatgcaagtgcatctttctaaccagtaggggcctccacctaggtgctttgt
taatctttagtgggaactagtgggagtgctgtgcctcgggtacccctatcctataggtcc
taccggagctccttgtcttgataatccctgtaaacacacaccacctaagaacaaggcatt
gttaacctttggtggaacctagtgttagtgttgtgctgtaaataagtgtccagcgcacca
ctagtcaccaggtgtcaccggaggctacttgcctcagtgccacttttaccttctcaaatc
tatacggggggggggg--gggctctgtaacatttggtgggacctgatgctgctggtgtgc
tgtaaataagtgcctagcacatcacgtaggcaccaggtgtcaccagggctacttgcctcg
gcatctcctcaccggagaaggggttaacaaacccgtggggggtcttagtggaagtgacgt
gctgtgaatacaggtccatagcaccgctatccactatgtctcgcccgggctatatgtcgc
cttacctcccctatatagtcacgaccccaccgaaccaggcatgatgtagaataaaatttt
atgcatcatcttctaatctgtgccgcttggagggaaacatgaccacctgaagtctgttaa
ccaggtcagtggttttgtttccttgatagagacacaaggactgccagccccattggggag
gggg--ggtgggtacgggagagtttgggctcgtttaaacaaagtctcatctgatgctctg
tggcacctcaaggtgaatatagctgcccatcgacgtatcgctggaaaccggtgggccgct
gttcacctaaagtgacgcaaggtctgtcagccgccagggtccgtttaccaggctttcagg
tgtggaatttagatagagtgggtgtgtgctcttgtttaattacaccaagatcaccaccct
ctatccatatcccacaattgataaacctccgcatgtccaaccaccacgttgaacaggatg
tggcaccctaagaggacgcaggcatacaaggttattacccagtccttgtatgcctggtgt
ccccttagtgggacgcaggcctaggtagcatcatttacactaaaagcagtgaccttgttg
gtactttaaggttggtccaatccataggc-tttttttgtgaaaacccggggatcggacta
gccttagagtaactcaaggccaagcatttcacacctgcaaatgcaccatgtaaccacaga
tctaaactgaaagttgcagctttagatggcaaggaaacttgggtttcaggcatagaaagc
ctggc-tcactatagcagcccatgtttgttccagggtgggggaaaggcacgtgcccttag
aaaacttagctgcaaaaattctattgtgttgggagagcctctatatctaaaggcctttcc
tcacaatacaaatgttactaacgtctgccctctggagacctgctatgtggctagacgtat
ggcctacccaagacgttgggggtctcgggtaggccatgattcttccaggcataggttaca
accagtcactgctatcaagcctactcagttcccaacgcagcacataccccc-cgcctctc
ctgccatgaggacttatggcagtgtttactgttctgcttttactcttggaccaggctgtc
attctatcagaataacaggggaagcaaggccccctgcttcagcgggacacgtgtttctag
aatctcggagccaataactacctgcccctctaatctgtatgctgcat-gaaaaaccacat
acacgtgatgtaagtttagccagtttattgttacaccaatgccccgaaagtctccccctg
tccctttgggtctcaggacccagccctggagctc--------------------------
------------------------------------------------------------
------------------------------------------------------------
------------------------------------------------------------
---------gggggcggccgggtggcccacc-----------------------------
------------------------------------------------------------
------------------------------------------------------------
------------------------------------------------------------
------------------------------------------------------------
-------------------------------------gggtccgctgggtccgctgcccc
gctccggcg---------------------------------------------------
---------------------------------------------------gggggtggc
cggctgcagccgggtccggggttccggccctggagctcggggggcggccgggtggcccac
cgggtccg----------------------------------------------------
------------------------------------------------------------
------------------------------------------------------------
--------------------------------ctgggtccgctgccccgctccggc-ggg
gggtggccggctgcagccgggtccggggttccggccctggagctcggggggcggccgggt
ggcccaccgggtccgctgggtccgctgccccgctccggcggggggtggccggctgcagcc
gggtccgg----------------------------------------------------
------------------------------------------------------------
------------------------------------------------------------
------------------------------------------------------------
------------------------------------------------------------
--------------ggttccggccctggagctcggggggcggccgggtggcccaccgggt
ccgctgggtccgctgccccgctccggc-ggggggtggccggctgcagccgggtccggggt
tccggccctggagctcggggggcggccgggtggcccaccgggtccgctgggtccgctgcc
cc----------------------------------------------------------
---------------------------------------------gctccggc-gggggg
tggccggctgcagccgggtccggggttccggccctggagctcggggggcggc--------
------------------------------------------------------------
------------------------------------------------------------
------------------------------------------------------------
------------------------------------------------------------
------------------------------------------------------------
------------------------------------------------------------
------------------------------------------------------------
------------------------------------------------------------
--------------------------cgggtggcccaccgggtccgctgggtccgctgcc
ccgctccggc-ggggggtggccggctgcagccgggtccggggttccggccctggagctc-
ggggggcggccgggtggcccaccgggtccgctgggtccgctgccccgctccggc-ggggg
gtggccggctgcagccgggtccggggttccggccctggagctcggggggcggccgggtgg
cccaccgggtccgctgggtccgctgccccgctccggcg-gggggtggccggctgcagccg
ggtccggggttccggccctggagctcggggggcggccgggtggcccaccgggt-------
------------------------------------------------------------
------------------------------------------------------------
------------------------------------------------------------
------------------------------------------------------------
------------------------------------------------------------
------------------------------------------------------------
------------------------------------------------------------
------------------------------------------------------------
------------------------ccgctgggtccgctgccccgctccggc-ggggggtg
gccggctgcagccgggtccggggttccggccctg--------------------------
------------------------------------------------------------
----------------gagctcggggggcggccgggtggcccaccgggtccgctgggtcc
gctgccccgctccggcg-------------------------------------------
------------------------------------------------------------
------------------------------------------------------------
------------------------------------------------------------
------------------------------------------------------------
------------------------------------------------------------
------------------------------------------------------------
------------------------------------------------------------
------------------------------------------------gggggtggccgg
ctgcagccgggtccggggttccggccctggagctcggggggcggccgggtggcccaccgg
gtccgctgggtccgctgccccgctccggc-ggggggtggccggctgcagccgggtccggg
gttccggccctggagctcggggggcggccgggtggcccaccgggt---------------
-----------------------------ccg----------------------------
------------------------------------------------------------
--------------ctgggtccgctgccccgctccggc-ggggg----------------
------------------------------------------------------------
--------------------------gtgg------------------------------
------------------------------ccggctgcagccgggtccggggttccggcc
ctggagctcggggggcggccgggtggcccaccgggtccgctgggtccgctgcccc-gctc
cggc-ggggggtggccggctgcagccgggtccggggttccggccctggagctcggggggc
ggccgggtggcccaccgggtccgctgggtccgctgccccgct------------------
------------------------------------------------------------
------------------------ccggc-ggggggtggccggctg--------------
------------------------------------------cagccgggtccggggttc
cggccctggagctcggggggcggccgggtggcccaccgggtccgctgg------------
------------------------------------------------------------
------------------------------gtccgctgccccgctccggc-ggggggtgg
ccggctgcagccgg----------------------------------------------
---------------------------------------------------------gtc
cggggttccggccctggagctcggggggcggccgggtggcccaccgggtccgctgggtcc
gctgccccgctccggcgggg-ggtggccggctgcagccgggtccggggttccggccctgg
-agctcggggggcggccggg---------tggcccaccgggtccgctgggtccgctgccc
cgctccggc-ggggggtggccggctgcagc------------------------------
------------------------------------------------------------
------------cgggtccggggttccggccctggagctcggggggcggccgggtggccc
accgggtccgctgggtccgctgccccgctccggcggggggtggccggctgcagccgggtc
cggggttccggccctggagctcggggggcggccgggtggcccaccgggtccg--------
------------------------------------------------------------
----------------------------------ctgggtccgctgccccgctccggc-g
gggggtggccggctgcagccgggtccggggttcc--------------------------
------------------------------------------------------------
----------------ggccctggagctcggggggcggc---------------------
------------------------------------------------------------
---------------------cgggtggcccaccgggtccgctgggtccgctgccccgct
ccggc-ggggggtggccggctgcagccgggtccggggttccggccctggagctcggggg-
------------------------------------------------------------
------------------------------------------gcggccgggtggcccacc
gggtccgctgggtccgctgccccgctccggc-ggggggtggccggctgcagccgggtccg
gggttccggccctggagctcggggggcggccgggtggcccaccgggtc------------
------------------------------------------------------------
-------------------------------cgctgggtccgctgccccgctccggc-gg
ggggtggccggctgcagccgggtccggggttccggccctggagctcggggggcggccggg
tggcccaccgggtccgctgggtccgctgccccgctccggcgggg--ggtggccggctgca
gccgggtccggggttccggccctggagctcggggggcggccgggtggcccaccgggtccg
ctgg--------------------------------------------------------
------------------------------------------------------------
------------------------------------------------------------
----------------------------gtccgctgccccgctc----------------
------------------------------------------------------------
--------------------------cggc--ggggggtggccggctgcagccgggtccg
gggttccggccctggagc------------------------------------------
------------------------------------------------------------
------------------------------------------------------------
------------------------------------------------------------
------------------------------------------------------------
---------------------------tc-ggggggcggcc-------------------
------------------------------------------------------------
-----------------------gggtggccca---------------------------
------------------------------------------------------------
------------------------------------------------------------
---------------------------------------------------------ccg
ggtccgct---------gggtccgctgccccgctccggc---------------------
------------------------------------------------------------
------------------------------------------------------------
------------------------------------------------------------
----gggga-----------------------------------------------tggg
ggtgcgctcccaggccggaccctggtgcc-------------------------------
------------------------------------------------------------
---------------aggcagggaccccgcgccacccgcttcatggggggggaggccgcc
gcaaggacgccgggccggctgggaggtgtgca-ccccccgagcgtctggacgacgctggc
gagccgggccagctcgccttcttttatcct-ctttttggggtctctgtgcaataccttaa
ggtttgctcagga-gt-ggggggcttctcattggttaattcaggtgtgtgattttagccc
gttgggttacattaaggtgtgtaaccaggtgggtggtacctggaggtcattctattggga
taacgagaggaggaggggctagaggcccgcgagatttggggtaggcggagcctcaggagg
gtcccctccatagggttgaaccaggagggggaggatcgggctccgccccgatatacctag
tgggtggagcctagaggtaggtatccatagggttccattatcctggaggtatcctaagct
ccgcccctatataccaggtgggtggagctaggtaggattcagctaggttcctactggggt
acccccctaccctaccttaaggtgcgccacccttcctccttccgttttaatggtagaata
acctataggttattaacctagtggtggaatagggtattgcagctgggtatatacctatag
gtatatagaacctagaggaagggaaccctatagtgtaatccctcccccccctaccccccc
ctcccttacggttgcctgagcccatcccccaccccagcacccc-----------------
-----------------------------ggggtgacgtggcaccccgcgtgccttactg
acttgtcacctttgcacatttggtcagctgaccgatgctcgccacttcctgggtcatgac
ctggcctgtgccttgtcccatggacaatgtccctccagcgtggtggctgcctttgggatg
catcactttgagccactaag-cccccgttgctcgccttgcctgcctcaccatgacacact
aagcccctgctaatccatgagccccgcctttaggaagcaccacgtcccggggacggaagc
tggattttggccagtcttcaattttggggagtggttttgtgtgagccggaagttggcaat
ggggtgagggtggcgctggttaagctgacgacctcccaaggtctctcaccctgggtacac
aggtggggcggcagcctctaactttggctgtggcctctatttcctccctttcctagccag
ggccatgtgttcctgcatgtctacttgcctcctgtggtggcagagcttggccctgggccc
aacccccgccttgggagcctgtaggggccaacacccttggtttgtttgtgttcctgtttg
ctggcaacttactggcagccgagcagattctaatgggcgcccgccttctttctctcttgt
tttattaatagaatctcagccaggacctatacctgagacttcaaagtctggtcctgggtt
ctgagacccccaagatttgtcatgcacacctgcacacctgttggtattgggtttctattc
ttgagtgtgaaagtttgtaaaa-aaattcataaaatgtcactaattcctcttacctgttt
agggtattgtgcaattcttcagcctgcctattttcaatttgcctaaggtggcaatttaag
atgtggttaattaaccattttcctgtctgacaccactgcatgggcaaccgggttccatgg
cacatttagagataaacatagatgtcttgtcttgctcatgtgcagaggagggggtgttgg
tgtgcaatatagtttctggattccaaattgagttgggggtgctattttcactatggaatt
aaattactgacattagacagtggacaccgggctatatgtggggatgtctgtggcttgtca
tttcctcttagaaggtaatcccccatcttaacttccctttaaattgtgatgcaagccctg
ggttatttatagaatgattatctaggtttgatagtctgaaggctgggcagagaatgtttg
taatttttattcaccttcttta-ccccccacgagtatccagttctagaagatctcctgat
atcccgggctgccattattcccttgagtgttatagcttcctcttaacttaagcaagagct
ccaggatgttagc-ttttttggtggggctggttgtcaggaagaggttccagtgttgtcct
ttatttttagatgttagctttgtgttaggttagtatgggctgggtattcactagtgaagg
caactaacacagttagacgtgctagttgtgcccactggtgtttatccggtcccaaatgtc
accacagaacacagggggctggatttggcagcagcacttgtgcttttgttgatttttacc
cgtgtatcagag-tgggggatgct------------------------------------
--------------------------------------agccaatttagcttcccctccc
cttaacagggggtctcgcggggtgccaattgtcgcctgccttcccccgcttccccttgtt
aacttatagcatgataggtaggtcacctaacgtggaagcctggtgggtgatccttcctcg
gtagggagcgcttagggctgttgagctcaacagccccacctgggtaaaatgtatgttcta
aagagttacccaattataacaaaactgttgtagggtaacgaagacctgatggaagtggta
ttgttgccgttgaaagacgggtgtcctggctcaagttcgcacttcctatacagtgttaaa
gccttgtatcggaagtttgggcttcgtcccagtgtactcgataatgtcgactgctgcgaa
aggtttggaccgtcttccagtaggtgttgggggtcccaaatcacgaggttaggcaggtgc
acttggctctttaggagggacccttaagccagacaatgtagtgcccc-ttttttttgcaa
attggccttattattaatttcttgttaacactaattctgttctatgaccctgtgtttttc
agatgccgttgaacgtgtcactgagctgaatttggacgcagctacttgacctttgccccc
gtgcctccagcgctgataagtgctgcgtccactttgtgttacaggtgggccaaacctcca
gaatatcaattggtggggccttggtgggctgcataaggcagtaggtttgaggtgacctac
ttggaccatgtggatccagtgtcctgatcctggaccttgactatgaaacaattct-aaaa
aaatgcatcatagtccagtgtccagggacagtgcactcggaagtctcatcatctccgttt
gtgtgtttagtgtggccagtacggccacccctgtgccacgccctggcatgctgctgacat
ctggccgccaatttcagcgggcccttttcccccttgttcaccccatagcaagaagggtag
gttacatgggtattttcccatcagcacctgactggccggtgcaattagaggagagggcaa
caacgcaaggctgttgttttatttgggttacaagagctgcggcggtcgatgggttcactg
attacggtttcctagattgtacagatgaactagaactgtcacaatctatggggtcgtaga
cagtgtgcttaccagacttccatggaagatgtgaatttgctgc---tagctatatgggtg
gtgctatgggctccctagggactcatgtagtggggctttgtgatagctaatgaatgtggc
agctgttgtttgtactggaccctgaattggaaacagtaacttggattctgtaacacttca
tgggtcccgtagtgacaactatgctgaatatcttgaatatgggagga-ggggggctttgg
gttccattgtgtgccctttcctggccaacgtgagggtcctagtgttatagggcgtggcag
t-tttcttgagggctaataacccgggtgaggcggttgtcacaggtgctagaccctggagt
tgaaccagtaccactcggttacaaagtcatggtctagtagttgtgaccctgcaaagctac
gtggggatgagcagccagggactttggttggcaagcagacaggcggcgcattggaacccc
agaggagtgtcccggggccacctctttggttctgtacatattttgttattgtacataacc
atggagttggctgtggtgcactccatctggtaa-gggggctggtgcggacgcctgtgttt
agtctatgccaatgtttacctgccttgggttactattccaaacgaccacacctttgagga
cacctggagccctgatcattctcggcttttactgccacctggcttctgttgggtcagaca
gtttggtgcgctagttgtgtgcttagcagcaacgcacaccaggctgactgccttagcagt
gtggccctttattgtggcatcctaaggagggattctggagtgcctttcgcgtgaagcatg
ccctgagacgtactcgagttaggac-ttaatcgctcctgtgccgctggatgagggagcgc
caatttgtacatcctagctctggccatagagttagcccacccttgtgtctccctttggcc
tttgcggtgccaatttccggtggtttcccttttccgcccgtttatccaatagcatgtaag
agaggttgcctagatttggcaactttgagggaacgttccgtgtagctggtgacctaacac
ccgcccatcaccaccggacagattctgaacttgtcctgtggtgtttggtgtggttttggg
gtacgcaggagtacgttggaatgctttggagccgagagggatgggcccgcttgtgcgctt
atgtgttacacggtgccaataaccggcccggtgcggctgccccgtgacccgtgggcctta
ccttcctggccatc-gggggaccctggtgctagggtcccttgtgttgctttctgccatag
gggggaaagcatcgccttcagaattggctgctccgttggaacatttgaggcctactgtat
ccgtgtcctgacaacattccccgcaaacatgacatgggttaatttaaacatgttttgttt
gcttgggaatgctcttagggcctggaagcttgtcattggattcatcgtttcctgaactac
aggcgtagggcctattgtagcaggcatgtcttcattcctgcgtaccgaatggcatgaagg
cacagcctgttaccattggcaccttttttccatgtaaacctccgtgatcctgggtccttt
ggagactcaagtgtgaatttgttttggtgttcggcgccagggtatctcgacgttggaatg
tcaactcaacttgggcacctcgataaccggctcgtggctcgtacagacgattgtttggct
ctgtaacttgccagggacggctgacgatgtgtttagtctgccacttgcatccggcgcttt
ggttactcgggagactaat-ggggggtgtggtatggcacaggctgggggtgagtctgggg
atgtccctgggcgttgctgcagcccattcgccctctggggatgagatgttcaggggtggc
cggtaccctacgctgccgatttacataatataaattgtaaatgctgcagtagtagggatc
tggacgcgcgacctgctactcttcggaaacgccaacccaggagcgtcgcctctggcccca
tactcccgccatgcgactgctcgccccctcccaggcctccctggtgagcccttgccgctc
cccgcattcctgctttcggcgcccctgcggatcccgatgacagcaggcctttccttcccc
cgttaatgaaaagaatgacagtgaggttgtgacagaaggacagctttattcagtttacag
agtgccctcggaggctacgatattcccgttaaatgtcttgttgattctctcaaaggtggg
gagggaggagctctccacaacaatgttccctggcagcgtgagcgcgcagccctgccgttg
gatgtatcttctcatgatggtgctgatagaggggtctccggcgtagatgaaaaaggcctg
ggccatgctctggccggtcacgatcgttatggggttgttggaaatgttccggaccgtcag
cttgagggtctggcccggcttccactcctgtgggtagacgtagaagaccgggttggagga
gtgggacacgacaacggccgtaatcttggagctcaggggggcctcgtaggtgttgttgta
ttccagctccgtgatgaaattaggaggaataatcacaggggagccaaagtagcggatgtc
tgtggattccccgtcccagcgccagtggctcttagggtaggggttgtaacggaaggcaat
aatcacatcatccaatagggtcatgcccaccttgacgttcagcgggccctctcgtttcag
gtccggcgtgtccacggagactcggacgtagcccttaccgcggcgtatggcgtttaccgg
acacaccttccccgggaatgtgtgaatacgggcgtatgactttagaaatgggggcgtgtg
ctgcgccagcaggtaaggcaggcactcgtcctggctggtgacgggagagccactgaggaa
gatctggggctcgctggtgtttagcttgtccccgctctgggtgcaggagcgtgtcagctg
aatgtcgctctgcccgggcagaatctgcaggtagaggtaggggttcttgaccaatctgat
gggcacaatgtaccaggtaaacttccctttctctatgaacaggctgcgcggattcaggac
gcttagcacgatgtcctggtcagagtgcataacgaagaagggcttgaggaatacctcgtt
gtcttccgctccaaagaacaaaaacgcgaccgtaaagtagcggctgccgtaggtggtcgt
gttgaaggagaaagaaggtaacttgaagctgagtatctggcccaccgaggggcagggagg
cagctcttggcactgcgcgtccagctgcaatacctgcttgttggtgacgcggacgtatga
ggggaagatctcgtacttccacacgcctctcatgaacgacgtgtctggtttttcagtggg
ccgcaggcggcggaggctgttcctgaacgacgagcgccgggacgctagtgctgcatgggc
tcctccggggtaagcttcggccatggccggagctcgtcgacgggcaaggtgagagtcggg
gggcgggcgacggtgcggccccaatacaactctccgctcgttagctggtagaatatccgc
ccggcgtctaggttgtcacttcgctcggccggccagaagagcgcaagtccaagtctggtg
ctggggccgatgtgcagcggtttgtgcccgcagttgtagactgtcatttttatgggcgag
tgggcggtccacacgcgcgggcgcagcacccattggtcgcacgccgcctcctggaatgta
aacccccagagagagggcgtgccgccctggagatggccctgtgccatcacatgtatttcc
tccttgggtggaacaacggcgtcgtgctccgggtggagggggaatagcgtccaggcatct
ttcagggtcacgagaccggggtccatgctcagagaacagccctcccgggcggtgggcggc
ccgggctccagcagaacgtcgcagacccagccctcctcggccctgtccacctgtatgtcc
aggtgcacggacccggaggctgcgtctcgtgacatggccaggcctggtgccagccgacca
cgtcccgtgtcccagccgaggccgcgccagagcagagcccgggactgactcagggccaca
tcccctcggcccgcggacgccgcctcgccagcccccgggccttcatgggcccgctttcta
cctctctccggcaccccagcctggtcagccgcagaggaagcatgaccttggggtgggacg
gggcaggcgtgatcctgggcgcaatctttgccgatccccacaccttcactccttgttagg
ttgatagaatgtcggtaccacgccacggggggcgggcccgcatagggaaaagccagggag
agcgatgtgggcgaggatgggctcaggcggccccagacacgcaatttgcccccctgggcg
gccgcagcctgcccctcggcggcccgtgccccagctccgtcacggggggcgcataggagg
ggtatatctaggatagccgcacctacacaaatgagacacagacacaggtcgtgaggattt
aggcaacgcaggcttgtctttatagttacaaacatgggagcgtgcacctggaagatgcag
ctggggtagatctttacatctttacagggcgcagcggccgccagacactgaagggcagag
ttcacggcgggcacctcccagagggagcccaccagcccgtacctggccacggccagggcc
tcgtaggccgagacgggcagccggagcttgtggtactgtccctccggcaggtggagtggg
acacagttagagaacattagtcctctggtccctatctccacccgccaggcctgtgtgtca
gtttgcagggccatcctcgcactcaggtggactggctaggcacccttctgaagtatctgg
cggtgactgtcacctggttcttgagagagtccataaaatggctgaagctccaggcgtata
gtataatgagcaacagggccaaacaggcggcggggcctgggtagtagcgggcaacgagag
actctgtgcaatcaaaccccaggctcccggcctcacccaggaagagcagcggcagggaca
gcataaaccaggagaaggcgcaaatgagtccggtgaaggtgacgttgcatatcaggcgcg
gcttccttccgaattttgtgcgcaaaagtttccagatgatgataactgtgaggaggacga
tcaggactgccgccagtaggtagcagccggctttcagtccttggacggccgtgtgcatgc
ctttggtggggccttccctgcacatgttggggcctctgttgagattggcgtcggggccca
tggtaatgaggaggatgataatcagcaggagtaccagacaaaacacgcccatcaggtaca
ggcacacatttctgtgggaggttctcttgggcgttcggctgaacaatgctagggtcttct
ccaacgccatacccaagtgagtccatacggagcacatcaggcccaagaacatcatgttct
gggtcaaaaggcagagaccggtagacgagaactcctgaatcatttttcccagcacccaga
gcagcagttctatgagaagagctatcagccagacatccattcggtgaaccaattttctta
caaagatgataaacaagatgccagccagtgttagcagaatcagcaggacgagcagcaggc
ttgtcatgccgctgaggaaggcgctgtaggatttagtgcacgcatcttccgttgcattga
cggaagtcatgttggccaccagggtccccacggtggacccgggggccatggtggagagca
tcttgctggtcagagccagactgggtggtgtctgcagcaaaagaggaacttgcccaggca
gtcagttattttgcatgccacctccctgcctggtggacttccagactattttctgcattc
gcccttgcgtgtccattgttgcaaggagcgatttggagaaaataaactgtgagtttcaca
gatccacgggccacgctcccct-gggggcttcatgatcccaccgcctttcccgatgatga
tgacaaccgcggctgtctgaagcggctgacgaaatcggttgagattctgatgagaggctt
----gggggggtctttgccctcaaggcgaggctccttctcctaggaatgccgagccccct
gcactagcttcgctccactggggatctttgccagccttcatactagattcagcgatcccc
cggttgggaatcttcgccag--ccccccgtcctgctatcccgctcgtcgccgcgcctccc
atgctaagggcccccttcctttcccttgactttggggatattcggagtctgctctcgccg
ctctcttctctcgtttaaacgagagaatagtagtagggtccagtctcaggccccctcact
ttgggtcttagaatggtggccgggctgtaaaattctggaggacggagagggcggccccgg
agttgttatcaaagaggcactggaggatgttggccgctccttggagcagcttgtcgaaat
aatgatccacggccacgggaacgccgtgccgctcggcgtaggccgggtcctcggccatct
ccgtctttctcgcccccttcactccccccttgggctccacaaagacgtactggatgcggt
cgtggatctggggcagttcctcgttgcgctcgacgaacttctggtagacggccaggtgag
gcatctgggtgctcttgtaggctgagagcttgcggctgagctccgttgaaaagcagagct
cccccatggggaccctgccttcacggaggtctgtgtaggcctggtttaggatgtcaatga
cgggcaaaaagcccacaggtagcccttgtgtaaatgactcttggaagggccggtgggaga
ggaggctggccgcctcctttacccgggcatccgccagcaccaggtcgagcacgcgccggc
agcgtgtctgcacaaacttgcaggccgtcttccggacgagctccacccccttcatcaggg
tcttgccgtccgtcagcacccccacatatctcttctttgtaatcagcatcaggcaggaga
aggtcttctcggcctccagggagatgggggccacaaacaggctccgggtggtgtgggcgg
ccagggcatcggcaaagcgcagggtctcgctctctgaaaacccccggcactcgataaaca
gcgagtccgtgtccccgtagatgactcgaagctggccctcggggttgaggggcgcccagg
cgtccggggagggggccagggcctgcaggttggcggggctcagggcctccacgaaggcct
tggcccgctccaacatcgtgcggccctgcagcgtcaccgtctcggcgatggagaggcagg
gaaagaggccgttggccaccccggtgaagccgtagacggcgttgcacgtgcacttgatgg
ccagctgctgcttgtcgaggatggtcctttggcgcggatcctcgcaggccgccagcagct
tcttgatggccttgcgcttggccagccaggaggtcaacagactagccaagaaggactcgt
gcacgtgcttctttacaaagtggtagacgccccccgtgagcctgaaggactcatagtctt
ctcccgggcgcaggccggctagcctgtgctcttctcccggcgttatcatggtagaataac
agagattatgagcctgaatgatgctcgggtagaggctggcaaagtccaccaccagaaccg
gggagttgtagaatccggacaggggctggatgacggtggccccctggtagccgtcccggt
cagaggccgagggcatgggcaggataaagttttccttttgggcggccgccaggaggcagg
agaacacgcggatctgctgcccatcgtccagcacccgcctgcaggggatgtgagcgatct
tggcaatctctgccacctccacgtggatcacgaaatggtttagcagatccatgaccaggg
ccgagtcctgcacgcagtacatgccgagccgcctgcgcccctcggggcccgctgcaaaga
ggcgaggaatctccttgtaatgcacatcctccttcttggcccccagtaggtgcctggcta
ctgtgtccagcttgtagtctgagaggctgagcttgtcccggcacacggcgtacatgtcga
tggggatgaggccggtgatgcggaccttggtgttggcccgcaagaagcccttgcccgcat
catggggtcgcctgacctcgcagacgcccccagccctaattttgcccagagaggctgggt
tgatgctgtagatgtgcctggctctgtccagaatgtagggccagtcaaagttggccacgt
tgtagccggtcacaatctccacgctgaggtctctgatgagctggaagaaggcgtagagca
tgtccagctccgatgggaactcgtagacctcaaccccctctatgtcttcgcaggtgccca
gcgtcagcaggatgcgcctatagcgcccggcctcctcccctgtcgaccagaggacgcagg
atatctgcaggatcaggtcagcctcgttggtggccgtggggaagccctcctcccccagac
actcgatatcgaaggccagggcctggtaggagggccaggagctgtcttcacgccggaccg
agaggtcgcccacctcacagtcgtactcgagctcggcgtacgagtcccggtgctggaggc
gggggatggcgcggcggcagctgtaccagccaaaggtgacaaagtcattgtccaggacaa
agcggcgcgtggcatccacgttggcctcaaagatccgacacccgtgcttgtcttgcagcc
acgtggccacgtgacacacactgttgggatgggagagggtgatcttgtggtagtcgccgg
catggttgccgtagcccataatggaacggcgcgtgaccttctccaccgagacccggcagg
gggtcctgcggtcgaaggtgctggccttgagggcgctgaggactgcaaactccacgtcca
gaccctgaggcgcgctggcgtagaagtaggcctgctgcccaaacacgttcacacacacgc
tggccccatcggccttgcgccggcccagtagcttgatgacgatgccacatggcaccacat
acccctgtttatccgatggaatgacggcgcatttctcgtgcgtgtacaccgtctcgagta
tgtcgtagacatggaagtccagagggcttccgtgggtgtctgcctccggccttgccgtgc
cctcttgggcacgctggcgccaccacatgccctttccatcctcgtcaccccccaccaccg
tcagggagtcttggtagaagcacagggggggctgaggcccccgcacatccaccacccctg
cggcgcctggtgtctggaaacacttgggaatgagacgcaggtactccttgtcaggctttt
tcagaaggcctttattaggtcttaggaaagggttatagaagagtcccccagacatggtta
aaactcagtctctgcctccccaagcagtgcggcggcggtctctggatcgtgatagcgtct
tctgcgtaggcctggaaaacggtccctggctgcctgcaatgctctgctggccactgaggg
tccggccgccctctgagctgctctcttttgctcctggttttgctcatgcagcgctaacat
gatggcttgtaattctgtcttactaatgggattaatgcctggaccctcaccagaggcatg
ttgctgagcgagctcgtcgatcccggggtagagcatctgcaccggctgctgcgacatctg
gcgcgtgcgcctcgtgagggaaataaccaggatcaccacccccgccaccaggaccagaat
gagcatgccgccgaaggggtttttgaagaaggagatgaaaccagagaccaggctgctaaa
caaaccccccaccgtgctgactaggttggtgatggactgacccacgctacccagactgtc
cataagttcccccaggccgtccacgaattgatttcttccgtttgacactgcattgtccaa
atccttccgcaggccggcgatgttttgcgcctggaagttgtactcccggaagatgccctc
caggtcaaagacgttggaggcacgctgttcgtcccgtgagtacagctccagggaggcaaa
gtcaatgttctcgatgagggaggtgtttagtgagatgaaggtctgcagggtggcaatgcc
gtccagctcgatggttttaaagtggtggtagtcgttgtagacgtggatctcgttgccgga
ctggaagtagtactggctggtcgcctggcacacctccgtcatcttttttgtgaggaagat
ctcgttgtcggtgcccagctgtccctcgtaggtcttggtgtcgttgataaagctgaagga
caccagggggcgcgagtagcacatggtctcggagccagggaccctcatgctcttgcgcag
ggtgacggtggcctggttaacgggcacgcactgggagactgagatgacatcccccaggcg
cttggccgccaccgccttaccgtagatgctggacatgacggtggttggattaatcttggt
tagttctctcagcaccatgttctgcctcttctgctccaggcaccaggcccgcgcaaggtc
tcccagcatgcggttgatctggcggcgcagggagtcgtaggcaaattggatctggacggt
ggcgggattgttgagggtgcccagggacttcccgggggccgtggggggcacc--------
-ggtgtggtggcgttccccgcatcccgcctccgacgcctcagaacggcggcgggggtgct
cccgcgggccgcggatggggctgggggcgatggactgctggggggtgaggaagtcggagt
ggtaagctccgtcaggttcttgacggtggccaacgagcgcggggtcagaggtagccaagc
taataacaatcctccgctcgttataaaatatgtaatggcttcctggcccttcgtgtaacg
atcctggacggcctcgtacttctcatgcatggtcttgttcacctgctcttcgatgcactt
gaaggcgtccgggagctctatgcccacggttgtgttggtcacgaagctagaggtgccctc
gtcagtcacaaaatgtattgacttccctgtttctgtggcgatggtcgagtcaaaggtttg
ccagtgttgaagcgggcagtaggctgtcctgttctcgagcttccaagatagcgtgtaagt
gcccttgtccaggaaggctcggcgttcgccttgcgggttcgtccctcggttgtcgtagtc
cactatcttgtagttagttctcacgtggaaggagtctgcccgctcatggaaggtttcctt
atttttcccgtcatagaaaggggacatttccacagtctgcccggtggtggtcacaaagaa
gtcgaaggggctgttggacttggccatcatgtcagttatcaggcagttgacggtagttct
tgttctgtaagtccatatcaaccacccgggggcgtcatagagctccgtctggctggcgta
gcggcgcaccccgttggccaggcccccggtgggctttaggttgacggtgatgttaactcc
gtcgcggtctacatacacgcgcgtcagcccatcttttgtcatcttgaccgcgttgtagca
ctggtagatggtatccatctggtcagtttcgtagctgtcaacggagaacttctcctcgtg
ccggttggtcacggagtccgcgtaccagccattgtagatgagaatgttggtcactatctt
ggtgtaggagcggaccttaaacgagtagggaataatgttgtctttaaacaccatcaacag
gccctccgtgtgattctcccgcgtgccaaacgagggacactggatgtccgaggagaagcg
gaacaggtcgccgtggctggagagctcgcagactcggaaaggaaagctggtttgctgacg
cgtggcggtaggctgcaccgtggtggcggggggtgcgggctgctctggggtctgcgcacc
gagacggcacgccagggcggctagcagcacgaccacgcttagcaccctacgccgagtcat
ctctcatttggaggtgcaggtagagaagggcatatagatccttaaatacccaccccctgc
ccttatacagaagaattagggggcggtcagagtcgtacgtgaggtaaagcccatccgggg
gcagggcctggccggggctgaccgcgtccgcccggcgcaggatcaaggaccgcccccagg
tcttgttgtagagggacacggttaggacggcctcgcgcagcgcccggcacagaatttgct
ggctagatgccagtgagcccccgggtacgctgtagaagctgttgaaggaggtctctatcc
agtcgctcggctcgatgcctggccatatcagggaagtcaggaatgccttctggtggggca
gcgtacctgcggcgtcacagcagcgagccagggccacgttgctgggtgggggaaagagcc
cgctctcctccgccaggggccccgtgatgaaggtgtacaggctgtgcgtcagcgcgtgca
ggtgctccgagctcagggtctgggtaaacaggtgtgttttgatgtacttggaattctcaa
aggcggcaccctcgccggcgcgcctgtcctcccagggacccgagacgaaggcccgtctgt
agaggaagtggttgcgcatgcgggccagctcccagtagaccacgtccccccagacgcgca
ggcacagggtctcggtcagggtctcgctctgttgcgccaggcaggactgcagcttggcca
gaccctcggtggccacctggcgcaggtactgctccttgcgcttgagcgcgtccgagaggg
cgccggacgggccgggctctcgtgccccagccggccggggcacctccgggctctcccggg
acgcctcctcctcgcctcggcccaaccgctgcatggctcggttgagccgcgtgtacagct
cgttcctcttttgcaggatggcccggtactgggggtgcgccgtgaaggcggcggcgcagt
ccgccttcagcgcctccaccgcgtcgcccgaggagctgtagaccccgccgcagaagagcc
gctccgtggccccgggagccacggcgtcaaacaggtgagtcagccttgcccccgccagcg
cctcctcgcaggccccccgcaccagggccaggcgacgctcccgggcaaacagggcagaga
ggcgggaatggccgccaccctccccctgccccgttgcaccgatagcatggccgccagagt
tccaatagaggagctccgagagctccgccacctccgggggcactgtcgagaagacgttgt
aggtgtccagcgctctggtcgccccctctgcctccggccgccccgggcccgggaccgcgc
cctcctctgggccgcccggcctcgccttctcctcagcctccaacaggtgcccgagccccg
cctggcggacttcattctcaaacagtcccgagaccggctccggattcaccggcaccgcca
ggtggttacaggagacgtgggtcccctctgccgtggaagggttgccgtggttgggcagaa
ccatcagctcgcccacacagcgccagcagggcacagaggtgatgtagaggcgcgggtctg
ggatgggacttacgccccgaaagcggcccagcagatccagggcccgttccaggctctcca
gccccatggtgtgagacatgcaataaaacacgctattgattctcttcattaaaatctcta
tgtcatttattaggcacaaacttacatcgactttatgccccccgtaaaactccacagagt
acgcgactgagggggtacggagaggcgggacccgggtaccctttctaccaggggcgagca
gcgcggcagaggcctctctcgagttctctagcaggtgcaccagctccagggacagggcgc
tgcatgcacggtcattctgccgtctcaaacggggaaggaggatggcctccagctcggcca
gcaggccggcgttgcgcaccaccgcagccacgtccagactccgggggtccagccgggtgc
acacgctcagctcaaccgccagggcgtacacctggctgtacgccgccgccagcagccccg
acatcgccgccccaggggtctctagacctcgagtccggggagaacggtggccagacggcg
cttgcgtctgcccccggagccctgccctcctccacccagcagcagcccggccgaggcctg
cgacgcggtgctgaccggctcggccacgctgataaagttgtcctgggctgccccgggccc
accccacactccctccagaaagtcccgagcggcctccgccgtccactctatcccgctgga
ggcaatggtcgccagggtttctaggacgctgtccgccaggacggagaagcggcccaataa
gtactccgcgtcgtccctagtcagcgaggcgcatgcctcgcccatggcatccacaaggtt
gcacaccacatcaaacacacagtcttcctcctgtttttgtgatataatggcctccaggcc
agccctgatgttctcaatctcatatgtggtcgcggcttgggtccggcgcttcacggtcaa
ccctagggtgggggtggcaaagacaaacttcttccgcatggaagagcccccggcctgctt
gcgcagcccagccccgggggcctgcagcaggttcctgtccacgccccggcccataaagta
tcccaggttcccggcctggaatatctggttgttgccgttgacccccgtgtacttgttgat
ggtcactggcagcgtgacaaccggacgggccttgcagacctggctaagacagtctgtggc
cgcgcagaccaccgtggtcgcagtaagggaggaggtggcctccgcgtaggccgctgccga
ctccaccgcccgcgtgcccagtacgtgggggtagtcacgggcgggcaccgactgcgtcct
cggcaccagtccctgaatcaggctgatgtagaactgggtctggccgcacgccttcaggat
ggcgttgttgagcctctgcttggcgtaagtgaccaggttgccaggcaccacatctatgac
gttgctctcttcgtgggcccgggagcccccgtccacaaagagggccaggtcagagtactc
ctccgcgctggccccgctggggacagggaccgagcgccgcctggaaaagttgtgccacag
gtacaggcttgagagcttagtgtccgggaatagggtcttgtggtaggtgttgaggaattt
catgtagggcccgttgatgatgtagttctccctcctggtagtggacttgatgaagctgtt
ctggagggcggcattctcccccgtgaagaccaccctgttcttgatcttgatgttcctggg
gcacagcatcagcaccttggacatgcgcacaggcagccgccggccgtacacccggccctg
cagggccgcgtccaggtctggcaggtcgcaggtgggctccccatgcaccaccttggcctc
cttggccgtgaggacccccttgtcgatggccaggctcctaaagttggtgcacagcgtctg
gtagtgaccctttagccactctggggggctctggccaagcccggggttgtcattctcata
gcacatacagatgggcagggagatgtcctgcaggatggtcagcagtgagcggtaaaacag
ctgggtgaagatggggcaggcgggctgcgcaaaggggttgcacgagtactgcatcacgtg
gtagcagctcttgaccaggtccttgtaggtgatgttgttcttggccatgctgttcataaa
ctggaccacttcggcgtccaccgccgcatccacgtccttgaacatcttgacaaagtcacg
cgggccatggggctccttctctagctttccttcagcgtctatgcccagccgagacagccg
ctccagcaggttctggttcagctgccagtaggtgtagcggggctcgtcgtccggccgctg
cccgtcgtcctccttatcgatgaagttgagaaagttgcccaaaaagtccgtctcgttgta
ggagcccgaggcccccgagatcacataggggtccctccgctgcgtggacatgacgggggg
gaagcggtccctcagcctaaagaagagcgtgttcaggcacacggccggggcccggccctc
gcagagcgagcacatgggactggcggccgcccccgccacgtagctgcccgtctccggcac
cggggtcagagagctcttctgtccctggcaaaactgcaggtagtaggcatagcgggcaag
aaggttgggcgagaaggaggccgcatagaccaggtgctccacagcgtagtttcccggacc
gttggttccggtcacgtctggcccaccccagcccgagaagcagggtcggcggcaggggtc
ccaggtcccctcctgcagggtccccaggccgtgggtcatgtagaaactgttaaagagact
ctccttgccctgaccggttgacttcgagacccccgagacgtagaggacggaattggtggc
aaagatctgcgtggacacgtggggggccaggctggcattatatcggtgtaacgcagccac
acgggcctctggaccctcacagtcggcaaacaggggccacgagtcgtagttgaggctggc
cggggtctcgtgcgaggcctccagcatggcgggtgcgtagctcaccgccagctcgcatgc
cgcgctgtccacaatcattaaggctcccgagtccgggtgactgatggttgaggctgggaa
ctccttgaggggggccaccttggccaccttggcctggtcctgcaggctctgcttctccag
cagctccaccagcttgcccacccgtcggacgcgcagcgcctgcgccagcccggtgtacag
cgcctcgtgcatgcagcggctgaggtccgagttgtaaaactggcggagctggggcacgcc
ctctgggaacacctccttgtcgtagagcgggaccctaacgctcgcagactgccccaccgc
tacctcctgttttaacgatggaatggccaccaggtttccgctgtagagtcgctccttgaa
ggcctcggttattgccaccgcccccaggtaggcagagggatctagcccttcggggaagaa
gtcccccggcttggagctttccctcggtagggcgctgtaggcgtcgtacccaaacacctc
cctggtctcgccacagagggcctcgagacccggcccctcaaagatggggggaaccatatg
ggcattgtggaacacgtagatgtccctgtgataggaggtagcgcgtaggagcccgcagtt
ggggtcgggcctcctgtgcagagccttgacattgatgctgaagcccggctccacggtgat
gccgcaaaggagcggcaccgtcaggcacctgtggcccgcgtagccggtccccagtgtggc
cacctccctaagagggtaggtggccagggggtaaaagtagatgtagccgcacggacccgg
ctggctctggctgcccagattatcctcgctagtctgtgcaccctgcatgatgcccaaggt
atcgccccggcctcccagtcccacattaaatgttacactttactcatcacgcaacaccca
ctgtttattcatttacaaagatttcaggaagtcagtcaggctggccagggcccacgtcac
ggggaactgacgtctcagcgatcttggcatgccgcccagcctcgcaaaccagagtctgcg
atagagggccaggtagtgggcgattgcccccagcacgaaggcggcgctcttgtggtcatc
caggtagtttcgcaccgcaaacaccactgtgtagcacagcaccaccctgagccgcgacca
gtagtcgtagtggtcgttgtacactgcgcgcaggacgctgatgatgagccgtacgtgcgt
gtctttgcccccgatgtcggctgtcctgcaggccagctccgcgtacagcttcctatcctt
cctcagggaggccttgatgagccggcagaggaccagggctggcaaaggcaggtctttctc
atcccgggtgaacaccgcgtacatggccctgaacatgaggtagctggactcagccacctt
gtcgtccggcggcgagggcgcgacccacgcctcgaccggggtcctcacaaacacagaatc
tgtagacttggctggcctcatggtctcgtcaggccagctcacgggcttcaggcttatatg
ataaaatgggcgtggcagaatagtataagacgcgaggcctgggtgaggagagtccagagc
aatggccaggttcatcgctcagctcctcctgttggcctcctgtgtggccgccggccaggc
tgtcaccgctttcttgggtgagcgagtcaccctga-cctcctactggaggagggtgagcc
tcggtccagagattgaggtcagctggtttaaactgggcccaggagaggagcaggtgctta
ttgggcgcatgcaccacgatgtcatctttatagagtggcctttcaggggcttctttgata
tccacagaagtgccaacaccttctttttagtagtcaccgctgccaacatctcccatgacg
gcaactacctgtgccgcatgaaactgggcgagaccgaggtcaccaagcaggaacacctga
gcgtggtgaagcctctaacgctgtctgtccactccgaaaggtctcagttcccagacttct
ctgtccttactgtgacatgcaccgtgaatgcatttccccatccccacgtccagtggctca
tgcccgagggcgtggagcccgcaccaactgcggcaaatggcggtgttatgaaggaaaagg
atgggagcctctctgttgctgttgacctgtcacttcccaagccctggcacctgccagtga
cctgcgttgggaaaaatgacaaggaggaagcccacggggtttatgtttctggatacttgt
cgcaataaacgcacttgcctatttcaccttgttttagtgtggcat----t-ggg--gggg
tggcattgcgggtggatagcctcgcgactcgtgggaaaatgggcggaagggcaccgtggg
aaaatagttccaggtgac-agcagcagtgtgtgaagattgtcacagctgctggtttggag
aaaacgggggtgggcggtgatcagggagaacaattccccggggacacctgcacgagaccc
ctgggctctcaggaactccgcccaggtcttgccaattggggtgatcctgtagcgccgcgg
tttcagcatcacaggttattttgcctgaagcttgctggggcgtaaatccctctcgccttg
tttctcagagagcatttcaggccggttttgcagtcgctgctgcagctatggggtccctag
aaatggtgccaatgggcgcgggtccccctagccccggcggggatccggatgggtacgatg
gcggaaacaactcccaatatccatctgcttctggctcttctgggaacacccccaccccac
cgaacgatgaggaacgtgaatctaatgaagagcccccaccgccttatgaggacccatatt
ggggcaatggcgaccgtcactcggactatcaaccactaggaacccaagatcaaagtctgt
acttgggattgcaacacgacgggaatgacgggctccctccccctccctactctccacggg
atgactcatctcaacacatatacgaagaagcgggcagaggaaggtaagagtgccatctat
ctgtacttttatttattgcatcacaagtcacatcaataataagggcgccatctagcggga
gatgttatccacaccatcccaattcacatctcagggacaacaggtcaaagttctttgttg
acacccccagcgctggctccagggggtggaagcgttggatgcagtcctccgcatcggggc
ggacgcctcctcccaacgcgtttctgcggatcagtcgctggctggtgggcatcggagtcg
gtgggcggtcctccacggggacacgctccttcttggccttgttctttgaccttttggaca
ttcttctgaaggaacggcggagagtagcgtagaatccagccagtggtctacccggtcgca
tggtggcttcttagatgaggagcaggcataaaagtccaaacaggacacagagtaccacca
ggagtagtcttagtctgctgacgtctgggtcctcggggcaggggtggctaggcctggtct
ccgtagaagagccgggcaggccgcaggcagaggactgctgctctagcaaagcacgctcca
ggacgtgtaccatctcgagagtgaggcacagctgttttcgtggacttttatacagtaagg
acaaggaaagaaggccagaggaatgtggaaagatgagcgaggacaggtgtggaggttttg
ggctagctcttagtttctgggtgtgagagagggattaaagtgcttatgcgcaaagaatgt
gtcaacaacaggtgttcctgcctctgctggcatgagttaggtgtggcttgggctgaatcc
aaatgtgtattggcacaagatggaaagcaaagttgctggagttactgggtgggagacagg
gatgtatgtggtcccccgctggtatgccagtaccctgtggaagtaaggggcctcatctgc
ctggtagttgtgttgtgcagaggtctgatgtgtgtaggaggggtgggttcaacgcagggg
cgttggtggcggagtctggcaacgcccgggtc--cttgctacctgtgtggtgtgttaagg
gctgggtaaaggtgtctgccaattctcgcatgtcctcctttccccttgttttgaaataga
atatgaatgtggcttttcagcctagacagacagtgtggctaagggagtgtgtgccagtta
aggtgattagctaaggcattcccagtaaatggagggagagtcagtcaggcaagcctatga
catggtaatgcctagaagtaaagaaaggttagtcatagtagcttagctgaactgggccgt
gggggtcgtcatcatctccaccggaaccagaagaacccaaaagcagcgtaggaaggtgtg
gatcaccgccgccatggccggaatcatgactatgaccgccgcctccgtctgtcatcaaag
gcgggccctggtcacctcctttgttttcaacctcttccgtcaattgtggagggcctccat
catttccagcagagtcgctagggctatgaggcagcgggtcatgtgggccattgtcatcag
tgttgtcagggtcctgtgggccattgtcatcagtgttgtcagggtcctgaggcagcgggt
catgtgggccattgtcatcagtgttgtcagggtcctgtgggccattgtcatcagtgttgt
cagggtcctgtgggccattgtcaggaccacctccaggtgcgcctaggttttgagagcaga
gtgggggtccgtcgccggctccactcacgagcaggtggtgtctgccctcgttggagttag
agtcagattcatggccagaatcatcggtagcttgttgagggtgcgggagggagtcatcgt
ggtggtgttcatcactgtgtcgttgtccatggtaatacatccagattaaaatcgccagaa
acaggaggagccaaaggagatcaaccaatagagtccaccagttttgttgtagatagagag
caataatgagcaggatgaggtctaggaagaaggctaggaagaaggccaaaagctgccaga
tggtggcaccaagtcgccagagcatctccaataagtagatccagatacctaagactgcgt
tg-aaaaaagagtgttagggttggaaaagtgggggtgtggtaaataattcctagggaatg
ttagatcttaccaagtaagcacccgaagatgaacagcacaattccaaggaacaatgcctg
tccgtgcaaattccagagagcgatgagcaggagggtgactggggaaagaggagaaagtgc
gttagagaaggaagagtaagggaaagggggt-gtggggcaaagggtgtaatacttactca
tcagtaggagtatacaaagggctccaagtggacagagaaggtctcttctgaagataaaga
tgatcaaaattataattataagcatgagagcaaaggaatagaggacaaggagggctcctc
cagtccagtcactcataacgatgtacagccaaaacagtagcgccaagaggaggagaagga
gagcaaggcctagggaagaggagagggggggtcctcgagggggccgtcgcgggcccggtg
ggcccctctcaaggtcgtgttccatcctcagggcagtgtgtcaggagcaaggcagttgag
gaaagaagggggcagagcagtgtgagaggcttatgtagggcggctacgtcagagtaacgc
gtgtttcttgggatgtaggccc-ggggggatttgcggggtctgccggaggcagtacgggt
acagatttcccgaaagcggcggtgtgtgtgtgcatgtaagcgtagaaaggggaagtagaa
agcgtgtgtttgtgttagaaaagcgggtcccc-ggggggcaagctgtgggaatgcggtgg
ccaagtgcaacaggaaatggaaaggcagtgcggcaatcagaagggggagtgcgtagtgtt
gtgggaagcggcagtgtaatctgcacaaagaggcgcggggcgcgcaacgttgggaggtcg
ttggcggcaggcgggaggccgtgcttta-ggggggttcaggtgaggcaaggctgtggggt
aaccgtaggggaggcgggtgaggcggctaagagggctaagggtcggcgggtgacgaagca
gcagacggcggatatgggaatttcagaatgaggtggcggattcaggcgaaaagggtgtgg
gctgtgcgagtgtcatgaggcaggcgcggaaagtcgctgcggcttgc-----tggggcat
ggggggccgcgcattcctggaaaaagtggagggggcgtggccttcccccgcggcccccca
gcccccccgcacagagcggcgctacggcgggcgggcggcggggggtcggggtccgcgggc
tccgg-gggctgcgggcggtggatggcggcggacgttccggggatc-gggggggtcgggg
ggcgccgcgcgggcgcagccatgcgtgaccgtgatgagggggcagggtcgcagggggtgt
gtctggtgggggcgggagcggggggcggcgcgggagcctgcacgccgttggagggtagaa
tgaca-gggggcggggacagagaggcggtcgcgcccccggccgcgcc-----agccaagc
ccccaaggggggcggggagcgggcaatggagcgtgacgaagggccccagggctgaccccg
gcaaacgtgacccggggctccggggtgacccagccaagcgtgaccaaggggcccgtgggt
gacacaggcaaccctgacaaaggccccccaggaaagacccccggggggcatcgggggg--
-----tggggcatggggggccgcgcattcctggaaaaagtggagggggcgtggccttccc
ccgcggccccccagcccccccgcacagagcggcgctacggcgggcgggcggcggggggtc
ggggtccgcgggctcc-gggggctgcgggcggtggatggcggcggacgttccggggatc-
gggggggtcggggggcgccgcgcgggcgcagccatgcgtgaccgtgatgagggggcaggg
tcgcagggggtgtgtctggtgggggcgggagcggggggcggcgcgggagcctgcacgccg
ttggagggtagaatgaca-gggggcggggacagagaggcggtcgcgcccccggccgcgcc
-----agccaagcccccaaggggggcggggagcgggcaatggagcgtgacgaagggcccc
agggctgaccccggcaaacgtgacccggggctccggggtgacccagccaagcgtgaccaa
ggggcccgtgggtgacacaggcaaccctgacaaaggccccccaggaaagacccccgtggg
gcatg-gggg--------gc-cgcgcattcctggaaaaagt-ggagggggcgtggcct-t
c--ccccgcggccccccag--cccccccgcacagagcggcgctac-ggcgggcgggc-gg
cg-gggggtcggggtccgcgggctcc-gggggctgcgggcggtgga--------------
------------------------------------------------------------
------------------------------------------------------------
------------------------------------------------------------
------------------------------------------------------------
------------------------------------------------------------
------------------------------------------------------------
------------------------------------------------------------
------------------------------------------------------------
-------------------------------------tggcggcggacgttccgggg-at
cggg-ggggtcggggggcgccgcgcgggcgcagccatgcgtgaccgtga---tgaggggg
------------------------------------------------------------
------------------------------------------------------------
------------------------------------------------------------
------------------------------------------------------------
------------------------------------------------------------
------------------------------------------------------------
------------------------------------------------------------
------------------------------------------------------------
-------------------------------------------cagggtcgc-agggggt
gtgtctggtgggggcgggagcggggggcggcgcgggagcctgcacgccgttggagggtag
aatgaca-gggggcggggacagaga-----------------------------------
------------------------------------------------------------
------------------------------------------------------------
------------------------------------------------------------
------------------------------------------------------------
------------------------------------------------------------
------------------------------------------------------------
------------------------------------------------------------
------------------------------------------------------------
------------------------------------------------------------
------------------------------------------------------------
------------------------------------------------------------
------------------------------------------------------------
------------------------------------------------------------
------------------------------------------------------------
------------------------------------------------------------
------------------------------------------------------------
------------------------------------------------------------
-----------------------------------ggcggtcgcgcccccggccgcgcc-
----agccaagc----ccccaaggggggcgggg---------------------------
------------------------------------------------------------
------------------------------------------------------------
------------------------------------------------------------
------------------------------------------------------------
------------------------------------------------------------
------------------------------------------------------------
------------------------------------------------------------
------------------------------------------------------------
----------------------------------agcgggcaatggagcgtgacgaaggg
ccccagggctgaccccggcaaacgtgacccggggctccggggtgacccagccaagcgtga
ccaaggggcccgtgggtgacacaggcaaccctg---acaaaggccccccaggaaagaccc
cc-ggggggcatcgggggg----tg-----------------------------------
------------------------------------------------------------
------------------------------------------------------------
------------------------------------------------------------
------------------------------------------------------------
------------------------------------------------------------
------------------------------------------------------------
------------------------------------------------------------
------------------------------------------------------------
---------------------gggc----------at-----------------------
------------------------------------------------------------
------------------------------------------------------------
------------------------------------------------------------
------------------------------------------------------------
------------------------------------------------------------
------------------------------------------------------------
-----------------------------------------gggg-------g-------
-----------------------------------------------------gccgcgc
attcctggaaaaagt-ggagggggcgtggcct---tcccccgcggcccccca-g--cccc
cccgcacagagcggcgctac-ggcgggcgggc----------------------------
------------------------------------------------------------
------------------------------------------------------------
------------------------------------------------------------
------------------------------------------------------------
------------------------------------------------------------
------------------------------------------------------------
------------------------------------------------------------
------------------------------------------------------------
-----------------------------------------------ggcg-gggggtcg
gggtccgcgggctc----------------------------------------------
------------------------------------------------------------
------------------c-gggggctgcgggcggt----------ggatggcggcggac
gttccggggat-------------------------------------------------
------------------------------------------------------------
------------------------------------------------------------
------------------------------------------------------------
------------------------------------------------------------
------------------------------------------------------------
------------------------------------------------------------
------------------------------------------------------------
------------------------------------------------------------
------c-gggggggtcggggggcgccgcgcgggcgcagccatgcgtgaccgtga---tg
------------------------------------------------------------
------------------------------------------------------------
------------------------------------------------------------
------------------------------------------------------------
------------------------------------------------------------
------------------------------------------------------------
------------------------------------------------------------
------------------------------------------------------------
----------------------------------------------------aggggg-c
agggtcgc-agggggtgtgtctggtgggggcggga-gcggggg---------------gc
ggcgcgggagcctg----------------------------------------------
------------------------------------------------------------
------------------------------------------------------------
------------------------------------------------------------
------------------------------------------------------------
------------------------------------------------------------
---------------------cacgccgttggagggtagaatgaca--gggggcggggac
agagaggcg---------------------------------------------------
------------------------------------------------------------
------------------------------------------------------------
------------------------------------------------------------
------------------------------------------------------------
------------------------------------------------------------
------------------------------------------------------------
------------------------------------------------------------
--------------------------------------------------------gtcg
cgcccccggccgcgccag-------ccaagc-----------------------------
------------------------------------------------------------
------------------------------------------------------------
------------------------------------------------------------
------------------------------------------------------------
------------------------------------------------------------
------------------------------------------------------------
------------------------------------------------------------
------------------------------------------------------------
-------------------------------ccccaaggggggcggggagcgggcaatgg
agcgtgacgaagggccccagggctgaccccggcaaacgtgacccggggctccggggtgac
ccagccaagcgtgaccaaggggcccgtgggtgacacaggcaaccctgacaa---aggccc
cccagga-aagaccccc-------------------------------------------
------------------------------------------------------------
------------------------------------------------------------
------------------------------------------------------------
------------------------------------------------------------
------------------------------------------------------------
------------------------------------------------------------
------------------------------------------------------------
------------------------------------------------------------
------------------------------------------------------------
------------------------------------------------------------
------------------------------------------------------------
------------------------------------------------------------
------------------------------------------------------------
------------------------------------------------------------
------------------------------------------------------------
------------------------------------------------------------
------------------------------------------------------------
------------------------------------------------------------
------------------------------------------------------------
------------------------------------------------------------
------------------------------------------------------------
------------------------------------------------------------
------------------------------------------------------------
------------------------------------------------------------
------------------------------------------------------------
------------------------------------------------------------
------------------------------------------------------------
------------------------------------------------------------
------------------------------------------------------------
------------------------------------------------------------
------------------------------------------------------------
------------------------------------------------------------
------------------------------------------------------------
------------------------------------------------------------
------------------------------------------------------------
------------------------------------------------------------
------------------------------------------------------------
------------------------------------------------------------
------------------------------------------------------------
------------------------------------------------------------
------------------------------------------------------------
------------------------------------------------------------
------------------------------------------------------------
------------------------------------------------------------
------------------------------------------------------------
------------------------------------------------------------
------------------------------------------------------------
------------------------------------------------------------
------------------------------------------------------------
------------------------------------------------------------
------------------------------------------------------------
------------------------------------------------------------
------------------------------------------------------------
------------------------------------------------------------
------------------------------------------------------------
------------------------------------------------------------
------------------------------------------------------------
------------------------------------------------------------
------------------------------------------------------------
------------------------------------------------------------
------------------------------------------------------------
------------------------------------------------------------
------------------------------------------------------------
------------------------------------------------------------
------------------------------------------------------------
------------------------------------------------------------
------------------------------------------------------------
------------------------------------------------------------
------------------------------------------------------------
------------------------------------------------------------
------------------------------------------------------------
------------------------------------------------------------
------------------------------------------------------------
------------------------------------------------------------
------------------------------------------------------------
------------------------------------------------------------
------------------------------------------------------------
------------------------------------------------------------
------------------------------------------------------------
------------------------------------------------------------
------------------------------------------------------------
------------------------------------------------------------
------------------------------------------------------------
------------------------------------------------------------
------------------------------------------------------------
------------------------------------------------------------
------------------------------------------------------------
------------------------------------------------------------
------------------------------------------------------------
------------------------------------------------------------
------------------------------------------------------------
------------------------------------------------------------
------------------------------------------------------------
------------------------------------------------------------
------------------------------------------------------------
------------------------------------------------------------
------------------------------------------------------------
------------------------------------------------------------
------------------------------------------------------------
------------------------------------------------------------
------------------------------------------------------------
------------------------------------------------------------
------------------------------------------------------------
------------------------------------------------------------
------------------------------------------------------------
------------------------------------------------------------
------------------------------------------------------------
------------------------------------------------------------
------------------------------------------------------------
------------------------------------------------------------
------------------------------------------------------------
------------------------------------------------------------
------------------------------------------------------------
------------------------------------------------------------
------------------------------------------------------------
------------------------------------------------------------
------------------------------------------------------------
------------------------------------------------------------
------------------------------------------------------------
------------------------------------------------------------
------------------------------------------------------------
------------------------------------------------------------
------------------------------------------------------------
------------------------------------ggggggcatc--------------
------------------------------------------------------------
------------------------------------------------------------
------------------------------------------------------------
------------------------------------------------------------
------------------------------------------------------------
------------------------------------------------------------
------------------------------------------------------------
------------------------------------------------------------
--------------------------------------------------gggggggg-t
gt-------tgg------------------------------------------------
------------------------------------------------------------
------------------------------------------------------------
------------------------------------------------------------
------------------------------------------------------------
------------------------------------------------------------
------------------------------------------------------------
------------------------------------------------------------
------------------------------------------------------------
--------------------------cgggggcat-----------------g-------
------gg-ggggtcggatttcgcccttattgccctgttt--------------------
--------
>V01555
agaattcgtcttgctctattcacccttacttttcttcttgcccgttctctttcttagtat
gaatccagtatgcctgcctgtaattgttgcgccctacctcttttggctggcggctattgc
cgcctcgtgtttcacggcctcagttagtaccgttgtgaccgccaccggcttggccctctc
acttctactcttggcagcagtggccagctcatatgccgctgcacaaaggaaactgctgac
accggtgacagtgcttactgcggttgtcacttgtgagtacacacgcaccatttacaatgc
atgatgttcgtgagattgatctgtctctaacagttcacttcctctgcttttctcctcagt
ctttgcaatttgcctaacatggaggattgaggacccaccttttaattctcttctgtttgc
attgctggccgcagctggcggactacaaggcatttacggttagtgtgcctctgttatgaa
atgcaggtttgacttcatatgtatgccttggcatgacgtcaactttacttttatttcagt
tctggtgatgcttgtgctcctgatactagcgtacagaaggagatggcgccgtttgactgt
ttgtggcggcatcatgtttttggcatgtgtacttgtcctcatcgtcgacgctgttttgca
gctgagtcccctccttggagctgtaactgtggtttccatgacgctgctgctactggcttt
cgtcctctggctctcttcgccagggggcctaggtactcttggtgcagcccttttaacatt
ggcagcaggtaagccacacgtgtgacattgcttgcctttttgccacatgttttctggaca
caggactaaccatgccatctctgattatagctctggcactgctagcgtcactgattttgg
gcacacttaacttgactacaatgttccttctcatgctcctatggacacttggtaagtttt
cccttcctttaactcattacttgttcttttgtaatcgcagctctaacttggcatctcttt
tacagtggttctcctgatttgctcttcgtgctcttcatgtccactgagcaagatccttct
ggcacgactgttcctatatgctctcgcactcttgttgctagcctccgcgctaatcgctgg
tggcagtattttgcaaacaaacttcaagagtttaagcagcactgaatttatacccagtga
gtatctatttgttactcctgtttagttgaagaaaacaagctattggattgtaacacacat
tttacgctttgttccttagatttgttctgcatgttattactgattgtcgctggcatactc
ttcattcttgctatcctgaccgaatggggcagtggaaatagaacatacggtccagttttt
atgtgcctcggtggcctgctcaccatggtagccggcgctgtgtggctgacggtgatgtct
aacacgcttttgtctgcctggattcttacagcaggattcctgattttcctcattggtaag
tgtgacaccaacaggtgttgccttgttatgtca-ccgttctgacacatgacttacatggg
tttggcttttgtaggctttgccctctttggggtcattagatgctgccgctactgctgcta
ctactgccttacactggaaagtgaggagcgcccaccgaccccatatcgcaacactgtata
aaggtaagtattattaaattttagagacactatcacgtgtaacttgacgtgcaaggatgg
aagagaggggcagggaaacgcaaatgccggttgcccggtatgggggcccgtttattatgg
taaggctcttcgggcaagatggagaggcaaacatacaggaggaaaggctatatgagctac
tctctgacccacgctccgcgctcggcctagacccggggcccctgattgctgagaacctgc
tgctagtggcgctgcgtggcaccaacaacgatcccaggcctcagcgtcaggagagggcca
gagaactggccctcgttggcattctactaggaaacggcgagcagggtgaacacttgggca
cggagagtgccctggaggcctcaggcaacaactatgtgtatgcctacggaccagactgga
tggcaaggccttccacatggtccgcggaaatccagcaattcctgcgactcctgggcgcca
cgtacgtgcttcgcgtggagatgggcaggcagtttggcttcgaggtgcatagaagccggc
cctccttccgtcagttccaggccatcaatcaccttgtcctgtttgacaacgcccttcgca
agtacgattccggccaggtggcggcgggcttccagagggcccttctggtggccgggccag
agaccgctgacacgaggccggacctccgcaagctgaatgagtgggtgtttggtggcaggg
ctgctggtggcagacagctggccgacgagctaaagatcgtgtccgcgctgcgagacactt
actcgggccacttggtccttcagcccacggagacccttgacacatggaaggtgttgagca
gggacacacgaaccgctcatagtttggagcacggattcattcatgccgcggggaccatcc
aggccaactgcccacagctgtttatgagacgccagcaccccggcctctttcccttcgtta
atgcaatagcatcatcgctgggctggtactaccagaccgccaccggccccggagcagatg
ccagggcggcggcccggcgccaacaggcctttcagaccagggcggcggctgaatgccatg
ccaaaagcggggtgccggtcgtggccggcttctacaggaccatcaacgccacgctcaagg
gaggagagggcctacagcccactatgtttaacggggagctgggggccatcaagcaccagg
cacttgacactgtgaggtatgactacggccactatctcataatgttggggccattccagc
catggagcggactgacggcccctccgtgcccctacgccgaaagttcatgggcacaggcgg
ccgtgcagacggccctcgagctgttctcggccctgtacccggccccgtgcatctcgggct
acgcgcgccccccgggccccagtgctgtgatcgagcatctggggtccctagttccaaagg
ggggtctgctgttgtttctgtctcacctaccggatgatgttaaggacgggctcggagaaa
tggggccggccagggccacgggacctggaatgcagcagtttgtcagcagctacttcctca
accccgcctgttccaacgtcttcattacagtgaggcagcgaggggagaagatcaacggcc
gtaccgtcctccaagcgctcggacgcgcatgcgatatggcaggctgccagcactatgtgc
tgggctccacggttcccctcggtggactcaactttgtcaacgacctggcgtccccggttt
ccaccgccgagatgatggatgatttctctcccttcttcaccgtggagtttcccccgattc
aagaggagggcgcaagttctccggtacccttagatgtggacgagagcatggacatctctc
cgtcttacgagttgccctggctctcgctggagtcatgcctcacaagcatcctgtcacacc
ccaccgtgggaagcaaggagcacttggtcaggcacacggacagggtcagcggaggacgcg
tggcacagcagcccggggtaggtcccctggacctgccgctggcggactacgccttcgttg
cccacagtcaggtctggaccaggcccggtggggctcctcccttgccctatcgtacctggg
atcgaatgacagagaagctgcttgtctccgcaaaacccggcggagagaacgttaaggttt
caggtaccgtgattacattgggagaacaggggtacaaagtgtcgttggatctgagggagg
gaaccaggctggcaatggctgaggcgctgctgaacgcagcatgtgccccaatcttggatc
cggaagacgtcttgctcaccctgcatctacacctggatccgcgccgggcagacaactcgg
ccgtgatggaggctatgacggcggcgagtgactacgcgcgtggcctgggcgtgaagctga
cctttggctcggcctcctgccccgagaccggctcgtccgcctccaacttcatgaccgtgg
tggcctctgtctccgccccaggggaattctcgggtcctctgatcacgccagtgcttcaga
agacgggcagtctcctgattgcggtgcgttgcggggatggcaagatccagggagggtcgc
tgtttgagcagctctttagcgacgtggccacgaccccacgggcacccgaggcgttgtctc
tgaagaatctcttccgggcagtccagcagctggtcaagagcggcatcgtgctgtcagggc
atgacatcagcgacgggggcctggtgacctgcctggtggagatggccctggccgggcagc
ggggagtgaccatcactatgccggtggcctccgactacctcccggagatgtttgcagagc
accccggcctggtgtttgaggtggaggagcgcagcgtgggtgaggtgctgcagaccctgc
gctccatgaacatgtacccggcagtcctcggtcgagtgggcgagcaaggtccagatcaaa
tgtttgaggtgcagcacggcccagagacggtgttgcgccagtcgctgcgcctgctgctgg
gaacctggtcatcctttgccagcgagcagtacgagtgcctgcgaccagatcggattaacc
ggtccatgcacgtgtccgactacggctataacgaagcactggcagtctccccgttgacag
gaaagaatctcagcccacgccggttggtgacagagcctgacccacgatgtcaggtggccg
tgctatgcgccccgggcaccaggggccatgaaagcctcctggcggccttcacgaatgccg
gatgcctgtgccgacgggtgttctttcgcgaggttagggacaacacgttcctcgacaagt
acgtgggtctggccatcggaggagttcatggggccagggactctgccctggcaggccgtg
ccaccgtggcgctgattaatcgtttccccgccctgcgtgacgctattctaaagttcctca
acaggccagatacgttctcggtggccttgggggagctgggggtgcaagttttggctggcc
tgggggccgtggggtcaacagataatccacccgcccctggcgtggaagttaatgtccaga
gatcacctctgattctggcccccaacgcctctggcatgtttgagtcccgctggctgaaca
ttagcatcccggcgaccaccagctctgtcatgctgcgtggcctccggggctgcgtcctgc
cttgttgggtgcaaggctcgtgcctgggcctgcaatttactaacctcgggatgccatatg
ttttgcagaatgcccaccagatcgcctgccacttccacagcaatggcacggatgcctggc
gctttgctatgaattatccaagaaaccccacggagcagggcaacattgcagggctctgtt
cacgcgatggtcgtcatctggctctcctgtgtgacccctcactttgtacagacttttggc
aatgggagcacattccccccgcctttgggcaccccacggggtgctccccctggacactta
tgtttcaagcagctcacctatggtcactcaggcacggtcgcccctccgagtgaccagtca
ccttccagactatgcatacactgaatttagcctgatattgtccccctagccccgggccca
gccctcctcagaaaactctgcatggagaagctggacgtgaacctc------ccc---ccc
agacctgtgtgctgtatttacaaacactacaataaacccaatgtgcaaatgtggtttgta
tggctactttgtgttcctaaaaaatgcaacaatagaagtggaaaccctcagtcacgggac
attaacctcaaccacaaaatgggggttggagaaagtaaccacatatactggagatgattc
atgggctgggggttcccggacaatacacccatctggagttcaacctaattacatggtaga
taaattaagagtccctcctcaccactcgaaactatggcagacattc--tataagataacg
aggagagatgaggtgagggcagaggacattgggcaggtgtgggccacggggcagctggcc
atat-cccccgcactacagaagtgtaagcaaagtgaagggctcggaaggcaggcggggcc
tagcaatgtcacagctaaatgcccaccagggcacacactcaagcggggtctcggagctcc
taggtcagaccacgaaaggtcagcctgcaaggtggatggcgtgttttctgaggttatccc
cgctacgtgcagtgctgggtgatagagaccctagaa----tgtgt--cgaaatgaccaag
cgtccccgcagcggggctc---ccaacacgggttcccagagagggtaaaagagggggcca
taaagcccagggtgtaaaacaccgaccgcgccaccagatggcacacgtgggggaaatgag
ggttagcataggcaacccccgcctacacaccaactatagcaaaccccgccccgtcacggt
gacgtagtctgtcttgaggagatgtagacttgtagacactgcaaaacctcaggacctacg
ctgccctagaggttttgctagggaggagacgtgtgtggctgtagccacccgtcccgggta
caagtcccgggtggtgaggacggtgtctgtggttgtcttcccagactctgctttctgccg
tcttcggtcaagtaccagctggtggtccgcatgttttgatccaaacttttgttttaggat
ttatgcatccattatcccgcagttccacctaaacggggcttaacgttgcatcccagaaga
tgcacgcttaaccccgcctacaaccgtgacgtagctgtttaccagcatgtatagagttac
ggttcgctacatcaaacaggacagccgttgccctagtggtttcggacacaccgccaacgc
tcagtgcggtgctaccgacccgaggtcaagtcccgggggaggagaagagaggcttcccgc
ctagagcatttgcaagtcaggattctctaatccctctgggagaagggtattcggcttgtc
cgctat-ttttttgtggctagttttgcacccacaacatgtaagggcccgctacccctaca
acacaaaacaaactatctcccctaaccatccttttgccaatcaattctgtgacagggttt
cctggacacccagtcttagttcaggtagacacccagttatgcagtgccaccaattccaac
catttttaaacctcctggaattctatcattaaacggcatgcaggaaaaggacaagcagcg
aaaattcacg-cccccttgggaggtggcggcat-atgcaaaggatagcactcccactcta
ctactgggtatcatatgctgactgta----------------------------------
---------------------------tatgcatgaggatagcatatgctacccggatac
------------------------------agatta--------------------ggat
agcatatactacccagatat----------------------------------------
--------------------------------------------------ag--------
----------------------attaggatagcatatg----------------------
--------ctaccca---------------------------------------------
--------------------------------------------gatatagattaggata
------------------------------gcctatgctac-------------------
-----------cca----------------------------------------------
--------------gatataaattaggatag-----------------------------
-------------------------------catata-----------------------
-------ctacc------------------------------------------------
------------cagatatagat-------------------------------------
------------------------------------------------------------
------------------------------------------------------------
-------------------tagga------------------------------------
----------------------------------------------------tagcat--
----------------------------atgctacccagatatagattaggatagcctat
g-----------------------------------------------------------
------------------------------------------------------------
---------------------------------------------------------cta
cccagatatag-------------------------------------------------
------------------------------------------------------------
----------attaggatagcatat-----------------------------------
------------------------------------------------------------
------------------------gctaccca----------------------------
--gatataga--------------------------------------------------
------------------------------------------------------------
---------ttaggatagcatatgctat--------------------------------
------------------------------------------------------------
-------------------------cc-a--gatat------------------------
------------------------------------------------------------
-------------ttgggtagtatatgctacccagatataaattaggatagcatatacta
ccctaatctctattaggatagcatatgctacccgg-------------------------
-----------------------------------atacagattaggatagcatatacta
cccag-------------------------------------------------------
-----at-----------------------------------------------------
------------------------------------------------------------
------------------------------------------------------------
----------------------------------atagattaggatagcatatg------
------------------------ctacccagatata-----------------------
-------g------------------------------attaggatagc-----------
-------------------------------------------------ctatgcta---
---------------------------cccagatat------------------------
------aaattaggatagc-----------------------------------------
------------------------------------------------------------
------------------------------------------------------------
---------------atatactacccagatat----------------------------
--ag------------------------------attaggat------------------
------------------------------------------agcatatgctaccca-g-
-----------------------------------------------------------a
tatagattag--------------------------------------------------
------------------------------------------------------------
--gatagcctatgctac------------------------------ccagatatagatt
aggatagcatatgctatccag---------------------------------------
------------------------------------------------------------
------------------------------------------------------------
--------------------------------------------atat------------
------------------------------------------------tt-ggg------
------tagtatatgctac--------------------c-----------catggcaac
attagcccaccgtgct------ctcagcgacctcgtgaatatgaggaccaacaaccctgt
gcttggcgctcag---gcgcaagtgtgtgtaatttgtcctccagatcgcagcaatcgcgc
ccctatcttggcccgcccacctacttatgcaggtattccccggggtgccattagtggttt
tgtgggcaagtggtttgaccgcagtggttagcggggttacaatcagccaagttattacac
ccttattttacagtccaaaaccgcagggcggcgtgtgggggctgacgcgtgcccccactc
cacaatttca-aaaaaaagagtggccacttgtctttgtttatgggccccattggcgtgga
gccccgtttaattttcg---------ggggtgttagagacaaccagtggagtccgctgct
gtcggcgtccactctctttccccttgttacaaatagagtg--------taacaacatggt
tcac---------ctgtcttggtccctgcctgggacacatcttaataaccccagtatcat
attgcactaggattatgtgttgcccatagccataaattcgtgtgagatggacatccagtc
tttacggcttgtccccaccccatggatttctattgttaaagatattcagaatgtttcatt
cctacactagtatttattgcccaaggggtttgtgagggttatattggtgtcatagcacaa
tgccaccactgaa-ccccccgtccaaattttattctgggggcgtcacctgaaaccttgtt
ttcgagcacctcacatacaccttactgttcacaactcagcagttattctattagctaaac
gaaggagaatgaagaagcaggcgaagattcaggagagttcactgcccgctccttgatctt
cagccactgcccttgtgactaaaatggttcactaccctcgtggaatcctgaccccatgta
aataaaaccgtgacagctcatggggtgggagatatcgctgttccttaggacccttttact
aaccctaattcgatagcatatgcttcccgttgggtaacatatgctattgaattagggtta
gtctggatagtatatactactacccgggaagcatatgctacccgtttagggttaacaagg
gggccttataaacactattgctaatgccctcttgagggtccgcttatcggtagctacaca
ggcccctctgattgacgttggtgtagcctcccgtagtcttcctgggcccctgggaggtac
atgtcccccagcattggtgtaagagcttcagccaagagttacacataaaggcaatgttgt
gttgcagtccacagactgcaaagtctgctccaggatgaaagccactcagtgttggcaaat
gtgcacatccatttataaggatgtcaactacagtcagagaacccctttgtgtttggt---
-ccccccccgtgtcacatgtggaacagggcccagttggcaagttgtaccaaccaactgaa
gggattacatgcactgccccgcgggaaatacgtcctacccaggaacccgaaacagtgttt
cccagaagctgtaaaaatagaacgccctggaactgccccactgtgcaatgcagcttttag
ccatgccatgctctataaatcacttccctatctcaggtaggcctgcacaccttaggtatg
gagcgaaggttagtggtcactctgcagtgcctggtgctgctttacctggcacctgagtgt
ggaggtacagaccaatgtgacaattttccccaaatgttgagggacctaagagatgccttc
agtcgtgttaaaacctttttccagacaaaggacgaggtagataaccttttgctcaaggag
tctctgctagaggactttaagggctaccttggatgccaggccctgtcagaaatgatccaa
ttctacctggaggaagtcatgccacaggctgaaaaccaggaccctgaagccaaagaccat
gtcaattctttgggtgaaaatctaaagaccctacggctccgcctgcgcaggtgccacagg
ttcctgccgtgtgagaacaagagtaaagctgtggaacagataaaaaatgcctttaacaag
ctgcaggaaaaaggaatttacaaagccatgagtgaatttgacatttttattaactacata
gaagcatacatgacaattaaagccaggtgataattccataccctggaagcaggagatggg
tgcatttcaccccaaccccccc-tttcgactgtcatttacaataaaatgaaaccttttat
tcttgattgcctcttgtgttcttgccgcccaggtaccttcctgtgttctccccacgggaa
aaagaatagcttctgcagaaggccattgacgcaagttttgcccgtggggattacccgacc
cagccacttacagcacattttgttctaggtccatcttaggagcccgggccagcattctat
cagcttaacgggaagagaagtggggagggcactcgcccactaaccttaacacctgcagcc
tacaaaagtacactagctgtttgctctattcgccactagagaccgccaagatgcgaaact
acaggcccgggcccaggccttgcagggcagacggttaggctgacaaggggacaagtgtgg
caggtgggcgggaaggggcacaagaatgccggcgaaactggaccacggtccaccccgccc
tcaagcgtccgggagccgggcggctcggctaaggagggcggccttgcgaacaattattag
tagctaccaacaagggcccccagatgccccccaccagtca-cccggccgtgtccactcac
atattccactcttatttttaaattaatgtgtcccaattagaaacccaagcgcagaaatta
gttgagaggctagtgttttaaacatgcaccctaggccagccagagataatgtcacaagat
tatcaagttggtgtaaacacgccgtgggaaaaaatttatggttcagtgcgtcgagtgcta
tctttggaacagtagaaaattgaaccttgttggcgggagaaggaataacgccttatctgg
gaggagcgacggattatagccaataagagagctcaagacgcagggctcgcaaagtatagt
ggccccgtgggaccttagaggtggagcaacgtctaaagtggtaataacaccaggcggggc
tgggcaaaggggtcctacgggcgggattaattacgccttgcttacgcaagctcagttaat
tcgcccacgacttgaaaaatgtagcccttaaccaattggcggcccctaa----g-ggggg
gactaaggtcccactacaaaaactctgtgttctgctgcaaattttagatcagatggcata
gagacaaggacaccgaagacccccagagccctcatcgcagggttcttaccatgcggccat
gtaggcccacttaacactacaagacctacgcctctccattcatcatgtaacccacaaatc
atctaaaccgtaagtctaagggcctcctgaggttttctcaggaggccctaatgtataatt
aatcatgcatttgattttaaaaaagtaggttacactcattttaggccagactttatttgc
agattaataatttatgtgattctccttccctctaggactgaagaaacagcctcctgcacg
tgagcatgtatctgaaataattattatgtcataagtgtaatgattagaaagtcataaacc
cacttccctttacatgaatctgggcactgaattttggggtacttctaaagactaacgtgt
tcgatttcggggtcacttccccttttataagtgtgtgaacagtgatttcagtaaaaccta
agagatatttggtgtcacttccgcattttaagtttcagaaaattttaaaattaaaattga
aatttctctcaaaataattccaatgaaaacttcaaagaatcttatgtatgtaattctttt
gccccaaactgggcttcagatgccttctattgcactctcacaaaaacattctggacacat
gtgccagacgcctgggcctctaaggccctcgggtccccctggaccccggcctcagcaacc
ctgctgctcccctcctgccaccccagcctccccccctccccgtcccccttcg-ctcctgt
tcctcccccggtccccagtagggccgcctgcccccctgcacccagtacctgcccctcttg
gccacgcaccccgggccaggccaccttagacccggccaagccccatccctgaagacccag
cggccattctctctggtaacgagcagagaagaagtagaggcccgcggccattgggcccag
attgagagaccagtccaggggcccgaggttggagccagcgggcacccgaggtcccagcac
ccggtccctccggggggcagagacaggcagggccccccggcagctggccccgaggaggcg
cccggagtggggccggtcggctgggctggccgagcccgggtctgggaggtctggggtggc
gagcctgctgtctcaggaggggcctggctccgccgggtggccctggggtaagtctgggag
gcagagggtcggcctaggcccggggaagtggagggggatcgcccgggtctctgttggcag
agtccgggcgatcctctgagaccctccgggcccggacggtcgccctcagccccccagaca
gaccccagggtctccaggcagggtccggcatcttcaggggcagcaggctcaccaccacag
gccccccagacccgggtctcggccagccgagccgaccggccccgcgcctggcgcctcctc
ggggccagccgccggggttggttctgcccctctctctgtccttcagaggaaccagggacc
tcgggcaccccagagcccctcgggcccgcctccaggcgccctcctggtctccgctcccct
ctgagccccgttaaacccaaagaatgtctgaggggagccaccctcggggcccaggcccca
gagtccagaggtcaggggcacctcagggtgcctccccgggtcccaggccagccggaggga
ccccggcagcccgggcggccccagaggccggttcctcgccccttccccgggcttcagagc
ccaggatgtcccccagaagggaccctaggcgtcccctctcctcccctccaggcccgagcc
tctccctcgcggagaggggcctctttgggccctcaagtccagccccaccgagacccgagt
ggcccggatccccccaccggcccttctctctgtccccctgctcctctccaaccttcgctc
caccctagaccccagcttctggcctccccgggtccaccaggccagccggagggaccccgg
cagcccgggcgagtcgccttccctctcccctggcctctccttcccgcctcccacccgagc
cccctcagcttgcctccccaccgggtccatcaggccggccggagggaccccggcggcccg
gtgtcagtcccccctgcagccgcccagtctctgcctccaggcaagggcgccagcttttct
ccccccagcctgaggcccagtctcctgtgcactgtctgtaaagtccagcctcccacgccc
gtccacggctcccgggcccagcctcgtccacccctccccacggtggacaggccctctgtc
cacccgggccatccccgcccccctgtgtccaccccagtcccgtccaggggggactttatg
tgacccttgggcctggctccccatagactcccatgtaagcctgcctcgagtaggtgcctc
cagagccccttttgcccccctggcggcccagcccgacccccgggcgcccccaaactttgt
ccagatgtccaggggtccccgagggtgaggcccagccccctcccgcccctgtccactgcc
ccggtccccccagaagcccccaaaagtagaggctcaggccatgcgcgccctgtcaccagg
cctgccaaagagccagatctaaggccgggagaggcagccccaaagcgggtgcagtaacag
gtaatctctggtagtgatttggacccgaaatctgacactttagagctctggaggacttta
aaactctaaaaatcaaaactttagaggcgaatgggcgccattttgtccccacgcgcgcat
aatggcggacctaggcctaaaacccccaggaagcgggtctatggttggctgcgctgctgc
tatctttagaggggaaaagaggaataagcccccagacaggggagtgggcttgtttgtgac
ttcaccaaaggtcagggcccaagggggttcgcgttgctaggccaccttctcagtccagcg
cgtttacgtaagccagacagcagccaattgtcagttctagggagggggaccactgcccct
ggtataaagtggtcctgcagctatttctggtcgcatcagagcgccaggagtccacacaaa
tgtaagagggggtcttctacctctccctagccctccgccccctccaaggactcgggccca
gtttctaacttttccccttccctccctcgtcttgccctgcgcccggggccaccttcatca
ccgtcgctgactccgccatccaagcctaggggagaccgaagtgaaggccctggaccaacc
cggcccgggccccccggtatcgggccagaggtaagtggactttaattttttctgctaagc
ccaacactccaccacacccaggcacacactacacacacccacccgtctcagggtcccctc
ggacagctcctaagaaggcaccggtcgcccagtcctaccagagggggccaagaacccaga
cgagtccgtagaagggtcctcgtccagcaagaagaggaggtggtaagcggttcaccttca
ggggtaagtaacctgacctctccagggctcacataaagggaggcttagtatacatgcttc
ttgcttttcacaggaacctgggggctagtctgggtgggattaggctgcctcaagttgcat
cagccagggcttcatgccctcctcagttccctagtccccgggcttcaggccccctccgtc
cccgtcctccagagacccgggcttcaggccctgcctctcctgttacccttttagaaccac
agcctggacacatgtgccagacgccttggcctctaaggccctcgggtccccctggacccc
ggcctcagcaaccctgctgctcccctcctgccaccccagcctccccccctccccgtcccc
cttcgctcctgatcctcccccggtccccagtagggccgcctgcccccctgcacccagtac
ctgcccctcttggccacgcaccccgggccaggccaccttagacccggccaagccccatcc
ctgaagacccagcggccattctctctggtaacgagcagagaagaagtagaggcccgcggc
cattgggcccagattgagagaccagtccaggggcccgaggttggagccagcgggcacccg
aggtcccagcacccggtccctccggggggcagagacaggcagggccccccggcagctggc
cccgaggaggcgcccggagtggggccggtcggctgggctggccgagcccgggtctgggag
gtctggggtggcgagcctgctgtctcaggaggggcctggctccgccgggtggccctgggg
taagtctgggaggcagagggtcggcctaggcccggggaagtggagggggatcgcccgggt
ctctgttggcagagtccgggcgatcctctgagaccctccgggcccggacggtcgccctca
gccccccagacagaccccagggtctccaggcagggtccggcatcttcaggggcagcaggc
tcaccaccacaggccccccagacccgggtctcggccagccgagccgaccggccccgcgcc
tggcgcctcctcggggccagccgccggggttggttctgcccctctctctgtccttcagag
gaaccagggacctcgggcaccccagagcccctcgggcccgcctccaggcgccctcctggt
ctccgctcccctctgagccccgttaaacccaaagaatgtctgaggggagccaccctcggg
gcccaggccccagagtccagaggtcaggggcacctcagggtgcctccccgggtcccaggc
cagccggagggaccccggcagcccgggcggccccagaggccggttcctcgccccttcccc
gggcttcagagcccaggatgtcccccagaagggaccctaggcgtcccctctcctcccctc
caggcccgagcctctccctcgcggagaggggcctctttgggccctcaagtccagccccac
cgagacccgagtggcccggatccccccaccggcccttctctctgtccccctgctcctctc
caaccttcgctccaccctagaccccagcttctggcctccccgggtccaccaggccagccg
gagggaccccggcagcccgggcgagtcgccttccctctcccctggcctctccttcccgcc
tcccacccgagccccctcagcttgcctccccaccgggtccatcaggccggccggagggac
cccggcggcccggtgtcagtcccccctgcagccgcccagtctctgcctccaggcaagggc
gccagcttttctccccccagcctgaggcccagtctcctgtgcactgtctgtaaagtccag
cctcccacgcccgtccacggctcccgggcccagcctcgtccacccctccccacggtggac
aggccctctgtccacccgggccatccccgcccccctgtgtccaccccagtcccgtccagg
ggggactttatgtgacccttgggcctggctccccatagactcccatgtaagcctgcctcg
agtaggtgcctccagagccccttttgcccccctggcggcccagcccgacccccgggcgcc
cccaaactttgtccagatgtccaggggtccccgagggtgaggcccagccccctcccgccc
ctgtccactgccccggtccccccagaagcccccaaaagtagaggctcaggccatgcgcgc
cctgtcaccaggcctgccaaagagccagatctaaggccgggagaggcagccccaaagcgg
gtgcagtaacaggtaatctctggtagtgatttggacccgaaatctgacactttagagctc
tggaggactttaaaactctaaaaatcaaaactttagaggcgaatgggcgccattttgtcc
ccacgcgcgcataatggcggacctaggcctaaaacccccaggaagcgggtctatggttgg
ctgcgctgctgctatctttagaggggaaaagaggaataagcccccagacaggggagtggg
cttgtttgtgacttcaccaaaggtcagggcccaagggggttcgcgttgctaggccacctt
ctcagtccagcgcgtttacgtaagccagacagcagccaattgtcagttctagggaggggg
accactgcccctggtataaagtggtcctgcagctatttctggtcgcatcagagcgccagg
agtccacacaaatgtaagagggggtcttctacctctccctagccctccgccccctccaag
gactcgggcccagtttctaacttttccccttccctccctcgtcttgccctgcgcccgggg
ccaccttcatcaccgtcgctgactccgccatccaagcctaggggagaccgaagtgaaggc
cctggaccaacccggcccgggccccccggtatcgggccagaggtaagtggactttaattt
tttctgctaagcccaacactccaccacacccaggcacacactacacacacccacccgtct
cagggtcccctcggacagctcctaagaaggcaccggtcgcccagtcctaccagagggggc
caagaacccagacgagtccgtagaagggtcctcgtccagcaagaagaggaggtggtaagc
ggttcaccttcaggggtaagtaacctgacctctccagggctcacataaagggaggcttag
tatacatgcttcttgcttttcacaggaacctgggggctagtctgggtgggattaggctgc
ctcaagttgcatcagccagggcttcatgccctcctcagttccctagtccccgggcttcag
gccccctccgtccccgtcctccagagacccgggcttcaggccctgcctctcctgttaccc
ttttagaaccacagcctggacacatgtgccagacgccttggcctctaaggccctcgggtc
cccctggaccccggcctcagcaaccctgctgctcccctcctgccaccccagcctcccccc
ctccccgtcccccttcgctcctgatcctcccccggtccccagtagggccgcctgcccccc
tgcacccagtacctgcccctcttggccacgcaccccgggccaggccaccttagacccggc
caagccccatccctgaagacccagcggccattctctctggtaacgagcagagaagaagta
gaggcccgcggccattgggcccagattgagagaccagtccaggggcccgaggttggagcc
agcgggcacccgaggtcccagcacccggtccctccggggggcagagacaggcagggcccc
ccggcagctggccccgaggaggcgcccggagtggggccggtcggctgggctggccgagcc
cgggtctgggaggtctggggtggcgagcctgctgtctcaggaggggcctggctccgccgg
gtggccctggggtaagtctgggaggcagagggtcggcctaggcccggggaagtggagggg
gatcgcccgggtctctgttggcagagtccgggcgatcctctgagaccctccgggcccgga
cggtcgccctcagccccccagacagaccccagggtctccaggcagggtccggcatcttca
ggggcagcaggctcaccaccacaggccccccagacccgggtctcggccagccgagccgac
cggccccgcgcctggcgcctcctcggggccagccgccggggttggttctgcccctctctc
tgtccttcagaggaaccagggacctcgggcaccccagagcccctcgggcccgcctccagg
cgccctcctggtctccgctcccctctgagccccgttaaacccaaagaatgtctgagggga
gccaccctcggggcccaggccccagagtccagaggtcaggggcacctcagggtgcctccc
cgggtcccaggccagccggagggaccccggcagcccgggcggccccagaggccggttcct
cgccccttccccgggcttcagagcccaggatgtcccccagaagggaccctaggcgtcccc
tctcctcccctccaggcccgagcctctccctcgcggagaggggcctctttgggccctcaa
gtccagccccaccgagacccgagtggcccggatccccccaccggcccttctctctgtccc
cctgctcctctccaaccttcgctccaccctagaccccagcttctggcctccccgggtcca
ccaggccagccggagggaccccggcagcccgggcgagtcgccttccctctcccctggcct
ctccttcccgcctcccacccgagccccctcagcttgcctccccaccgggtccatcaggcc
ggccggagggaccccggcggcccggtgtcagtcccccctgcagccgcccagtctctgcct
ccaggcaagggcgccagcttttctccccccagcctgaggcccagtctcctgtgcactgtc
tgtaaagtccagcctcccacgcccgtccacggctcccgggcccagcctcgtccacccctc
cccacggtggacaggccctctgtccacccgggccatccccgcccccctgtgtccacccca
gtcccgtccaggggggactttatgtgacccttgggcctggctccccatagactcccatgt
aagcctgcctcgagtaggtgcctccagagccccttttgcccccctggcggcccagcccga
cccccgggcgcccccaaactttgtccagatgtccaggggtccccgagggtgaggcccagc
cccctcccgcccctgtccactgccccggtccccccagaagcccccaaaagtagaggctca
ggccatgcgcgccctgtcaccaggcctgccaaagagccagatctaaggccgggagaggca
gccccaaagcgggtgcagtaacaggtaatctctggtagtgatttggacccgaaatctgac
actttagagctctggaggactttaaaactctaaaaatcaaaactttagaggcgaatgggc
gccattttgtccccacgcgcgcataatggcggacctaggcctaaaacccccaggaagcgg
gtctatggttggctgcgctgctgctatctttagaggggaaaagaggaataagcccccaga
caggggagtgggcttgtttgtgacttcaccaaaggtcagggcccaagggggttcgcgttg
ctaggccaccttctcagtccagcgcgtttacgtaagccagacagcagccaattgtcagtt
ctagggagggggaccactgcccctggtataaagtggtcctgcagctatttctggtcgcat
cagagcgccaggagtccacacaaatgtaagagggggtcttctacctctccctagccctcc
gccccctccaaggactcgggcccagtttctaacttttccccttccctccctcgtcttgcc
ctgcgcccggggccaccttcatcaccgtcgctgactccgccatccaagcctaggggagac
cgaagtgaaggccctggaccaacccggcccgggccccccggtatcgggccagaggtaagt
ggactttaattttttctgctaagcccaacactccaccacacccaggcacacactacacac
acccacccgtctcagggtcccctcggacagctcctaagaaggcaccggtcgcccagtcct
accagagggggccaagaacccagacgagtccgtagaagggtcctcgtccagcaagaagag
gaggtggtaagcggttcaccttcaggggtaagtaacctgacctctccagggctcacataa
agggaggcttagtatacatgcttcttgcttttcacaggaacctgggggctagtctgggtg
ggattaggctgcctcaagttgcatcagccagggcttcatgccctcctcagttccctagtc
cccgggcttcaggccccctccgtccccgtcctccagagacccgggcttcaggccctgcct
ctcctgttacccttttagaaccacagcctggacacatgtgccagacgccttggcctctaa
ggccctcgggtccccctggaccccggcctcagcaaccctgctgctcccctcctgccaccc
cagcctccccccctccccgtcccccttcgctcctgatcctcccccggtccccagtagggc
cgcctgcccccctgcacccagtacctgcccctcttggccacgcaccccgggccaggccac
cttagacccggccaagccccatccctgaagacccagcggccattctctctggtaacgagc
agagaagaagtagaggcccgcggccattgggcccagattgagagaccagtccaggggccc
gaggttggagccagcgggcacccgaggtcccagcacccggtccctccggggggcagagac
aggcagggccccccggcagctggccccgaggaggcgcccggagtggggccggtcggctgg
gctggccgagcccgggtctgggaggtctggggtggcgagcctgctgtctcaggaggggcc
tggctccgccgggtggccctggggtaagtctgggaggcagagggtcggcctaggcccggg
gaagtggagggggatcgcccgggtctctgttggcagagtccgggcgatcctctgagaccc
tccgggcccggacggtcgccctcagccccccagacagaccccagggtctccaggcagggt
ccggcatcttcaggggcagcaggctcaccaccacaggccccccagacccgggtctcggcc
agccgagccgaccggccccgcgcctggcgcctcctcggggccagccgccggggttggttc
tgcccctctctctgtccttcagaggaaccagggacctcgggcaccccagagcccctcggg
cccgcctccaggcgccctcctggtctccgctcccctctgagccccgttaaacccaaagaa
tgtctgaggggagccaccctcggggcccaggccccagagtccagaggtcaggggcacctc
agggtgcctccccgggtcccaggccagccggagggaccccggcagcccgggcggccccag
aggccggttcctcgccccttccccgggcttcagagcccaggatgtcccccagaagggacc
ctaggcgtcccctctcctcccctccaggcccgagcctctccctcgcggagaggggcctct
ttgggccctcaagtccagccccaccgagacccgagtggcccggatccccccaccggccct
tctctctgtccccctgctcctctccaaccttcgctccaccctagaccccagcttctggcc
tccccgggtccaccaggccagccggagggaccccggcagcccgggcgagtcgccttccct
ctcccctggcctctccttcccgcctcccacccgagccccctcagcttgcctccccaccgg
gtccatcaggccggccggagggaccccggcggcccggtgtcagtcccccctgcagccgcc
cagtctctgcctccaggcaagggcgccagcttttctccccccagcctgaggcccagtctc
ctgtgcactgtctgtaaagtccagcctcccacgcccgtccacggctcccgggcccagcct
cgtccacccctccccacggtggacaggccctctgtccacccgggccatccccgcccccct
gtgtccaccccagtcccgtccaggggggactttatgtgacccttgggcctggctccccat
agactcccatgtaagcctgcctcgagtaggtgcctccagagccccttttgcccccctggc
ggcccagcccgacccccgggcgcccccaaactttgtccagatgtccaggggtccccgagg
gtgaggcccagccccctcccgcccctgtccactgccccggtccccccagaagcccccaaa
agtagaggctcaggccatgcgcgccctgtcaccaggcctgccaaagagccagatctaagg
ccgggagaggcagccccaaagcgggtgcagtaacaggtaatctctggtagtgatttggac
ccgaaatctgacactttagagctctggaggactttaaaactctaaaaatcaaaactttag
aggcgaatgggcgccattttgtccccacgcgcgcataatggcggacctaggcctaaaacc
cccaggaagcgggtctatggttggctgcgctgctgctatctttagaggggaaaagaggaa
taagcccccagacaggggagtgggcttgtttgtgacttcaccaaaggtcagggcccaagg
gggttcgcgttgctaggccaccttctcagtccagcgcgtttacgtaagccagacagcagc
caattgtcagttctagggagggggaccactgcccctggtataaagtggtcctgcagctat
ttctggtcgcatcagagcgccaggagtccacacaaatgtaagagggggtcttctacctct
ccctagccctccgccccctccaaggactcgggcccagtttctaacttttccccttccctc
cctcgtcttgccctgcgcccggggccaccttcatcaccgtcgctgactccgccatccaag
cctaggggagaccgaagtgaaggccctggaccaacccggcccgggccccccggtatcggg
ccagaggtaagtggactttaattttttctgctaagcccaacactccaccacacccaggca
cacactacacacacccacccgtctcagggtcccctcggacagctcctaagaaggcaccgg
tcgcccagtcctaccagagggggccaagaacccagacgagtccgtagaagggtcctcgtc
cagcaagaagaggaggtggtaagcggttcaccttcaggggtaagtaacctgacctctcca
gggctcacataaagggaggcttagtatacatgcttcttgcttttcacaggaacctggggg
ctagtctgggtgggattaggctgcctcaagttgcatcagccagggcttcatgccctcctc
agttccctagtccccgggcttcaggccccctccgtccccgtcctccagagacccgggctt
caggccctgcctctcctgttacccttttagaaccacagcctggacacatgtgccagacgc
cttggcctctaaggccctcgggtccccctggaccccggcctcagcaaccctgctgctccc
ctcctgccaccccagcctccccccctccccgtcccccttcgctcctgatcctcccccggt
ccccag-tagggccgcctgcccccctgcacccagtacctgcccctcttggccacgcaccc
cgggccaggccaccttagacccggccaagccccatccctgaagacccagcggccattctc
tctggtaacgagcagagaagaagtagaggcccgcggccattgggcccagattgagagacc
agtccaggggcccgaggttggagccagcgggcacccgaggtcccagcacccggtccctcc
ggggggcagagacaggcaggg-ccccccggcagctggccccgaggaggcgcccggagtgg
ggccggtcggctgggctggccgagcccgggtctgggaggtctggggtggcgagcctgctg
tctcaggaggggcctggctccgccgggtggccctggggtaagtctgggaggcagagggtc
ggcctaggcccggggaagtggagggggatcgcccgggtctctgttggcagagtccgggcg
atcctctgagaccctccgggcccggacggtcgccctcagccccccagacagaccccaggg
tctccaggcagggtccggcatcttcaggggcagcaggctcaccaccacaggccccccaga
cccgggtctcggccagccgagccgaccggccccgcgcctggcgcctcctcggggccagcc
gccggggttggttctgcccctctctctgtccttcagaggaaccagggacctcgggcaccc
cagagcccctcgggcccgcctccaggcgccctcctggtctccgctcccctctgagccccg
ttaaacccaaagaatgtctgaggggagccaccctcggggcccaggccccagagtccagag
gtcaggggcacctcagggtgcctccccgggtcccaggccagccggagggaccccggcagc
ccgggcggccccagaggccggttcctcgccccttccccgggcttcagagcccaggatgtc
ccccagaagggaccctaggcgtcccctctcctcccctccaggcccgagcctctccctcgc
ggagaggggcctctttgggccctcaagtccagccccaccgagacccgagtggcccggat-
ccccccaccggcccttctctctgtccccctgctcctctccaaccttcgctccaccctaga
ccccagcttctggcctccccgggtccaccaggccagccggagggaccccggcagcccggg
cgagtcgccttccctctcccctggcctctccttcccgcctcccacccgagccccctcagc
ttgcctccccaccgggtccatcaggccggccggagggaccccggcggcccggtgtcagtc
ccccctgcagccgcccagtctctgcctccaggcaagggcgccagcttttctccccccagc
ctgaggcccagtctcctgtgcactgtctgtaaagtccagcctcccacgcccgtccacggc
tcccgggcccagcctcgtccacccctccccacggtggacaggccctctgtccacccgggc
catccccgcccccctgtgtccaccccagtcccgtccaggggggactttatgtgacccttg
ggcctggctccccatagactcccatgtaagcctgcctcgagtaggtgcctccagagcccc
ttttgcccccctggcggccca-gcccgacccccgggcg-cccccaaactttgtccagat-
gtccaggggtccccgagggtga-ggcccagcccc-ctcccgcccctgtccactgccccgg
tccccccagaagcccccaaaagtagaggctcaggccatgcgcgccctgtcaccaggcctg
ccaaagagccagatctaaggccgggagaggcagccccaaagcgggtgcagtaacaggtaa
tctctggtagtgatttggacccgaaatctgacactttagagctctggaggactttaaaac
tctaaaaatcaaaactttagaggcgaatgggcgccattttgtccccacgcgcgcataatg
gcggacctaggcctaaaacccccaggaagcgggtctatggttggctgcgctgctgctatc
tttagaggggaaaagaggaataagcccccagacaggggagtgggcttgtttgtgacttca
ccaaaggtcagggcccaagggggttcgcgttgctaggccaccttctcagtccagcgcgtt
tacgtaagccagacagcagccaattgtcagttctagggagg-gggaccactgcccctggt
ataaagtggtcctgcagctatttctggtcgcatcagagcgccaggagtccacacaaatgt
aagagggggtcttctacctctccctagccctccgccccctccaaggactcgggcccagtt
tctaac-ttttccccttccctccctcgtcttgccctgcgcccggggccaccttcatcacc
gtcgctgactccgccatccaagcctaggggagaccgaagtgaaggccctggaccaacccg
gcccgggccccccggtatcgggccagaggtaagtggactttaattttttctgctaagccc
aacactccaccacacccaggcacacactacacacacccacccgtctcagggtcccctcgg
acagctcctaagaaggcaccggtcgcccagtcctaccagagggggccaagaacccagacg
agtccgtagaagggtcctcgtccagcaagaagaggaggtggtaagcggttcaccttcagg
ggtaagtaacctgacctctccagggctcacataaagggaggcttagtatacatgcttctt
gcttttcacaggaacctgggggctagtctgggtgggattaggctgcctcaagttgcatca
gccagggcttcatgccctcctcagttccctagtccccgggcttcaggccccctccgtccc
cgtcctccagagacccgggcttcaggccctgcctctcctgttacccttttagaaccacag
cctggacacatgtgccagacgccttggcctctaaggccctcgggtccccctggaccccgg
cctcagcaaccctgctgctcccctcctgccaccccagcctccccccctccccgtccccct
tcgctcctgatcctcccccggtccccagtagggccgcctgcccccctgcacccagtacct
gcccctcttggccacgcaccccgggccaggccaccttagacccggccaagccccatccct
gaagacccagcggccattctctctggtaacgagcagagaagaagtagaggcccgcggcca
ttgggcccagattgagagaccagtccaggggcccgaggttggagccagcgggcacccgag
gtcccagcacccggtccctccggggggcagagacaggcagggcc-ccccggcagctggcc
ccgaggaggcgcccggagtggggccggtcggctgggctggccgagcccgggtctgggagg
tctggggtggcgagcctgctgtctcaggaggggcctggctccgccgggtggccctggggt
aagtctgggaggcagagggtcggcctaggcccggggaagtggagggggatcgcccgggtc
tctgttggcagagtccgggcgatcctctgagaccctccgggcccggacggtcgccctcag
ccccccagacagaccccagggtctccaggcagggtccggcatcttcaggggcagcaggct
caccaccacaggccccccagacccgggtctcggccagccgagccgaccggccccgcgcct
ggcgcctcctcggggccagccgccggggttggttctgcccctctctctgtccttcagagg
aaccagggacctcgggcaccccagagcccctcgggcccgcctccaggcgccctcctggtc
tccgctcccctctgagccccgttaaacccaaagaatgtctgaggggagccaccctcgggg
cccaggccccagagtccagaggtcaggggcacctcagggtgcctccccgggtcccaggcc
agccggagggaccccggcagcccgggcggccccagaggccggttcctcgccccttccccg
ggcttcagagcccaggatgtcccccagaagggaccctaggcgtcccctctcctcccctcc
aggcccgagcctctccctcgcggagaggggcctctttgggccctcaagtccagccccacc
gagacccgagtggcccggat-ccccccaccggcccttctctctgtccccctgctcctctc
caaccttcgctccaccctagaccccagcttctggcctccccgggtccaccaggccagccg
gagggaccccggcagcccgggcgagtcgcctt---ccctctcccctggcctctccttccc
gcctcccacccgagccccctcagcttgcctccccaccgggtccatcaggccggccggagg
gaccccggcggcccggtgtcagtcccccctgcagccgcccagtctctgcctccaggcaag
ggcgccagcttttctccccccagcctgaggcccagtctcctgtgcactgtctgtaaagtc
cagcctcccacgcccgtccacggctcccgggcccagcctcgtccacccctccccacggtg
gacaggccctctgtccacccgggccatccccgcccc-cctgtgtccaccccagtcccgtc
caggggggactttatgtgacccttgggcctggctccccatagactcccatgtaagcctgc
ctcgagtaggtgcctccagagccccttttgcccccctggcggcccagcccgacccccggg
cgcccccaaactttgtccagatgtccaggggtccccgagggtgaggc-ccagccccctcc
cgcccctgtccactgccccggtccccccagaagcccccaaaagtagaggctcaggccatg
cgcgccctgtcaccaggcctgccaaagagccagatctaaggccgggagaggcagccccaa
agcgggtgcagtaacaggtaatctctggtagtgatttggacccgaaatctgacactttag
agctctggaggactttaaaactctaaaaatcaaaactttagaggcgaatgggcgccattt
tgtccccacgcgcgcataatggcggacctaggcctaaaacccccaggaagcgggtctatg
gttggctgcgctgctgctatctttagaggggaaaagaggaataagcccccagacagggga
gtgggcttgtttgtgacttcaccaaaggtcagggcccaagggggttcgcgttgctaggcc
accttctcagtccagcgcgtttacgtaagccagacagcagccaattgtcagttctaggga
-gggggaccactgcccctggtataaagtggtcctgcagctatttctggtcgcatcagagc
gccaggagtccacacaaatgtaagagggggtcttctacctctccctagccctccgccccc
tccaaggactcgggcccagtttctaac-ttttccccttccctccctcgtcttgccctgcg
cccggggccaccttcatcaccgtcgctgactccgccatccaagcctaggggagaccgaag
tgaaggccctggaccaacccggcccgggccccccggtatcgggccagaggtaagtggact
ttaattttttctgctaagcccaacactccaccacacccaggcacacactacacacaccca
cccgtctcagggtcccctcggacagctcctaagaaggcaccggtcgcccagtcctaccag
agggggccaagaacccagacgagtccgtagaagggtcctcgtccagcaagaagaggaggt
ggtaagcggttcaccttcaggggtaagtaacctgacctctccagggctcacataaaggga
ggcttagtatacatgcttcttgcttttcacaggaacctgggggctagtctgggtgggatt
aggctgcctcaagttgcatcagccagggcttcatgccctcctcagttccctagtccccgg
gcttcaggccccctccgtccccgtcctccagagacccgggcttcaggccctgcctctcct
gttacccttttagaaccacagcctggacacatgtgccagacgccttggcctctaaggccc
tcgggtccccctggaccccggcctcagcaaccctgctgctcccctcctgccacccca---
gcctccccccctccccgtcccccttcgctcctgatcctcccccggtccccagtagggccg
cctgcccccctgcacccagtacctgcccctcttggccacgcaccccgggccaggccacct
tagacccggccaagccccatccctgaagacccagcggccattctctctggtaacgagcag
agaagaagtagaggcccgcggccattgggcccagattgagagaccagtccaggggcccga
ggttggagccagcgggcacccgaggtcccagcacccggtccctccggggggcagagacag
gcagggcc-ccccggcagctggccccgaggaggcgcccggagtggggccggtcggctggg
ctggccgagcccgggtctgggaggtctggggtggcgagcctgctgtctcaggaggggcct
ggctccgccgggtggccctggggtaagtctgggaggcagagggtcggcctaggcccgggg
aagtggagggggatcgcccgggtctctgttggcagagtccgggcgatcctctgagaccct
ccgggcccggacggtcgccctcagccccccagacagaccccagggtctccaggcagggtc
cggcatcttcaggggcagcaggctcaccaccacaggccccccagacccgggtctcggcca
gccgagccgaccggccccgcgcctggcgcctcctcggggccagccgccggggttggttct
gcccctctctctgtccttcagaggaaccagggacctcgggcaccccagagcccctcgggc
ccgcctccaggcgccctcctggtctccgctcccctctgagccccgttaaacccaaagaat
gtctgaggggagccaccctcggggcccaggccccagagtccagaggtcaggggcacctca
gggtgcctccccgggtcccaggccagccggagggaccccggcagcccgggcggccccaga
ggccggttcctcgccccttccccgggcttcagagcccaggatgtcccccagaagggaccc
taggcgtcccctctcctcccctccaggcccgagcctctccctcgcggagaggggcctctt
tgggccctcaagtccagccccaccgagacccgagtggcccggat-ccc-cccaccggccc
ttctctctgtccccctgctcctctccaaccttcgctccaccctagaccccagcttctggc
ctccccgggtccaccaggccagccggagggaccccggcagcccgggcgagtcgccttccc
tctcccctggcctctccttcccgcctcccacccgagccccctcagcttgcctccccaccg
ggtccatcaggccggccggagggaccccggcggcccggtgtcagtcccccctgcagccgc
ccagtctctgcctccaggcaagggcgccagcttttctccccccagcctgaggcccagtct
cctgtgcactgtctgtaaagtccagcctcccacgcccgtccacggctcccgggcccagcc
tcgtccacccctccccacggtggacaggccctctgtccacccgggccatccccg-ccccc
ctgtgtccaccccagtcccgtccaggggggactttatgtgacccttgggcctggctcccc
atagactcccatgtaagcctgcctcgagtaggtgcctccagagccccttttgcccccctg
gcggcccagcccgacccccgggcgcccccaaactttgtccagatgtccaggggtccccga
gggtgaggcccagccccctcccgcccctgtc-cactgccccggtccccccagaagccccc
aaaagtagaggctcaggccatgcgcgccctgtcaccaggcctgccaaagagccagatcta
aggccgggagaggcagccccaaagcgggtgcagtaacaggtaatctctggtagtgatttg
gacccgaaatctgacactttagagctctggaggactttaaaactctaaaaatcaaaactt
tagaggcgaatgggcgccattttgtccccacgcgcgcataatggcggacctaggcctaaa
acccccaggaagcgggtctatggttggctgcgctgctgctatctttagaggggaaaagag
gaataagcccccagacaggggagtgggcttgtttgtgacttcaccaaaggtcagggccca
agggggttcgcgttgctaggccaccttctcagtccagcgcgtttacgtaagccagacagc
agccaattgtcagttctagggagggg-gaccactgcccctggtataaagtggtcctgcag
ctatttctggtcgcatcagagcgccaggagtccacacaaatgtaagagggggtcttctac
ctctccctagccctccgccccctccaaggactcgggcccagtttctaac-ttttcccctt
ccctccctcgtcttgccctgcgcccggggccaccttcatcaccgtcgctgactccgccat
ccaagcctaggggagaccgaagtgaaggccctggaccaacccggcccgggccccccggta
tcgggccagaggtaagtggactttaattttttctgctaagcccaacactccaccacaccc
aggcacacactacacacacccacccgtctcagggtcccctcggacagctcctaagaaggc
accggtcgcccagtcctaccagagggggccaagaacccagacgagtccgtagaagggtcc
tcgtccagcaagaagaggaggtggtaagcggttcaccttcaggggtaagtaacctgacct
ctccagggctcacataaagggaggcttagtatacatgcttcttgcttttcacaggaacct
gggggctagtctgggtgggattaggctgcctcaagttgcatcagccagggcttcatgccc
tcctcagttccctagtccccgggcttcaggccccctccgtccccgtcctccagagacccg
ggcttcaggccctgcctctcctgttacccttttagaaccacagcctggacacatgtgcca
gacgccttggcctctaaggccctcgggtccccctggaccccggcctcagcaaccctgctg
ctcccctcctgccaccccagcct-ccccccctccccgtcccccttcgctcctgatcctcc
cccggtccccagtagggccgcctgcccccctgcacccagtacctgcccctcttggccacg
caccccgggccaggccaccttagacccggccaagccccatccctgaagacccagcggcca
ttctctctggtaacgagcagagaagaagtagaggcccgcggccattgggcccagattgag
agaccagtccaggggcccgaggttggagccagcgggcacccgaggtcccagcacccggtc
cctccggggggcagagacaggcagggcc-ccccggcagctggccccgaggaggcgcccgg
agtggggccggtcggctgggctggccgagcccgggtctgggaggtctggggtggcgagcc
tgctgtctcaggaggggcctggctccgccgggtggccctggggtaagtctgggaggcaga
gggtcggcctaggcccggggaagtggagggggatcgcccgggtctctgttggcagagtcc
gggcgatcctctgagaccctccgggcccggacggtcgccctcagccccccagacagaccc
cagggtctccaggcagggtccggcatcttcaggggcagcaggctcaccaccacaggcccc
ccagacccgggtctcggccagccgagccgaccggccccgcgcctggcgcctcctcggggc
cagccgccggggttggttctgcccctctctctgtccttcagaggaaccagggacctcggg
caccccagagcccctcgggcccgcctccaggcgccctcctggtctccgctcccctctgag
ccccgttaaacccaaagaatgtctgaggggagccaccctcggggcccaggccccagagtc
cagaggtcaggggcacctcagggtgcctccccgggtcccaggccagccggagggaccccg
gcagcccgggcggccccagaggccggttcctcgccccttccccgggcttcagagcccagg
atgtcccccagaagggaccctaggcgtcccctctcctcccctccaggcccgagcctctcc
ctcgcggagaggggcctctttgggccctcaagtccagccccaccgagacccgagtggccc
ggat-ccccccaccggcccttctctctgtccccctgctcctctccaaccttcgctccacc
ctagaccccagcttctggcctccccgggtccaccaggccagccggagggaccccggcagc
ccgggcgagtcgccttccctctcccctggcctctccttcccgcctcccacccgagccccc
tcagcttgcctccccaccgggtccatcaggccggccggagggaccccggcggcccggtgt
cagtcccccctgcagccgcccagtctctgcctccaggcaagggcgccagcttttctcccc
ccagcctgaggcccagtctcctgtgcactgtctgtaaagtccagcctcccacgcccgtcc
acggctcccgggcccagcctcgtccacccctccccacggtggacaggccctctgtccacc
cgggccatccccg-cccccctgtgtccaccccagtcccgtccaggggggactttatgtga
cccttgggcctggctccccatagactcccatgtaagcctgcctcgagtaggtgcctccag
agccccttttgcccccctggcggcccagcccgacccccgggcgcccccaaactttgtcca
gatgtccaggggtccccgagggtgaggcccagccccctcccgcccctgtccactgccccg
gtccccccagaagcccccaaaagtagaggctcaggccatgcgcgccctgtcaccaggcct
gccaaagagccagatctaaggccgggagaggcagccccaaagcgggtgcagtaacaggta
atctctggtagtgatttggacccgaaatctgacactttagagctctggaggactttaaaa
ctctaaaaatcaaaactttagaggcgaatgggcgccattttgtccccacgcgcgcataat
ggcggacctaggcctaaaacccccaggaagcgggtctatggttggctgcgctgctgctat
ctttagaggggaaaagaggaataagcccccagacaggggagtgggcttgtttgtgacttc
accaaaggtcagggcccaagggggttcgcgttgctaggccaccttctcagtccagcgcgt
ttacgtaagccagacagcagccaattgtcagttctagggag-ggggaccactgcccctgg
tataaagtggtcctgcagctatttctggtcgcatcagagcgccaggagtccacacaaatg
taagagggggtcttctacctctccctagccctccgccccctccaaggactcgggcccagt
ttctaac-ttttccccttccctccctcgtcttgccctgcgcccggggccaccttcatcac
cgtcgctgactccgccatccaagcctaggggagaccgaagtgaaggccctggaccaaccc
ggcccgggccccccggtatcgggccagaggtaagtggactttaattttttctgctaagcc
caacactccaccacacccaggcacacactacacacacccacccgtctcagggtcccctcg
gacagctcctaagaaggcaccggtcgcccagtcctaccagagggggccaagaacccagac
gagtccgtagaagggtcctcgtccagcaagaagaggaggtggtaagcggttcaccttcag
gggtaagtaacctgacctctccagggctcacataaagggaggcttagtatacatgcttct
tgcttttcacaggaacctgggggctagtctgggtgggattaggctgcctcaagttgcatc
agccagggcttcatgccctcctcagttccctagtccccgggcttcaggccccctccgtcc
ccgtcctccagagacccgggcttcaggccctgcctctcctgttacccttttagaaccaca
gcctggacacatgtgccagacgccttggcctctaaggccctcgggtccccctggaccccg
gcctcagcaaccctgctgctcccctcctgccaccccagcctccccccctccccgtccccc
ttcgctcctgatcctcccccggtccccagtagggccgcctgcccccctgcacccagtacc
tgcccctcttggccacgcaccccgggccaggccaccttagacccggccaagccccatccc
tgaagacccagcggccattctctctggtaacgagcagagaagaagtagaggcccgcggcc
attgggcccagattgagagaccagtccaggggcccgaggttggagccagcgggcacccga
ggtcccagcacccggtccctccggggggcagagacaggcagggcc-ccccggcagctggc
cccgaggaggcgcccggagtggggccggtcggctgggctggccgagcccgggtctgggag
gtctggggtggcgagcctgctgtctcaggaggggcctggctccgccgggtggccctgggg
taagtctgggaggcagagggtcggcctaggcccggggaagtggagggggatcgcccgggt
ctctgttggcagagtccgggcgatcctctgagaccctccgggcccggacggtcgccctca
gccccccagacagaccccagggtctccaggcagggtccggcatcttcaggggcagcaggc
tcaccaccacaggccccccagacccgggtctcggccagccgagccgaccggccccgcgcc
tggcgcctcctcggggccagccgccggggttggttctgcccctctctctgtccttcagag
gaaccagggacctcgggcaccccagagcccctcgggcccgcctccaggcgccctcctggt
ctccgctcccctctgagccccgttaaacccaaagaatgtctgaggggagccaccctcggg
gcccaggccccagagtccagaggtcaggggcacctcagggtgcctccccgggtcccaggc
cagccggagggaccccggcagcccgggcggccccagaggccggttcctcgccccttcccc
gggcttcagagcccaggatgtcccccagaagggaccctaggcgtcccctctcctcccctc
caggcccgagcctctccctcgcggagaggggcctctttgggccctcaagtccagccccac
cgagacccgagtggcccggat-ccccccaccggcccttctctctgtccccctgctcctct
ccaaccttcgctccaccctagaccccagcttctggcctccccgggtccaccaggccagcc
ggagggaccccggcagcccgggcgagtcgcctt-ccctctcccctggcctctccttcccg
cctcccacccgagccccctcagcttgcctccccaccgggtccatcaggccggccggaggg
accccggcggcccggtgtcagtcccccctgcagccgcccagtctctgcctccaggcaagg
gcgccagcttttctccccccagcctgaggcccagtctcctgtgcactgtctgtaaagtcc
agcctcccacgcccgtccacggctcccgggcccagcctcgtccacccctccccacggtgg
acaggccctctgtccacccgggccatccccg-cccccctgtgtccaccccagtcccgtcc
aggggggactttatgtgacccttgggcctggctccccatagactcccatgtaagcctgcc
tcgagtaggtgcctccagagccccttttgcccccctggcggcccagcccgacccccgggc
gcccccaaactttgtccagatgtccaggggtccccgagggtgaggcccagccccctcccg
cccctgtccactgccccggtccccccagaagcccccaaaagtagaggctcaggccatgcg
cgccctgtcaccaggcctgccaaagagccagatctaaggccgggagaggcagccccaaag
cgggtgcagtaacaggtaatctctggtagtgatttggacccgaaatctgacactttagag
ctctggaggactttaaaactctaaaaatcaaaactttagaggcgaatgggcgccattttg
tccccacgcgcgcataatggcggacctaggcctaaaacccccaggaagcgggtctatggt
tggctgcgctgctgctatctttagaggggaaaagaggaataagcccccagacaggggagt
gggcttgtttgtgacttcaccaaaggtcagggcccaagggggttcgcgttgctaggccac
cttctcagtccagcgcgtttacgtaagccagacagcagccaattgtcagttctaggga-g
ggggaccactgcccctggtataaagtggtcctgcagctatttctggtcgcatcagagcgc
caggagtccacacaaatgtaagagggggtcttctacctctccctagccctccgccccctc
caaggactcgggcccagtttctaac-ttttccccttccctccctcgtcttgccctgcgcc
cggggccaccttcatcaccgtcgctgactccgccatccaagcctaggggagaccgaagtg
aaggccctggaccaacccggcccgggccccccggtatcgggccagaggtaagtggacttt
aattttttctgctaagcccaacactccaccacacccaggcacacactacacacacccacc
cgtctcagggtcccctcggacagctcctaagaaggcaccggtcgcccagtcctaccagag
ggggccaagaacccagacgagtccgtagaagggtcctcgtccagcaagaagaggaggtgg
taagcggttcaccttcaggggtaagtaacctgacctctccagggctcacataaagggagg
cttagtatacatgcttcttgcttttcacaggaacctgggggctagtctgggtgggattag
gctgcctcaagttgcatcagccagggcttcatgccctcctcagttccctagtccccgggc
ttcaggccccctccgtccccgtcctccagagacccgggcttcaggccctgcctctcctgt
tacccttttagaaccacagcctggacacatgtgccagacgccttggcctctaaggccctc
gggtccccctggaccccggcctcagcaaccctgctgctcccctcctgccaccccagcctc
c-ccccctccccgtcccccttcgctcctgatcctcccccggtccccagtagggccgcctg
cccccctgcacccagtacctgcccctcttggccacgcaccccgggccaggccaccttaga
cccggccaagccccatccctgaagacccagcggccattctctctggtaacgagcagagaa
gaagtagaggcccgcggccattgggcccagattgagagaccagtccaggggcccgaggtt
ggagccagcgggcacccgaggtcccagcacccggtccctccggggggcagagacaggcag
ggcc-ccccggcagctggccccgaggaggcgcccggagtggggccggtcggctgggctgg
ccgagcccgggtctgggaggtctggggtggcgagcctgctgtctcaggaggggcctggct
ccgccgggtggccctggggtaagtctgggaggcagagggtcggcctaggcccggggaagt
ggagggggatcgcccgggtctctgttggcagagtccgggcgatcctctgagaccctccgg
gcccggacggtcgccctcagccccccagacagaccccagggtctccaggcagggtccggc
atcttcaggggcagcaggctcaccaccacaggccccccagacccgggtctcggccagccg
agccgaccggccccgcgcctggcgcctcctcggggccagccgccggggttggttctgccc
ctctctctgtccttcagaggaaccagggacctcgggcaccccagagcccctcgggcccgc
ctccaggcgccctcctggtctccgctcccctctgagccccgttaaacccaaagaatgtct
gaggggagccaccctcggggcccaggccccagagtccagaggtcaggggcacctcagggt
gcctccccgggtcccaggccagccggagggaccccggcagcccgggcggccccagaggcc
ggttcctcgccccttccccgggcttcagagcccaggatgtcccccagaagggaccctagg
cgtcccctctcctcccctccaggcccgagcctctccctcgcggagaggggcctctttggg
ccctcaagtccagccccaccgagacccgagtggcccggat-ccccccaccggcccttctc
tctgtccccctgctcctctccaaccttcgctccaccctagaccccagcttctggcctccc
cgggtccaccaggccagccggagggaccccggcagcccgggcgagtcgcctt-ccctctc
ccctggcctctccttcccgcctcccacccgagccccctcagcttgcctccccaccgggtc
catcaggccggccggagggaccccggcggcccggtgtcagtcccccctgcagccgcccag
tctctgcctccaggcaagggcgccagcttttctccccccagcctgaggcccagtctcctg
tgcactgtctgtaaagtccagcctcccacgcccgtccacggctcccgggcccagcctcgt
ccacccctccccacggtggacaggccctctgtccacccgggccatccccg-cccccctgt
gtccaccccagtcccgtccaggggggactttatgtgacccttgggcct-ggctccccata
gactcccatgtaagcctgcctcgagtaggtgcctccagagccccttttgcccccctggcg
gcccagcccgacccccgggcgcccccaaactttgtccagatgtccaggggtccccgaggg
tgaggcccagccccctcccgcccctgtcca-ctgccccggtccccccagaagcccccaaa
agtagaggctcaggccatgcgcgccctgtcaccaggcctgccaaagagccagatctaagg
ccgggagaggcagccccaaagcgggtgcagtaacaggtaatctctggtagtgatttggac
ccgaaatctgacactttagagctctggaggactttaaaactctaaaaatcaaaactttag
aggcgaatgggcgccattttgtccccacgcgcgcataatggcggacctaggcctaaaacc
cccaggaagcgggtctatggttggctgcgctgctgctatctttagaggggaaaagaggaa
taagcccccagacaggggagtgggcttgtttgtgacttcaccaaaggtcagggcccaagg
gggttcgcgttgctaggccaccttctcagtccagcgcgtttacgtaagccagacagcagc
caattgtcagttctaggga-gggggaccactgcccctggtataaagtggtcctgcagcta
tttctggtcgcatcagagcgccaggagtccacacaaatgtaagagggggtcttctacctc
tccctagccctccgccccctccaaggactcgggcccagtttctaac-ttttccccttccc
tccctcgtcttgccctgcgcccggggccaccttcatcaccgtcgctgactccgccatcca
agcctaggggagaccgaagtgaaggccctggaccaacccggcccgggccccccggtatcg
ggccagaggtaagtggactttaattttttctgctaagcccaacactccaccacacccagg
cacacactacacacacccacccgtctcagggtcccctcggacagctcctaagaaggcacc
ggtcgcccagtcctaccagagggggccaagaacccagacgagtccgtagaagggtcctcg
tccagcaagaagaggaggtggtaagcggttcaccttcaggggtaagtaacctgacctctc
cagggctcacataaagggaggcttagtatacatgcttcttgcttttcacaggaacctggg
ggctagtctgggtgggattaggctgcctcaagttgcatcagccagggcttcatgccctcc
tcagttccctagtccccgggcttcaggccccctccgtccccgtcctccagagacccgggc
ttcaggccctgcctctcctgttacccttttagaaccacagcctggacacatgtgccagac
gccttggcctctaaggccctcgggtccccctggaccccggcctcagcaaccctgctgctc
ccctcct--gccaccccagcct-ccccccctccccgtcccccttcgctcctgatcctccc
ccggtccccagtagggccgcctgcccccctgcacccagtacctgcccctcttggccacgc
accccgggccaggccaccttagacccggccaagccccatccctgaagacccagcggccat
tctctctggtaacgagcagagaagaagtagaggcccgcggccattgggcccagattgaga
gaccagtccaggggcccgaggttggagccagcgggcacccgaggtcccagcacccggtcc
ctccggggggcagagacaggcagggcc-ccccggcagctggccccgaggaggcgcccgga
gtggggccggtcggctgggctggccgagcccgggtctgggaggtctggggtggcgagcct
gctgtctcaggaggggcctggctccgccgggtggccctggggtaagtctgggaggcagag
ggtcggcctaggcccggggaagtggagggggatcgcccgggtctctgttggcagagtccg
ggcgatcctctgagaccctccgggcccggacggtcgccctcagccccccagacagacccc
agggtctccaggcagggtccggcatcttcaggggcagcaggctcaccaccacaggccccc
cagacccgggtctcggccagccgagccgaccggccccgcgcctggcgcctcctcggggcc
agccgccggggttggttctgcccctctctctgtccttcagaggaaccagggacctcgggc
accccagagcccctcgggcccgcctccaggcgccctcctggtctccgctcccctctgagc
cccgttaaacccaaagaatgtctgaggggagccaccctcggggcccaggccccagagtcc
agaggtcaggggcacctcagggtgcctccccgggtcccaggccagccggagggaccccgg
cagcccgggcggccccagaggccggttcctcgccccttccccgggcttcagagcccagga
tgtcccccagaagggaccctaggcgtcccctctcctcccctccaggcccgagcctctccc
tcgcggagaggggcctctttgggccctcaagtccagccccaccgagacccgagtggcccg
gat--cccc-c-caccggcccttctctctgtccccctgctcctctccaaccttcgctcca
ccctagaccccagcttctggcctccccgggtccaccaggccagccggagggaccccggca
gcccgggcgagtcgccttccctctcccctggcctctccttcccgcctcccacccgagccc
cctcagcttgcctccccaccgggtccatcaggccggccggagggaccccggcggcccggt
gtcagtcccccctgcagccgcccagtctctgcctccaggcaagggcgccagcttttctcc
ccccagcctgaggcccagtctcctgtgcactgtctgtaaagtccagcctcccacgcccgt
ccacggctcccgggcccagcctcgtccacccctccccacggtggacaggccctctgtcca
cccgggccatccccg-cccccctgtgtccaccccagtcccgtcca-ggggggactttatg
tgacccttgggcctggctccccatagactcccatgtaagcctgcctcgagtaggtgcctc
cagagccccttttgcccccctggcggcccagcccgacccccgggcgcccccaaactttgt
ccagatgtccaggggtccccgagggtgaggcccagccccctcccgcccctgtccactgcc
ccggtccccccagaagcccccaaaagtagaggctcaggccatgcgcgccctgtcaccagg
cctgccaaagagccagatctaaggccgggagaggcagccccaaagcgggtgcagtaacag
gtaatctctggtagtgatttggacccgaaatctgacactttagagctctggaggacttta
aaactctaaaaatcaaaactttagaggcgaatgggcgccattttgtccccacgcgcgcat
aatggcggacctaggcctaaaacccccaggaagcgggtctatggttggctgcgctgctgc
tatctttagaggggaaaagaggaataagcccccagacaggggagtgggcttgtttgtgac
ttcaccaaaggtcagggcccaagggggttcgcgttgctaggccaccttctcagtccagcg
cgtttacgtaagccagacagcagccaattgtcagttctagggaggggg-accactgcccc
tggtataaagtggtcctgcagctatttctggtcgcatcagagcgccaggagtccacacaa
atgtaagagggggtcttctacctctccctagccctccgccccctccaaggactcgggccc
agtttctaac-ttttccccttccctccctcgtcttgccctgcgcccggggccaccttcat
caccgtcgctgactccgccatccaagcctaggggagaccgaagtgaaggccctggaccaa
cccggcccgggccccccggtatcgggccagaggtaagtggactttaattttttctgctaa
gcccaacactccaccacacccaggcacacactacacacacccacccgtctcagggtcccc
tcggacagctcctaagaaggcaccggtcgcccagtcctaccagagggggccaagaaccca
gacgagtccgtagaagggtcctcgtccagcaagaagaggaggtggtaagcggttcacctt
caggggtaagtaacctgacctctccagggctcacataaagggaggcttagtatacatgct
tcttgcttttcacaggaacctgggggctagtctgggtgggattaggctgcctcaagttgc
atcagccagggcttcatgccctcctcagttccctagtccccgggcttcaggccccctccg
tccccgtcctccagagacccgggcttcaggccctgcctctcctgttacccttttagaacc
acagcc-tggacacatgtgccagacgccttggcctctaaggccctcgggtccccctggac
cccggcctcagcaaccctgctgctcccctcctgccaccccagcctccccccctccccgtc
ccccttcgctcctgatcctcccccggtccccagtagggccgcctgcccccctgcacccag
tacctgcccctcttggccacgcaccccgggccaggccaccttagacccggccaagcccca
tccctgaagacccagcggccattctctctggtaacgagcagagaagaagtagaggcccgc
ggccattgggcccagattgagagaccagtccaggggcccgaggttggagccagcgggcac
ccgaggtcccagcacccggtccctccggggggcagagacaggcagggcc-ccccggcagc
tggccccgaggaggcgcccggagtggggccggtcggctgggctggccgagcccgggtctg
ggaggtctggggtggcgagcctgctgtctcaggaggggcctggctccgccgggtggccct
ggggtaagtctgggaggcagagggtcggcctaggcccggggaagtggagggggatcgccc
gggtctctgttggcagagtccgggcgatcctctgagaccctccgggcccggacggtcgcc
ctcagccccccagacagaccccagggtctccaggcagggtccggcatcttcaggggcagc
aggctcaccaccacaggccccccagacccgggtctcggccagccgagccgaccggccccg
cgcctggcgcctcctcggggccagccgccggggttggttctgcccctctctctgtccttc
agaggaaccagggacctcgggcaccccagagcccctcgggcccgcctccaggcgccctcc
tggtctccgctcccctctgagccccgttaaacccaaagaatgtctgaggggagccaccct
cggggcccaggccccagagtccagaggtcaggggcacctcagggtgcctccccgggtccc
aggccagccggagggaccccggcagcccgggcggccccagaggccggttcctcgcccctt
ccccgggcttcagagcccaggatgtcccccagaagggaccctaggcgtcccctctcctcc
cctccaggcccgagcctctccctcgcggagaggggcctctttgggccctcaagtccagcc
ccaccgagacccgagtggcccggat-cc-ccccaccggcccttctctctgtccccctgct
cctctccaaccttcgctccaccctagaccccagcttctggcctccccgggtccaccaggc
cagccggagggaccccggcagcccgggcgagtcgccttccctctcccctggcctctcctt
cccgcctcccacccgagccccctcagcttgcctccccaccgggtccatcaggccggccgg
agggaccccggcggcccggtgtcagtcccccctgcagccgcccagtctctgcctccaggc
aagggcgccagcttttctccccccagcctgaggcccagtctcctgtgcactgtctgtaaa
gtccagcctcccacgcccgtccacggctcccgggcccagcctcgtccacccctccccacg
gtggacaggccctctgtccacccgggccatccccgcc-cccctgtgtccaccccagtccc
gtccaggggggactttatgtgacccttgggcctggctccccatagactcccatgtaagcc
tgcctcgagtaggtgcctccagagccccttttgcccccctggcggcccagcccgaccccc
gggcgcccccaaactttgtccagatgtccaggggtccccgagggtgaggcccagccccct
ctcgcccaagctgctttgattcctgggatatttttgggaatggtgttaactttctcccct
tgtatttgctattcaatcaacctgattccccctgctcatacctccacttacaaccaagcc
actacggccacgtccccggcctcccgctcgggtaagtgctttttcatttttagccccagc
ccctcctctataagttctaggcaaacctccaatcaccagccaccttccaatgtagtctct
tagagagtggctgctacgcattagagaccactttgagccacccacagtaaccacccagcg
ccaatctgtctacatagaagaagaagaggatgaagactaagtcacaggcttagccaggtg
atttgtgaatttcagtttatttactttcttccaatcaagctttcccagcctccgcttgtt
aggtcctagttatgggttttccat-gggggacttagtatccgttctattagattaacgtg
caagacgctaaacttaaccaaggtcag-ccaagggacgcgtgttatcccaggctgcccac
cctgaggatttccccccaaaa----------------tcctcctaccctctctttatgcc
atgtgtgttgttggcttgtgttagtgctatgtaatgcgttgccgccaggtggcagcctgt
ttatagatgtgcagtaccccttaatgttaggtctgctttagggctgccaggtggcgcaat
ctaggattaattcacctgtatccctttccctccacccgcagtaacccagcactggcgtgt
gacgtggtgtaaagttttgcctgaacctgtggttgggcaggtacatgccaacaaccttct
aagcacccgcgcttgtgttttgctttatctgccgccatcatgcctacattctatcttgcg
ttacatgggggacaaacatatcatctaattgttgacacggatagtcttggaaacccgtca
ctctcagtaattccctcgaatccctaccaggaacaactgtcagacactccattaattcca
ctaacaatctttgttggggaaaacacgggggtgcccccacca---ctcccaccaccc---
ccccca---ccaccacccccaccacccccaccacccccaccaccccc-------------
--accacccccaccacctccaccaccttc-----------------------------ac
caccacccccgcccccaccacccccaccacctcagcgcagggatgcctggacacaagagc
catcacctcttgatagggatccgctaggatatga--------------------------
------------------------------------------------------------
------------------------------------------------------------
------------------------------------------------------------
-------------------------------cgtcgggcatggacctctagcatctgcta
tgcgaatgctttggatggc----taattatattgtaagacaatcacggggtgaccggggc
cttattttgccacaaggcccacaaacagcccctcaggccaggttggtccagccacatgtc
ccccct--------------------ctacgcccgacagcacccac--------------
--------------------------------------------------------catt
ttgt--------------------------------------------------------
--------------------------------------cacctctgtcacaaccgaggct
tacccctccacaaccactcatgatgccaccaaggcctacccctcctacccct---ctgcc
acctgcaacacta---acggtgccaccaaggcctacccgtcctaccactctgccacccac
accactactcacggtactacaaaggcctaccgaacttcaaccca-cacca----------
-----tcaccaccacgcatgcatctccctgtcttgcatgtgccagaccaatcaatgcacc
ctcttactcatcaaagcacccc---aaatgatccagatagtccagaaccacggtccccga
ctgtattttataacattccacctatgccattacccccctcacaattgccaccaccagcag
caccagcacagccacctccaggggtcatcaacgaccaacaattacatcatctaccctcgg
ggccaccatggtggccacccatctgcgaccccccgcaaccctctaagactc------aag
gccagagccggggacagagcagggggaggggcaggggcaggggcaggggcagggg-caag
ggcaagtccagggacaagcaacgcaagcccggtggaccttggagaccagagccaaacacc
tccagtcctagcatgcctgaactaagtccagtcctcggtcttcatcagggacaaggggct
ggggactcaccaactcctggcccatccaatgccgcccccgtttgtagaaattcacacacg
gcaacccctaacgtttcaccaatacatgaaccggagtcccataatagcccagaggctccc
attctcttccccgatgattggtatcctccatctatagaccccgcagacttagacgaaagt
tgggattacatttttgagacaacagaatctcctagctcagatgaagattatgt-ggaggg
acccagtaaaagacctcgcccctccatccagtaaaaacccttgccctctccagcaaccaa
tgtatcccaaataaatgttacttc-ttttgctcttaaccattgacacgcctgtcattcta
tcaattaaacaaggg-aa------------------------------------------
------------------------------------------------------------
--aaaggtttagctattccaccaacacgaccccaaggaaggcttgccaaaattggtgcct
tgctctcagcac--tttgccagcaacttatagcatggtaggcagctcaactcggcccgtc
ttactgcccagcctactctccactcccagtccatgttcgcactcctatgcatttcctgcc
ctcccacttttaccccagtcccaacccaaaaccacacacaacacatagaattgtt-agtt
taaacagtttattgataggtggctgcttttagcctaattgtgtattgctctcgttgccaa
aacctgttgtaagggccggcacccgcaacatggggaaaacataaccgccgccatcccat-
ggggagggtagaggcggttgacatgtaggtgagtagtgtaagaagcatggcgaagtagac
aggttacttttagagtgtagtgtacagggccgggcgcaacagtgc---------------
------------------------------------------------------------
-----------------------------------------------------------c
accaacccgggg--------tctgagcattccatgggcagcagggacactgcactaccgc
caggtcctggggcagccggggttcctggcgctcc-gggggcagccgggcggccgccg---
------------------------------------------------------------
------------------------------------------------------------
------------------------------------------------------------
------------------------------------------------------------
------------------------------------------------------------
------------------------------------------------------------
------------gtgggtccgctgggccgctg----------------------------
------------------------------------------------------------
-------------------------------------cccc-------------------
------------------------------------------------------------
----------------------------------------------gctccgggtggggg
------------------------------------------------------------
------------------------------------------------------------
------------------------------------------------------------
------------------------------------------------------------
----------gtggccccgctgggcaccgctgcgccgccgccaggtcc------------
------------------------------------------------------------
---------------------------tggggcagccggggttcctggcgctcc-ggggg
cagc--------------------------------------------------------
------------------------------------------------------------
---------cgggcggccgccggtgggtccgctgggccgctgccccgctccgggtggggg
gtggccccgctgggcaccgctgcgccgccgccaggtcctggggcagccggggttcctggc
gctcc-gggggcagccgggcggccgccggtgggtccgctgggccgctgccccgct-----
------------------------------------------------------------
------------------------------------------------------------
------------------------------------------------------------
------------------------------------------------------------
------------------------------------------------------------
------------------------------------------------------------
----------cc------------------------------------------------
------------------------------------------------------------
-----------------gggtggggggtggccccgctgggcaccgctgcgccgccgccag
gtcc--------------------------------------------------------
-------------------------------------------tggggcagccggggttc
ctggcgctccgggggcagccgggcggccgccggtgggtccgctgggccgctgccccgctc
cgggtggggggtggccccgctgggcaccgctgcgccgccgc-------------------
------------------------------------------------------------
----------------------------------------------caggtc--------
------------------------------------------------------------
---------------------------------------------------------ctg
gggcagccggggttcctggcgctccgggggcagccgggcggccgccggtgggtccgctgg
gccgctgccccgctccgggtggggggtggccccgctgggcaccgc---------------
------------------------------------------------------------
--------------------------------------------------tgcgccgccg
ccaggtcctggggcagc-cggg--------------------------------------
------------------------------------------------------------
------------------------------------------------------------
------------------------------------------------------------
--------------------------------gttc--ctggcgctccgggggcagccgg
gcggccgccggtgggtccgctgg-------------------------------------
------------------------------------------------------------
------------------------------------------------------------
------------------------------------------------------------
---------------------------------gccgctgccccgctccgggtggggggt
ggccccgctgggcaccgctgcgccgccgccaggtc-------------------------
------------------------------------------------------------
------------------------------------------------------------
------------------------------------------------------------
------------------------------------------------------------
------------------------------------------------------------
------------------------------------------------------------
------------------------------------------------------------
-------------------------------------------------------ctgg-
------------------------------------------------------------
------------------------------------------------------------
----ggcagccggggttcctggcgctcc--------------------------------
------------------------------------------------------------
----------------------------------gggggcagccgggcggccg-------
------------------------------------------------------------
----------------------------------------------------------cc
ggtgggtccgctgggccg------------------------------------------
------------------------------------------------------------
-----------------------ctgccccgctccgggtgg-------------------
------------------------------------------------------------
----------------------------------------------ggggtggccccgct
gggcaccgctgcgccgccgccaggtcctggggcagccggggttcctggcgctccgggggc
agccgggcggccgccggtgggtccgctg--------------------------------
------------------------------------------------------------
---------------------------------ggccgctgccccgctccgggtgggggg
tggccccgctgggcaccgctgcgccgccgccaggtcctggggcagccggggttcctggcg
ctccgggggcagccgggcggccgccggtgggtccgctgggccgctgccccgctccgggtg
gggggtggccccgct---------------------------------------------
------------------------------------------------------------
------------------------------------------------------------
------------------------------------------------------------
------------------------------------------------------------
------------------------------------------------------------
------------------------------gggcaccgctgcgccgccgccaggtcctgg
ggcagccggggttcctggcgctccgggggcagccgggcggccgccggtgggtcc------
------------------------------------------------------------
------------------------------------------------------------
------------------------------------------------------------
------------------------------------------------------------
------------------------------------------------------------
------------------------------------------------------------
------------------------------------------------------------
------------------------------------------------------------
------------------------------------------------------------
------------------------------------------------------------
------------------------------------------------------------
------------------------------------------------------------
------------------------------------------------------------
------------------------------------------------------------
-----------------------------gct----------------------------
------------------------------------------------------------
------------------------------------------------------------
------------------------------------------------------------
------------------------------------------------------------
------------------------------------------------------------
------------------------------------------------------------
------------------------------------------------------------
----------------------------------------------------gggccgct
gccccgctccgggtggggggtggccccgctgggcaccg----------------------
------------------------------------------------------------
-------------------------------------------ctgcgccgccgcca---
------------------------------------------------------------
------------------------ggtcctggggcagccggggttcctggcgctccgggg
gcagccgggcggccgccggtgggtccgctgggccgctgccccgctccgggtgggggg---
------------------------------------------------------------
------------------------------------------------------------
--tggccccgctg-ggcaccgctgcgccgccgccaggtcctggggcagccggggttcctg
gcgctccgggggcagccgggcggccgccg-------------------------------
--------------------------------g---------------------------
------------------------------------------------------------
--------------------------------------tgggtccgctgggccgctg---
------------------------------------------------------------
------------------------------------------------------------
------------------------------------------------------------
------------------------------------------------------------
------------------------------------------------------------
------------------------------------------------------------
------------------------------------------------------------
------------------------------------------------------------
-----------------ccccgctccgggtggggggtggc--------------------
------------------------------------------------------------
---------------------------------------------cccgctgggcaccgc
tgcgccgccgccaggtcctggggcagccggggttcctggcgctccactgcacctggaatg
cagggtgggggcgt---ggtcccctggaccccagccccgccgatccctcccccagggcgt
acccggcttgcctggttctggggctcctctgggggtcgctgcatccgccggtagggttcg
aatgggcgtggtccgcttgctctgctggcccggtacgcctggattgccggctgggggctg
gggtcccgggacgccccctccctgctccca-cccggttccctcccccagggcgtgccccg
cttgcctggtcctggagctcatccggggatgctgcatccgctagtccgacctgggtgggt
gcggtccgctggccccaccctgggggtagccgccgggtctgctggtccggtgcacct-gg
aaggca----ggggggggggcagtgagggaggggcgtggtcctgggaccccgcgccgact
ggca-gggggtccccatggcacaggcctaggggtcca-gggggcagccgcggcccagcgc
gccccgttcacgggggaggaccgcggccgagccaccaggggcccggc-gggggtgggggg
tgcgctcccaggccggaccctggtgccaggcagggaccccgcgccacccgcttcat-ggg
gg-gggaggccgccgcaaggacgccgggccggctgggaggtgtgcaccccccgagcgtct
ggacgacgctggcgagccgggccggctcgccttcttttatcctctttttggggtctctgt
gtaatactttaaggtttgctcaggagt-gggggcttcttattggttaattcaggtgtgtc
attttagcccgttgggtt------------------------------------------
tcattaaggtgtgtcaccaggtgggtggtacctggaggttattctattgggataacgaga
ggaggaggggctagaggtccgcgagatttggggtaggcggagcctcaggagggtcccctc
catagggttgaaccaggagggggaggattgggctccgccccgatatacctagtgggtgga
gcctagaggtaggtatccatagggttccattatcctggaggtatcctaag-ctccgcccc
tatataccaggtgggtggagctaggtaggattcagctaggttcctactggggtacccccc
taccctaccttaaggtgcgccacccttcctccttccgttttaatggtagaataacctata
ggttattaacctagtggtggaatagggtattgcagctgggtatatacctataggtatata
gaacctagaggaagggaaccctatagtgtaatccctcccccccctac---ccccccctcc
cttacggttgcctgagcccatcccccaccccagcaccccggggtgacgtggcaccccgcg
tgccttactgacttgtcacctttgcacatttggtcagctgaccgatgctcgccacttcct
gggtcatgacctggcctgtgccttgtcccgtggacaatgtccctccagcgtggtggctgc
ctttgggatgcatcactttgagccactaagcccccgttgctcgccttgcctgcctcacca
tgacacactaagcccctgctaatccatgagccccgcctttaggaagcaccacgtcccggg
gacggaaggggacttggggtgattttctatgtgggggtggaaatatgagcaagaataagg
acggctccttattaacctgatcagccccggagttgcctgtttcatcactaaccccgggcc
tgaagaggttgacaagaagggtcaaggtttcgtctgtgtgttgaagggcaggggctgttg
ggtgcatctggaacggcttacctcgggt--aactgtttgccattaaaaggttggggatta
ggtttagcccctttagctgccatttcgaaccggggtgtgcagatgcaggtctccgggtgg
gcaggcagtacgagatgtcacgttgtgttgtctttcctcccacccctgtcctggctgtgg
caaatgcgaccctcatagagttgtgtttcaggtctgtgtcctgttttgcggtgggttatt
tcttccctcagtgtttgccagcttatttccccagttttcacgtactggggcctgtggaca
cctgagggagcggccgttggtgggtatgtgttggaattgctcccaccctcaattttcgct
tgccttcttcccttgttaacctgatagcatagcctctaggtttccttgtaggtctgtttg
ggtttgttggttcacgtggtgctaacttgaattttttggttttctagttccctcttaatt
acatttgtgccagatcttgtagagcaagatggcctattcaacaagggagatactgttagc
cctgtgtatacgggacagtcgtgtgcatggaaatggtaccctgcatcctgtgttggagct
agcagcaagagaaacacctctccgcctttcgccagaggacactgtagttctgcgttatca
tgtgttgcttgaggagataattgaacgaaattcagagacatttacagaaacttggaacag
atttataacacacaccgaacatgtggatctggattttaactcagtatttttagagatatt
tcaccgtggagacccaagccttgggcgcgcgttggcctggatggcctggtgcatgcatgc
ctgcaggacattgtgttgtaaccagtctactccttactatgttgtggacctgtcagttcg
tgggatgttagaagccagcgaaggcctggatggttggattcatcaacagggcggctggtc
tacattaattgaagacaacattcctggatccagaaggtttagctggactttgtttcttgc
tggactgactttgagtctgttagttatatgtagttatttatttatctccagaggaagaca
ctaatctatacattttctcagcactttatatgaatcagggtcattgggcctgcggggaac
tgagccagtaggatattaggcaagggtgacacagtgcccatgcattataatttaaccaaa
cagtggtcgtgagttttaggccggccatgggggcttacaagaataacatgccaatgaccc
ggcccccacttttaaattctgttgcagcagatagctgatacccaatgttatcttttgcgg
cagaaattgaaagtgctggccatatctacaattgggtgtcctaggtgggatatacgcctg
tggtgttctaacgggaagtgtgtaagcacacacgtaatttgcaagcggtgcttcacgctc
ttcgttaaaataacacaaggacaagatactaaagaaataactgaggtgagtgtggg-aag
atgggaatactatgtgttatgttaacgggtgagagcctatactgcagcccagactc--gg
ggggaggaggaaatggtaagagttatactctacttatctttttt-gacactacatttaac
tgttatgtaacaatgtttgcttattttcatgttcaataaacgctatgttaatgatgaaga
acctg---tgttctttggaagtgggcccaatggggtagtaggttttgggagggtgccgtg
ctagatatttcaactgccacagaccccattttgtcccacctgttaccacattctaggtcc
tgcatccagtgggccaggtgtctcaccatggctctttctaggtggataccacagtccagg
cccccaaggctaccgtgctaattacctcctcatgtccacccccaccctgtgttactgtcg
cctgattatcctggcttagcagcctccaagttttacaagacgtcccattgccctgccctt
ggtccaagtctcgccggttttcagcagcctgttgtagcctgcccccaagtttcgcaggtt
tcccccatgcttccacccgttaacccaatagcatgacagccaatccaacacgaggcaagt
tttaagagttaaaagcaactactgtttattttccaaaatgagctgggtatagttgatgat
ctgtaggcgcagctcatccccacattccaggtccttgatggcctcgtagatggcatcttc
gtcgacattgacagccttctcatataccgtgtctctggggctgacctttatacagaaggc
gtcccctactaggtccacggccagctcgtaggtggggcctatgttttcacataacagttt
caagcaggtctctgggatgtgaagggaggtgccctggagcaggagatgcatgattaggcg
cccttttccatttgtgctgaagatggggcagatggtgccacaaaagtgtccggtgaccag
gtaagcgtagagaaggctgggttgggaaagtccagcctttactgcactgggagagctgct
gagcagagacacatagaaggtcttgttgggtattatcttgtggacattgttgaagaagga
gagctgggtggagctaaactcctgaggcacatgaacctgggacctattgatgcagatctc
gcagtgagaccccagagtcaggctgtggccgaagggagacaggcgaaggcagcgcccggg
ggagagagtgcacagtgacagtgggagaaacacggcctctgagacatgtatgggggtgtt
catctcacgcagaaaatctttgcccagctcaaagttggcagagattcccctgaagaagtc
ccgtagtgaaaaatgggatctgtctacaccatgtctggtgtgccgggaacatattgatcg
ggccacactgccaaccctttccattcttcccagctctgagcgagattttccacacctgga
caccgacttcacgctatgcgccgaggcctttgaggccgtgtagtttctgtggtgcggatg
cattaggcggcgcaatgcgggatctgccggtcgctgttggcgtgcattcacggcatctgg
ggtgaccggggccatcgggtttacttttcacacgtagacctgggaagtttgataggactg
taccaggtcaaggccgtggatgcgcaggaccacgtccagttccttagtgacatccacgag
gattgttttgcccactctggccacttgtgtggatttaaatatgtacacaagcgtaattaa
cgagtcacagaccccctgttccagattctgaccggctgcaagcgctgccttaaaggcctg
gaagctgggtgggtaaatctgaccaaacagcacgctcggattcgtgatgctgtggttgat
ggcacacagggggtcgcagaacaggtgcttgtggaagtcttgcggggtgcacatctgcag
ccaggcccttagcctggggcatggcacatccagcagcgtgttttgggtcttgatgaggaa
cacgatcctgtctaggattttgatgttgttgccgaacgagtcaagaatcaggctcttgaa
gcggtcaagggtgtccttggcgtccgggtgggccccgaggctctcgcagagtgggcagat
ggtccgtgaggcattcttgtgccttagtccaaacatgggggccaggaggcaggggccctg
cgaatggtcgccagcctccggtctggtgatggccagggccaactccgccagctcatcgcc
gctgtattccgcgtttaaaccgatagcatggtggcctggccccccgagcaggtccgtccc
ctgccacgtacctaatagtagtccacagtagtcggccttggttgtaatttcaggagagag
tcctcccttttcggccctgagaaatggatgctgaactcggtttctggtaggcaggtggca
gcacagggcggtgtacaggcccctgccgacgtcccctgggacatcctgggaatctttgca
ggttctgggtccagggagggtaagaaaagtgggggtggttctgggccacatggacttgaa
gcagaagttggccggggactggccggtgaggatggatttcagaaactccaatttgtagta
gccgaggttggcatttctaatcatgtcagaagaggacacagggaggaagcaccggcaaat
gtaaaagtgaagctggatgtcaatggcaagaatcctggagggcatgaagagggaatccaa
ccccccggccatggggaagtattttatcaggatgtgtaaaaagtccatgcctgtgatgag
gctagagatccaggctcgtggggcatttagacagtagtagcagagcagggcatagtcctc
aaagaaggccacgggggcatctgagtgattgaccagggtgtcgagcagatcacaaactcg
gcaggtgctggctggagagagggactcgtaggtgtggacgagtggtgggtaggctatgcc
ttcttccgcgttggctggaagataggagtgggccatcaaaaggccgactgcctcgaactg
gcttttcagattgtccacggtccagggcacaaagtcctccatctttggagttctgcccgc
gatctgtgccacctctgttacgccactcctcgtgagggggcagctggacagtctttttcc
ggtcagggggtttggctcgtttgcgctcgtgactttgtgagccatgacacatctgggtgg
caaggtgaggtcttctgggtttttaataccggggtcggcaccagtttctgggacaccgcc
acaaggacaaggtgggctagcaagttctcgagtctacgaagactccgggggcagtctttt
gagtttctcgcctatgatccaccccaatctcgcccccctaattgcgccatctgcctacgc
gaggctgaacctcctgaatcactgcatctttcttgaggcgtttaaagaagagaatagtgg
ccagggcctcggtggggtccagcgtgaggtcttatttttgaaaagggatattataaaaca
ggtcattgctcggattgtggcagccgatagcaccctagatctagtgaatcatggcgagcc
cggaagagaggctcctagacgagctcaataacgtaattgtgtcatttctgtgtgactctg
ggtctctggaagtggagagatgctccggggcgcatgtgttctccaggggcagctcccaac
ccctctgcaccgtgaagctgcgccacggacagatttaccacctggagtttgtctacaagt
tcctggcctttaagctgaagaactgcaactacccctcctcgcccgtgtttgtgatatcca
acaacggcctggccaccaccctgaggtgctttttgcacgagccgtcgggtctcagatcgg
gccagagcggcccttgcctgggtctctcaacggatgttgacctaccaaagaactccatca
ttatgctgggccaggatgacttcattaagttcaaaagccccctggtcttccctgctgagc
ttgatctcctgaaatctatggtggtctgccgggcctacatcacggaacaccggacgacga
tgcagtttctggtgtttcaggccgccaacgcccagaaggcctcgcgggtcatggatatga
ttagtgatatgtctcagcaactgtctcggtctggtcaagtcgaggatacgggcgccagag
tcacaggtggaggaggtcccaggcctggcgtcacgcactcggggtgtcttggggactcac
acgttagggggcgcggtggttgggacttggataacttttcagaagctgagaccgaagacg
aggcgagttacgctccttggagggacaaagactcgtggtcggaatccgaggcggcgccgt
ggaagaaggaactcgtgaggcaccccatccgcaggcaccggacacgcgagactcgccgta
tgcgcgggagccattcacgggtggaacacgtgccccccgagacccgggagacggtggtgg
ggggagcatggcgttattcttggcgcgccacaccttatctggcacgggtgctggctgtca
cggccgtggccctgctcctgatgtttctgaggtggacctgacgttgcaggcccttgggga
gcgggggttctccaggctcctggatctggggctggcctgcctggatctgagctatgtgga
aatgagggaatttgtggtttggggcaggcccccagcttctgaggcggctgtggcctctac
gccaggctcgcttttccgaagccactcgtccgcctactggttgtcggaggtggagaggcc
cgggggccttgtccgctgggccaggtcacagaccagcccctcatccctgaccctcgcgcc
ccatcttggcccgtccctcttgtccctttcagtggtcaccggtggtgggtgtggagccgt
ggccttttgcaacgcctttttcctagcttattttttggttgtgcggtctgttttccccgc
gttttccgatagaatagctgcctggatctgcgaccggtcccctttctgcgaaaacacccg
ggccgtggccaggggttaccgaggcctcgtgaagaggttcttggcattcgtgtttgagcg
tagtagctatgacccccccttgttgaggcaaaactctaggcctgtggagcgctgctttgc
catcaagaattatgtcccgggcctggactcacaaagctgtgtgacggtcccgagcttctc
ccgctgggcccagtctcacgccagcgagctcgatccccgggagattcgcgacagagttac
accagcgactgcaccttcgttcgtggctgatcatgcctcggctctattggcctccctcca
gaagaaggcctccgacaccccctgtgggaatcccattcagtggatgtggtaccgcctgtt
ggtaaactcgtgcctgaggagtgcccactgtcttctgcctatacctgccgtctctgaggg
ggggagaaagacgggcgggggcgtaggggaggagctcgtgggggccggggggccctgcct
gagccgggatgttttcgtggcgatcgtaagccgcaatgttctctcgtgtctgctgaacgt
gcctgccgcgggtccccgggcctacaagtgtttcagatcccacgcctccagaccggtgtc
tggcccggattaccctcccttggccgtgttttgcatggactgcggttactgcttgaactt
tggaaagcagacaggtgtaggaggcaggctcaattcctttagacccactctccagtttta
tccccgtgaccagaaggagaagcatgtgctgacctgccatgccagcggccgtgtgtactg
ctccaactgcggctctgcggcggtgggctgccagaggctggctgagccaccgagcgcccg
ctcgggctggcggccccgaatccgggcagtgctgccgcacaacgcggcctacgagctcga
ccgtggctcccgcctcttggatgccatcatcccctgcttgggacccgaccgcacttgcat
gcggccggtggtcctgcggggggtgacggtcaggcagctcctgtatttaactttgcggac
agaggccagagccgtttgctccatctgtcagcaacgccaagctccagaggacgcccgcga
cgagcctcacctgttctcctcctgtttagaggtagaattgccacctggtgagcggtgtgc
gggctgccgtctctatcagacgcgttatggcacgccggctgcccaagcccaccctccagg
ggaggctggaggcggattttccagacagtcccctgcttcctaaatttcaagagctgaacc
agaataatctccccaatgatgtttttcgggaggctcaaagaagttacctggtatttctga
catcccagttctgctacgaagagtacgtgcagaggacttttggggtgcctcggcgccaac
gcgccatagacaagaggcagagagccagtgtggctggggctggtgctcatgcacaccttg
gcgggtcatccgccacccccgtccagcaggctcaggccgccgcatccgctgggaccgggg
ccttggcatcatcagcgccgtccacggccgtagcccagtccgcgaccccctctgtttctt
catctattagcagcctccgggccgcgacttcgggggcgactgccgccgcctccgccgccg
cagccgtcgataccgggtcaggtggcgggggacaaccccacgacaccgccccacgcgggg
cacgtaagaaacagtagagggcacgaaacatggtgtatgcactttattaataaacaatta
cagatacaaaaacttgagtctctcgaggtctgcgatgaggcggtgggtggaacgctccag
cttgcggcgaagctggctcacgaagcgagacagtactcggctagcctgactaagggtgag
gctataacgcaggtcctgttccggggcggcggtggatagagaggagggggatccggaggg
gaccactaggtcgccggaggtcgaccctcctgtcaccacctccctgataatgtcttcaat
agacagaaattgggtgaccactgagggagtgttccacagtaatgttgtctggtcgctaga
tggcgcgggtgaggccacgctttgcgaaaacgaaagtgcttgaaaaggcgcgggatagcg
tgcgctaccggatggcgggtaatacatgctatccttacattttggcattttgggcagctg
ggaggcggcggatgggggtgcttcttttcgcacggtgtatgtttggggacccgcatgccg
gtactgggataggcgcacctcgggccgcgcgccaggctccgagccggaatgcattggggg
caatgggattgcgggggattgttgctgtctgctcctgacagggagagacacgcgcggcgg
agatgcagccgacggcggggccgcggtgggctgcccccgaggacgggcgccggccgccag
cgcccccgtggcctttggcacgggcctggcacccaccgctttaattgtgggggtgggcag
ggcagctgcatcttggggcctttgtgcttgcgttttttgggggcgcggtgccaatgcacc
aactggggtgtgcgccggggcggccaagccggaccccagggcgggtgcctgggggatggg
aaagccggacggcgcttctcccgggtcgaacgctggagtagcggaggctgctgcgccggc
ggccaccacgggcgcacggggtcgcagcccgacggccgtggggaggcgggtggcggaggg
ccgaatctccgcggcttcttcccggcccccctgctgtttcttctcccgttgcatgataga
atggccatagggtgggtcctgagaggaggcttgtgtgtcctggggctggagcccaaaagt
cgttaaagatgccgctgatggtgtgggagctatgcctcccgtcgactggccgggcttgta
gggggctgagggtggataactgggcttctgtgaaggcaccaaccctggaatctggatggt
atgtttcttctgtgaccccgaggcagtcgatggtgtagagtgtggagacaatgtgtagac
gatgggcccttgttcagaagcccagggacttgaggggggctgttgtggtgctggttgggg
aaggagctccagggaatctttgggccatggccttggggagcttcccggagaccggtctgg
gctctcggaagccctcgtttcggccccgaaatagggccttgccatcaatcgggggcctgg
gagagtgatgggggcggccaatcccggggtaactgtcacgtcccggggggaggaggtagg
agacagccagtccctgggcctgccaggggccaccttctctaagagggggctctgtgggct
gggagggccagaggcctcagattcagcagtagtgctccccttttccccctggtccgtctc
ccctcctcccaactgctggagccggtcggaggaggccggggtgttatctgctgactgaaa
cccgtccccgctgaccagtccgtgccccacccttggggggaaaccggagaacagctcctg
gacgttgcgtggattcgggggaagctggtatccaaccggcagtggaggatcttcgtgctc
gtagaaggaggggttgagtacatcggtcggccatcgtgaggccccggccgcgttaaagta
gaactgcacgtccggcagattgtgccgataggtgaaacacttccagatgatgttttttct
gttggccaggatggccacggtggggggcctggcctccttaggtttggcggccctggcctc
ggtgagaagctcgcgtagccacacggcctggcgtgcaaagatggacatctctggctcgaa
agactcggagtagccgtccaggtcctgcagaaaattcagcgagatggtctccaccaggga
ccggaagggctcagagtgcccgtcgcagtagaggaggggagcaacgaccctgacctgtcc
cagggtcttcaggttaaacagatattgagaggagacaaagagagttaggggccgaccgag
gaaggccgccgccacggccgcctcaaaaacggagacggggatggtgtcaccggagcccct
cttaggaccggtaatgggagtgccataaggcataagatttctcagggcccggccggtaac
ggtgccgtaggaagacggggtttcgcgggggacctcgagtccctccgccctggggagctc
ttctccgcgtgtataggcctgcttcacaaagtcgcgcaggtagtcctgaaatgcgaccgg
gccctccagcgggcgcaatgagtgccagagctgctgaagggcctcgggggcgaagcaccg
gcgtgcgaggagcagcatgcaggctcgggcgcgggccgtactttggttgtggaccaggcc
caagaactcggggtgcggccagagggcggctcgggtatccatctcctcccaggcgtcctg
gaagaagatgaagccggtgggtggaccggcgatgcggtggcgggtgaggcggcgcgcgtc
ttccccgtcgttgctgccgcgggtggttgagggcatgccccccctcccggaggctggact
cctgaccagcctgtaggtgaggaccgagtccgacaggaggtctcccaaacccccatctct
cgctagagccgagaccaggccgagtcctgcgtagaacgatggggcgcccaggaaggcggc
agcgtaggccggatgtgtgccgaccagcagcgccatcatctcccgttgttccaatagaat
aacttcccggtctgtggccggggctggataaggggggtgattcctagaggcgatgagact
ggcgtgcgctaaaagtgtcatggccacaatggggttgtctgccaggtcttccatcagggc
tttgggcgcagagacgtattcccgaagcagctccccggcgttggactccacgtcgggcca
ggtgtcccagtaggagtcggcggcggcggcgctgaggcgggcggaagctacactggccag
ggttcttctcctcctctcttggtcatcctgcgggggaccaatagcttgggggcgtccggc
tggggtcagggaaaaggcctctgggttctccagcacggtgggcatgacatattccagaaa
gttgtggtagacggggatgtagttgagcggctcctgggtgtctgcggagacgtaggccgg
gttaagggggtcgcagggagactctgtttccagccagagggtgccggcgtatttcgccgg
ccctgccgccgccagaaattgtgcccgccgggtcggggctccattgccccatccagttgg
tggtgccgaaatcgtgatgaggaggggcaggttgttggtcaagggatgcttaacgaaaac
ggtaggctgggcggtctcgtaaaaagccaggaaactctgcttggccgaggcatagcgcag
cagcttgtccttgaggagggcatactgggagccagccgaggccccaagcgccaggcccct
ggcagcctccaccacgatcttgagctggcgcgggtcggtgtggcccctggcctgggtgac
cagatcctgcagcgttccctgcagctgggactcttcctgggcctcctggatgatggcctc
cagtcgggagaggcgccttttccagtctgcgacggtctccttgccccccgcgacccgctt
ggggtccaacgtggccagagccaacctcagctcctccatgccatccatggagttctgggc
catgccctcgacttccaggagccgtgttagctcatgaatttcaccgtcagccgcagcggc
taggttcagccaggcacccgcgcccccagctaaggccagggctccttcggaaagaccccg
cacggcctcgcagatgccccggatccacttggcggctgccagggatttccggtagggcca
tgagccgttcccggccgctgcccgggccagggcggcctcgaggggagcctggacaggggc
tttgggcggggagggaagcaggctccggagttcatcgtcgggggcttcgtcgcgtgacct
ggagaggacggcctccagagccgtgtgaaagccccgccgagtgcttgccgccatctcgtg
ggccttcgccatcagggtctggctctcccggacctgctcttccagcgcccggacctcggc
cgcctcggcctcggtcagcagctccgagaagaagtcccccgtggcctggaggagatcgtc
ccgctctcgccttgtcagcagctggggcttcttaggccagagcgccgagtccgaggccag
cctgggcggggcggttgcctgggggatagttggaggaggaggcaggttagcctggcctgg
gtcattagtggcttcgggtagcgtccgatccacgtactcgctcacgatggccgtcagggc
agcctcggctgctcgtcttttttccagaagcccggccagcccccgctcgtactccgcgta
gggggcctccagatccgtgttgaccaccgctgatttcatgtccggggactgcagggcctg
gcgcgtctgcgcgagggccgaacggatggcatcggccgccgtcctggcgcgaaagagggc
cccggccgcttcctccgctcctcgccctcctcctccttctttggcggtagccgcgggggt
ggcgggccaagcgtccagtctggccagagggccggtctcgatatccgtgaaccagccggg
ttccgcggcctccattctctccgccgcaccaccatcgtccacgagcagggatcgcagtct
ctccctcctcaccctcgttattcccaatagcatagcggcaaggatctgtgtgagggagtc
caagatgtccgtgtttctggctactgccgccgctgctgccgcggctgagtccgtattgtc
tggcagcagggaggccagcagggtgttccagtcatcgggcgaagtgggagcgggctctgg
gcgtgcccccagcgccttcctaattctggcccaggcctcattcgcctctcgcgctcgccg
ctcctgcctctccttgtcttcctgttctcggagcttctccttttccttgcgcccggtctc
cataagctgccgcagcttcttctcatactgtcgcttgagctctttgttgggggcagtgtc
cagaaaggcctcgagctgttcctcggtggcgggcttaaagccttcggcctccaggcgcca
ggcctgcacctccttctgtctgagctgatcgttgttgttattcttcaatttctgcaggta
acttaggaagcgtttcttgagcttccctgggatgagcgtttgggagagctgattctgcag
cccagagagtagtctcagggcatcctctggagcctgacctgtgatcgtcgcatcatagac
cgccagtagacctgggagcagattcaccgccgcggccgtctcctttaaggtgctgtgagt
agcaaaattctgcaaggccactaggcgcgctggctccagcgtcagccggttgcccatctc
gaatgtgtgcagggcctctgagaccatggggtccaggatgcggtcaatgccatcctgcac
ctcagggtcaaggaccggcaagtcacgatagaggtggtctatgctctcctcgaaggaggc
aatgtagttatcgatggtgtagaaggtgatggatttcaggatgttcatcaggtacttttt
ggagcgaacaatctgctgtatagtgtcacgtaggcggatgtacgtggggttctttgcggc
cccgactatcgaccctgcatttgcgatgtacttttctatgacggggatggtgagggccgc
ggtgtcggccagcggtggcgtggcttcggggttgtcgtggttggcgggtgtcgcagaggg
agaggcgggagagatgggggcgcctggggccgaggccacaccggccaggcccaacattgc
ctcgatgtcgtccaggatggtgcggaggcgcttttcgttttctctggtggtctcgagctc
cttctgttttttcgcgactgtctcaaactctggaaggggggcaatgctggggtcgtcctc
ctcaactcgctccaggggccaggggataccgctcatatcactaagggcggtgcccaggta
gaggagctcgcgatagtcccattcaatggacgtgtaccggatgtttaggagaggcaggga
ggcgatgatctggcatgtgtgccgcaggtgtgtcaggaggtcgtcaaaatccatcactgt
tgggaggcttgggtcctcaaggtaggagagataatcggaggccgccgaggccaccttgtc
cctgatgtccgccgtacacctgcgcacgtgcagggccgcattcttggaccggacggccac
gttgtggacaaaggggggcactgaggcggcgggaggggccccatactctatcgctgtcaa
cagcgccaaaaagcggacgtcctcctcatctaccccagcctgttgtctggccacggccgt
tcgggcggcctccgccagggataggaggcgcttccagctttcgtcgtccaggaccaaggg
gacgtccacgtgcgggcccctgtagatggaattatcctcgggttctcctcctccttcccc
cgcctcctgatctccgcccgagagcaggtcggtcaggcgtctgcgggccgcctccaggtc
aaattttccatcgtcgctctcggccagctggggaatttcagccagcatcttagcaccggc
atctacacggaccgcgtccttcgtggccagggacggcaggcaggcctccagctttgcggc
caggtgcttatggaactctcccgctcttcccttgttttctgatagcatgtttgcgaggtt
ttggatgttaagttcggaagtgagcagttgctccaggtccagcgtggggacctgcagatg
tcccgaccagtcctttaagaattccagcagatttagcacagacgatcggtccctactcct
tattagcccctgctcgaggaccactgtcacaagaagatagtctatcatgctcaaggcatc
tgcctctggcacttcccggttagaggccgggtcgtagacgatggcctgttcctggtaggt
atgtccggctattctcgcaatgttgctctcgaggggcacaaagtccatctcaggagtctc
tatgtcaaaggtggtctgatagtattggctcctggcggtgtccagtgtgatgggggacgt
gggggcactggatcccgattccaggctgttggagaacacttcatcttcgaacatgtcttc
atcctctgtggtggggatatcggaggctaagtcgctctccgcttcttcagagtcggacat
ggataggaaaggctcctctaggtcagacaggtagcggacgaggccagaacccccagatgc
atcatccccaaaggagggctgctgcccgaagggaggtgatggggatatctccgttccagc
cctgtcagcggccgggggatggtttttttctggttcgagtgtcgtggctgatggtgggag
ctgctgagcaggaggaggagccggggtagctgatggcaggggctgctgctgaggaggaag
aggagaaggagcccgggcggctgatggcgggggctgctgctgaggaagaagtggagaagg
agccggggcggctgatggcgtgggctgctgctgaggaagaagt-----------------
----------------------------------ggagaaggagccggggcggctgattg
cgggggctgctgctgagttggaggaggagaaagagtcgtggtggtgggggctgctgctgc
agtcggggaaggggatggggtggtcagagggatttttgggttcgagggagctgcctgtgg
cagagggatgggtatttgcaaagggaggcgaggagatggagtgactgaaggagcgatagt
tgagactggcgcggggtggggtgtcggggaggcgggtggtgattggtgagggatggggat
tactggagggggaaggcgagctgctgaaggggggcgatggggcggaacgtgggtgcgtgg
cagctgatcatcctctgtgtcagtggtggaggacagagggaggcggcggccggaggtggg
cttcttgtgggggctatctttgcccaatccctttttcctcttgggagtctgaggcgctgc
gccgctcgacgcccttggtggcgtggagggagcggggaccccgggggtgtgacctaggcc
ggggatggggatgaagaggggagggctggaggccggggccgcggaggccggggccgcgga
ggccggggccg-cggaggccggggccgcggaggccggggccgcg---------------g
aggccggggccgcagaggccggggccgcagaggccggggccgcagaggccggagacgacg
gcggggagttggtctttgcaggactatacctggcggcagggaatgagtcggatgtgaaag
atcgagagggcagtggcctgaggttatacggtattattcgccgttcaaacggtagcatga
cgggagggctgctatcagcaccgggcgtccccgccgcctccccatcactggacacaagct
cgggccccaccaggtcaaagccgctgccgttggcctcataaaagtcatacacgccatagt
gttccagcataaagatgcgggggtcctctgtctcaaaggcctcgggtagaaaatagagat
gcacgcaagtgtactgggcccctggtgcccccacgtactgcaggatgtcgtgcgcatagg
tgctgactctgacatgggcgggggtgcccggggccgcatccttctggcagtgggggtcaa
acaagtagaaggagccatctgtctcgatgatgatggcccccgcgtagatgtcgcagatgt
agaggatgaactgggccaccccgttgtaactgccgtgcaggacctcggccagggactgaa
caactgccgagtttgcgatctgggcagggaataggacgaggccaaagatctccgccgagc
ggtatatgtgcacgcgcccaccgcccctcaggaccacggagctgggcacgtccgtcaact
gggccatctcgtgccccttgaggatgccgctctggcgcatgagggcatccagccgcgccc
cctcgtccaggacctcgtccagctcagggcgggaggtcagggggcggccggccaggaagc
tcttgaccaggtagaggacgcagttgctgacgcactggatgccggcaaagcggccaaact
tgcagtgggcctggttgcacgaggccgtgcctaggatgcggagggccgagcctccactcc
cgcccccgggggcattcacatccatggtcctgattccgcgcacggggccggttccccggg
tgcgctggctttgcccccagtcgccgttactcatcttcggcggtggggcggggaggacgc
cttgtcgccccccttctggtccggggtcttacgcggctggcggcggcagccgccgagaga
taaggggggtacgtgtgtgcctccgcctctcctctgtctgg---gccgccgcc---gccg
c---ttgcccgccttgaaggagagggggtagtccgcggactgcgtctgcgggggcaggag
gtctcaaccttctgggctcgggccgcggtgtcgatatccgatggcctttccctgtcttcc
tcgtatgctcctt------ctcc------tcctcctcccggcacgcccctgagatctgcc
tcccctccctctccctcgtcctggtcggaaaagtctgaggaggagaaggagaatggggag
gagtccaaaacggcacgccacctgccgtggggcggtggtgacaggtcccggctggcccgg
cgcttgctcgcgttcctgccgttacccaggagaatggccgcgagttttttggcggggagg
atgcggaatggcgggggcgtttgtcccacgggtgagggggaatcgtcggttagggccggc
acgaggtggtgggtctggacccgggccgtgcgagcaaaggcggcgagaaccgaggggctt
ctgggggtgactgtgatctgttccggatttaggtccatggcgggtgtgtatgttttaata
ggggtggtctctggcgcggcaggatgatggtcgaggacgtccaccagggccttgcagatg
ctcttgcctagatacaggatgtcgtccatgctgaggggaggtggggtgtctgctcccccc
tgcggaagccgcctgggtgcggggatgaagacaggtggtgggcgggcgtctcgccggact
atggcctcggcacgctcggcgtcgatggcgggtggctggaacaggcgggcgaatgtgtaa
tcccggaaccggtaggcgacgctgcgcctgagggcgcccgtcaggctgtatcccagctcc
agggcgtgctccacccgctcgttgagctcctcgagatccggacgcaggggctcgctggtg
tgggcccagagggggtgatccgcgatgccccggctctccctgagggccggcaccaggagg
cgccttctgagggtggccgtgtcggccgtggccagggcccacctggcggcggcgtcccgg
cacacatcctggatgccctccacgacgctctttagcgtctggaggtccgtggagtagtgg
cggggggaggatgaaacgctcttttccttcaccgctaccaccgcctcctcctcctcttcc
gtcgccagagggatctgcaccctcccggtctctgcgtcgtacaggagcgggcgggagcac
agcctccaagctgcccccgtcaagcgcgagatgtcctccgagagggtctcacccgagacc
agaaagcggcgggtggccaggcccaacgactccgccgtcgtgctgtatctcagggtgaag
aggagtgaaaagagggaggtgggccaggcaagcggtggtgcttccgccgcccgctctgaa
gctgagatagtctcggagatgatgcctgagacctctcggacggcgtccatgatcctaagg
actgcgtcgtgggacgacagcccccaggggcccccgccctcttcgtcttctgcaccctcg
gctcctgcgtccccggccttgccttccccctctaagttgagggggcgcagtccgaccgcc
tggggggactccccaggcatcggaggggccccgtcatagatctcccagacggtggcgtat
atgagctcgagaggacggcgggcccgggtcagctcgggggaagggagggccaggtcgctg
ccgaaggagaccagccagcgcagggcggccagagagcgggttttgggcagctcgttggag
aggacccggcgaagggcgggccagatttggaactcgatgaaggcggccgggaagaagggg
ctgtggacataggccggatccgcgcgcgccgtttggccggccctcagggaccggcagtat
gcctcgacgtctgtccgcggggccgccgccaccgctgccgtccactgccttcttccctgc
tcgccggggagtagggggggcttacaggggagggccggagccggggccggggcctgccac
aggcggctgtagcggacccatagcagagacctgaggagttcggatgaaaggtcccccgcc
acctgctcatactcggccgcgggaggggggacgatgaagatgcgcagaggggttacggcg
tcccaagggtccgccgccgcccccacacccacagccgtcgcggcgggggcggcggcgggc
gtagaggggccgctggtgcgccgggctcgtctgtccacggcctcggcctccgcccgcagg
taggccgcccgggccacacgggcgaagcggctcgtggggctcgcggtgggcagcagtcgg
aaaaagtgcagggcaaagcccgatagactctctaggagggcggcggtggcctcgagccac
ctccaccgcgagcgggacacccggggcacagaggccagcatcatggcgtagtcccccgcc
acggtctcgttgagcccggccgagagcagaaccgtggccacctgctcgatggcggctgga
gagaaggatgcccggctccccgccgcctcctgcacacgagcggccagggcctccatctct
gccgccatcccggccaggaaggcctcgatgaccgagtctgggacgccgtaagtctggtcc
cagagcagggcctcgtacacatagtcgtaaaagagggcccctgagggctccaaaagccgg
agccgggcggcgtcaaaggccaggacgggcacagccgcgacggggggcgtttgtcccccg
ctggcctccgcgtacacgcccaggatctctaccgcccgccgccgggccaggggcagcgag
gccaccacgctggaaagtgactcggggcggtgaaagaga---ccaccaccgctttcttca
ccctctcccccgccggccccgcccccactgtgctccaccagctccacggccatggccttg
atgtccgcggccgtgggctgaccctgccctgcagccgcccaggggtagcggttggtctcc
gcgtatacggtgaccagccatctccccagcgtcgttttcgccgcgttaaaagcgtagaat
gacagcccctcccgcgggaaggcgtcccaccgggccagataagtgtcggccaccagctct
tccacgaaggcaaaggtggccgttgggccagagaccgcgagcacctccccgctgccctct
tcgatgatgcgccggtacgcggccgccagggcccgggtctctgcgatgagccgagagccg
tccagcggatcgtcggtggccggagaggctgtcgtggggggcagtgaggatgccagcacg
tccagggccgcctccagatggccgaggccgaagctgcgcctggaaaaggaggccgcccgg
agtaggtagtaggcgtggtggcggaggaccgccgccgggtaagcgtggccgctcatgagg
gtgagagtatttaaaaaatcgcgcaccagcaccggctgggccaaatcccccagtccaaag
atccccagctccagaggcatcagcgcgcgcaggcgggcagcggggtcgtccccagacagc
agcaactgacgcgtcacgcgggcgagccccccgtccacctctgccaggggtggctgggcg
tctgcccctccgctaccgccgctgctgtcactctccatagcggacgccatgaaggtccag
gggtccgtcgatcgccgccgtctgcaacgccgaatcgcggggctgctgccccctccggcc
cggcgtctaaatatttcccgggggtccgaattcacgcgggacgttcgtgggctggttgag
gaacacgcgcaggcctcctcgctgagtgcggcggccgtctggcgcgcagggctgctggcc
ccgggggaggtggcggtcgccgggggtggcagtggaggggggagcttcagctggtctggg
tggcggccgccagtctttggggactttctgatacacgccagctccttcaacaacgccgag
gccactggaacgccccttttccaattcaagcagagtgacccgttctcgggcgtcgacgcg
gtattcactcctctctccctgtttatcctaatgaatcacggccggggtgtagccgcccgg
gtcgaggcaggtgggggcctgacgcggatggccaacctgctgtacgacagccccgcaacc
ctggctgacctggtcccggactttgggcggctggtggccgaccgccgcttccacaacttc
atcacccctgtgggccccctggtggagaatataaagagcacctatctgaataaaatcacc
acggtggtccacgggcctgtggtcagcaaggccatccctcgcagcaccgtcaaggtgacg
gtgccccaggaggcctttgtggatctggacgcgtggctctccggcggcgccgggggtggc
ggtggagtatgcttcgtcggggggctgggcctgcagccgtgccccgccgatgcgcgcctc
tatgtcgctctgacctatgaggaagccgggccgcggtttacgtttttccagtcgtcccgc
ggccactgtcagatcatgaatatcttaagaatttattactcaccatccatcatgcaccgc
tatgctgtggtccagcccctacatatagaggagctaaccttcggggcggttgcctgtctg
gggacatttagtgctactgacggttggaggaggtctgccttcaattaccgtggctctagc
ctccccgtggtggagattgacagcttttattccaacgtctctgactgggaggtgattctc
tagacttaacgggaggaaacaggaggagga-gggggacaagagcacaaaagtggttcagt
ggacacccaccacacagcatggcaacgaccagtcatgtcgagcatgagctcctctccaaa
ttgattgatgagttaaaggtcaaggccaactcagaccccgaggctgatgtcctggccggg
cgcctgctccaccgccttaaggccgagtcagttacacacacagtagccgaatatctggag
gtcttctctgacaaattctacgatgaggaattcttccagatgcaccgggatgagctggag
acccgagtctctgctttcgcgcagagcccggcctacgagcgcatcgtctccagcggctac
ctgtcggccctgcgctactatgacacctatctgtatgtggggcgcagcgggaagcaggag
agtgtgcagcacttttacatgcggttagccggcttctgtgcctcaaccacctgcctctac
gcgggtctcagggcagccctgcagcgggccaggccggagattgagagtgacatggaggtg
tttgattactactttgagcacctaacctcccagacggtgtgctgctccacgccctttatg
cgctttgccggggtggaaaactccactctggccagctgcatcctcaccacccccgacctc
agctccgagtgggacgtgacccaggccctctataggcacctggggcgctacctctttcag
cgagccggggtgggtgtaggggtgacgggggctggccaggatgggaaacacatcagcctc
ctgatgaggatgatcaacagccacgtggagtaccacaactatggctgcaagaggccggtc
agtgtggcggcctacatggagccctggcacagccagattttcaagtttttggaaacgaag
ctgccggagaaccacgagaggtgcccgggcatctttacggggctctttgtccccgagctc
ttcttcaagctttttagggacacgccctggtcggactggtacctgtttgaccccaaggac
gccggggacctggagaggctctacggggaggagtttgagcgcgagtactatcggctggtg
acagcgggcaagttttgtgggcgggtctccatcaagtccctgatgttctctatcgtcaac
tgcgccgtcaaggccggcagccccttcatccttttgaaggaggcctgcaacgcccacttt
tggcgcgacctgcagggcgaggccatgaacgccgccaacctgtgcgccgaggtgctgcag
ccctcgaggaagtctgtggccacctgcaatctggccaacatctgcctcccgcgctgcctg
gtgaatgcgcctctggcggtgcgggcacagcgggccgacacgcagggggatgaactcctg
ctggccctccctcgactctcagtcaccctacctggagagggggcagtcggtgatggattc
tcgctagcccgcctcagagatgccacccagtgtgccacctttgtggtggcctgctccatt
cttcagggatcccccacttatgattccagggatatggcctccatgggcctcggggtgcag
ggcctggccgatgtctttgcggacctgggctggcagtacactgaccctccctctcgctcg
ttaaacaaggaaatattcgaacatatgtactttacggccctctgcaccagtagtctgatt
ggacttcacaccaggaagatttttccgggtttcaaacagagcaagtatgccggggggtgg
tttcactggcacgattgggcaggaacagacctttctattcccagggaaatttggtctcgc
ctctctgaacgcattgtgagggatgggcttttcaattcacagtttatcgccctgatgccc
acctcaggctgtgcccaggtgacgggctgttcggacgccttctaccccttctatgccaat
gcgtccaccaaggtcaccaacaaggaggaggcccttaggccaaaccggtctttttggcgt
catgtgcgtctggatgacagggaagctttgaatcttgtcgggggccgtgtctcctgcctc
ccggaggctctgcggcagcgctacctgcgtttccaaacggcctttgattacaaccaggag
gacctgattcagatgtcccgggacagggccccctttgtggaccagagccaatctcacagc
ctgtttttgcgtgaggaagatgccgcgcgggccagcacgctagccaacctactggtgcgc
agctacgagctgggcctgaagactatcatgtactattgtcgcattgagaaggccgccgat
ctgggggtgatggagtgtaaggccagcgcggctctgtcggtgccgcgggaggaacagaat
gagcggagtcccgctgagcagatgccgcctcgtcccatggaaccggcgcaggttgcgggg
ccggttgacatcatgagcaagggcccaggggagggaccaggtgggtggtgtgtgcccggg
ggattggaagtgtgctataagtaccgtcagctcttctcagaggatgatctgttggagact
gacggttttactgaacgagcctgtgaatcttgccaataaacgtttattgccatgtccaag
ttgttgtacgtgcgtgatcatgagggctttgcctgcctaacggtcgaaacccaccgcaac
cgctggttcgcggctcacattgtcctcaccaaggactgcgggtgtctcaagctactcaat
gagagggacttggagttttacaagttcctctttacgttcctggccatggccgagaagctt
gtgaactttaacattgatgaactggtcaccagcttcgagagccacgacattgatcactac
tacaccgagcagaaggccatggagaacgtccacggggagacttatgctaacattttaaac
atgctctttgatggggacagggcggcgatgaacgcctacgcagaggccatcatggccgac
gaggccctgcaagccaagatttcctggctccgtgacaaggtggcggccgccgtcaccctg
ccggagaagattcttgtgttcctgctgattgaaggcatcttcttcattagctccttctac
agcatagccctgctgcgggtccggggcctaatgcctggcatctgcctggccaataactac
ataagtagggatgagctgctccacacccgcgctgcctccctgttatacaatagcatgaca
gccaaggctgaccgaccaagggccacctggatccaggagctgtttcgcactgcggtggag
gtagagactgccttcatcgaggctcgtggagagggggttaccttggtggatgtgcgagcc
ataaagcagtttctggaggccacggccgatcgcatcctgggtgacattggtcaggctccc
ttgtatggcacaccaccccccaaggactgcccgctcacctacatgactagcatcaagcaa
actaatttctttgagcaagagagttccgattacaccatgctggtggtagatgacctttga
gtcagggtggctacttgctcaggtttctgggcataaattctcctgcctgcctctgctctg
gtacgttggcttctgctgctgcttgtgatcatggaaaccactcagactctccgctttaag
accaaggccctagccgtcctgtccaagtgctatgaccatgcccagactcatctcaaggga
ggagtgctgcaggtaaaccttctgtctgtaaactatggaggcccccggctggccgccgtg
gccaacgcaggcacggccgggctaatcagcttcgaggtctcccctgacgctgtggccgag
tggcagaatcaccagagcccagaggaggccccggccgccgtgtcatttagaaaccttgcc
tacgggcgcacctgtgtcctgggcaaggagctgtttggctcggctgtggagcaggcttcc
ctgcaattttacaagcggccacaagggggttcccggcctgaatttgttaagctcactatg
gaatatgatgataaggtgtccaagagccaccacacctgcgccctgatgccctatatgccc
ccggccagcgacaggctgaggaacgagcagatgattgggcaggtgctgttgatgcccaag
acggcttcctcgttgcagaagtgggcacgccagcaaggctcaggcggcgttaaggtgaca
ctcaatccggatctctacgtcaccacgtatacttctggggaggcctgcctcaccctagac
tacaagcctctgagtgtggggccatacgaggccttcactggccctgtggccaaggctcag
gacgtgggggccgttgaggcccacgttgtctgctcggtagcagcggactcgctggcggcg
gcgcttagcctctgccgcattccggccgttagcgtgccaatcttgaggttttacaggtct
ggcatcatagctgtggtggccggcctgctgacgtcagcgggggacctgccgttggatctt
agtgttattttatttaaccacgcctccgaagaggcggccgccagtacggcctctgagcca
gaagataaaagtccccgggtgcaaccactgggcacaggactccaacaacgccccagacat
acggtcagtccatctccttcacctccgccacctcctaggacccctacttgggagagtccg
gcaaggccagagacaccctcgcctgccattcccagccactccagcaacaccgcactggag
aggcctctggctgttcagctcgcgaggaaaaggacatcgtcggaggccaggcagaagcag
aagcaccccaagaaagtgaagcaggcctttaaccccctcatttaacaccatgttctcgtg
caagcagcacctgtccctgggggcctgtgtcttctgtctcggcctcctggccagcacccc
cttcatttggtgctttgtctttgccaacctgctctctctggagatcttctcaccgtggca
gacacacgtgtacaggcttggattcccgacggcatgcctaatggccgtcctctggacgct
ggtacccgccaagcacgcggtgagggccgtcactccagccatcatgctgaatattgccag
cgccttgatcttcttctccctcagagtctactcgaccagcacgtgggtttctgccccctg
tctctttctggccaacctgcctctcttatgcctgtggccccggctggccatcgagattgt
ttacatctgcccggctatacaccaaaggttctttgaacttgggttgctcttggcctgcac
catctttgccctgtccgtggtctccagggccctggaggtgtcggctgtcttcatgtctcc
atttttcatctttctggctttgggctctggaagcctggccggtgctcggcgtaaccagat
ttacacctcgggtctcgagcggagacgcagcattttctgcgcccggggagatcattcggt
ggcatccctgaaggagaccctccataaatgcccgtgggatctgctggccatctctgcctt
gaccgttcttgtcgtctgtgtgatgattgtgttgcatgtgcacgcagaggtgttctttgg
actctctagatacctgcccctctttctctgtggggcgatggcctccggggggctgtacct
gggccattccagcatcattgcatgtgtcatggccaccctctgcaccctgacatctgttgt
ggtatatttcctccatgaaacccttggacccctgggcaagaccgtgctgtttatctcaat
ctttgtctattactttagcggggtagcggccctgagcgcagctatgcgctacaagcttaa
gaagtttgtgaacggacccctggtccatctccgtgtggtatacatgtgctgttttgtctt
tactttttgtgaatatctgttggtgacattcattaaatcctaacgaccggagtcctgtct
ctttgtgttcttgggggacttgagttagctgtctttcctcttattacattgggctaacgg
gaggaaatgaacccaggggtggcagtggatggggtcatttatgggcaaaactcacaggac
atgttt-ggggagttagcattggcgtcgggaaacacagctctggcagttataaccgcacc
agctaacaggacatgtttgggggagttggcattggcgtca-ggagacacggctctgtcag
ttatcaccgtaccatgagtgccatgtgtgtccagtgcctaatcaccgttcctcattttgt
gtgcctcctcaaatgttccagaagtcggccac-aggggaggtggctgaattagggccttt
tccctcattcccccatgagacccacgtggcaggcctaggggctacattcgcctcccacgt
ttcccttcgcgtgaggcatccgatatgactgaattttcgcagtctcttttccctcttccc
ttgttattcccatagaattacagtgaggttacacaggtggagattcagtttaaccattta
ttgatttaatccaggaacaaaaaacagtcctagtgacccagtgcccggagagagaatggc
cctgacaagtcggctgcatgatgcacttcggcagtcacgtgtgtgagtctccacggcctc
tgtcaaaagggagcttagcgtgccagggttgtaattcttgatgtagtggcccaggaattc
aacttcatcgtgtctccgtctgcagttggcgttaatgtaggctggggctactgccgcata
tgctgccaagagacagaggggctgcttcacatatgagctgctcagggtctccaccacctt
gttttgacgggccgtggcacaggtgatgtagaagagttgcttcacaaagttgtagtctcg
cgtgttaggaaggaagcagggtgccagctctttgagcttggtcaggatcaccttgctaag
actcatggcgcaggccaggaggatgtcttccgcgggagctaggggcaggtcgccgtggta
ggtgatctcctggagccaaaagatggtctcttctagcatggccaccagggtgcagagccc
cgcgttctggatcgcctgcatgcgtgcatccagccatgtgtccttgttggttgacttggt
gaaaaactcacgtagtgtcttgtagctcctgcgcagctcgtgtctgggttgcactttctg
ccaggctccaatctctggatgggcggccaccgccagcatcgactgtaggaacgggtcttg
gatgggctctagggtcagagaggccagggggctgggcaaggtgacaaatgtaatcttgga
gacaggcttaaccagactcatgtcaaaccacggtttgttcggcaggggcctctggctgcg
ttcttgcctcgcctgcttccttgtgctcctgccggcccctcgagattctgaccggggacc
tctggttgctctgttgcttcggggagctcttggagacctcggtgctctaggcaccctggg
ggcccttggggctctgggcgctcttgctcccgggggcaggtgtcggcgcttgccataact
ttcatcggtgcagccatggacctctccgcgtcgccttttgtggcctctggtgtaagagga
gttgccagtctcctccttctcgtcctcgtccctgcacaggggtgagcgatgcaatgtgac
tgtcttgtcctgtaggtcccacttctttctgggaatcacaaacgatgccgaggtaggggt
tatgaccacgctggagggccgtgcaggtatggcgtgggccggagttggatcttcatcctc
ctcctctgaggatgaaatctctccatctgtggagtgttcttcgctgccctccatagggtc
cagatcgcagtctgtgttggtgtctgagaccgcttcgagttccagaatgtggctctctgc
agaggggagacaaaaggtggagactgccttgagcacctctgtctcaggcaccggatgccc
ccggctccacggccccggccactggccggtgtagcttcttacctgcgggatcctcgttgg
aggaaatgctgctagttcgggagagtctctgagaaggaaccatcttgtctgtctctacga
cgggctagctgggatgtagtgctgtcttgactggcctcagccctatttatgattctggag
gcgggcacgctgatggagaaatgggcggtcggttgattggccccacagcgaccggcgaag
cactgactcatgaaggtgaccgtgatggcctgtgatgtgtagtagagtaccagaaacacc
ctcacattcttggagctggccctgtgggtatgcctcaggcacgcaaagttcctgccccgg
gcatggcacacctgaactaagtttggcccggtttgctcaaacgtgacatggagaaactgg
gggaatttgtcttctggcacagctgttgccagggtgctcatgagcgagggccagatgcag
gagctgacccaggcgacgagatccaggcccagatgtccctctatcatggcgcagacattc
tccacggtggggggcagggtctcgcgggtcctctggattagatagtcacgcccatcatcc
gcgatgtggtagcagaaggttttgggggccggccagcccacgtgcagtgagtgatgtaag
aggttttgaatgttgagggcattcttaacatagctgtgcttgtcttcctcttccggatga
cagacaaagaggcgcagctgccggctaagaccaccgcccctgtccaccttgtaggtatgc
ggcagccggatgcaccgcccggcgtgatacacgccgctgtcaaaaagcggggccccaatc
tctttgatcttgtgacgcatgcggcgcaggcaggccgttaggcccatgagcttctgcagc
acagacacaaacccttgtactgcgcttgttcccacaatagcatggcctctaggtaggggg
gtgatgacgcgaaagcccagttttcccgtgcatatgcaaaaggggagcacatcttccata
ttatccgggtcggcgggtggacaagctgatttgaaaaaatagactgggtgggccctggac
actggacccaggcggcgcatgaggcgcagtacctcacgccgcacggtccggcacaggtca
tagatttcctccagcgaccagggggcccccttgatctttagatccaggtccaagaccagg
ttgcagaccggaagccggggattaaagtattcatgccgggagacaaagagctgctcgctc
aggctgttctgtgaatagtacactggggtgtaggagagggccctggtgagacacgtgtct
gggaggcggcagttggtcggggtggagacgacctccgccaggtgggatgagaaggggtca
gcggctgtcattacaaagtagtgcctgtctgcaaaatggcagaggaagaccggtagccgc
tgcacccttcgaaggacggtgggtgggaggaattgttccttgggattccactggccccgg
caggtggcctggccggccaagcatagaaacccttgaagcgtgggggggtatgtgggaccc
tcatccgcgtgccagcgcgcgagctccaccagctcccgggccacgtccacactgagcccg
gcccaggcccgcatgagtccgtcatcggggtcggggtcccacgtgtatggggccgggggc
tccatgcggattttcagctgctggacacgcacatgctcagccaggtaagtctcccgggtg
aagtaggtgcgcatgtgctccgcaaagcccctgtccaggagcgaggggagcacgacgccc
cccgaaggcagacacccaatttctcccatgctcgttaactgagagtatcgcttaaaggtt
ccctcgttgaagcactgtgcgtgggccaaatagacgtagcgcacgagatcggccgaggcc
aggggaaggcgccccctgtaggcgtctatcgtccttgccacagcgcggatctctcgcgag
tcccgccgcagtttctcgtgtgcaaagtgggcaaaagcctcggtctgctccgcccatgcc
gaggagccaaagacctcccccagctcggccagggacgtgacggcggccaggctctgacca
gactcggaagtaaatagctccgtgaggtgcgccagggtctcaatcgtacaaggaatgccc
caaaaatagtaagcagccgtgactagcacgaactgggcctcgtgggagccaaaggtgcta
atgaaccacctggccgagatgttaacgcggtagatgcggcgcagacagcccacgatcttg
ggacgcagccacgccacgcggcctctggcatccccctgtggctgtttcttagcgctcagt
gtgagcagttccacgaggggcgtgagcgagcgcagggcccccgcgcgatctaggtaggtg
gatagacggtccgcggtgagcggcgtgaggccgcgcaggaaggggaaggcctcctccgcc
ggcaggtgcagcgtcagaaccaggccgcagcggctctgtgaggtcagccgcttcttgggc
aggtgaagctgcagttccacgagagaacccgccacgtggtggaggggcgaggcgttgtgg
cacaaacaaaacaggcggaagccctcgtcaggccgcgagaggatggcatcgaggatggcc
tccgcaatgtcagtgtttgaggccacaagggccttgatgacgacgggggcggacattatt
taagaccgggaggccccaacggcgggctaaacagaacgatggccttctatctcccagact
ggtcgtgctgcgggctctggctctttggccggcccaggaatagatacagccagctccctg
aggagccggagacctttgagtgcccggaccgctggcgagccgagatagatctgggcctgc
cccctggtgtgcaggtgggagatttgctaagaaatgagcagacgatgggctcactgagac
aggtttatttgctcgctgttcaagccaatagcatcacggatcacctgaagcgctttgacg
ccgtccgcgtccctgagagctgtcgtggggtggtggaggcccaggtggccaagcttgagg
ccgtgcgctcagtcatctggaataccatgatctctctggctgtaagcggcatcgagatgg
acgagaatgggctcaaggccctgctggacaaacaggctggcgacagcctggccctgatgg
agatggagaaggtggccacggcgctcaagatggacgagaccggtgcctgggcgcaagaga
tctcggccgttgtctcatcggtgaccgccccctcagcctcggcccctttcatcaactccg
cctttgagcccgaggtgcccacccccgtccttgcaccgcctcccgtggtgcggcagccgg
agcactctgggcccacggagctcgcgttaacgtagcaaccagactccacaccaaataaac
attttattggtaaaacaagggatatgaaggtgtcattgacccgaggatccaaaccccctc
ccctgtctcccctcgagcgcctcgctcagcccactatcacccatggccaggctcggcacc
tcctcgaaggtgcagctggcccacctaaagagagatctggggccaaggacccccgcgtca
ctgtgggggctgtagaaggaggtgaggtggtgcttgtgaaggtaaacaagctgacagaag
cgccggtacttgttaaggaacacggtctggtcactaaagttggtcaggctgacgtccacc
ccaccccggcgccacctgcagggcttcactagaataccctgcatggccaggcccgacctg
ccaaagattgtcggcctgtggtgagggatagaagg-ggggggcacggtgagtgtcactga
gacggtctgatgggggaagagggccaggtcctttggcaaagagacgtccaggcccacgtc
cccggggtactgggggtggttgatgggacccttgtcctcctccatctggggggtggcata
tctgaaggcagccaggtggattttgagctccgatggacgcagcgtggagttgtagcgccg
ctgattctggaggattagccggagttcccccgtgtagccgggatcgatgatgccaacatg
agacgtgaccggacgggaggtgctgccccacagcatgagcccatgaccctcgggtgggcg
ggcatagaggcctaggtccacagttgtggtcttcatcgggcgcagcaggatggtggtctt
gttgaccaaggtgagccgccctacactagcctgctggagcaacagcttgtcattctggaa
ggcgtagcgtatgtgtggacaggcctccatggtgatgatctaacagacagggacggcggc
gctatatataagagcccaagacccggctctctttactgcgaaatggggaaggtcctaaga
aagccgtttgcaaaggctgtgccactgctcttcctcgccgccacctggcttctgaccggg
gtgctgccggccggcgcttccagtcccacaaacgcggcggcggcttccctgactgaagcc
caggaccagttctactcctacacatgtaatgcggacacattctcgccttctttgaccagc
tttgcctccatctgggcacttctgacgcttgtcttagtcattatagcctcagccatctac
ctgatgtacgtctgctttaacaagtttgtgaacacgctgctgacggattagatggggata
tttaaaa-ggggcagcaatctcggctgtttgtacttcttctctgctcgttaaaccaatag
catgtcagctccacgcaaagtcagattgccttctgttaaggctgttgacatgagcatgga
agacatggccgcccgcctggctcgcctggagtctgagaataaggctctgaagcaacaggt
cctcagagggggtgcctgtgcctcgtctacctctgttccttctgctccagtgcctccgcc
tgagccgcttacagctcgacagcgagaggtaatgattacgcaggccacgggccgtttggc
gtctcaggctatgaagaagattgaagacaaggttcggaaatctgttgacggtgtaactac
ccgcaatgaaatggaaaatatattgcaaaatctgaccctccgcattcaagtatctatgtt
gggtgcaaaaggccaacccagccctggtgagggaacacgaccacgagaatcaaacgaccc
caacgccacccgacgtgcccgctcccgctcccggggacgtgaagcaaagaaagtgcaaat
ttctgattaataaatttttattgactttatacataggtctcggcgtcatcatatggtggg
gtggtgtaggtatgggatgtagacaagttacgcctaaaggcgcagtccgccatgaccagc
agcagcagaagggtcagcacagccagagaggcccactgcagtactagcatggagaggttt
gagaatctgggctgggacgttggcgggactggcacggtggcttgggctgtggtaaccggt
gggctcgtaaaagtccagcggggccgcagtttgctagaagtgctgggaggtagataggtg
gtcgcattgtatctcggtcttggcgtagttgaatcaccgccgtaatctgtggtgggctct
gtacttgtccgggctccatgtcctgtggtgtgctttccaccggtggtagaattggccttt
ccacctgttgaggtgaccgtgggaaccgccgtcttttggccactgggggcctggggcgac
gttgcatttt-gggggggcgtgcctttggtgacattaacctcccccggttttgtggatgt
ggaactgtttccagggcctgacgcttggctggtggtgcctgggcggggtgctggcgaact
ggtggacacatgatgtgtgctgatagaggctggtgtcacctgtgttatattttcaccacc
tgttgggtgagcggaggttagtaaaggcatatgtgacgttgaattgtcactggtggaggg
gctgagtgtctctgggtttgaactgggtctcagtgacatggaagaggttgaacttgaagt
tatgttatgttggcctgtggtaacagcactggttgcattttttggttggctggtaactac
tggggtgggacttgttcctcctaaggtgtggttggtggcatttgcctgtggacttgtttc
tcccacagtagggccggtggcatttggggttggggtagtcactgctga------------
---------------------------------------------------ggtggggct
tgtttttccca-------------------------------------------------
--------------aggtggggctggtggcatttggggttggggtagtcactgctgaggt
ggggcttgtttttcccaaggtggggctggtggcatttggg--------------------
-------------------------------------------gt---------------
------------------------------------------------tggggtagtcac
t-----------------------------------------------------------
----gctgaggtaggacttgtttttcccaaggtggggctggtggcatttggggttggggt
agtcactgctggggtggggctggtggcatttggggttggggtagtcactgctggggtggg
gctggtggcatttggggttggggtagtcactggtgaggtggagctggtcatgtcgggggc
cttactttctgtgccgttgtcccatggagatggacttggtgtcaccggtgatgcgcctga
cgttgtgccggctggtgttgggctggtgacatccgcggtggatacagtggggcctgtgct
tgcaggtgcggtgaggttggtaggcacgtgagtagagctgggtagacctgtcgttgtatt
gggatcagcaaatccagttgtattcaaggtaggggaggtggtggtgctctcgggtgcctt
ggagaatataaccttgtgggttgttgtggtggcattggtagccgttcgtgtgataatgag
tgtcttgggggccgtgccaagacccgagacagtaatgtcaaatgtccgattgctcgcaaa
tgcaccagaaatattttcacaacccgaaggtgtccccgaggtgagagtccatttgcactt
aaagtcagtttcagtgttgtttggccaggcccaaaaggcagtcactgtaacatttggcga
gtttgcgtcctcagaagtgaccattggcactgaataggtagcattgtcacccacatatgt
gatgtctgtggtgtttgtcggcatgtcctgtgaagctggaatctcatcagagaacacaat
gttggactgaatgcagtaatctcccccgctcgccttcggtccattcccagagtaaaacac
gtacaggatactgttattgccaagaaatcgtgacactggacgtggtgtcagacgcaggct
gtatgcataccctgtaccaggtattggggtggccacgggactcgttgatgtgagaattcc
gccgctgggaacatggctctcgtatccactgcaggtgatgttaaatttgttgtctccggg
cagaacttgtgaaatttcgccatcctccataatacactcaatatctatctcattaccgag
catttctgtttttacgctgaaattcgagtcttgagctgacgttggcaaacttaagggtag
cgtgacatccagcccctgtgccctcactactgccgttatattggtagaattacagttatc
ccactttatgtatggcactgtttctggtatcaggtacacggggttttgcatttctgcatg
gtggcaccacatggttccaaacacatcttgaaagtagacatctacagattccaggcttac
ttgttgctcctctccggtggtgacgttaattggaagcttcttagaccgcatagttagagc
caattctcctgcaccaaggagctccagtagaaagagattggtggcattttctgagccacc
aaatgcacctcgaggttggtagacagccttcgtatggggtgtcagctggccaaagtcaag
atcaagttgatgctttttgcccccgacatcgaaattgatagttacattgacatctgccgt
gcaaacattgcatgtggggtaaaatgggaattccggaatctcaacattgaaaaaaccagg
atcttcacccgtgagatggatcaggctctggatggtgtactgacacacaagcaaggctgc
ctccattgtctcggcaccgatttctaggcagcatcctctttaataggtacaaggggggtg
cggtgttggtgagtcacacttttgttgcagacaaaatggacaaggacaggccgggtcccc
cggccctggatgacaacatggaagaagaagtcccatctacctcggttgtgcaggaacagg
tatcggcgggagattgggaaaatgtcctcatagagttatcagatagcagctcagaaaagg
aagcagaagatgcccacctggagccggcccagaagggtacgaagagaaagcgggtcgatc
atgatgccggtgggtcagctccagcacgacccatgctcccaccccagccggatctccctg
ggcgagaagccattctccgcaggtttccactagatctaagaacacttcttcaagcgattg
gagccgcggctacggtgagcatccctatggcctaagtgtgtgatgtgtgtttttacccat
cacacaacaacaaggtaagtaatttgttgccgttggtttcagcgcatcgacacacgagcc
atagaccagtttttcggatcccagatttcaaataccgagatgtacataatgtatgccatg
gccattcgacaggccattagagatcgtcggagaaatccagcttctcgtagagatcaggcc
aaatggagactgcaaaccctggccgccggatggcctatgggttaccaggcatacagcagc
tggatgtacagctacaccgatcaccagacgactcccacattcgtacatctccaggcgaca
cttgggtgcacaggtggccgtaggtgtcacgtgaccttttccgccggcacctttaagctg
ccgcgatgtacccccggggatcgccagtggttgtatgttcagagctccgtgggtaacatt
gtacagagctgtaatccccgctacagtattttctttgactatatggctatacacaggagc
ctcacgaaaatctgggaggaagttttaacacctgaccagcgtgtttcatttatggaattc
ctaggatttttgcagagaacggatttgtcctatatcaagagctttgtcagcgatgccctg
ggcaccactagtatccaaacaccgtggatcgatgacaatcctagcacggagacggcacag
gcttggaatgccggctttctccggggtcgtgcgtatgggatagacttgcttagaactgaa
ggggaacatgtcgaaggtgctaccggtgaaacgcgagaagaaagtgaggacacggagagc
gatggagatgatgaagatcttccttgtatagtgtccagaggtggacctaaggtcaaacga
ccccctatatttataagacgtctgcacaggttgctgctgatgagagcgggcaaacgaaca
gaacagggcaaggaggtactggaaaaggcccgtgggagcacttatggcacacctaggccg
cctgttccgaaaccaagaccagaggtcccacaaagcgacgagacagctaccagtcacggg
tcggcgcaagtcccagaacccccaaccattcacctagcagctcagggaatggcataccca
ttaca---tgaacaacacggcatggccccgtgtccggtagcacaggccccacctacgccc
ttgccccctgtatctccaggggatcaactcccaggtgtttttagcgacgggcgagtggcg
tgtgcaccagtacccgccccggctgggcctattgtccggccctgggagccatccctgaca
caggctgcggggcaggcctttgcacccgttagaccacaacacatgccagtagaacccgtc
cctgtcccgacagtggcacttgagcgaccagtttaccccaag-ccagttcgtccggcacc
tcctaagattgctatgcagggccccggggaaacttctggcattagacgcgcgcgggagcg
ttggaggcccgcaccttggacgccaaatccaccccgttctcccagtcagatgtccgtgcg
tgaccgtctggctcgtttgcgtgctgaggcacaggtcaaacaggctagtgttgaggtgca
gcccccccagttgacccaagtatcccctcagcaaccaatggaggggccgttggtaccaga
gcagcagatgttccctggtgccccctttagccaggttgctgatgtggtccgggcacctgg
ggtaccggcgatgcagccacagtactttgacctccccttaattcaacccattagccaggg
ggcacccgtggccccgttgagggctagtatgggcccggtacctccggtaccggcaacaca
gccacagtattttgacatccccttaactgaacccattaaccagggggcatccgcggccca
ttttctccctcagcaaccgatggaggggccgttggtacctgagcagtggatgttcccagg
tgccgccctgagccagagtgttaggccaggggtagcgcagtcacaatattttgacctccc
cttaactcaacccattaaccatggggcacccgcagcccatttcctccatcagccaccaat
ggaggggccgtgggtacccgagcagtggatgttccaaggtgccccccctagccaaggcac
tgacgtggtccaacatcagctggatgctttggggtatacactccatggtcttaaccatcc
cggggttcccgtgtctcctgccgttaaccaatatcatctcagccaggctgcctttgggtt
acctattgatgaggatgagagtggcgaggggtccgatacctccgagccgtgtgaagctct
tgatttgtcaatccatggcaggccctgccctcaggcccccgagtggcctgttcaagagga
gggtggccaggatgccaccgaggttcttgatttgtcaatccatggcaggccccgccctcg
gacccccgagtggcctgttcaaggggaaggtggccaaaatgtcacaggccctgaaactag
aagggtggtggtgtcagctgttgttcacatgtgtcaggatgacgagtttccggatctaca
agatcctccagatgaggcctaagcaaaggtgtagaagtgtgtccccctccattccaccca
ctgataatacgcccgacaataaagttgatgatattgaattccacacctgcttgtgtttgt
gattttatttcatattccatgagagagacctcgcatatttgcagaagggtcactgaaaca
tcttatcttaaaacagttacacctgaataatgaagaaagcgtggctcagcagagcacagc
aagccgatgccgggggggcatctggctccgaggacccaccagattatggagatcaaggta
atgtgacacaggtgggatctgagcctatttcacctgagattggcccctttgaactctctg
cggccagtgaggatgatcctcaatctgggccagtggaagagaatttagatgccgctgcaa
gagaggaagaggaacctcatgagcaggagcacaatggtggtgacgatcccttggatgtcc
atactcgccagcctagatttgtggatgtgaacccaacgcaggctccagtgatccaactag
tccacgctgtctatgattccatgttggtaagaggcacctagaacatttccagatgtttcg
cttggattttttggccagtcttaattgattgtcattggtttcagcaatcggacctccggc
ccctaggcagtttattccttgagcaaaacctgaacatcgaagaatttatatggatgtgca
tgaccgtgcgtcacagatgtcaggccatcagaaaaaaaccattaccaattgttaagcaga
ggcgttggaagctcctgtcatcttgcagatcctggcgtatgggttaccgcacgcataacc
tcaaagtaaacagttttgagtcagggggggacaatgtccacccggtccttgtgactgcta
cgctaggatgtgatgagggcacgcggcatgcaacaacgtacagtgctggcattgtacaga
taccacgaatatcagaccaaaaccaaaagatcgaaacagccttcctgatggcacgtcgtg
ctaggtcactttcggcagaaagatatactttgttctttgatttagtatcctccggaaaca
ccctgtatgctatatggattgggctgggcacgaaaaaccgagtttcatttattgagtttg
taggatggttatgcaagaaggaccacactcatatacgcgaatggttccgccagtgcaccg
ggagacccaaagcagccaagccatggttaagagcgcatcctgtcgccattccttatgatg
atccgttaacaaacgaggagattgatctggcctatgcccgcgggcaggccatgaatattg
aggctcctagactgccagatgatcctataattgttgaggatgacgacgaaagtgaggaaa
ttgaagctgaaagcgacgaggaggaagacaagagtggaatggaatctcttaaaaatatac
cgcaaacactgccgtacaatccaacagtatacggcaggcccgcggtgtttgaccgaaagt
cagatgcaaaatcaaccaaaaaatgcagggccatagtaactgactttagtgtaatcaagg
ccattgaagaggaacacagaaagaagaaggcagccagaacagagcagccaagagccacgc
ctgaatcccaggcccccacagtggtcctccagcgaccacccacgcagcaagagcctggcc
ccgtcggcccactgagtgtccaggctcggctggagccatggcaacctttg-cctgggccc
caagtgacagcagttctacttcacgaagaatccatgcagggtgtccaagtacatggttcg
atgctagaccttcttgaaaaagacgatgaagtcatggagcagagggttatggcaacccta
ctgccaccagtaccacaacagccccgggctggcagaagaggcccttgtgtcttcaccggt
gacctaggcatagagagtgatgagcccgcttcgacagagccggttcatgatcagctactg
cctgccccaggacctgaccctcttgaaatccaaccactaacgtcccccaccacgtctcaa
cttagcagttcggcaccaagctgcgcacaaactccatggccggtggttcagccaagtcag
actccagatgacccaacgaaacagtcccggccaccggaaacagctgccccacgccagtgg
ccaatgcccctgcgacctatccctatgcgccccttgcggatgcagccaatcccatttaat
catccagtgggacccactccccatcagacacctcaagtggaaataacaccatataagccc
acttggg------------------------ctcagatagggcacattccatatcagcct
acaccaacgggtcctgctaccatgctgttgcgccagtgggcacccgcc------------
------------------------------------------------------------
------------------------------------------------------------
------------------------------------------------------------
------------------------------------------------------------
------------------------------------------------------------
------------------------------------------------------------
------------------------------------------------------------
------------------------------------------------------------
------------------------------------------------accatgcagaca
ccaccgagagcgcccactcccatgtcaccacctgaggtgccacccgttccccggcagagg
cctcggggggcgcccactcccacgccacctcctcaggtgccgcccgttccccggcagagg
cctcggggggcgcccactcccacgccacctcctcaggtgctgcccactcccatgcagctg
gcactaagggctcctgctggtcagcaggggccgacaaagcaaattttgcgccaattgtta
acggggggcgtcaagaaagggagaccatcacttaagttacaggccgcccttgagcgtcaa
gccgctgcgggctggcagccttcaccagggtccggcaccagtgacaagattgtgcaggcg
cctattttctacccacccgttttgcagcccatacaggttatggggcaagggggttcccca
acggccatggccgcctcagcggtgacacaggcacccacggaatataccagggaaaggagg
ggagtggggcctatgcctcccaccgatattccgccgtctaaacgagcgaagatcgaggcc
tatacagagcccgagatgccgcac---gggggggcctcgcactctcccgtcgttatcttg
gagaatgtcggccaggggcaacagcagactctggagtgcggaggaactgctaaacaggaa
agggacatgttggggctgggggacattgcagtttcttccccttcctcttctgaaacatcg
aacgatgagtgatttcgcccatgtaacaagaactgggatgaaccctggggcaa---caga
ctgcggggaggaggggggcagtgataagtcatgacaattttagatgaggtagaaattttg
catattttcagacccaccatggaatcatttgaaggacagggggactctagacagtcaccc
gacaatgagcggggagataatgtacagactaccggcgagcatgatcaggaccctgggccg
gggcctccatccagtggggcttctgagagattggtaccagaagagtcatactcaagagat
cagcaaccttgggggcaaagcaggggtgatgaaaacagaggctggatgcagcgcatcagg
cgaaggcggagaagacgggctgccttgtccggccatcttttagacacggaagacaatgtg
ccgccatggttgcctccacacgacatcacaccatataccgcaaggaatatcagggatgct
gcctgccgggctgtcaaggtgagtatgcctctaactgggttcatgggggccatctaaggc
ccacgtgtgacccatgtttccattaattttagcaatcgcacctgcaagcgctatcaaacc
tgatactcgatagtgggttagacacacaacacatcttgtgcttcgtgatggcagccaggc
agcgtcttcaggacattcgacgtggacccttggttgcggagggcggtgtgggttggcgac
attggcttctaacatctcccagccaatcctggcccatgggatatcgtacagcaacactac
gcacattaactcccgtgcctaacagggttggggctgacagcatcatgttaactgccacat
ttggatgccaaaatgcggcacgaactctaaacaccttctctgccaccgtgtggacaccac
cccatgctggaccaagagagcaagaaagatacgctcgggaagccgaggtacgcttccttc
gtggtaaatggcagaggcggtaccgaagaatctatgatttgatagaactgtgtggctctc
tgcaccacatctggcaaaacttgctccagaccgaggagaaccttttagatttcgtgcgtt
tcatgggtgtcatgtccagctgcaataatccagctgtgaattactggtttcacaagacaa
tcggaaactttaagccatattacccgtggaatgcaccacctaatgaaaatccatatcacg
cgcggagaggcataaaagaacacgtaatccagaacgcatttcgaaaggcacaaatacagg
gtttatcaatgttagcaacgggaggtgaacccagaggtgatgctactagtgaaacgagca
gtgatgaggacaccggtagacagggttcggacgtggagctagagtcctcggacgatgagc
tgccatatatcgatcccaatatggagccggttcagcagaggcccgtcatgtttgtgagcc
gtgtgcctgcaaagaaaccgaggaaactgccttggcccacgcccaagacgcacccagtga
agcgcacaaatgttaagacctctgatagatctgataaggcaga---agcacaaagcaccc
ctgaaaggccgggcccttccgaacaatcatcagtgaccgtggagcccgcccacccgaccc
cggtggagatgccaatggtgattctccatcaaccacctccagtgcccaaaccggttccag
tcaagcctacgccaccgccttcccgtaggagaaggggagcgtgtgttgtgtacgacgatg
atgtcatagaggtgattgatgttgaaaccaccgaaga-----------------------
------------------------------------------------------------
----------ttcatcgtcagtgtcacagccaaataagccacatcggaaacatcaagacg
gctttcaacgttcaggccgacgtcaaaaacgagccgcgcctcccaccgtgagtccttcgg
atactgggcctcctgcc-------------------------------------------
-----------------------------------------------gtggggcctcctg
cc----------------------------------------------------------
------------------------------------------------------------
------------------------------------------------------------
-gcggggc---------------ctcc------------------------------tgc
cgcggggcctcctgccgcggggcctcctgccgcggggcctcctgccgcggggcctcctgc
cgcggg---------------------------------------------gcctcg---
------------------------------------------catactggcgcctctttc
cgctgg------------------------------------------------------
---------------------gcctcctgccgcggggcctcacatagtgacgcctccttc
cgcccggcctc-------------------------------------------------
------------------------------------------------------------
-----------gtataatggcgcctcccgtcgtacgtatgtttatgagggagcgacagct
cccccagtccaccggccgtaaacctcagtgcttctgggaaatgcgggctggtcgtgaaat
tacacaaatgcaacaagaaccaagttcacacctgcagtccgccactcagcctacaacgcc
tcgcccatcatgggccccatcagtctgcgccctctcggtgatggatgctggtaaggccca
gcccatagaaagttcacacttgagttccatgtcgcccacacagccgatatcgcacgaaga
acaaccccggtatgaggatcctgacgctcctctggatttaagtttacatccagacgttgc
tgctcaaccagctccccaggctccataccagggatacc----------------------
-----------------aggagccgccgg-------------------------------
------------------------------------------------------------
------------------------------------------------------------
------------------------------------------------------------
------------------------------------------------------------
--ccccccaggctccataccagggataccaggagccgccgcccccccaggctccatacca
gggataccaggagcc---------------------------------------------
------------------------------------------------------------
------------------------gccggcccacgggctccaatcatcttcatatccagg
atatgcgggtccctggaccccaaggtctcaacatccatgttataggcacccctgggcacc
atggtctcaagatcctgtgcatgggcacacccagggtccatgggatcccagggcaccaca
tctcccacctcagtgggatggatctgcaggacatggccaggatcaggtctcccagttccc
acatctgcaatcggagacaggcccaccacgtcttcaactttcattggt------------
---------gccactggtctcatcctctgcaccatcatggtcatctccccagccccgagc
ccccatacgccccattccaacaag-attcccccctccccctatgccgttacaagatagca
tggccgtggggtgtgactcatcaggtacagcatgcccaagcatgccctttgccagtgatt
acagtcaaggtgcatttaccccactggacattaatgccaccacgccaaaaaggcctcgag
tagaagaaagttctcacggacctgcccggtgttcccaagctactgctgaagcacaggaga
ttctcagtgacaattctgagatctccgtgttcccaaaggacgcgaagcagactgactacg
atgcatccactgaaagtgagctagattaaggggatccaaggtgacccctgttagctattt
gatctttgactgacacataaacatggtttaaggaatgaacactcatggtgtgagactgga
actgtactaaatttgctgacatatgtacaatgagagccaaaaatttgataaaccttaaaa
gtccccccatctaatgatgtccagttcccttctcccaccctgtacaccccgacccaaagg
gactcaatggcattcagatttctagttaccacaggtagaatatcgggcgttggcccataa
aaataagtgcatggatatagctctgcacaggcttggaaacacccattccaggtgtgcttc
tttttggtgaaataaaaacagcatcctttatatgaaaatgtgtattctctggtgttgcag
tatgtacagttagctttggtatagttttggggtacctgaaatgtgtgcagggtgggtgtc
caatgtggcagttttacctctttgtccccatactcctgctcggccgtcttgttaaagtta
accggcggtggaggatccaccggccagacctctacatttggtttgggtacccaggtgatg
gccgcggctgccacccgccctcctcctcttaccctgggtggcaaaaagtatgccaggagt
agaacaataacaagtgcgatggcggtaaacaatggcaccctcacctgcttaaatgaaacc
atggcaaccacttcaaagagagccgacaggaagatatttattaatattccattagtaaac
gaggcgtgaagcaggcgtggtttcaataacgggagttagaaatttaagagatcctcgtgt
aaaacatctggtgtccgggggataatggagtcaacatccaggcttgggcacatctgcttc
aacaggaggcgcagcctgtcattttcagatgatttggcagcagccacctgcggacaaaaa
tcaggcgtttagatggggca-tttatgtttgggacgctagccgcctgggcattcgtgtta
gtatatactgacctcacggtagtgctgcagcagttgcttaaacttggcccggcattttct
ggaagccacccgattcttgtatcgctttatttctagttcagaatcgcattcctccagctg
cgagcaagggaatgcgttactacaagtggtgcctagtcagttgaaacaagccccaccatc
cgctgccgcccctccatgagcc-----------------------------ccaccgtcc
gctgccg------------------------------cccctccttgagcccctccttac
cgattctggctgttgtggtttccgtgtgcgtcgtgccggggcagccactggtgcaggctg
tggaacaccaatgtctgctagctgttgtccttggttagccccggggcaagcaaacaccac
tgctgctgctgtttgaacagtagaattgtctccaggttgaggtgcttctcccccggcttg
gttagtctgttgattctgggttatgtcggagactgggaacagctgaggtgctgcataagc
ttgataagcattctcaggagcaggctgaggggcagaaaaccacgacccagtcggagcggt
tgaaacatgataggcagttagctggccttgtggcagaggctctggcagcaccggccacag
cacacaaggcaaaggagcttgcgatggccctcccaggtcctgatagactctggtagcttg
gtcaaaagcttgtacaaaaggcacctggtatgggtcaggtgtaaattttaca---tcttc
agaagtcgagtttgggtccatcatcttcagcaaagatagcaaaggtggccggcaaggtgc
aatgtttagtgagttacctgtctaacatctcccctttaaagccaaggcaccagcctcctc
tgtgatgtcatggtttgggacgtgctaaatttaggtgtgtctatgaggtacattagcaat
gcctgtggctcatgcatagtttctaaaagaggaggaggcagttttcagaagtgtctaaaa
taagctggtgtcaaaaatagacagcccagttgaaatatgcatggcatgcagcagacattc
atcatttagaaatgtatccaagatttcattaagttcgggggtcaggggggagtccagatt
caaatcctctgtcatggactctagtgttgtggtcagttcgtccaaatggccacgaggggg
cgggtggctcaggtccatctgtccacatatggctgcttcctccttctggggaataacagt
gtcagccatctcccttagggccttcacggcctgactggtttcttcatcagggtcctccaa
cagatgacttgcctcgggggttactgcgggggccgggtcaagtggctggggcaccggggc
tggcgttagggatccgaccggttcatggacaggtcctgtgggggtgggagccaaagaggc
aggcaggggccggttggcccacggggatccgggtggatggaagggcctgatcctctttgg
ctgacacacctctcgcccctcgaacacgtcagatatggcactgcccgcttccggctttgg
caggaacataccttcccggctatccctgaggcccttcttccttttaacgggaggaagaaa
ggtgggctttgaggggtgggggaatatgggtctctcatcgctctcttggtggaccgctgc
tatccaaggctgttcaggttccgccgcgttggaaggacatggagtttgaccacggttggg
cctggatgtccggcgcgactttggggcccgcaggcgcggggcctcggccctggcctcttc
ccgctcgctctgctcggtgtcactgttgcccgagtcactgctgctggaactgctgtcacc
gcagtcggcgctttgggcaccgggcttcaggggcatggtcgggctcgggagactttcgag
ttcatctgtaaaagcatgaaactgtccggactccgagtagcgggcctcggtgtgagaggc
acccccatcattccccatgagctcctcgtccatcctgtcggctccggacacgaggatagg
agtttccactgccttggacttggttgacagcaggcacgcgggaagcacgccgctcacgta
gctcctctgtccggcgtggctggagtaggaggcccggggcagtgtcttaatcagagccct
gacatccttaacatcgtccgtcagatggcctgtcttggacgagaccatagtctggaacat
ctcctcgaggacgggataggtgaacacccacttgcaaaaggccttgaacttggagcttag
gaggccttccttctccatcctgttcaggtgttccactacctgcttgccggaggccatgat
ggccgcgcggtccacgcccagcaccttgctgtaggtgtaggcccgcacccgactgtgttt
taggagcttgtacatagcggtgcctatggtggcaggaatcatcacccggttgctgggggc
ctggatgaagaatctgtcagtgaccactatcaggtggtctaacacgtagcgcatcactat
agggcacgcgatggaacatgcgtcgttgccggcattctcagcccgtcttcttaccctgtt
gtttcggagaatggcccaaaaattgcagatgttgagcgtggccattagcccgccccattc
tcgcccgtgggccttggcctcatttataaatgccttgcatattttgtaggatctcagagt
aatctccacactcccggctgtaaattccttgttgaggacgttgcagtagtcagagaccag
agagcccagctgctttttgatttcaggagttagcctcagaaagtcttccaagccatcctt
tttaggcctcatggc---tagtagtaacagaggaaatgcccgaccattaaaatctttcct
ccatgagctttacctgaaacactatcccgaagtgggggatgtggtgcatctactgaacac
catcggggtcgactgcgacctcccacctagccacccactcctgacagcccagagggggct
gttcctggcaagagtcttgcaggctgtacagcagcacaagctgctggaagacaccatcgt
ccccaagatcttaaagaagctggcttatttcttagagctgctaagctactactcccccaa
ggatgaacagcgtgacatcgccgaggttcttgaccacctcaagacgaatcgggacctggg
gctggacgacagactctgggccctgattaggaaactgcgccaagacagacaccatgcctc
tgtaaatgtcctcatgccaggaagcgactacacagccgtgtcgctgcagtactacgacgg
catctccataggtatgaggaaggtaatcgcggatgtctgccgcagtggctatgcctccat
gccctccatgacggccacgcacaacctctcccaccagctcttgatggcgtccgggcccag
tgaggaaccgtgcgcctggcgcgggttctttaaccaggtcctcctctggactgtggccct
ctgcaagtttcgcagatgcatttactataactacattcagggatctatagccaccatctc
ccagcttctgcacctcgagatcaaggccctctgcagctggataatatcccaggatggcat
gcgcctctttcaacacagcaggcctctcctcaccctctgggagagcgtggccgcaaatca
ggaggtcacggatgccattaccctgcctgactgcgctgaatacatagacctactaaagca
cacaaaacatgtcttagaaaactgttctgccatgcaatacaaataaatttctcttacctg
cgtctgtttgtgtagtgaggtgttgtgtcctgtatggtattctactttaaaaaggccggc
tgacatggattactggtcttttatgagccattggcatgggcgggacaatcgcaatataaa
accctgaccatcacatggggcattaggcgactctgcatcagcatcgcttaagtatgagtg
ggcagcagagaggctcggttattttggttcctgaacatctggctggggcattaactaagc
ttatgagcgattttatcacaggacaagatgtcactctttctggaggaaatattgcagtca
aaattcgcgatgctataaaccagacccccgggggtggtgatgtagctatactttcttccc
tgtttgctttatggaatgccctcccaacatctggtagacaatcctccagggacgatttaa
tcccagccgccgtgcaggccttaaccacggcccacaacttatgtctgggtgttattccag
gtgagacctcacacaaggacacacccgagtcattgctccgggctatcgtgacgggtctcc
aaaaattgtgggtggattcgtgcggatgtccagagtgcctacaatgtcttaagggattga
aggcaattaagcccggcctttatgaaatccctaggataataccacacactaagcagtgta
gtcctgtcaatctcctgaacatgttggtccacaagcttgtggctttacgtggtcatgtgc
agcttgcatacgacgcccgtgtcctgacgcctgactttcacgaaatccctgacctcgatg
actccgatgctgttttcgcacgcaccttattggcagccttatttcacctcaatatgttct
ttattctcaaagattacataacacaagactccatgagcttgaagcaggccctcagtggtc
attggatgtctgccacgggcaaccccctgcctgcagcaccggaaaccctgcgagactact
tggaagctttccgaaattcggataatcacttttatctcccgacgacagggcctttaaaca
ccttccaatttcccgaagagcttctggggcgcgttgttgttattgattcctctttgtgtg
ccgccagtcacgttcaggacgttatcacccatggtgttggggcgggtgttcctcgtcctc
ggttttcggccctgcctccggccccatcccgcgagccccagcagacatgctctcagttaa
cgagcagagggaatgaaagctcacggcgaaacttgggccagcccggggggacctcccctg
ctgttcccccagtttgccccatcgtttccctgacggcctcaggggccaagcaaaaccgcg
ggggcatgggatccttgcacttagccaagcctgaggaaacctcccccgccgtctccccag
tatgccccatcgcttccccagcggcctccaggtccaagcagcactgcggggtcactggat
cctcacaggccgcacccagcttttcttccgttgccccagtagcatctctgtctggtgacc
ttgaagaggaagaggaggggtcccgagaatccccatccctaccgtccagcaaaaaggggg
acgaggaatttgaggcctggcttgaggctcaggacgcaaatcttgaggatgttcagcggg
agttttccgggctgcgagtaattggtgatgaggacgaggatggttcggaggatggggaat
tttcagacctggatctgtctgacagcgaccatgaaggggatgagggtgggggggctgttg
gagggggcaggagtctgcactccctgtattcactgagcgtcgtctaataaagatgtctat
tgatctcttttagtgtgaatcatgtctgacgaggggccaggtacaggacctggaaatggc
ctaggagagaagggagacacatctggaccagaaggctccggcggcagtggacctcaaaga
agagggggtgataaccatggacgaggacggggaagaggacgaggacgaggaggcggaaga
ccaggagccccgggcggctcaggatcagggccaagacatagagatggtgtccggagaccc
caaaaacgtccaagttgcattggctgcaaagggacccacggtggaacaggagcagg---a
------gc----------------------------------------------------
-----------------------------aggagcgggaggggcaggagc---aggaggg
gcaggagcaggaggaggggcaggagcaggaggaggggc----------------------
--------------------------------aggag-gggca-----------------
---------------------------ggaggg---------------------------
---------gcaggaggggcaggagcaggaggaggg------------------------
---g------------------------------------caggagcaggag--------
------------------------------------------------------------
-gaggg---------gc------------------------------------aggagg-
-----------------ggcaggag------------------gg---------------
------------gcaggagc---------agg----------------------------
--------------------------------------------aggaggggcaggagca
ggagg---aggggcaggaggggcaggagc------------------------aggag--
-------------------ga------------------gggg-----------------
----------cagga------------ggggcaggaggggca------------------
------------------------------------------------------------
---------------------ggagcaggaggaggggcaggagca---------------
---ggaggag--------------------------------------------------
-------------------------------ggg--------------------------
------------------------------------------------------------
----------------------------------------------------------c-
--------------------------ag------------------gaggg---------
------------------------------------------------------gcagga
gcaggaggaggggcagg------------------aggggcaggaggggcaggagcagga
ggaggggcaggag-----------------------------------------------
------------------------------------------------------------
------------------------------------------------------------
------------------------------------------------------------
----------------------------c------------------------------a
ggaggggcagg---aggggcaggaggggca------------------------------
------------ggagcaggaggggcaggagcagg-------------------------
-----------------------------------------agg---aggggcaggaggg
---------------------------gcaggaggggcaggagc---aggagg-------
--------ggcagga---gca---------------------------------------
------------------------------------------------------gga---
------------------------------------------ggggc-------------
--a------gga---------------------------------gcagga---------
------ggggca------------------------------g---------------ga
gc---------------aggaggggcaggag-gggcagga--------------------
----gcagg------agg------------------------------------------
-----ggcaggaggggcaggagcaggaggg------------------------gc----
--------------------aggagg------------ggcaggagca---------gga
------ggaggg------------gcaggag-----gggcaggagcaggaggagggg---
-----------------------c---------------------------------agg
aggggc------aggagcaggag-------------------------------------
------------------------------------------------------------
-------------------------------------------gggcaggaggg------
-------------------------------------gc---------------------
------------aggagcaggaggggc---------------------------------
aggagggg----------------------------------------------------
--caggagc------------------------------aggaggggc------------
------------------------------------------------------------
-----------------------------------------------------agga---
ggggcaggagcaggag--------------------------------------------
------------------------------------------------------------
------------------------------------------------------------
----------------------------------gag-----------------------
-gggcaggagc---aggaggggc-------------------------------------
-------------------------------------------------------aggag
caggaggtggaggccggggtcgaggaggcagtggaggccggggtcgaggaggtagtggag
gccggggtcgaggaggtagtggaggccgccggggtagaggacgtgaaagagccagggggg
gaagtcgtgaaagagccagggggagaggtcgtggacgtggagaaaagaggcccaggagtc
ccagtagtcagtcatcatcatccgggtctccaccgcgcaggccccctccaggtagaaggc
catttttccaccctgtaggggaagccgattattttgaataccaccaagaaggtggcccag
atggtgagcctgacgtgcccccgggagcgatagagcagggccccgcagatgacccaggag
aaggcccaagcactggaccccggggtcagggtgatggaggcaggcgcaaaaaaggagggt
ggtttggaaagcatcgtggtcaaggaggttccaacccgaaatttgagaacattgcagaag
gtttaagagctctcctggctaggagtcacgtagaaaggactaccgacgaaggaacttggg
tcgccggtgtgttcgtatatggaggtagtaagacctccctttacaacctaaggcgaggaa
ctgcccttgctattccacaatgtcgtcttacaccattgagtcgtctcccctttggaatgg
cccctggacccggcccacaacctggcccgctaagggagtccattgtctgttatttcatgg
tctttttacaaactcatatatttgctgaggttttgaaggatgcgattaaggaccttgtta
tgacaaagcccgctcctacctgcaatatcagggtgactgtgtgcagctttgacgatggag
tagatttgcctccctggtttccacctatggtggaaggggctgccgcggagggt-------
--gatgacggagatg---------acggagat---------gaaggaggtgatggagatg
agggtgaggaagggcaggagtgatgtaacttgttaggagacgccctcaatcgtattaaaa
gccgtgtatt-cccccgcactaaagaataaatccccagtagacatcatgcgtgctgttgg
tgtatttctggccatctgtcttgtcaccattttcgtcctcccaacatggggcaattgggc
atacccatgttgtcacgtcactcagctccgcgctcaacaccttctcgcgttggaaaacat
tagcgacatttacctggtgagcaatcagacatgcgacggctttagcctggcctccttaaa
ttcacctaagaatgggagcaaccagctggtcatcagccgctgcgcaaacggactcaacgt
ggtctccttctttatctccatcctgaagcgaagcagctccgccctcacgggccatctccg
tgagttgttaaccaccctggagactctttacggttcattctcagtggaagacctgtttgg
tgccaacttaaacagatacgcatggcatcgcgggggctagacctctggctggatgagcac
gtgtggaagaggaaacaggagattggtgtgaaaggagaaaatctgcttctccccgactta
tggctagatttcctacaactcagccccatcttccagcgcaagcttgctgccgttattgcc
tgtgtccgacgcctgcggactcaggccaccgtctacccagaggaggacatgtgcatggcc
tgggcccgcttttgcgacccctctgatattaaggtggttattttgggccaggacccctat
cacgggggtcaagcaaacggcctggcattcagcgtcgcatacggctttccagttcccccc
agcctgaggaacatctacgcggagctgcaccggagcctgccggagttttctcccccagat
cacggctgtctagacgcgtgggcctcccagggggtgttgctactcaacaccatcctgacc
gtgcaaaagggcaagcccggctcgcacgcagacattggctgggcgtggtttactgaccac
gtaatttcattgctctctgagcggttaaaagcgtgcgtgtttatgctgtggggtgcgaag
gcgggagacaaagcttcactaatcaactccaagaagcatctggttctgacctctcagcat
ccctctcccctggcccagaacagcacccgaaagagtgcccagcagaagttcctgggcaac
aaccactttgtcctcgctaacaactttttgcgtgagaaggggctcggtgagatagattgg
aggctgtagaggggtcatcactatggccatgtttctgaagtcgcgtggggtccggtcttg
cagggaccggcgcctcttgtcggacgaggaggaagagacttcacagagcagcagctacac
tctggggtctcaggcctcccagtctatccaggaggaggacgtgagtgacactgatgagtc
tgactactcagatgaagacgaggagattgatttggaggaagagtaccccagtgacgaaga
cccatctgagggcagtgatagcgacccctcgtggcatccttcagattcagacgagtctga
ctacagcgagagcgacgaggatgaagcaacccccggctctcaggcctcacgatcttcaag
agtctcgccatctacccaacagtcttcaggtctgacacccacgccttcgttctcccgacc
acgcacccgggcacctccgaggccgccggctcccgcgccggtcaggggacgggcctcagc
acctcccaggccaccagccccagttcagcaatccaccaaagacaagggtccccatagacc
tacgcgacctgtacttagaggcccagctccacgccgcccccctccaccttcaagtcccaa
tacatacaataaacacatgatggaaaccaccccccccattaagggcaataacaactacaa
ttggccatggctgtaaataaaatgtcataacctggagtctgcatgtctgttgttttattc
agtaaaccagtagtgcgcgtgagttctttagggcatccacgatgtagccgctcgcggggt
tcccctccccagtgatcatctcggataggggattcctgtccatgaccacgcaattagagt
gccgggcccgggacagcgccacatacacatggccgggtttgatgtttctgtggctgccga
agcagatggcgactttgtttagggacagaccctgggccttggctatggtcatggccagct
ttgagctaatgccatagtcacggatgctgcagaggttcagggacttgtcctctatcgtct
catacagtttgttagtattgtgttccaggcagcacacgaagcctgcctcatccttgacca
ttagcctgggcatgcgtgaactgccagcgtcctgaggctgctgctttcctcggatgccaa
agaagacgttgagatgcgtgtagcccagaagcgtgtagttctcggtggtggaggcgtagt
ccaggaggccgtgaaggagaggctcgtctgaggtgaactctatgttgtcgcgaatcagca
tgttgttggtaaatgtgcagaaggggaggtccctgaactcccttccgccatagcggacgg
ccacatccaggcattgcctgaaataggccctgaggtcattatatatgtttaacagggagc
agaggggggcagaatttgcggccgggggagccagtactcgggcatagaagacagcggcgg
ggctccgctccccatcccaggcaacctccagcggcagttcgcccagctccatcccagcag
tcacctccggatcccacgtacgcccgggcaggggcacagcaccaagctccgccacgtatt
ccccgttttcacagagagaatgtcctccgtggctaaaagcgtagatgcctccgtagatga
gtcgggccaggaagctgtagacatactcgggctgctcatgcccgtgggcctccacgaagc
tgtccgcctcgagcgtgtccataaagtccccgaaggtgccggtatagccacagatggact
ttttggtcttgcagttgaccgacaccgagctgtgcttgacgtaggtgacattgtaggtga
ccttgacccgttcttcgtcctgctcggtgcccaccgggaccatgtcttggtcggcgaact
gcgagtagttaccgaggcgtgcataattcttttggagccaggtgtgggccgtgaggcccg
gaagcccgaccagggtcttgtactgggccaggggatcgaggaagacctcgcactccaccg
ggcaggtaaacatggtcaccccgcccccatctcccccggttccccgcgcggcacgcccct
gcccggcagtcttgagcgtggcatggagggtggtgaggaaggtcttgacctcggcgtggg
agaggaagagccgggtccagcccacgtactgcgcggggtccattatggccgccctgggga
cgacgaagcggtcgacgtaggccaggatgtccggcgagagctcgaggccgtactcgaggg
tcttcatgaggtgtccaaactggacgtcggtgcagcgcttgttgttgatgaagagggccc
agttgcgggccacgtccacgtaggtcgcggccctggggttgcccaccaggaaggtgagga
tgttgtcgcactcgcgaatcttgtttacctgggtctcgtggctaaaggaggactgaaagg
cgtctgtctgggtgggagagcccacgcagacgatgcagggaatgcggccccggcggtaga
gtggggtacgcagccaggcgttgaagaaccagtagcaaaagaccacggctgttagaatgt
gcacggaaagcgttccagcttcgtccaccacgatcacattggtggtccatagctgcccct
ggtgcatgtctctcaggacctcaaaggcggggccagagactcccgagtagagccccctgg
gcttggttcgcctgaactcggcggcaatgtcggagagtaccggccagtatttggccaggt
cccgccgctggagttcctctagggcggcgtccgtagagcgaccatgactgctgacccgct
gcgtcatatttatgtggcggctcttgaacccaaaggcgctatagacggttgggcagtagg
ctcggagtgtctgggagaggttctgtgcggccacggttgtggctcccgtgaccaggcagt
ccatcgtgtggtggaggcagctaacgctggtgctcttgccagcccccgccgttcccgtaa
ttacataggctgaaaagggcaggaaggggggctccgagagctccgggtcaaactcggggg
agaacgtctccatatccgggagttgttggacgcggcgcctagccagggtccctatcctcc
tgactatacgcctcacggaggcgtctgaggtcatgttcaacatgaacgtggacgagagcg
cctctggcgccctcggctcctcggccattcctgttcaccccacgccggcctcggtccgac
tttttgagatcctgcagggaaagtacgcctacgtccagggacagaccatctacgccaacc
tccgcaaccccggagtcttctcgaggcaggtgtttacccatttgtttaaacgagccatct
ctcattgcacgtacgatgacgtgctacatgactggaacaagttcgaggcctgcatccaga
agcgatggccgagcgatgactcgtgtgcgagccggtttcgtgagtccaccttcgagtcgt
ggtccacgaccatgaagctgaccgtgcgtgacctgctgaccaccaacatctaccgagtgc
tacacagccgctccgtgctctcctatgagcgttatgtggactggatctgcgccaccggca
tggtgcccgccgttaagaagcccataacccaagagctccactccaagataaagagcctga
gggacaggtgcgtctgtcgggaattggggcacgagaggaccatcaggagtatcgggacgg
aattatatgaggcaacgaaggaaataatagagtcgctcaactccacgttcatcccccagt
ttacggaggtgaccatcgagtaccttccgaggagcgacgagtatgtggcctactactgtg
gccgccgcatcaggctgcatgtgctcttccccccggccatctttgccggaacggtgacct
tcgacagcccggtgcagcgcctctaccagaacattttcatgtgctaccgcacgctggagc
atgccaagatctgccagctcctgaacacggcccctctcaaggccatcgtgggccacgggg
ggcgagacatgtacaaggacatcctggcccatctggagcagaactcacagcgcaaggacc
ccaagaaggagctgctgaacctgctggtcaagctctcggagaacaagaccatcagcgggg
tcacggacgtggtggaggagttcataacggatgcctccaacaacctggtggaccgcaacc
gtctatttggccagcccggggagacagctgcacagggcctaaagaaaaaggtctccaaca
cggtggtcaagtgtctgactgatcagataaacgagcaatttgaccagattaatggcctag
agaaggagagggagctctatctaaagaagatccgctccatggagtctcagctgcaggcct
ccctgggtcccggcggcaacaacccagcggcgtcagcccccgccgcagttgcggcagaag
ccgcgtctgtagatatactgacgggcagcaccgcctccgcaatcgaaaagctgttcaact
ccccgtccgccagcctgggtgccagggtgtctggtcacaatgaaagcatcctaaacagtt
tcgtttctcaatacatccccccttcgcgggaaatgactaaggatctgactgaactttggg
aaagcgagctgtttaacaccttcaagttaacacccgtggttgataatcaggggcagcgtc
tctacgtcagatactcgtcagacacgatctctatattattgggccccttcacctatctgg
tggcagagctttcaccggtggaactcgtgacagatgtctacgccaccctaggcatcgtgg
agatcatcgacgagctctaccggagcagtcgcctggccatctacatcgaggacctcggtc
gaaaatactgccccgcgagcgcgaccgggggagatcatggcatccggcaagcaccatcag
cccggggggacacggagcctgaccatgcaaaaagtaagcctgcgcgtgaccccccgcctg
gtgctggaagttaaccgccataacgccatctgcgtggccaccaacgtccctgagttctac
aatgccaggggggaccttaacatccgagacctccgggcccacgtcaaggcccggatgatc
tcgtcccagttttgcggctacgtcctcgtgagtctgctggactccgaggaccaggtcgac
cacctcaacatattcccccacgtgttctccgagaggatgatcctgtacaaacccaacaat
gtgaaccttatggagatgtgcgccctgctctcgatgattgagaatgccaagagcccctcc
ataggcctctgccgggaggtgctgggtcgcctgaccctcttgcactccaagtgcaacaat
ctggactctctgtttctgtacaatggggccaggacgctgctgtccaccctggtcaagtac
cacgacctggaggagggggctgccacccccgggccgtggaatgagggcctgagtctcttt
aagctgcacaaggagctgaagcgcgccccatccgaagcccgggacctcatgcagagcctc
tttctgacctcggggaagatggggtgcctggccaggtcacccaaggattactgcgcggat
ctaaacaaggaggaagatgccaactcgggcttcacatttaacctgttttatcaagattct
ttattgaccaagcatttccagtgccagaccgtcctccagaccttgagacgcaagtgcctc
gggagtgacacggtctcaaaaataattccctagaataaactgagaacagtcatcagtaaa
tctgtctctcgcgtgatttccataggaatggtgtagccggggtggagggccgatatcaca
tcaagcagaaaggccataatctctcgaaagtaggcggtggggctgagaccatgctcagtg
gccgtctggcagggggccgggcgcgctccgtccttgtccaggagacacacgtggcttcca
gagaggcgcagcccagccctccgcagccgctgaagccaggctcgcggaagagcccaaaac
ctgtttcggcgccgcccgggggccagtctccgggtcaggtcgcggaccagggtcaacagg
tggtcgtgggatggcggggccttgtctgcctcgggtctcgccgctagttggtccagggtc
caggagaaggcttcgtgccaaaccaaaaagggccccgagtgctccctacatccacccacg
taaagatccccctgaaagatggccatcagtaggcacccgggcccgcgtcgagccttcacc
cgaatgtgtctgcgggccacggtggcctctccacccatcacatcccggtcgagccggctg
gcatcctccgagtctttcacgccttgcaggaaagcctaggagatacagcaacagaaagct
attagccggtggttcccccaccatcattcttcctgttaacgggaagaataa-ga---gtt
gggcaaaccccgggggccgcgctctcccacccagccccgcttctcacctgtgctagtggc
tcctctgaaggatgggcggaggttggtgccacaaagcccaggatgaactcgtctgcataa
gcccaggtcagtcctaggtcagcggccgcgtgtaggagaacccgggtgacggcggtgtag
aggcccccgagtgcccgtcgcgtgtctgaggtgccatagcggtgaagggcccgcagccag
gtttgcgcgtcccgcgcctgccctccgccatcaggcgttcccacgggggcgcccctggca
gagaggtggcagcgggccaattcgtagagccaccaagtggcatcagcctcaaggatggct
gtggcctccgcgcgcccgaccaccgtcgtctcgtcctccccccctccctcgccgccttcc
cgcgtgcaaacgtggcgagggttaatctcctttcgggtcgggggccagatttgttgtagg
agcagcgagccgcgtcgttgccctgaccgcgcgtcgaggcccaggagggcgtctgccagg
ggcgtcccagagactcccaggttcaggtccagtagcaggagaccctcgctgtgtggcgcc
cggtgccagaaggccggcctcgcccgtcccacataatggatgggcaggaagggaaagccc
gggacatagggctggaaatctgagccccctgggcagagttcggggtccaggaggtagaag
atgggcttggtgcctctgtggttggcgtagcaggaggcatagatactgcggaggaaggcg
tagagcccgcccccggccatactccaagagttgacaagccaggactcgaatcccccagcc
ggctcaagaattttcaggctgacgcggtgccgtcgggcgtccccaccacggccggtggcc
ccgtcggacgacaccagatctacttcataagtgaccggtcgcaggatgtccctaaagggg
acgggagaggggtcgtcgggagtctcggtggaataggtgaaaacatccccacgcggtgtc
ctgatgtatacgtccaactgtccgggagactcagagtgcctctgagcatgggggcatgtc
tgttccccctccatctcggacccgaagccatcaacaggtgggggttgttggtcccgccca
tcatcccccgagcagctttggcagaccacctgtgctggaaagagaggctggaagatgagg
ccctgctcatcctccaccctggcggcggacaagagtctgcggtctcgggttctaaatgaa
aggtcaaataggtccttctcggcggcatcggcgagcatagcaatgagccccccgctgcgc
ctgagctcccgctcccatcgcaaaaagttgagttcggtagtcgagggcgcgttgaccacg
gggggctccagggagcctccaagcggcggctggcaggcctgcaccacgatcagagtctca
acgtcctcccttttgatgggcacgatgcccacgacccaaatcgcccaccaccgccctgcg
gtctgggtaacattataaaaggtaaccgagctgacgcgggccctgacgctctccgcgggt
gtttccatcattgtttgagatctgaggaggactggaccctttaaaacatccggtcacgcc
ctttgcaaattatttaaaaggtgaatgctcaactgagaccatcgcaatcatgaagtcctc
caagaatgacacgttcgtctatagaacgtgggtcaaaacgcttgttgtgtactttgtgat
gtttgtcatgtcggcggtggtccccatcaccgccatgttccccaacctggggtacccctg
ctactttaacgcactggttgattacggggcacttaacctgaccaattacaacctggccca
ccacctgacccccacgctctatctggagccgccggagatgtttgtctacatcacactggt
ctttatcgcggactgcgtggctttcatctactacgcctgcggcgaggtggcgctaatcaa
ggcccgaaaaaaggtctcgggtcttacagacctctcggcctgggtctcggcagtgggctc
cccaaccgtgctgtttttggccatcctcaagctctggtccatacaggtcttcatccaggt
cctttcctacaagcacgtctttctctcggcctttgtgtactttttgcactttctggcctc
agttctacacgcctgcgcatgtgtgacccgcttctccccggtctgggtggtcaaggccca
ggacaactctattccccaggacaccttcttgtggtgggtggtcttctacctgaagcccgt
agttacaaacctgtacctggggtgccttgccctggagacgctggtcttctcgctcagcgt
gttcctggccctgggcaacagcttttactttatggtgggggacatggtgctgggagccgt
gaacctcttcctcatcctgcccatcttctggtacattctgacggaggtgtggctggcctc
cttcctgcggcacaactttggcttctactgcggcatgttcatcgcctccatcatcctgat
cctgcccttggtcaggtacgaggccgtctttgtctccgccaagctgcacaccactgtggc
catcaatgtggccatcatacctatcctgtgctcggtggccatgctcatcaggatatgccg
gattttcaaaagcatgcgccagggcactgactatgtccctgtctcggagacggtggaact
ggagctagagtcagagccgaggcctaggccctcgcgcacgccatcacccgggcgcaaccg
ccgccgctcttctacgtcctcatcttcctccaggtcaaccaggagacagaggcccgtctc
tacccaagccctcgtctcctccgttttaccgatgacgacggacagcgaggaggagatctt
cccctaatgcaataaaaacttaaaacactgaggttactttcccgtcattctttcggggga
acgaggggaggcgggaattgggttaagataggggcgaagggtgggggtgggtgcaagaat
tggggctgggaatggagaggggagtgggctaggtgccgacaccggggtgccaagataatg
gattgagtaagcatggggctctgatcgggtccgccgggttctcaggggtgtagtgggtgg
gcattgcatatttttgccgcggtgctgttgggccttggactc-ggggtgatcatccgtac
catcacccgcacccgcaccccagtccacagccaccggccaaggtcctgggcctcccacca
ccgttatgcctccccctttacccattaattacaagagatgttagtttggttttttatttg
gcaaaaacagcaattcatcattttcagagtcctcatcatattcgagcccctcgttggttt
ccccgcaggccctcccttcttcggccgctattagcttagtagtctccaggttaaactcct
catagtcattatacaggttgattattcccccgtccacgtcgcctatggagttgactcgtc
gtcggcaaagagaccagagggcacccatggcgcggtgtcaaaagtattgtctgcgtacgc
tttccaggagccagccgcggtgctcaaggtcttacggatgacagagtccggcaggaccac
gggtgtcaccagcaccgccacgggaatctccaccgaggcgtccagaagcaggtctgagcc
gagcgtgcaggtcgccgggtctagaggcgaccgttttcgaaagaaggccgtcacaatgtt
cacccggggtgagcagtctctcccgggcttgccacccccactgtggcggacgtagtctcc
aacaattttgtattggaggagcacctggtagaagtagttgtgccgtggattgatgaagat
gttgactgggacccggtctttaataccaatgcgccccgcattttcgcttgggtccgtcat
tacgtagagcatagactccacccccctgttggcagctaggctgtctgccaccaggtcatg
accggggcccagtttgcgcttacggacatctttaagattccaggcctcatcctgcgtcaa
cagatagtcaccctccgagggcaaccgcccatccgggacgtactccacggtaggacgagc
tatagaattgataaatctgataaatgacctcttgcatggcctcttgtaaagcgcagtgta
ggatgggtagatggggtcaaattctgacttggaaaagaggtacttgaagcggcacttaat
ctcataaatgcagctccggtcggtgaacagtataaagtctccctgtgactccacattgac
gcaaagatccagagacaccccaaaaatgccatccgtgggactaatcataaagccaaattg
acggttggcggatgcgtccccgcagatgagcttacagacaatgtccttgaccgtgtcctc
acaccgcaggccaaaggccacaggtcccccaaagtagtgatttgtggagatgggagctgg
ctcaaacaccttggtgggtccattcttaatggtggagagcagcttggaagaggaaattat
gccatttcgcaatatgtcccacatcaggttctcagactgccccctggtcatggactccac
gtacgagcagagaacagtcctctgctcgtcggtggcctcctgtagcccccagtaaatgga
tttcagggagggaccgtccttgctgtcattctcttggactaacgaggagacaaagtcaca
gaagccagtttcaccagagaactcttgtatttgtttacagaggcaatagagatagacaaa
gcgcatggccggcatctgaggtggacggtcaaggttacggacaaaggcctcagtctccgg
actgcggaggaagcgggcaaacgtgtaggaggtcatctcctccatgggatcctcgagctc
atccacgtcggccatctggaccaaagaagtcgtctgccaagagttcagctaccagacctg
gaagatgagggtgctcaaaccgtgggcgacagttgaagaagtagctctccttgaacctct
ttttaaggctccggcaccactgcaagaattgactcatatgctccgccgtgacatccacgc
acggactctcgccacacgaggtcaggcccatgtctaagttcaggttccacatctgcgaca
gcacctccaacagcaccacctttggggctgcaaattgcaaaaagtagagcgggtcggatc
ggtcaaatcccatgtcagggttggggtaggggattttgtgggtggagtcagcgaggtgca
tgataccatagagcagcgagtagccgagcgactgcagatccaggcgaagggccgtctgcg
cccccacggggccacacgccgaggggtcagggatgtgcccagcccccctcaagatgtagc
acttgctcaaaaggcagaggggcttataggtgtccttggctatagaaaatggttccctct
ggcaatagaggcgatagagctgccggcccttagaagactttagccgcacatccagcatct
tgttgcggtcgtggagggaagcagtcccataatcagtcaggaccagcctacccatgcccc
acatggtgtctgtgaaatccaccaggatgttgctggggctaatgtccgaatggaagaggc
cgcagtgccgattcagaaagtaaacggcatctttgaggccctgaaagccccgcaccaggg
gctcaatactaccatcatgccagtggccataatcctggagactgcatctgaactggggca
taaacagggcgtggcaggacgtgcaggccgacaggtagtccaccagggccttgtcctgcc
catcctcggccgtggccttcccaatctgaatcatgtcacacaccatgagctcgtgataca
gctccgtcacagagtcatagagtttgaccgtggcattatctgcatgtgcatacacggccc
cgtagctcccccgccccagcagatactcgcaggtaatggggaggtgatcacagcgcgtca
tgttctccggcagctttacatagagggtctccgtcatgtcatcaatgttggtcaccttca
ggtgtttgtgctgaaaggtgaagtaatcaatgacagtcaccttccccaaaaaggcctggg
tctctcgagggggttctggggagacactcaactcgccactgctggaggagttcgtcgggc
tcaactccgcagccatattcacatccatgttcctcaaatggctcgagggcctgtcgcagc
tcgtctctggcctcaagctcctgctcacggagctcctccacccgctctagctgcttgtag
ttgatttttggaaattgagtcttggtcgcggtgaccaccctctgataggtagaaattagc
tgtttggactcaaacgtctcccttgcgtggcgcagggactctaaggcaccccgagcagat
gtaaactgtgtttcaaacagagcgtggtccctcccaaatctgtcacgtgcgctcacagcc
gctctcttttctaccgaggctcttagttgctgggccaccagatctcgcttagaactactc
atcttcataagtcaccatgtccgcaactatggagcccagatcatacgtggggtagagtac
ggtagttccagtggaggcttcccggtaatttcccacagcgtccaccatatatctttctgc
ctctcccgttagaattaggcaaggatcatacgtgtccaccggccttttatactgagcgtt
taggttttgtttatgtagcaagcacaaaaggcacacacgagtgatgcaaaagggttcctg
aggcagcaggcagagctgttttgccattttattcaggcggctaacgtcaaagggaggagc
tatatcctcacccttccagtcacgcacgtccaagtacagggcatacacacacctggtgag
gtgtgccaggaatgcctctatgttggcacatggtgtataaaccgcagtgggtagcagaat
agggccccttttgccccgtgccgcagcgtaaacgcagtgacgctcttcgcagtgggacct
ggggccgtagaagagggcccacatccaagggagtgggtcttcaggcaccagggaggtcca
ggtttgggagtgggccaatatttgcaaggcctgacctataacctcatctttgttccaggc
cagcgcaattcgcataaggtccccatcaaacacctcaaaacacagacccatgcccatttc
aggctgagagggctccatccggctcgaccaaccttgtccaccaaactgccattcttctgg
taaacgggggttgaggggcaagagctccaaagccaggctcgagaagtcatagtcatcctc
ggccacacggccggagctccgggcctcgtgccagggcctgttgtcctgggggaggatatt
ggacacgagcaggaagctcttgagtggcgtctccaccagcttaaattgctcgggcgtgtc
ctggcaggcctccagtgccagttccagacactgcccatacctgcgggcgagcatcgggtc
atcgggcatatcggccttgaccgcgttgaacatgctgtatgcctcgcagcgcggccgtct
gaccgagaacctaagaaacgcccttcagcaggacagcaccacgcaaggctgcctgggtgc
cgagaccccgagtattatgtacacaggggccaagtcagacaggtgggctcaccctctggt
gggcacaattcacgccagtaatttatattgcccaatgcttcgagcatactgccgccacta
tggccccaggcccgtgtttgtagcttctgatgaatcattacccatgttcggtgcgagccc
tgcccttcacaccccagtccaggtccagatgtgcctactaccagagctacgcgacacgtt
acagcgcctgctgccaccacccaatcttgaagactccgaggccttgacggaattcaagac
cagcgtgtcctctgcccgtgccatccttgaggaccccaactttttggagatgagagagtt
tgtcaccagcctggccagcttcctgagtggtcagtacaagcacaagcccgcccgcctaga
agcattccagaaacaagtagtgttacattctttttattttctgatctcaatcaaatcttt
agagattacagacaccatgtttgacatctttcaaagtgctttcggattggaagaaatgac
gctggagaagctgcacatttttaagcaaaaagccagcgtgtttcttatccccaggcgcca
cggcaagacctggatagtcgtggccatcatcagcctcatcctctcgaatctctccaacgt
gcaaataggctacgtggctcaccagaaacatgtcgcgtccgccgttttcactgaaattat
tgacaccttgaccaagagcttcgactccaagcgtgtagaggtcaacaaggagaccagcac
catcacgtttaggcacagtgggaaaatctccagcaccgtaatgtgtgccacctgcttcaa
taagaatgtaagacctgacgtttcagtacttggcaattgtagagcatagcccggctgtaa
aggtcagaaaatcgcagcagggtccaaggttgtgctgtacatgggacctctttcccatta
gcaagaaccccctgcaggacacgtgacatgtccgggtgcattttgggtgggttaaatctc
agtcccaccacaaagggggcatcctccggtttgaacatcagacccaacaaagcccgatgc
ccagttatgggtacgtagtcgttgttcagggccgtgcatggcagcagacaaggacaggtg
ccagatgtgcctgggctatcgtcctccgtccagccacgcaggatgttcacgtgggccccg
gcaccatagcatgtcacacattccccgttatcacatctggttagcaggttgataaaatgg
gtcagtgatggaaaggttggcatattggggcagcacatcagcatgtccatgttaacgaaa
aacatgtacagggccccttctgcataccaggcaccaccccgtcccagtgggatgatctcc
gagggtgtgatatcttgcagttcttctactgttttaacggcggttgaggtggtaaagacg
tgggccgtggtcagatctgtgcaggtgactacagggttacccctaatctccacaggcacc
gcctcacccactgcatctgagaataccccaaagtacatgagagtcaggctgtgtggcccc
tggactgccttagtgaagagaacctcgggcctggccacggtggctagggttccattgatg
tagacggtcacataggtgggcttcttcttgggcttcagcacaatgagggtaacattcatg
taggttttaggaggtccggctatctgaggcacgtacacagctgacacggcggttgtggcc
gtatagactttcatctggggcgtagaggcatcgctcagcacccagaggcactccttgttg
aggaacttgcgaagctgttcccggctactgttcgcggcggatgccatgacgtgccagaat
atatcccctctcctcgggggtgagtgccaattggcctttaataacaaagcccccaggcag
caccaaaaatgcctgcccgtccgatgtggtggccaggtggacgcagtgcccgtcagttcc
aagggctactagctgggaagcagccccaaccagcccacccgggggcctggagtcgatcac
cttaccccaggccgaggccccttcctcatacagcgggtggctatctatccataggcaggc
atccggcgtctttggtgcattggagatagtagctttcacccaacaactttcccaactaac
ccgtgtctggacagtgaagaacgcttccctgatcaggtctgaatttttatagatacggga
gtaggaggtgggaataacaactgggatttcttgttgtgctgtccaggcctgcatggccag
tttttccctgaagctagcagaaattctgagggccactgaaatgaggaagcgaaactccct
ctctggagctcccaaaattgaaacctcagcaagatctgttgctggggaggcatgggtgac
agctgtcatcctgtgcagtctgccctgggcactcagctctggatatgtgacaacatagag
agcgtgggggctaaaaatatgagcaattcccctgaccagggccctggactcacgaatggc
ccgacgggtcttagagaaagaaacaggcaccctcgagagtgcccccgacccgacccccac
agtgccgccagtccctgctcggcctccgccgccttccccaccggcgctgccccggatgtt
gctggggttctcgagggctgggtggtgcttggacacagaggtctcagcagccgccttggt
ctcggccccggccctaagtctgagccccaggcaaagggccggactcccagcgtggcccaa
cctctgctcccctctattctcctcttgcgttatctccaatagaatttgcttgaggtcata
cgttttagggtgctcgacctgggccgcggccaccggcatatgctctatacccgcccctcc
ggggggcccaggatctataggtatgggctgcatagccgcagcagactcctggaccccaga
ggcctctctgataagatgcccgtcggtcagagcccttttggccccctcaaagagagacag
gtaataaatctgtagctccccaaccagccctccttcatcgtaaaatcgaagggcggccac
gtggaaggggttgtagagctctggaaggccctcatcgcagtacactggcacactggtaaa
cgtgccccgatggctaggccgtccgggcagcatgccccgagcagcaaacacgcggcagac
cctcgtgagacccgtccggtcactgaagagagtctggcaccaggccccctcgcagtttgg
cacgcgattggggcaaagctctgccataaccgtgtcgggaacaaataggtgcacgaggag
gggggtcccgaggccactcaacacttggttgtcaatgtggacatccatagctctctcatg
cgtttggctacagcatcatagcgcttgtttctggtggatttaaataacagggccccgtag
acagtcttttgtgagtaaatagagatgatgacatggatgtagagactgaggaccacatcc
accaccttctcggaggaggcccccctaaacagcatcaggcagcaagggaacacaaaggaa
accagggccgggatgtgaggcctcagcgccccctcctgatcaaagagggcctcgctgacc
ccggagatgacattctcattcagaaagtagtgatagaggtgattgaccacagtcttaacc
aggccctggacttgttcaggctcccacttgtcccgctggtcctgtgtgtcttgtcggatc
tcggtccagggcctcagcgccggctggaaatgcggccccatgtagttgcctgtaagggcg
cacaccactccctcatgggtctcaatcagggtgcactcgctggatccatcacatacgtgg
tactcgccacagccccagcaggcaaacacggaggccatgctctcaggtaacgggagatgg
aactccagcttactatacgagcacaggtggcgaggattgggctcatccgtgcccccctcc
ccccgcgggaggctcaatcggccttggtctgacattccaccccggccaggtccaggaggg
tgcaaatattctccaggcgctgcacctcagagacctcctgctcaaagagacctcccaccg
ccacgtagacgcgggccaccgtccggggaaggtcagtggggtcccagctcagcaattctc
caaattctctctccccaatagtgcctcgcttcttatcctgtctttcagagcatccggggg
cagacatttcacctcttgtttgtggacgaggctaactttatcaagaaggaggccctgccg
gcgatcctgggctttatgcttcagaaggatgccaagattatcttcatctcgtctgtgaac
tcggctgaccaggccaccagctttctttataagctgaaggatgctcaggagcggctgctg
aacgtggtaagttatgtgtgtcaggagcatcggcaagattttgacatgcaggacagcatg
gtctcatgcccctgctttcgcctgcacatcccgtcctacatcaccatggacagcaacatc
cgagcaaccaccaacctctttctggacggggcctttagcaccgagctgatgggtgacacc
tcctcgctgagccagggtagcctgagccgcactgtgcgtgacgatgccatcaaccagctg
gagctctgccgggttgacaccctcaacccccgagtagccggacgcctagcctcctccctc
tacgtgtacgttgatccggcctataccaacaacacatccgcatcaggcaccggaatcgcc
gccgtgactcacgacagggcggaccctaacagggtcatcgtcctgggcctggaacacttc
ttcctcaaggacctaacaggggacgctgccctccagatcgccacctgcgtcgtggccctc
gtctcctcgatcgtcaccctgcacccccacttggaggaggtgaaggtagccgtggagggc
aacagcagtcaggactctgcggtggccattgcctcaatcattggggaatcctgccccctc
ccctgcgccttcgtgcacaccaaggacaagacgtccagcctgcagtggcccatgtacctc
ctgactaatgagaagtccaaggcctttgagaggctcatctacgcagtgaacacggccagc
ctttctgccagtcaggtcaccgtctccaacaccatccagctctccttcgatccggtcctc
tatctcatctcccagatcagggccatcaagcccatccctctccgcgacggtacctacacc
tacaccggcaagcagcgcaacctctctgacgacgtgctggttgcgctagtcatggctcat
tttctcgcaacaacacagaagcacacgttcaagaaagttcattaaactttattgactaca
ccagtcccttgtaaagcgacgggtctcgcgtgacggcattcgtgagcagggcttcgtcca
ggggcttgttcttggcggacatcattagcccagccgcaaatatcagaattagcatcagaa
aagtgagccccacaaacaccagtgtccagagaggaagaccgtaagataaagatggctgcc
tctcatctggaacggtgggaagctcagcagttgtttttgtggcattggacgtccctttgg
aggacagcgtgggggccaaggtggtagcgttggtaatacgggtagtagcactggtggtgg
aggaggacctggtggtgacattgctagtcacacccgtggaggttcctgttccggcctcgg
tggcagtgatgttctgtgcagtaaccttagtggtgacattgatggtggatgcgttggaag
ttgttgggactggtgtgacagttgtcccagtgaatgtcaccgtggttgtgttggtgctca
gaatagcagttgtggttataggggcgctagtcgtggtcaaggtcgtagactggtttgtgc
taggacccgatgccgacggtgatggtgtagtcacagccgttgtgcctgtcacgttccccg
ccgaggccgtcgaactgccactagatgtccaaataaggcttgtctcacagatgagtatca
tggccataacagcgcctgccttgtctctggcgtgtgccatcgcgtctggacgcagaaggc
ctcccggcctcttttatagctagtctccacacccaatactctactgaaccatcacataca
tgacctcctcgaggtatgcagggaatgagcggtccgtgagccggtcaacacgacattgct
tccgtttcatgcctccagctgcccctgaccagttaggacccttgacggatgtctttaacg
gcgcggtgcagttggtcaccaatgacggcctaaaggccaacacatccttgaagcagggcg
taggaatggtaccaaactcggggcccaccccatcaaagacataatatgtctcatagtggc
agtgatgatgcatcaccaccacagcactcgccaggaccctctgcatatcttgtacaaggc
gcctttcaactcggccactggctctggtgacgttaaatgtcctgttcctattagtcacag
cctgtagatttgggcacccagactcaaaaagtgcagctacatgaagggcagccgcctcaa
atccaccatgacccccatggctgtccgtgttgttggggtaataagtcacattgttaatga
ccacggccgggataagggtgtaaaccttgcagaatggattggtcggacacccataagaca
ggggcaccccaaaatcacgccccttaccccgaagcaccttggcccccaccggcataaagc
tgggcaaaaagagtgggttaaaaccaaaggcgagtagggccaggaacgccaaatagcagc
agtaatagatgaaaacaaagctcagcatgaaacagcgtggaggctcagctagggtctctg
cctctccatcatagacatcttccttgaatctcattctctcaccgcatacctcgctcttca
tccaggagggggccatggctgccattctaccagttaacgaggagagagagagtaggtccg
cggaaattggtgcccctctctgccctcctgacgaggccatggtgtcatccatctccgcag
tccgttcttcagctttggcattggtccgggtccgggtggtctgattttgattctgatcct
gggtattggtcttggtctctcctcccccattggcatggattggcataggtgggtgtggct
caggctcaggttccggccctgggacggcagcagccgccgggacggtgaagtcgtggaagg
tagaggcccgtccctcccgaggtcgtggggccggagccttataaaagacttccaccctct
ccccgctggccaagacacgccgctcgtggaccacgccatcttcctcccggctgattgtgt
ggctgacggtgccgtgttccaccgccacttgttcatcgaccatggtaccccctttatctt
aaccagcaagtggccgtcagggtctcttgagagtatgccgctgtggccaagcgaggcccc
aaattaaatagtgatgccaaagactgtaggtaggtcatcatcacacgcatgcgtgataaa
tcatccgccactgacaggtcatccaggtctatccgggctatctcatccggcaccatttcc
tggaagagattcaagaggtcgtgatgctcatgccggataaggcctcggaccaggcgcata
ctggccctgggcagcagggtcaccatgatgcaaaagtagagactcagattgtccagcagg
gccaagccaaggggccctggcacctccgggagggccaactcgtagtggtgccccaggtat
gaaacagagccaagatgcatgtgtacatcgagcatgtctgcgttcccgggagcctgcatg
acaacccgggagtacacgttaaacaggagaatcttctgcagcacctcctctgctatgggc
gtaggcagcaccatggggaaaacaatgtccacatcattggactctaacttcacggtggca
tgctctcgtccaaataccgggggcataacactgaggctcccggtcccatgccactggaaa
aagggctggtacttgttcttaatggcgtaggtctgacctggaacaatcttggtgagtatc
aaactgtccacgctaacctcatccagcacggccagggtgcaatcagacaggtagttgtac
atggacacgtagtccgggaccgtctctagagagtacacctgacccaagcccaatccctgc
acattctgcgtcccgtgagtggaagccaggggtaagatgcagccaatcctctgttgcatc
ttggcaatctcatcggtatacagacgagaggagagagacactaccactttcaaatccatc
tttattgacaattatcaaaaaaccaccttatttccaaactttaatattcttcgtaccggc
gccacctcttcaattatatagtgtccgtaatggatgggggcgtgggtctgtttgacagac
ataaactcatcgatgagtgcccgggaggaggctgagagtgcggggaatgcctcctgcaga
aagctgcagggctgctccagaaacacgtcagtgccagcaatcactacaaactgcacctct
gtgttgctggtggctgggtgccctccaagtcgctggctgtactcgttgaccatgttgtag
agtcccctgttgttgcgcagaagctcctccttgttgaaaaatgcccggcaggggctgtag
aggcccgggacggccgtctggcgataggaggagttgtacatgatgtcacccagagaaccc
agctgagatgcccagggattcacagtgctccggtattcataggcggcatccgggcgagaa
tggtcatagatgagcccctcggcaacctcctgattgtagttttcacaggagaccacacag
gcggcccgtccccttggagagttggacttttgaaaataagccacgtctgccgtgaccggt
gttacgataatctcacaggtggcctgctggccgtggcagagtcctggagctccattaaca
ttagtcatacctgccaggtatgtcctggggtcccgaagcagcgtcccattgcgctgagcg
cccaccttggccttgatgtagtcattgacttgctggttgccaaaggcctcggccggaaag
acgctaaagaagtcttgggtgtggatacccatgtcagtagtgatggccgccaccctggcc
ggagtcatggtcgagctataactaagcccggtgtcgatggaggccatctcgtgatgcacc
tcaaaggttaccgcgtccaccctggcctcccggcggctaacatttggggtcccaatgaac
atggatgttgaggccctggagctaaacaatatgttttcagagaggatctcatcggtcctg
accacggtcatggccacccctgggtggatcttgagcttggcctgggcaatataggccatg
ggggacatcttgatgtgcatggcggtcattccactgattgaaacgagggaaggaagacat
tcggccgcgtatttgcccatgggcgagcggtgccactcccggtactctgcaaagagctgc
tctggccggttgaaggcttccacggcccgctgctgaggattgcgcataacaaaggtggca
acatcctggtgcatggtggcagccactcgcgggtccccgtaaaacatatggaaaggaatg
gcgtgaaagagacactgggtgacggcccgggtcctctcggagaaggcaaaggccaccagc
ccgttcaccaaaacagtctgctctgtccgcttgtcggcgggattcggggccagctgctgc
gtaacgtcattgtccaccgacacacgcacggcacgggtgaaagtggggcaggtcatgaat
gaggcgctgaggtccctgatcatgcccacggtggggcggaggtcggagatctccagcaga
tccctgagcgtcccattctccaaattgtcgaggatgtcctcgtccctggtaaaatggtgg
ctgaaggctggcccgttgtaggccagggtctgggccacgtgctgaaagtccaccccgagg
ccgcacatgtgggcattggtgcaggttgggaggaaaacgtagtaaaagatcttttccagc
acatccgcatgcccctcatctacataagggcctaggtgcagacggaaatcgtggtcgtgg
tctccgttaacccggtagccgtacaaggccacaaattgggcagccatctcatccatgttt
ccaaccctctcaataaactggggcgcggccagggtgtcagcgtaaacctcatttccgata
ataatctggggggcccggtcactaacggtgagaagatgggtgaaaatgtctgtgtaggcc
accggggggagcaggttagggtccaggagagcgcagacatactgacccacgctctcatcc
cccacaacatctgacccggccaggcgcatcagggcctgctctagggctataagttcccca
tagatttttctatacatggaataggcctccttggagatggcgttatttcccaggtggcgg
cagatgaacttgatcatggaaaagctgttcacaaaggcaagcctccctgaccgttcccag
taggtgttgatgcacagggacaccaaaggcacgttcatgacaaacttttcctcaaacccg
tggatcatagcctcgactacgtagaagaaggctggataggcagtgtcataggcagtatcc
tgcacagtctcaataacggcctgatccaccacgtgggccagagatgtggcggtctcaaac
tgctgcccccgggcctcttggaatgcagctggggccaggggagtcggcaggttacccacc
attagccggtgcacagccctgtgcctggccctctccccggcatccctgccaatgtaaata
tcataaagggggtgcagctccagccgcagcaggtcataattggacgggtggaggaagtct
tcggtgggcagcccgcacttgagagctatatctgtcacgggggctgcatacttgttatca
tagaactcgtccacaataacaagcacattcatgtgattgggcctcctgtgttgcagggag
taggtctcgcgcctgtctcgcggggccggggccgcgttgaggctgtttagggtatgggcg
ggtgtgtggagtcgggggtgacagagaaccttgagagcattctgtaggttaaacgcgagg
agaaggttattcttgtttacgatccatgcctccaccggtagctgctgtgtggggttgtcc
agcattttgatggcggcggaggtcgtgtacttgggattgggcataaacaggcccactggg
aaatagtagctgtactgcattcttctgttgagggggtatggggactgagtgtcattgtac
atcttttgcaggctttccacggccaccgcgtggttgcccagcttgatgacggcggctgag
atcggcacccggggctgatcctcgacccctgcggccacagccggcaggtcagacttggtg
cttccggctttttccggtgagtccacgatcctagccatgaaatgctcaaacgtacgcatc
acgcgcccgtagctcacggcagtgaccaggttctccccccgtaccacaaaagaagcatag
ctcgagggccccataatctggttgtcggcctcctcacccaggaaggtcaagagctggcgc
agaacgttgtcggtgacaataaaca-ccccccccactggctctccccccttggcggtcgt
gtaggtactgacccccttgagcacgctctccccggacacggccgctaccatctcagagag
acggcttcgcacgtactgagaaaacccggagcccatgttctcggcccggtccaggaagaa
ggagtgctccagcagatgcctcttgaacatggcaatgaggtcagacttgacagtcttgga
gaaccccctctcagtgaaggtgggatccgccagggtctgcaggataaacatgggaggggc
atggcgaagcttcacactcaggacggtgttaatgaggcccctctccagggcatcgacccc
aaactgtagggccgaggccacggtcttgacagcccccacgtactctgcgtactcgaccgg
ggtctcggggatactatgcaggatctccagatccagcatggacagttccatttccgtact
aatgtggtgtttgtggcaatttttgaccacaatgaatgtccgctgcttgctgggtctcct
tccgtccccgtgagcaatggtggggacggagattcgaaattgaatcttgccatccgtcat
acgactcaggtctttgaattccgtgttcacacaggacacggccagtgccgtctccaggaa
gcgaacatattggatggcgttcgtgtagaccccgagtagcacctcaaacttgatgcccgc
ctctctggcatccttgcccaccagcaggtcaaagctatgaaacaacccctcagccgctga
ctgccgcaggttcgagagcaggtcggcatccaccgtcagataggggaagggtctgttttc
cacaccctcatttgaggccatgacacaaggtaagagggagatggggggaggtctcgaggg
cttctcttcacagctgggtctcttttacgccctggcctgcaaccgcagcccacccacact
tcccgaggatgctacccttctaatcaaatggttggacacggccctgggcagggaggccac
cttttacgcgtgtcgggctatgcgtcggcttctactcggcgttatccgaatgaatgactg
ccaggagctgccacccggtttaataattctgagtccgggcaccgtccctggcccccttgg
agtccagagtctggagcatacagactgcgaaatatggtcctctgcccaccctgaccacgc
tgcccacctcccggtgcccagggtcatcacatacaccgactgcccgggttccataaacac
gagctcaatgtttcgccttatcatccgctacttgtctcatcaccaatttgagcgctgctt
cgagcagttctgccgcgtggtcccgcgtcggcttcctagggacctgtaagcgaaactctg
caaagatgctggctcatctgaatcaggttaccaggatccccccctgtccgcccttcagcg
ggcgggaggccagactcaagttccacttcttctcctggagcacattcatgctgtcatggc
caaacaatgccacactccgggagatcaggacgagggccgccaccaacctcacccaccacc
cacatctagtggatactctgtaccacgcctctccgcagaccccatttctgacacgcagcg
gtgctctataccgcttcgtcacctgttgcaactgcaccctgcccaatatctccatccagc
agtgcaaggccggggacagaccgggggacctggagatcattctacagagtaacggcggag
ggaggcccgcgagcttccagttcccctcctccccaactggctccctattgcgatgcatag
ttgctgcgtccctgctgccggaggtgtccgtggggcaccaggagctgtctccgctgcggt
ccagaagccagggagggcagacggatgtcaggtcgggcccggacccggcccggagactgg
tggccctcctgcgaagggaagatggggcacctaaagacccccctctgggaccgtttggac
acccccgggggcccggcccggccaagagcgaagacgaggagtctgagcgtcgagacgccc
ctccacccccgctcgattccagcttccaagcttcccggttggtgcccgtggggcctgggt
ttcgcctgctcgtgttcaacaccaatcgggtgatcaacactaaattggtgtgctcagagc
ccctggtgaagatgcgagtttgcaatgtcccccgcctcatcaacaactttgtagcccgca
agtacgtggtgaaagagacggcgttcaccgtcagtctattctttacggacggggtggggg
ccaacctagccatcaatgtcaatatcagtggcacctatctgagcttcctattggccatga
cgtcactgcggtgcttcctgcctgtggaggctatttatcccgcggccgtgtcaaactgga
actcgactctagatctccatgggctggaaaatcagagcctagtcagagagaaccgaagcg
gggtcttttggactaccaactttccctcggtggtgtcctgccgggacggtctcaacgtgt
cctggtttaaggccgcaactgccaccatatctcgagtgcacgggcagacattggagcagc
acctgatccgtgaaatcacccccatcgtgacgcatcgagaggcaaaaatctcccggatta
aaaaccggctctttaccctgctagagctacgcaatcggagtcagattcaagtgctgcaca
agcgtttcctggaaggcctgctagactgcgcctccctcctgcgcctggatcccagctgta
tcaaccgaatcgcctccgagggcctgtttgatttctccaagagaagcatcgcccactcca
aaaaccgacacgagtgcgcgcttctgggtcacagacattcggcgaacgtgacaaagctgg
tggtaaacgagcgcaagacccgcctggacatactgggccgtaacgctaactttttaacga
ggtgtaagcatcaggttaatctaagacagtcacctattttcctgaccctcctgaggcaca
tccgccgacgtctgggcctgggccgtgcttccgtaaaacgagagattacccttctcctgg
cccacctgcgcaaaaagacagcccccatccactgccgtgatgctcaagtgtaagcagccc
ggggcccgcttcattcacggggccgtgcacctgccatcgggacagattgtcttccacacc
atccacagccccactcttgcctcggcgctgggactgcctggggaaaatgtacccatcccg
gccctcttccgtgcctcgggcctcaacgtccgtgagagcctacccatgaccaacatgagg
gcaccgatcatctcgctggctcgcctcatcctggcccccaacccctatatcctagaggga
cagctgacggtgggcatgacacaggacaacggcattcccgtgctttttgccaggcctgtc
attgaggtaaaaagcgggcctgagtccaacattaaagcctcctcgcaacttatgatagca
gaagactcctgcctgaatcagatcgcccccttttccgcatcagagcaccccgccttctcc
atggttgagtccgtaaaacgagtccgggtcgatgagggagcaaacacccggcgcaccatc
cgggatattctggagatccccgtgactgtgctctcatccctgcaactgtctcccaccaag
tccatcctgaaaaaggcaccggagcccccacctccggagccccaagccaccttcgatgcc
accccctatgcccgcatcttttacgacatcgggcgacaggtgcccaagctgggcaatgcc
cccgccgcgcaggtcagcaacgtgctcatcgccaaccgctcccacaactctctaaggctg
gtgcccaatccggacttgctgcctctccagcatttgtacctcaagcacgtagtgctaaag
agtctgaatctggagaatatagtgcaggactttgaggccatcttcacctccccgtctgat
accatcagtgaggctgaaaccaaggcctttgagaagctggtggagcaagccaaaaacacc
gtagagaacatagtcttttgcctcaacagcatctgttccacctctacactcccagatgtc
gtccccgatgtcaataacccaaacattagcctggctctagagaagtattttctcatgttc
cctccctcaggcaccattatgagaaatgtcagattcgccacccccatcgtccggctcttg
tgccaaggggctgagcttggcaccatggcacagtttctaggaaagtacatcaaggtcaag
aaggaaactggaatgtacacactggtcaagctttattacctgctgcgcatctaaaggaaa
aacataacaatcttgtgaaccagaaagatacccagagcaaaagcaataaagtacaggatt
attgccaaaacaacgtgtgctctttcttcatacaggcccgcaatttccatgacagtcccg
ttggtggtcagcagcagatagtgaacgtggaggttgtcaaaatcaaagtagttggagctc
aagatggagttttggacttcctgggaggtgatgtaggttgtagtttccaggccttccttt
tcatcataactgagcagggcaaagccacaaaaaatgcaggatttctgcgtcctggtaaaa
ttctggatctttggaatctggcggggctccccagccacagcaccctgcgaacatttattc
attataacgggggagagaaagagagagctgctgagataggtggtgctggcctcgtatagc
gccgagcctcggacctcacggtcactagagattatgaatgtcacattgatgagcgggata
atcatcagaactttgtcgagcctgtccacgcatttgtaggcggggagatgccacgcatcc
ctgtcttctcgctccaaagagagccgcccaagaaacccatccacagcatttgaaacggcc
gcctggtccagcgttgcctcctggggggccatgctcagcagcttgtctcgtgtgaggtca
aatcgtaggctgaggtagcacggtgagaagagcccgctctctgtccccagggctagcccc
cgcaaaacctccccaatctctagggccgagcacagggcggtggacagcagttggtatagg
gcaaggttgggcccctgggtagtcacgttcagccgcaactcgcgtagcaccacgtggctg
ccgataaacagggtctctctcatcacggtatgcaggggctggaaaagggggtggcggttg
taggccgagagaagcacagatgtggcgcctccaatgaggccactgtaaaccccggccttg
gggtagccgacggtggctaacctcagcgcgtactcctgtttctcagtagtcaggtgaccc
agctcctccatcttgaccgtggccatcagcatggcggccaagcgctccagcccgtaggat
tgcatgcccttgacagtggccccataacatatgccgatgatgtctttcaggacagtcagc
tcaaagaagctcttggccaaccagcggaggtccacgcagccattgccagtctcacccaca
gcatgacccaccttaaagaaggccacagaaacctcaaacatggtagtcagcgtttccgtg
tccagttccggctcccggcagcctcccttcatctccagcaggaccagtttctggagaacg
tagcgagcgtagctggcggctgtcatggtgacggctcgggaaaacatatccttcaggttg
ggtacaaagtagttgtgaaagttggcataatgcacaaaggttgtaacaatcaccagggaa
tagtccccgctttgggcactggttaaggatgggtaactaaaaggccccctcagatccggc
aggtccttcgtcttgccaaagaccaggctcaacacatgctcatctcccttctcggtcact
cgcttgtaggtgcccatcagaaatttagaagtcatggcccccgtgtactgaaacttgtcc
ccgttgatggacagggccacataagacaagtgacagcgcagctgataaaagacatagctg
tgtggccgcgtgttgggcagcatggtgccaatatagtagaagagctgcttctcaaggggg
gcactaagcatgcaggcaggggaattcaggccgctaatgactccgggatggaccttagat
gcatccacttgcatggatccttcagagacagcagggatatcgacaggctcggccagcgca
ataccaagggtaccagacgtcttgtaaattaacttgtagcggttaagcatagacgccaaa
tcttcggtgacatttgcctctctccacagcgcctctgggctaaggcctgggacctttgcc
atcagttcggtccatgggatggtgtaatgcgaagcatgcccctctatgtccaggtgcagc
ttaacctcgctgaggctggcagcccccacctcccatagcaacaccaggcaaaaaacacag
agcaactgcatcctagtcccgatttcccctctcaaaatcagagatcaccttgctcagacc
agcccaatcgaaaaactgagatcgtattgccggattcttcaatgcctgcatgtaaatctc
cgtccagcatccaggtaaatcgtcctgaaactctgagaggtccacaagcacaaactgaag
gtaggctagcgttcgggtgaacgcaagacaaacttccaacaacaccgcgtcggctcggaa
aggctgtatgacttccttaagtacactaaagatgctgttcttatacagcttctcggccac
accacttcgaattatgggggtgtggctttgatgacatactgtcgtgattgttgttagacc
ggcacataccttcacaatgtcctcgggggcaaaatactgtgttaggagccaggcacagta
aacggcgtgatatgcatcgttgacactcttcaggtagccagcatccagtcctgactcatg
tttcctccctcgcttcttcaggcggcgcatgttctcctccacgtttaacttcatccagac
tatggtgtcccccgggtctgcggtaaacgtggccaaaacttgaataaagtcactatagga
gagaagctggctccggagcagcattagagggaaaaccacggaggccgacagcaaatggcg
atcatgcaaaatccaacaatccaggggcgcgactgacctggcaccagactcggtaaccag
caagctccgcttcctagaggccaagactctgaaaggggtggtaaatttcatctggcatgc
taaaacctcagccgacgtgtcttcccttccatgcctcgcccgagtcacattcttgtgcat
ggccttaatggcattttcatacacatgagtccagtaccgcatcggttcagggactacaat
ggtcaggtccccaaagacagccttcaaatgattcagcatagtagtctttcccacaccagg
ggcaccttccaaaaatagggaacaggcaggtttgattactggtacatgatttgttaggtg
ggtcacaattggaacccgcatgctctccttcctctgagccttggcctggcgggtgtcttg
ggcatcatccagattcagaacattcatcacactcccacttagccgcttcagctgggcagc
atgcttggataacttactaaactcgcgcccatgggcggccaggtgttcgaagagaccaga
aggcttacccttgccaccattcttttgttttaacgcggaatgagaagagggcctgcggaa
attagactcatcctcagactcacagtcagatttgtcatcgagcccaaggccggccaggcc
ctcctcaaagcctttctggtacatgaagctccggctcgtggagtccgcacctccttctgt
gcacgaagttttgcggaaccaggagaaggggtctggcgtcttgctggggccacactcccg
gctacggggcttcggggtaggggcagtaggcttttggtgtgcgggtgctggtggctgggc
tcccctgggcagggtaaaggggcacgatgtgtgccggctacccggagagtttccagtatt
agatgtcacggcagcctgggtccggcacggcaccctctccccagacagtccggtcggagc
catcaaggggggccagtgggtgggcacctggtagaggccgtcgtcatcttcctcacctgc
ccctgagtcactaccggttggggtaagaactgagggggcaaagtcatcaatctcagcgta
aaagttttcgtgtctttcgttttcaggggactcatcctcctgacattttcgccagccgcc
gggcgggccggcctcctttcctggaaatccagccatggatcccacccggggtctgtgtgc
cctctccacacacgacctggcaaaatttcacagtcttcccccggctagaaaggcggcagg
taagcgagcgcaccttcggtgttactccaagctgctctctcttaagagctgggagcaact
ggcctcttttttgtctctgcccccgggacccacgtttacagactttagactatttttcga
agtcaccctgggtcggagaatcgcagattgcgttgtggtagctctgcagccttatccccg
gtgttatattgtagaatttaagacggccatgagcaacacggccaacccgcaaagcgttac
tcgcaaggcacagaggctagagggcaccgcccagttgtgtgactgtgccaattttcttcg
cacgtcctgcccccccgtgctgggcagtcagggcctggaagtcttggcggcgttggtatt
taaaaaccagcgatccctgagaacgctccaggtagagtttccagccctgggccaaaagac
cctccccacctccaccaccggcctgctaaacctcctctcccgctggcaggatggcgctct
ccgggcacgtcttgatagaccccgcccgactgcccagggacacaggccccgaactcatgt
gggccccaagccttcgcaactcactgcgcgtgtcccccgaagcgctcgagctggcagagc
gggaggccgaaagggccaggtcggagcggtgggacaggtgtgcccaggtgctcaaaaata
ggctgctccgcgtggagctggacggcatcatgcgtgaccacctggccagggcggaggaga
tccgccaggacctggatgctgtagtggccttctctgatggcctggagagcatgcaggtca
ggtccccctccacgggagggcgctctgcgccagccccgccctccccatccccagcccagc
cgttcactcggctcaccgggaacgcccagtatgcagtctcaatctctcccacggaccccc
ctctgatggtggccggcagcctggctcaaacgctgcttggtaatctgtacgggaacatca
accagtgggtaccgtccttcggaccctggtacaggaccatgtcggctaatgccatgcagc
ggcgcgtgttccctaagcagctgaggggcaacctgaactttaccaactccgtctccctaa
agctgatgacagaagtggtggcggtgcttgagggcaccacccaggactttttctcagacg
tcaggcacctgccagacctccaggctgccctgatcctctcggtggcctacctgctactcc
aggggggctcctcacaccagcagcgccccctccctgcctcacgggaagagctgctggagc
tgggcccggagagcctagagaaaatcatcgccgacctcaaggccaagtcacccggcggaa
attttatgattttaacaagcggaaacaaggaagcgcgccagtcaatagcccctctcaacc
gacaggcggcatatccacccggcacattcgcggacaataagatttacaacctgtttgtgg
gagcgggactactgcccacgacggccgcgctgaacgtgcccggggcggcgggtcgggacc
gggacctggtgtaccggatcgccaaccagatctttggggaggatgtgccccccttctcat
ctcaccagtggaacctgcgcgtaggtttagccgcactcgaggccctgatgctcgtctaca
cgctctgcgagaccgccaacctggccgaggcggccacccggcgtctacacctatcgtccc
tgctcccccaggcaatgcagcggcgcaagcctgccatggcgtcagctggtatgccgggcg
cctatccagtccagacgcttttccgccacggggagctcttccgcttcatctgggcccact
acgtgaggcccacggtggcggcagacccccaggcctccatcagctctcttttccccgggc
tggttttgctggccctggagctgaagttgatggatgggcaggctccctcccattatgcca
taaacctgaccggacaaaagtttgacaccctctttgagattatcaaccagaagcttttat
ttcacgacccggctgccatgctggcggcgcgcacacagctgcgtctagccttcgaggacg
gcgtcggtgttgccctggggcgcccctcgcccatgcttgcggcgcgggagatcctggagc
gtcagttctcagcctcggatgactacgaccggctgtacttcctgacgctgggctacctgg
cctccccggtggccccaagctgagccagttcctcgcactggagtgggtcattggcaaaaa
ggtaaataaactcatcgcacgggggttttgcctccttctcgtctcttgtttcgggtaggg
gagtaaggccgtgccaggccgccatgctcagggccacggcgtgccagaggccctcgtagt
cgtgcgcatccgagaggatggcacggtccagaagcagatagccggccaggcagaggaagg
ccacaaagagggggcgaaggcgtgcccgaacccgggtttcatgctcgtctgcaccccagt
ggacaaggcagtagaggacacccaccaccaggcggttagggaggacactgccaaggttga
agagcagatttccgtcagccagggtgacctggctcaggtccggcgccctgcgcagtccaa
gctgcgcccacacacatgcacagacggcccctgtgacatcaggccggtcatgcaaaaaca
gacaaagagaccgtgagcggttaccggggcgcagggcctctgccgggaagcccacccggg
ccagggcccggtaaagcaggtaccagtattcatccggcaccttgcgtgccaacacacgat
tcgtgcggtttccagtatttatcacggcttcccgccacaggtaaaagttaacacttaggg
tcagcagcttggtcagggataggtgcaaaaacctgagctcgtcctcgcgcagagcgcaaa
gcggccagttctttagcatcttcaggaggagcccgtgaatcccaggtgtcattcgcgcgt
catccccgcgcacccccagtcccattaacatagcgggcacaatggtgcaggcaccgtctg
tatacgtctgcggcttcgtggagcgcccggacgccccacccaaggacgcctgccttcacc
tggatcccctcaccgtcaagagccagctccctctgaagaagcccttgccactcacggtgg
aacacctgccggatgctccggtcggctcagtctttggcctttaccagagccgagcgggtc
tctttagcgcagcctcgattacctctggggacttcctgtccctgctggactcaatttacc
acgattgcgatattgcacagagtcagcgcctgcccctccctcgagaacccaaggtggagg
ctctgcacgcctggctcccctcactgtcactggcctccctccacccagacataccccaaa
ccaccgcagatggaggcaagctgtccttctttgaccacgtgtctatctgtgccctgggtc
gtcggcgcggcaccacggcagtctacggtacagaccttgcgtgggtcctgaagcacttta
gtgacctggaaccgtctatcgccgcccagattgagaatgacgccaatgccgcaaagcgtg
aatccggatgcccggaagaccaccctctgcccctcacgaagctcatagctaaggcaatcg
atgctggatttctgagaaaccgcgtggagactctgaggcaggacaggggtgtggccaata
tcccagccgagtcgtatttaaaggccagcgacgccccggacctacaaaagccggacaagg
cacttcagagcccaccaccggcctccacagacccagccaccatgctatcaggtaacgcag
gagaaggagcaacagcctgcggaggttcggccgccgcgggccaggacctcatcagcgtcc
cccgcaacacctttatgacactgcttcagaccaacctggacaacaaaccgccgaggcaga
ccccgctaccctacgcggccccgctgccccccttttcccaccaggcaatagccaccgcgc
cttcctacggtcctggggccggagcggtcgccccggccggcggctactttacctccccag
gaggttactacgccgggcccgcgggcggggacccgggtgccttcttggcgatggacgctc
acacctaccacccccacccacacccccctccggcctactttggcttgccgggcctctttg
gcccccctccacccgtgcctccttactacggatcccacttgcgggcagactacgtccccg
ctccctcgcgatccaacaagcggaaaagagaccccgaggaggatgaagaaggcggggggc
tattcccgggggaggacgccaccctctaccgcaaggacatagcgggcctctccaagagtg
tgaatgagttacagcacacgctacaggccctgcgccgggagacgctgtcctacggccaca
ccggagtcggatactgcccccagcagggcccctgctacacccactcggggccttacggat
ttcagcctcatcaaagctacgaagtgcccagatacgtccctcatccgcccccaccaccaa
cttctcaccaggcagctcaggcgcagcctccacccccgggcacacaggcccccgaagccc
actgtgtggccgagtccacgatccctgaggcgggagcagccgggaactctggaccccggg
aggacaccaaccctcagcagcccaccaccgagggccaccaccgcggaaagaaactggtgc
aggcctctgcgtccggagtggctcagtctaaggagcccaccacccccaaggccaagtctg
tgtcagcccacctcaagtccatcttttgcgaggaattgctgaataaacgcgtggcttgaa
agtaaactttattgcgtgttagtacctgtccattcacaggggtatccagcccttgcgccg
cctcccccagcccgccagccaccccagacaggagatgataatgatgaggagcaccggagc
caccacagcacaagtgattaggagcagggcccagtgcacccaggtggtcttagggcgcca
gggatcgattggaaaagggcccagggtcactggcttatgcgtgggacgtttagaaacagg
ccgcctatggggcctgtgactggtgcttgtggtgtgggagactaatgtggtgggggctat
ggtagtggctgggataacagtaagatgcatacgctgagtgagggtccggttggcatggta
ttggtcgtcttcttcccctgcagagtaattgcagtggaccccggaggccacactgcaatt
tctcagtgtcacattgcacgtgtagtaacctgcatgcgcaagggtcacattggggattat
cagagagacggaggtgttggagtcatttacccattctagggtaaggctataattgtaacc
cccgttagttatatgagttccgttgttggaagtagctacggccaagggcagttgtccatc
cccgggagtgtatccccggcccaactcgatccgagagaccgactcattgctaggaacgct
gcaggtgagattcactctagcacctgcatgggcggtgacattttcaaatttaaccagatc
tgagaaaaatgcacaaacagaccccacacagcagcacaatagaagcactaaatgagtcat
tcctaaactgtcagttttaaaactccctgcttctcaggcctaaatatgtggtggggtgtg
cttaggatcactttcatattctgcaacaacagccatacccggaagaggagctgccggttg
ccatttttcaagctgctaaaccacgagtggcagcaggcctaagaagctcctcagcaacat
ggagacctcgaagggaaactggcaggagcagggagtcacgtaggcactagcctcttcatg
tgaggtaagagatcgctaaaaatgggatcagggtatgtaaaccgagttttgcgggggatg
gtgagccagacacggcgggt-gggggaaggagctgacacgattgagtagaaagggccaaa
aatacaccagctataaggaattgctcaggccaaagttgttcctcaggtggctttaggcct
aatgtaggcaattgcgtgcctagaacattgctaatgtgccctgggtttcctgccttcatg
caaatattctacctcccccggcctggtgcaaaatgtctgcctcagaatactaacagctaa
tccaagctaacattctatcagtaaacgggcagaaaactgataaggaccgcggagtttggc
cctccgcggtgtccggtggtcctcacacgtg--ccct---ccccccgggccgatggctga
ggcccggaatatgcaagtgcatctttctaaccagtaggggcctccacctaggtgctttgt
taatctttagtgggaactagtgggagtgctgtgcctcgggtacccctatcctataggtcc
taccggagctccttgtcttgataatccctgtaaacacacaccacctaagaacaaggcatt
gttaacctttggtggaacctagtgttagtgttgtgctgtaaataagtgtccagcgcacca
ctagtcaccaggtgtcaccggaggctacttgcctcagtgccacttttaccttctcaaatc
tatacggggggggggg--gggctctgtaacatttggtgggacctgatgctgctggtgtgc
tgtaaataagtgcctagcacatcacgtaggcaccaggtgtcaccagggctacttgcctcg
gcatctcctcaccggagaaggggttaacaaacccgtggggggtcttagtggaagtgacgt
gctgtgaatacaggtccatagcaccgctatccactatgtctcgcccgggctatatgtcgc
cttacctcccctatatagtcacgaccccaccgaaccaggcatgatgtagaataaaatttt
atgcatcatcttctaatctgtgccgcttggagggaaacatgaccacctgaagtctgttaa
ccaggtcagtggttttgtttccttgatagagacacaaggactgccagccccattggggag
gggg--ggtgggtacgggagagtttgggctcgtttaaacaaagtctcatctgatgctctg
tggcacctcaaggtgaatatagctgcccatcgacgtatcgctggaaaccggtgg------
------------------------------------------------------------
------------------------------------------------------------
------------------------------------------------------------
------------------------------------------------------------
------------------------------------------------------------
------------------------------------------------------------
------------------------------------------------------------
------------------------------------------------------------
------------------------------------------------------------
------------------------------------------------------------
------------------------------------------------------------
------------------------------------------------------------
------------------------------------------------------------
------------------------------------------------------------
------------------------------------------------------------
------------------------------------------------------------
------------------------------------------------------------
------------------------------------------------------------
------------------------------------------------------------
------------------------------------------------------------
------------------------------------------------------------
------------------------------------------------------------
------------------------------------------------------------
------------------------------------------------------------
------------------------------------------------------------
------------------------------------------------------------
------------------------------------------------------------
------------------------------------------------------------
------------------------------------------------------------
------------------------------------------------------------
------------------------------------------------------------
------------------------------------------------------------
------------------------------------------------------------
------------------------------------------------------------
------------------------------------------------------------
------------------------------------------------------------
------------------------------------------------------------
------------------------------------------------------------
------------------------------------------------------------
------------------------------------------------------------
------------------------------------------------------------
------------------------------------------------------------
------------------------------------------------------------
------------------------------------------------------------
------------------------------------------------------------
------------------------------------------------------------
------------------------------------------------------------
------------------------------------------------------------
------------------------------------------------------------
------------------------------------------------------------
------------------------------------------------------------
------------------------------------------------------------
------------------------------------------------------------
------------------------------------------------------------
------------------------------------------------------------
------------------------------------------------------------
------------------------------------------------------------
------------------------------------------------------------
------------------------------------------------------------
------------------------------------------------------------
------------------------------------------------------------
------------------------------------------------------------
------------------------------------------------------------
------------------------------------------------------------
------------------------------------------------------------
------------------------------------------------------------
------------------------------------------------------------
------------------------------------------------------------
------------------------------------------------------------
------------------------------------------------------------
[truncated: 48,874,441 more chars]
