# Supplementary material for: Epstein-Barr Virus in Burkitt Lymphoma in Africa Reveals a Limited Set of Whole Genome and LMP-1 Sequence Patterns: Analysis of Archival Datasets and Field Samples From Uganda, Tanzania, and Kenya
Source: Front Oncol. 2022 Mar 7;12:812224. doi: 10.3389/fonc.2022.812224 (PMC8948429; doi:10.3389/fonc.2022.812224)
Supplement: Supplementary file 4 [file DataSheet_2.zip › lmp1_668_aligned_acc_titled.fa]

>NC_7605
---GTTAGTCATAGTAGCTTAGCTGAACTGGGCCGTGGGGGTCGTCATCATCTCCACCGG
AACCAGAAGAACCCAAAAGCAGCGTAGGAAGGTGTGGATCACCGCCGCCATGGCCGGAAT
CATGACTATGACCGCCGCCTCCGTCTG-TCATCAAAGGCGGGCCCTGGTCACCTCCTTTG
TTTT---CAACCTCTTCCGTCAATTGTGGAGGGCCTCCATCATTTCCAGCAGAGTCGCTA
GGGCTATGAGGCAGCGGGTCATGTGGGCCATTGTCATCAGTGTTGTCAGGGTCCTGTGGG
CCATTGTCATCAGTGTTGTCAGGGTCCTGAGGCAGCGGGTCATGTGGGCCATTGT-----
------------------------------------------------------------
-------------------CATCAGTGTT-GTCAGGGTCCTGTGG---------------
------------------------------GCCATTGTCATCAGTGTTGTCAGGGTCCTG
TGGGCCATTGTCAGGACCACCTCC---AGGTGCGCCTAGGTT---TTGAGAGCAGAGTGG
GGGTCCGTCGCCGGCTC---------------CACTCACGAGCAGGT--GGTGTCTGCCC
------TCGTTGGAGTTAGAGTCAGATTCATGGCCAGAATCATCGGTAGCTTGTTGAGGG
TGCGGGAGGGAGTCATCGTGGTGGTGTTCATCACTGTGTCGTTGTCCATGGTAATACATC
CAGATTAAAATCGCCAGAAACAGGAGGAGCCAAAGGAGATCAACCAATAGAGTCCACCAG
TTTTGTTGTAGATAGAGAGCAATAATGAGCAGGATGAGGTCTAGGAAGAAGGCTAGGAAG
AAGGCCAAAAGCTGCCAGATGGTGG-CACCAAGTCGCCAGAGCATCTCCAATAAGTAGAT
CCAGATACCTAAGACTGCGTTGAAAA-AAGAGTGTTAGGGTTGGAAAAGTGGGGGTGTGG
TAAATAATTCCTAGGGAATGTTAGATCTTACCAAGTAAGCACCCGAAGATGAACAGCACA
ATTCCAAGGAACAATGCCTGTCCGTGCAAATT-----------------CCAGAGAGCGA
TGAGCAGGAGGGTGACTGGGGAAAGAGGAGAAAGTGCGTTAGAGAAGGAAGAGTAAGGGA
AAGGGGGTG--TGGGGCAAAGGGTGTAATACTTACTCATCAGTAGGAGTATACAAAGGGC
TCCAAGTGGACAGAGAAGGTCTCTTCTGAAGATAAAGATGATCAAAATTATAATTATAAG
CATGAG--------------AGCAAAGGAA--TAGAGGACAAGGAGGGCTCCTCCAGTCC
AGTCACTCATAACGATGTACAGCCAAAACAGTAGCGCCAAGAGGAGGAGAAGGAGAGCAA
GGCCTAGGGAAGAGGA-GAGGGGGGGTCCTCGAGGGGGCCGTCGCGGGCCCGGTGGGCCC
CTCTCAAGGTCGTGTTCCATCCTCAGGGCAGTGTGTCAGGAGCAAGGCA---GTTGAG--
-----GAAAGAAGGGGGCAGAGCAGTGTGAGAG-GCTTATGTAGGGCGGCTACGTCAGAG
TAACGCGTGTTTCTTGGGATGTAGGCCCG-GGGGGATTTGCGGGGTCTGCCGGAGGCAGT
ACGGGTACAGATTTCCCGAAAGCGGCGGTGTGTGTGTGCATGTAAGCGTAGAAAGGGGAA
GTAGAAAGCGTGTGTTTGTGTTAGAAAAGCGGGTCCCCG--GGGGGCAAGCTGTGGGAAT
GCGGTGGCCAAGTGCAACAGGAAATGGAA--AGGCAGTGCGGCAATCAGAAGGGGGAGTG
CGTAGTGTTGTGGGAAGCGGCAGTGTAATCTGCACAAAGAGGCGCGGGGCGCGCAACGTT
GGGAGGTCGTTGGCGGCAGGCGGGAGGCCGTGCTTTAGG-GGGGTTCAGGTGAGGCAAGG
CTGTGGGGTAACCGTAGGGGAGGCGGGTGAGGCGGCTAAGAGGGCTAAGGGTCGGCGGGT
GACGAAGCAGCAGAC
>V01555
---GTTAGTCATAGTAGCTTAGCTGAACTGGGCCGTGGGGGTCGTCATCATCTCCACCGG
AACCAGAAGAACCCAAAAGCAGCGTAGGAAGGTGTGGATCACCGCCGCCATGGCCGGAAT
CATGACTATGACCGCCGCCTCCGTCTG-TCATCAAAGGCGGGCCCTGGTCACCTCCTTTG
TTTT---CAACCTCTTCCGTCAATTGTGGAGGGCCTCCATCATTTCCAGCAGAGTCGCTA
GGGCTATGAGGCAGCGGGTCATGTGGGCCATTGTCATCAGTGTTGTCAGGGTCCTGTGGG
CCATTGTCATCAGTGTTGTCAGGGTCCTGAGGCAGCGGGTCATGTGGGCCATTGT-----
------------------------------------------------------------
-------------------CATCAGTGTT-GTCAGGGTCCTGTGG---------------
------------------------------GCCATTGTCATCAGTGTTGTCAGGGTCCTG
TGGGCCATTGTCAGGACCACCTCC---AGGTGCGCCTAGGTT---TTGAGAGCAGAGTGG
GGGTCCGTCGCCGGCTC---------------CACTCACGAGCAGGT--GGTGTCTGCCC
------TCGTTGGAGTTAGAGTCAGATTCATGGCCAGAATCATCGGTAGCTTGTTGAGGG
TGCGGGAGGGAGTCATCGTGGTGGTGTTCATCACTGTGTCGTTGTCCATGGTAATACATC
CAGATTAAAATCGCCAGAAACAGGAGGAGCCAAAGGAGATCAACCAATAGAGTCCACCAG
TTTTGTTGTAGATAGAGAGCAATAATGAGCAGGATGAGGTCTAGGAAGAAGGCTAGGAAG
AAGGCCAAAAGCTGCCAGATGGTGG-CACCAAGTCGCCAGAGCATCTCCAATAAGTAGAT
CCAGATACCTAAGACTGCGTTGAAAA-AAGAGTGTTAGGGTTGGAAAAGTGGGGGTGTGG
TAAATAATTCCTAGGGAATGTTAGATCTTACCAAGTAAGCACCCGAAGATGAACAGCACA
ATTCCAAGGAACAATGCCTGTCCGTGCAAATT-----------------CCAGAGAGCGA
TGAGCAGGAGGGTGACTGGGGAAAGAGGAGAAAGTGCGTTAGAGAAGGAAGAGTAAGGGA
AAGGGGGTG--TGGGGCAAAGGGTGTAATACTTACTCATCAGTAGGAGTATACAAAGGGC
TCCAAGTGGACAGAGAAGGTCTCTTCTGAAGATAAAGATGATCAAAATTATAATTATAAG
CATGAG--------------AGCAAAGGAA--TAGAGGACAAGGAGGGCTCCTCCAGTCC
AGTCACTCATAACGATGTACAGCCAAAACAGTAGCGCCAAGAGGAGGAGAAGGAGAGCAA
GGCCTAGGGAAGAGGA-GAGGGGGGGTCCTCGAGGGGGCCGTCGCGGGCCCGGTGGGCCC
CTCTCAAGGTCGTGTTCCATCCTCAGGGCAGTGTGTCAGGAGCAAGGCA---GTTGAG--
-----GAAAGAAGGGGGCAGAGCAGTGTGAGAG-GCTTATGTAGGGCGGCTACGTCAGAG
TAACGCGTGTTTCTTGGGATGTAGGCCCG-GGGGGATTTGCGGGGTCTGCCGGAGGCAGT
ACGGGTACAGATTTCCCGAAAGCGGCGGTGTGTGTGTGCATGTAAGCGTAGAAAGGGGAA
GTAGAAAGCGTGTGTTTGTGTTAGAAAAGCGGGTCCCCG--GGGGGCAAGCTGTGGGAAT
GCGGTGGCCAAGTGCAACAGGAAATGGAA--AGGCAGTGCGGCAATCAGAAGGGGGAGTG
CGTAGTGTTGTGGGAAGCGGCAGTGTAATCTGCACAAAGAGGCGCGGGGCGCGCAACGTT
GGGAGGTCGTTGGCGGCAGGCGGGAGGCCGTGCTTTAGG-GGGGTTCAGGTGAGGCAAGG
CTGTGGGGTAACCGTAGGGGAGGCGGGTGAGGCGGCTAAGAGGGCTAAGGGTCGGCGGGT
GACGAAGCAGCAGAC
>AJ507799
---GTTAGTCATAGTAGCTTAGCTGAACTGGGCCGTGGGGGTCGTCATCATCTCCACCGG
AACCAGAAGAACCCAAAAGCAGCGTAGGAAGGTGTGGATCACCGCCGCCATGGCCGGAAT
CATGACTATGACCGCCGCCTCCGTCTG-TCATCAAAGGCGGGCCCTGGTCACCTCCTTTG
TTTT---CAACCTCTTCCGTCAATTGTGGAGGGCCTCCATCATTTCCAGCAGAGTCGCTA
GGGCTATGAGGCAGCGGGTCATGTGGGCCATTGTCATCAGTGTTGTCAGGGTCCTGTGGG
CCATTGTCATCAGTGTTGTCAGGGTCCTGAGGCAGCGGGTCATGTGGGCCATTGT-----
------------------------------------------------------------
-------------------CATCAGTGTT-GTCAGGGTCCTGTGG---------------
------------------------------GCCATTGTCATCAGTGTTGTCAGGGTCCTG
TGGGCCATTGTCAGGACCACCTCC---AGGTGCGCCTAGGTT---TTGAGAGCAGAGTGG
GGGTCCGTCGCCGGCTC---------------CACTCACGAGCAGGT--GGTGTCTGCCC
------TCGTTGGAGTTAGAGTCAGATTCATGGCCAGAATCATCGGTAGCTTGTTGAGGG
TGCGGGAGGGAGTCATCGTGGTGGTGTTCATCACTGTGTCGTTGTCCATGGTAATACATC
CAGATTAAAATCGCCAGAAACAGGAGGAGCCAAAGGAGATCAACCAATAGAGTCCACCAG
TTTTGTTGTAGATAGAGAGCAATAATGAGCAGGATGAGGTCTAGGAAGAAGGCTAGGAAG
AAGGCCAAAAGCTGCCAGATGGTGG-CACCAAGTCGCCAGAGCATCTCCAATAAGTAGAT
CCAGATACCTAAGACTGCGTTGAAAA-AAGAGTGTTAGGGTTGGAAAAGTGGGGGTGTGG
TAAATAATTCCTAGGGAATGTTAGATCTTACCAAGTAAGCACCCGAAGATGAACAGCACA
ATTCCAAGGAACAATGCCTGTCCGTGCAAATT-----------------CCAGAGAGCGA
TGAGCAGGAGGGTGACTGGGGAAAGAGGAGAAAGTGCGTTAGAGAAGGAAGAGTAAGGGA
AAGGGGGTG--TGGGGCAAAGGGTGTAATACTTACTCATCAGTAGGAGTATACAAAGGGC
TCCAAGTGGACAGAGAAGGTCTCTTCTGAAGATAAAGATGATCAAAATTATAATTATAAG
CATGAG--------------AGCAAAGGAA--TAGAGGACAAGGAGGGCTCCTCCAGTCC
AGTCACTCATAACGATGTACAGCCAAAACAGTAGCGCCAAGAGGAGGAGAAGGAGAGCAA
GGCCTAGGGAAGAGGA-GAGGGGGGGTCCTCGAGGGGGCCGTCGCGGGCCCGGTGGGCCC
CTCTCAAGGTCGTGTTCCATCCTCAGGGCAGTGTGTCAGGAGCAAGGCA---GTTGAG--
-----GAAAGAAGGGGGCAGAGCAGTGTGAGAG-GCTTATGTAGGGCGGCTACGTCAGAG
TAACGCGTGTTTCTTGGGATGTAGGCCCG-GGGGGATTTGCGGGGTCTGCCGGAGGCAGT
ACGGGTACAGATTTCCCGAAAGCGGCGGTGTGTGTGTGCATGTAAGCGTAGAAAGGGGAA
GTAGAAAGCGTGTGTTTGTGTTAGAAAAGCGGGTCCCCG--GGGGGCAAGCTGTGGGAAT
GCGGTGGCCAAGTGCAACAGGAAATGGAA--AGGCAGTGCGGCAATCAGAAGGGGGAGTG
CGTAGTGTTGTGGGAAGCGGCAGTGTAATCTGCACAAAGAGGCGCGGGGCGCGCAACGTT
GGGAGGTCGTTGGCGGCAGGCGGGAGGCCGTGCTTTAGG-GGGGTTCAGGTGAGGCAAGG
CTGTGGGGTAACCGTAGGGGAGGCGGGTGAGGCGGCTAAGAGGGCTAAGGGTCGGCGGGT
GACGAAGCAGCAGAC
>NC_9334
---GTTAGTCATAGTAGCTTAGCTGAACTGGGCCGTGGGGGTCGTCATCATCTCCACCGG
AACCAGAAGTACCCAAAAGCAGCGTAGGAAGGTGTGGATCACCGC---------------
---------------CGCCACCGTCTG-TCATCGAAGGCGGGCCCCGGTCACCTCCTTTG
TTTT---CAACCTCTTCCGTCAAATTTGGTGGGCCTCCATCATTTCCAGCAGAGTCGCTA
GGGTTATGAGGCAGCGGGTCATGTGGGCCATTGTCAGCAGTGTTGTCAGGGTCCTGTGGG
CCATTGTCATCAGTGTTGTCAGGGTCCTG-------------------------------
------------------------------------------------------------
------------------------------------------TGGGCCATTGT-------
-----CATCAGTGTTGTCAGGGTCCTGTGGGCCATTGTCATCAGTGTTGTCAGGGTCCTG
TGGGCCATTGTCAGGACCACCTCC---AGGTGCGCCTAGGTT---TTGAGAGCAGAGTGG
GGGTCCGTCGCCGGCTC---------------CAGTCACGAGCAGGT--GGTGTCTGCCC
------TCGTTGGAGTTAGAGTCAGATTCATGGCCAGAATCATCGGTAGCTTGTTGAGGG
TGCGGGAGGGAGTCATCGTGGTGGTGTTCATCACTGTGTCGTTGTCCATGGTAATACATC
CAGATCAAAATCGCCAGAAACAGGAGGAGCCAAAGGAGATCAACCAATAGAGTCCACCAG
TTTTGTTGCAGATAGAGAGCAATAATGAGCAGGATGAGGTCTAGGAAGAAGGCTAGGAAG
AAGGCCAAAAGCTGCCAGATGGTGG-CACCAAGTCGCCAGAGAATCTCCAATAAGTAGAT
CCAGAGACCTAAGACTGCGTTGAAAA-AAGAGTGTTAGGGTTGGAAAAGTGGGGGTGTGG
TAAATAATTCCCAGGGAATGTTAGATCTTACCAAGTAAGCACCCGAAGATGAACAGCACA
ATTCCAAGGTACAATGCCTGTCCGTGCAAATT-----------------CCAGAGAGCGA
TGAGCAGGAGGGTGACTGGGGAAAGAGGAGAAAGTGCGTTAGAGAAGGAAGAGTAAGGGA
AAGGGGGTG--TGGGGCAAAGGGTGTAATACTTACTCATCAGTAGGAGTAGACAAAGGGC
TCCAAGTGGACAGAGAAGGTCTCTTCTGAAGATAAAGATGATCAAAATTATAATTATAAG
TATGAG--------------AGCAAAGGAA--TAGAGGACAAGGAGGGCTCCTCCAGTCC
AGTCACTCATAACGATGTACAGCCAAAACAGTAGCGCCAAGAGGAGGAGAAGGAGAGCAA
GGCCTAGGGAAGAGGA-GAGGGGGGGTCCTCGAGGGGGCCGTCGCGGGCCCGGTGGGCCC
CTCTCAAGGTCGTGTTCCATCCTCAGGGCAGTGTGTCAGGAGCAAGGCA---GTTGAG--
-----GAAAGAAGGGGGCAGAGCAGTGTGAGAG-GCTTATGTAGGGCGGCTACGTCAGAG
TAACGCGTGTTTCTTGGGATGTAGGGCCG-GGGGGATTTGCGGGGTCTGCCGGAGGCAGT
ACGGGTACAGATTTCCCGAAAGCGGCGGTGTGTGTGTGCATGTAAGCGTAAAAAGGGGAA
GTAGAAAGCGTGTGTTAGTGTTAGAAAAGCGGGTCCCC-G-GGGGGCAAGCTGTGGGAAT
GCGGTGGGCAAGTGCAACAGGAAATGGAA--AGGCAGTGCGGCAATCAGAAGGGGGAGTG
CGTAGTGTTGTGGGAAGCGGCAGTGTAATCTGCACAAAGAGGCGTGGGGCGCGCAACGTT
GGGAGGTCGTTGGCGGCAGGCGGGAGGCCGTGCTTTAGG-GGGGTTCAGGTGAGGCAAGG
CTGTGGGGTAACCGTAGGGGAGGCGGGTGAGGCGGCTAAGAGGGCTAAGGGTCGGCGGGT
GACGAAGCAGCAGAC
>KP968257
---GTTAGTCATAGTAGCTTAGCTGAACTGGGCCGTGGGGGTCGTCATCATCTCCACCGG
AACCAGAAGTACCCAAAAGCAGCGTAGGAAGGTGTGGATCAC------------------
------------CGCCGCCACCGTCTG-TCATCGAAGGCGGGCCCCGGTCACCTCCTTTG
TTTT---CAACCTCTTCCGTCAAATGTGGAGGGCCTCCATCATTTCCAGCAGAGTCGCTA
GGGTTATGAGGCAGCGGGTCATGTGGGCCATTGTCATCAGTGTTGTCAGGGTCCTGTGGG
CCATTGTCATCAGTGTTGTCAGGGTCCTGAGGCAG-------------------------
------------------------------------------------------------
---------------------------------CGGGTCCTGTGGGCCATTGT-------
-----CATCAGTGTTGTCAGGGTCCTGTGGGCCATTGTCATCAGTGTTGTCAGGGTCCTG
TGGGCCATTGTCAGGACCACCTCC---AGGTGCGCCTAGGTT---TTGAGAGCAGAGTGG
GGGTCCGTCGCCGGCTC---------------CAGTCACGAGCAGGT--GGTGTCTGCCC
------TCGTTGGAGTTAGAGTCAGATTGATTGCTAGAATCATCGGTAGCTTGTTGAGGG
TGCGGGAGGGAGTCATCGTGGTGGTGTTCATCACTGTGTCGTTGTCCATGGTAATACATC
CAGATTAAAATCGCCAGAAACAGGAGGAGCCAAAGGAGATCAACCAATAGAGTCCACCAG
TTTTGTTGTAGATAGAGAGCAATAATGAGCAGGAGGATGTCTAGGAAGAAGGCTAGGAAG
AAGGCCAAAAGCTGCCAGATGGTGG-CACCAAGTCGCCAGAGAATCTCCAAGAAGTAGAC
CCAGATACCTAAGACTGCGTTGAAAAAAAGAGTGTTAGGGTTGGAAAAGTGGGGATGTGG
TAAATAAGTCCTAGGGAATGTTAGATCTTACCAAGTAAGCACCCGAAGATGAACAGCACA
ATTCCAAGGTACAATGCCTGTCCGTGCAAATT-----------------CCAGAGAGCGA
TGAGCAGGAGGGTGACTGGGGAAAGAGGAGAAAGTGCGTTAGAGAAGGAAGAGTAAGGGA
AAGGGGGTG--TGGGGCAAAGGGTGTAATACTTACTCATCAGTAGGAGTAGACAAAGGGC
TCCAAGTGGACAGAGAAGGTCTCTTCTGAAGATAAAGATGATCAAAATGATAATCACAAG
CATGAG--------------AGCAAAGGCA--TAGAGGACAAGGAGGGCTCCTCCAGTCC
AGTTACTCATAATGATGTACAGCCAAAACAGTAGCGCCAAGAGCAGGAGAAGGAGAGCAA
GGCCCATGGAAGAGGA-GAGGGGGGGTCCTCGAGGGGGCCGTCGCGGGCCCGGTGGGCCC
CTCTCAAGGTCCAGGTCCATGCTCAGGGCAGTGTGTCAGGAGCCAGGCA---GTTGAG--
-----GAAAGAAGGGGGCAGAGTAGTGTGAGAG-GCTTATGTAGGGCGGCGACGTGAGAG
TTACGCGTGTTTCTGGGGATGTAGGCCCG-GGGGGATTTGCGGGGTCTGCCGGAGGCAGT
ACGGGTGCAGATTTCCCGAAAGCGGCGGTGTGTGTGTGCATGTAAGCGTAAAAAGGGGAA
GTAGGAAGCGTGTGTTAGTGTTAGAAAAGCGGGTCCCC-G-GGGGGCAAGCTGTGGGAAT
GTGGTGGGCAAGTGCAGCAGGAAATGGAA--AGGCAGTGCGGCAATCACAAGGGGGAGTG
CGTAGTGTTGTGGGAAGCGGCAGTGTAATCCGCACAAAGAGGCGCGGGGCGCGCAACGTT
GGGAGGTCGTCGGCGGCAGGCGGGAGGCCGTGTTTTAGG-GGGGTTCAGGTGAGGCAAGG
CTGTGGGTTCACCGTAGGGGAGGTGGGTGAGGCGGCTAAGAGGGCTAAGGGTCGGCGGGT
GACGAAGCAGCAGAC
>KP968258
---GTTAGTCATAGTAGCTTAGCTGAACTGGGCCGTGGGGGTCGTCATCATCTCCACCGG
AACCAGAAGTACCCAAAAGCAGCGTAGGAAGGTGTGGATCAC------------------
------------CGCCGCCACCGTCTG-TCATCGAAGGCGGGCCCCGGTCACCTCCTTTG
TTTT---CAACCTCTTCCGTCAAATTTGGAGGGCCTCCATCATTTCCAGCAGAGTCGCTA
GGGTTATGAGGCAGCGGGTCATGTGGGCCATTGTCATCAGTGTTGTCAGGGTCCTGTGGG
CCATTGTCATCAGTGTTGTCAGGGTCCTGAGGCAG-------------------------
------------------------------------------------------------
---------------------------------CGGGTCATGTGGGCCATTGT-------
-----CATCAGTGTTGTCAGGGTCCTGTGGGCCATTGTCATCAGTGTTGTCAGGGTCCTG
TGGGCCATTGTCAGGACCACCTCC---AGGTGCGCCTAGGTT---TTGAGAGCAGAGTGG
GGGTCCGTCGCCGGCTC---------------CACTCACGAGCAGGT--GGTGTCTGCCC
------TCGTTGGAGTTAGAGTCAGATTGATTGCTAGAATCATCGGTAGCTTGTTGAGGG
TGCGGGAGGGAGTCATCGTGGTGGTGTTCATCACTGTGTCGTTGTCCATGGTAATACATC
CAGATTAAAATCGCCAGAAACAGGAGGAGCCAAAGGAGATCAACCAATAGAGTCCACCAG
TTTTGTTGTAGATAGAGAGCAATAATGAGCAGGAGGATGTCTAGGAAGAAGGCTAGGAAG
AAGGCCAAAAGCTGCCAGATGGTGG-CACCAAGTCGCCAGAGAATCTCCAAGAAGTAGAC
CCAGATACCTAAGACTGCGTTGAAAAAAAGAGTGTTAGGGTTGGAAAAGTGGGGATGTGG
TAAATAAGTCCTAGGGAATGTTAGATCTTACCAAGTAAGCACCCGAAGATGAACAGCACA
ATTCCAAGGTACAATGCCTGTCCGTGCAAATT-----------------CCAGAGAGCGA
TGAGCAGGAGGGTGACTGGGGAAAGAGGAGAAAGTGCGTTAGAGAAGGAAGAGTAAGGGA
AAGGGGGTG--TGGGGCAAAGGGTGTAATACTTACTCATCAGTAGGAGTAGACAAAGGGC
TCCAAGTGGACAGAGAAGGTCTCTTCTGAAGATAAAGATGATCAAAATGATAATCACAAG
CATGAG--------------AGCAAAGGCA--TAGAGGACAAGGAGGGCTCCTCCAGTCC
AGTTACTCATAATGATGTACAGCCAAAACAGTAGCGCCAAGAGCAGGAGAAGGAGAGCAA
GGCCTATGGAAGAGGA-GAGGGGGGGTCCTCGAGGGGGCCGTCGCGGGCCCGGTGGGCCC
CTCTCAAGGTCCAGGTCCATGCTCAGGGCAGTGTGTCAGGAGCCAGGCA---GTTGAG--
-----GAAAGAAGGGGGCAGAGTAGTGTGAGAG-GCTTATGTAGGGCGGCGACGTGAGAG
TTACGCGTGTTTCTGGGGATGTAGGCCCG-GGGGGATTTGCGGGGTCTGCCGGAGGCAGT
ACGGGTGCAGATTTCCCGAAAGCGGCGGTGTGTGTGTGCATGTAAGCGTAAAAAGGGGAA
GTAGGAAGCGTGTGTTAGTGTTAGAAAAGCGGGTCCCC-G-GGGGGCAAGCTGTGGGAAT
GTGGTGGGCAAGTGCAGCAGGAAATGGAA--AGGCAGTGCGGCAATCACAAGGGGGAGTG
CGTAGTGTTGTGGGAAGCGGCAGTGTAATCCGCACAAAGAGGCGCGGGGCGCGCAACGTT
GGGAGGTCGTCGGCGGCAGGCGGGAGGCCGTGTTTTAGG-GGGGTTCAGGTGAGGCAAGG
CTGTGGGTTCACCGTAGGGGAGGTGGGTGAGGCGGCTAAGAGGGCTAAGGGTCGGCGGGT
GACGAAGCAGCAGAC
>KP968259
---GTTAGTCATAGTAGCTTAGCTGAACTGGGCCGTGGGGGTCGTCATCATCTCCACCGG
AACCAGAAGTACCCAAAAGCAGCGTAGGAAGGTGTGGATCACCGCCGCCACGGCCGGAAT
CATGACTATGACCGCCGCCACCGTCTG-TCATCAAAGGCGGGCCCTGGTCACCTCCTTTG
TTTT---CAACCTCTTCCGTCAATTGTGGAGGGCCTCCATCATTTCCAGCAGAGTCGCTA
GGGTTATGAGGCAGCGGGTCATGTGGGCCATTGTCATCAGTGTTGTCAGGGTCCTGTGGG
CCATTGTCATCCGTGTTGTCAGGGTCCTGAGGCAG-------------------------
------------------------------------------------------------
---------------------------------CGGGTCATGTGGGCCACTGT-------
-----CATCAGTGTTGTCAGGGTCCTGTGGGCCATTGTCATCAGTGTTGTCAGGGTCCTG
TGGGCCATTGTCAGGACCACCTCC---AGGTGCGCCTAGGTT---TTGAGAGCAGAGTGG
GGGTCCGTCGCCGGCTC---------------CACTCACGAGCAGGT--GGTGTCTGCCC
------TCGTTGGAGTTAGAGTCAGATTGATTGCTAGAATCATCGGTAGCTTGTTGAGGG
TGCGGGAGGGAGTCATCGTGGTGGTGTTCATCACTGTGTCGTTGTCCATGGTAATACATC
CAGATTAAAATCGCCAGAAACAGGAGGAGCCAAAGGAGATCAACCAATAGAGTCCACCAG
TTTTGTTGTAGATAGAGAGCAATAATGAGCAGGAGGATGTCTAGGAAGAAGGCTAGGAAG
AAGGCCAAAAGCTGCCAGATGGTGG-CACCAAGTCGCCAGAGAATCTCCAAGAAGTAGAC
CCAGATACCTAAGACTGCGTTGAAAAAAAGAGTGTTAGGGTTGGAAAAGTGGGGATGTGG
TAAATAAGTCCTAGGGAATGTTAGATCTTACCAAGTAAGCACCCGAAGATGAACAGCACA
ATTCCAAGGTACAATGCCTGTCCGTGCAAATT-----------------CCAGAGAGCGA
TGAGCAGGAGGGTGACTGGGGAAAGAGGAGAAAGTGCGTTAGAGAAGGAAGAGTAAGGGA
AAGGGGGTG--TGGGGCAAAGGGTGTAATACTTACTCATCAGTAGGAGTAGACAAAGGGC
TCCAAGTGGACAGAGAAGGTCTCTTCTGAAGATAAAGATGATCAAAATGATAATCACAAG
CATGAG--------------AGCAAAGGCA--TAGAGGACAAGGAGGGCTCCTCCAGTCC
AGTTACTCATAATGATGTACAGCCAAAACAGTAGTGCCAAGAGCAGGAGAAGGAGAGCAA
GGCCTATGGAAGAGGA-GAGGGGGGGTCCTCGAGGGGGCCGTCGCGGGCCCGGTGGGCCC
CTCTCAAGGTCCAGGTCCATGCTCAGGGCAGTGTGTCAGGAGCCAGGCA---GTTGAG--
-----GAAAGAAGGGGGCAGAGTAGTGTGAGAG-GCTTATGTAGGGCGGCGACGTGAGAG
TTACGCGTGTTTCTGGGGAAGTAGGCCCG-GGGGGATTTGCGGGGTCTGCCGGAGGCAGT
ACGGGTGCAGATTTCCCGAAAGCGGCGGTGTGTGTGTGCATGTAAGCGTAAAAAGGGGAA
GTAGGAAGCGTGTGTTAGTGTTAGAAAAGCGGGTCCCC-G-GGGGGCAAGCTGTGGGAAT
GTGGTGGGCAAGTGCAGCAGGAAATGGAA--AGGCAGTGCGGCAATCACAAGGGGGAGTG
CGTAGTGTTGTGGGAAGCGGCAGTGTAATCCGCACAAAGAGGCGCGGGGCGCGCAACGTT
GGGAGGTCGTCGGCGGCAGGCGGGAGGCCGTGTTTTAGG-GGGGTTCAGGTGAGGCAAGG
CTGTGGGTTCACCGTAGGGGAGGTGGGTGAGGCGGCTAAGAGGGCTAAGGGTCG------
---------------
>KP968260
---GTTAGTCATAGTAGCTTAGCTGAACTGGGCCGTGGGGGTCGTCATCATCTCCACCGG
AACCAGAAGTACCCAAAAGCATCGTAGGAAGGTGTGGATCAGCGCCGCCATGGCCGGAAT
CATGACTATGACCGTCGCCACCGTCTG-TCATCGGAGGCGGGCCCTGGTCACCTTGTTTG
TTTT---CAACCTCTTCCGTCAATTGTGGCGGGCCTCCATCATTTCCAGCAGAGTCGCTA
GGGTTATGAGGCAGCGGGTCATGTGGGCCATTGTCATCAGTGTTGTCAGGGCCCTGTGGG
CCATTGTCATCAGTGTTGTCAGGGTCCTGAGGCAG-------------------------
------------------------------------------------------------
---------------------------------CGGGCCCTGTGGGCCATTGT-------
-----CATCAGTGTTGTCAGGGTCCTGTGGGCCATTGTCATCAGTGTTGTCAGGGTCCTG
TGGGTCATTGTCAGGACCACCTCC---ATGTGCGCCTAGGTT---TTGAGAGCAGAGTGG
GGGTCCGTCGCCGGCCC---------------CACTCACGAGCAGGT--GGTGTCTGCCC
------TCGTTGGAGTTAGAGTCAGATTCATGGCTAGAATCGTCGGTAGCTTGTTGAGGG
TGCGGGAGGGAGTCATCGTGGTGGTGTTCATCAGTGTGTCGTGGTCCATGATAATACATC
CAGATTAAAATGGCCATAAACAGGAGGAGCCAAAGGAGATCAACCAATAGAGTCCACCAG
TTTTGTTGTAGATAGAGAGCAATAATAAGCAGGATGATGGCTAGGAAGAAGGCTAGGATG
AAGGCCAAAAGCTGCCAGATGGTGG-CACCAAGCCGCCAGAGAATCTCCAAGAAGTAGAT
CCAGAGACCTAAGACTGCGTTGAAAAAAAGAGTGTTAGGGCTGGAAAGGTGAGGGTGTGG
TAAATAAGTCCTAGGGAATGTTAGATCTTACCAAGTAAGCAGCCAAAGATGAACAGCACA
ATTCCAAGGTACAATGCCTGTCCGTGCAAATT-----------------CCAGAGAGCGA
TGAGTAGGAGGGTGACTGGGGAAAGAGGAGAAAGTGCGTTAGAGAAGGAAGCGTAAGGGA
AAGGGGGTG--GGGGGCAAAGGGTGTAATACTTACTCATCAGTAGGAGTAGACCAAGGCC
TCCAAGTGGACAGAGAAGGTCTCTTCTGAAGATAAAGATGATGAGAATGATAATAATAAG
CATGAG--------------AGCAAAGGAA--TAGAGGACAAGGAGCGCTCCTCCAGTCC
AGTTACTCATAACGATATACAGCCAGAACAGTAGCGCCAAGAGCAGGAGAAGGAGAGCAA
GGCCTATGGAAGAGGA-GAGGGGGGGTCCTAGAGGGGGCCGTGGCGGGCCCGGTGGGCCC
CTCTCAAGGTCGCGTTCCATGCTCAGGGTAGTGTGGCAGGAGCAAGGCA---ACTGAG--
-----GAAAGAAGCTGACAGAGCAGTGACAGAG-GCTTATGTAGGCCGCCTACGAGAGAG
TAACGCGTGTTTCTGGGGATGGAGGCCCG-GGGGGATTTGCGGGGTCTGCCGGAGGCAGT
ACGGGCGCCGCTTTCCCGAAAGCGGCGTAGTGTGTGTGCATGTAAGCGTTAAAAGAGGAA
GTAGAAAGCGTGTGTTTGTGTTAGAAAAGCAAGTCCCC-G-AGGGGCAAGCTGTGGGAAT
GCGGTGGTAAAGCGTAGCAGGAAATGGAA--AGGCAGTGCGGCAATCACAAGGGGGAGTG
AGCAGTGTTGTGGGAAGCGGCAGTGTAATCCACACAAAGAGGCGTAGGGCGCGCAACGTT
GGGAGGTCGTTGTCGGCAGGCGGGAGGCTGTGCTTTAGG-GGGGTTCAGGTGAGGCAAGG
CTGTGGGGTAACCGTAGGGGAGGCGGGTGAGGCGGATAAGAGGGCTAAGGGTCGGCGGGT
GACGAAGCAGCAGAC
>KP968261
---GTTAGTCATAGTAGCTTAGCTGAACTGGGCCGTGGGGGTCGTCATCATCTCCACCGG
AACCAGAAGTACCCAAAAGCAGCGTAGGAAGGTGTGGATCACCGC---------------
---------------CGCCACCGTCTG-TCATCGAAGGCGGGCCCCGGTCACCTCCTTTG
TTTT---CAACCTCTTCCGTCACATTTGGAGGGCCTCCATCATTTCCAGCAGAGTCGCTA
GGGTTATGAGGCAGCGGGTCATGTGGGCCATTGTCATCAGTGTTGTCAGGGTCCTGTGGG
CCATTGTCATCAGTGTTGTCAGGGTCCC--------------------------------
------------------------------------------------------------
----------------------------------GGGTCATGTGGGCCATTGT-------
-----CATCAGTGTTGTCAGGGTCCTGTGGGCCATTGTCATCAGTGTTGTCAGGGTCCTG
TGGGCCATTGTCAGGACCACCTCC---AGGTGCGCCTAGGTT---TTGAGAGCAGAGTGG
GGGTCCGTCGCCGGCTC---------------CACTCACGAGCAGGT--GGTGTCTGCCC
------TCGTTGGAGTTAGAGTCAGATTGATTGCTAGAACCATCGGTCGCTTGTTGAGGG
TGCGGGAGGGAGTCATCGTGGTGGTGTTCATCACTGTGTCGTTGTCCATGGTAATACATC
CAGATTAAAATCGCCAGAAACAGGAGGAGCCAAAGGAGATCAACCAATAGAGTCCACCAG
TTTTGTTGTAGATAGAGAGCAATAATGAGCAGGAGGATGTCTAGGAAGAAGGCTAGGAAG
AAGGCCAAAAGCTGCCAGATGGTGG-CACCAAGTCGCCAGAGAATCTCCAAGAAGTAGAC
CCAGATACCTAAGACTGCGTTGAAAAAAAGAGTGTTAGGGTTGGAAAAGTGGGGATGTGG
TAAATAAGTCCTAGGGAATGTTAGATCTTACCAAGTAAGCACCCGAAGATGAACAGCACA
ATTCCAAGGTACAATGCCTGTCCGTGCAAATT-----------------CCAGAGAGCGA
TGAGCAGGAGGGTGACTGGGGAAAGAGGAGAAAGTGCGTTAGAGAAGGAAGAGTAAGGGA
AAGGGGGTG--TGGGGCAAAGGGTGTAATACTTACTCATCAGTAGGAGTAGACAAAGGGC
TCCAAGTGGACAGAGAAGGTCTCTTCTGAAGATAAAGATGATCAAAATGATAATCACAAG
CATGAG--------------AGCAAAGGCA--TAGAGGACAAGGAGGGCTCCTCCAGTCC
AGTTACTCATAATGATGTACAGCCAAAACAGTAGCGCCAAGAGCAGGAGAAGGAGAGCAA
GGCCTATGGAAGAGGA-GAGGGGGGGTCCTCGAGGGGGCCGTCGCGGGCCCGGTGGGCCC
CTCTCAAGGTCCAGGTCCATGCTCAGGGCAGTGTGTCAGGAGCCAGGCA---GTTGAG--
-----GAAAGAAGGGGGCAGAGTAGTGTGAGAG-GCTTATGTAGGGCGGCGACGTGAGAG
TTACGCGTGTTTCTGGGGATGTAGGCCCG-GGGGGATTTGCGGGGTCTGCCGGAGGCAGT
ACGGGTGCAGATTTCCCGAAAGCGGCGGTGTGTGTGTGCATGTAAGCGTAAAAAGGGGAA
GTAGGAAGCGTGTGTTAGTGTTAGAAAAGCGGGTCCCC-G-GGGGGCAAGCTGTGGGAAT
GTGGTGGGCAAGTGCAGCAGGAAATGGAA--AGGCAGTGCGGCAATCACAAGGGGGAGTG
CGTAGTGTTGTGGGAAGCGGCAGTGTAATCCGCACAAAGAGGCGCGGGGCGCGCAACGTT
GGGAGGTCGTCGGCAGCAGGCGGGAGGCCGTGTTTTAGG-GGGGTTCAGGTGAGGCAAGG
CTGTGGGTTCACCGTAGGGGAGGTGGGTGAGGCGGCTAAGAGGGCTAAGGGTCGGCGGGT
GACGAAGCAGCAGAC
>KP968262
---GTTAGTCATAGTAGCTTAGCTGAACTGGGCCGTGGGGGTCGTCATCATCTCCACCGG
AACCAGAAGTACCCAAAAGCAGCGTAGGAAGGTGTGGATCAC------------------
------------CGCCGCCACCGTCTG-TCATCGAAGGCGGGCCCCGGTCACCTCCTTTG
TTTT---CAACCTCTTCCGTCAAATTTGGAGGGCCTCCATCATTTCCAGCAGAGTCGCTA
GGGTTATGAGGCAGCGGGTCATGTGGGCCATTGTCATCAGTGTTGTCAGGGTCCTGTGGG
CCATTGTCATCAGTGTTGTCAGGGTCCTGAGGCAG-------------------------
------------------------------------------------------------
---------------------------------CGGGTCATGTGGGCCATTGT-------
-----CATCAGTGTTGTCAGGGTCCTGTGGGCCATTGTCATCAGTGTTGTCAGGGTCCTG
TGGGCCATTGTCAGGACCACCTCC---AGGTGCGCCTAGGTT---TTGAGAGCAGAGTGG
GGGTCCGTTGCCGGCTC---------------CACTCACGAGCAGGT--GGTGTCTGCCC
------TCGTTGGAGTTAGAGTCAGATTGATTGCTAGAATCATCGGTCGCTTGTTGAGGG
TGCGGGAGGGAGTCATCGTGGTGGTGTTCATCACTGTGTCGTTGTCCATGGTAATACATC
CAGATTAAAATCGCCAGAAACAGGAGGAGCCAAAGGAGATCAACCAATAGAGTCCACCAG
TTTTGTTGTAGATAGAGAGCAATAATGAGCAGGAGGATGTCTAGGAAGAAGGCTAGGAAG
AAGGCCAAAAGCTGCCAGATGGTGG-CACCAAGTCGCCAGAGAATCTCCAAGAAGTAGAC
CCAGATACCTAAGACTGCGTTGAAAAAAAGAGTGTTAGGGTTGGAAAAGTGGGGATGTGG
TAAATAAGTCCTAGGGAATGTTAGATCTTACCAAGTAAGCACCCGAAGATGAACAGCACA
ATTCCAAGGTACAATGCCTGTCCGTGCAAATT-----------------CCAGAGAGCGA
TGAGCAGGAGGGTGACTGGGGAAAGAGGAGAAAGTGCGTTAGAGAAGGAAGAGTAAGGGA
AAGGGGGTG--TGGGGCAAAGGGTGTAATACTTACTCATCAGTAGGAGTAGACAAAGGGC
TCCAAGTGGACAGAGAAGGTCTCTTCTGAAGATAAAGATGATCAAAATGATAATCACAAG
CATGAG--------------AGCAAAGGCA--TAGAGGACAAGGAGGGCTCCTCCAGTCC
AGTTACTCATAATGATGTACAGCCAAAACAGTAGCGCCAAGAGCAGGAGAAGGAGAGCAA
GGCCTATGGAAGAGGA-GAGGGGGGGTCCTCGAGGGGGCCGTCGCGGGCCCGGTGGGCCC
CTCTCAAGGTCCAGGTCCATGCTCAGGGCAGTGTGTCAGGAGCCAGGCA---GTTGAG--
-----GAAAGAAGGGGGCAGAGTAGTGTGAGAG-GCTTATGTAGGGCGGCGACGTGAGAG
TTACGCGTGTTTCTGGGGATGTAGGCCCG-GGGGGATTTGCGGGGTCTGCCGGAGGCAGT
ACGGGTGCAGATTTCCCGAAAGCGGCGGTGTGTGTGTGCATGTAAGCGTAAAAAGGGGAA
GTAGGAAGCGTGTGATAGTGTTAGAAAAGCGGGTCCCC-G-GGGGGCAAGCTGTGGGAAT
GTGGTGGGCAAGTGCAGCAGGAAATGGAA--AGGCAGTGCGGCAATCACAAGGGGGAGTG
CGTAGTGTTGTGGGAAGCGGCAGTGTAATCCGCACAAAGAGGCGCGGGGCGCGCAACGTT
GGGAGGTCGTCGGCAGCAGGCGGGAGGCCGTGTTTTAGG-GGGGTTCAGGTGAGGCAAGG
CTGTGGGTTCACCGTAGGGGAGGTGGGTGAGGCGGCTAAGAGGGCTAAGGGTCGGCGGGT
GACGAAGCAGCAGAC
>KP968263
---GTTAGTCATAGTAGCTTAGCTGAACTGGGCCGTGGGGGTCGTCATCATCTCCACCGG
AACCAGAAGTACCCAAAAGCAGCGTAGGAAGGTGTGGATCAC------------------
------------CGCCGCCACCGTCTG-TCATCGAAGGCGGGCCCCGGTCACCTCCTTTG
TTTT---CAACCTCTTCCGTCAAATTTGGAGGGCCTCCATCATTTCCAGCAGAGTCGCTA
GGGTTATGAGGCAGCGGGTCATGTGGGCCATTGTCATCAGTGTTGTCAGGGTCCTGTGGG
CCATTGTCATCAGTGTTGTCAGGGTCCTGAGGCAG-------------------------
------------------------------------------------------------
---------------------------------CGGGTCATGTGGGCCATTGT-------
-----CATCAGTGTTGTCAGGGTCCTGTGGGCCATTGTCATCAGTGTTGTCAGGGTCCTG
TGGGCCATTGTCAGGACCACCTCC---AGGTGCGCCTAGGTT---TTGAGAGCAGAGTGG
GGGTCCGTTGCCGGCTC---------------CACTCACGAGCAGGT--GGTGTCTGCCC
------TCGTTGGAGTTAGAGTCAGATTGATTGCTAGAATCATCGGTCGCTTGTTGAGGG
TGCGGGAGGGAGTCATCGTGGTGGTGTTCATCACTGTGTCGTTGTCCATGGTAATACATC
CAGATTAAAATCGCCAGAAACAGGAGGAGCCAAAGGAGATCAACCAATAGAGTCCACCAG
TTTTGTTGTAGATAGAGAGCAATAATGAGCAGGAGGATGTCTAGGAAGAAGGCTAGGAAG
AAGGCCAAAAGCTGCCAGATGGTGG-CACCAAGTCGCCAGAGAATCTCCAAGAAGTAGAC
CCAGATACCTAAGACTGCGTTGAAAAAAAGAGTGTTAGGGTTGGAAAAGTGGGGATGTGG
TAAATAAGTCCTAGGGAATGTTAGATCTTACCAAGTAAGCACCCGAAGATGAACAGCACA
ATTCCAAGGTACAATGCCTGTCCGTGCAAATT-----------------CCAGAGAGCGA
TGAGCAGGAGGGTGACTGGGGAAAGAGGAGAAAGTGCGTTAGAGAAGGAAGAGTAAGGGA
AAGGGGGTG--TGGGGCAAAGGGTGTAATACTTACTCATCAGTAGGAGTAGACAAAGGGC
TCCAAGTGGACAGAGAAGGTCTCTTCTGAAGATAAAGATGATCAAAATGATAATCACAAG
CATGAG--------------AGCAAAGGCA--TAGAGGACAAGGAGGGCTCCTCCAGTCC
AGTTACTCATAATGATGTACAGCCAAAACAGTAGCGCCAAGAGCAGGAGAAGGAGAGCAA
GGCCTATGGAAGAGGA-GAGGGGGGGTCCTCGAGGGGGCCGTCGCGGGCCCGGTGGGCCC
CTCTCAAGGTCCAGGTCCATGCTCAGGGCAGTGTGTCAGGAGCCAGGCA---GTTGAG--
-----GAAAGAAGGGGGCAGAGTAGTGTGAGAG-GCTTATGTAGGGCGGCGACGTGAGAG
TTACGCGTGTTTCTGGGGATGTAGGCCCG-GGGGGATTTGCGGGGTCTGCCGGAGGCAGT
ACGGGTGCAGATTTCCCGAAAGCGGCGGTGTGTGTGTGCATGTAAGCGTAAAAAGGGGAA
GTAGGAAGCGTGTGATAGTGTTAGAAAAGCGGGTCCCC-G-GGGGGCAAGCTGTGGGAAT
GTGGTGGGCAAGTGCAGCAGGAAATGGAA--AGGCAGTGCGGCAATCACAAGGGGGAGTG
CGTAGTGTTGTGGGAAGCGGCAGTGTAATCCGCACAAAGAGGCGCGGGGCGCGCAACGTT
GGGAGGTCGTCGGCAGCAGGCGGGAGGCCGTGTTTTAGG-GGGGTTCAGGTGAGGCAAGG
CTGTGGGTTCACCGTAGGGGAGGTGGGTGAGGCGGCTAAGAGGGCTAAGGGTCGGCGGGT
GACGAAGCAGCAGAC
>KP968264
---GTTAGTCATAGTAGCTTAGCTGAACTGGGCCGTGGGGGTCGTCATCATCTCCACCGG
AACCAGAAGTACCCAAAAGCAGCGTAGGAAGGTGTGGATCACCGC---------------
---------------CGCCACCGTCTG-TCATCGAAGGCGGGCCCCGGTCACCTCCTTTG
TTTT---CAACCTCTTCCGTCAAATTTGGAGGGCCTCCATCATTTCCAGCAGAGTCGCTA
GGGTTATGAGGCAGCGGGTCATGTGGGCCATTGTCATCAGTGTTGTCAGGGTCCTGTGGG
CCATTGTCATCAG-----------------------------------------------
------------------------------------------------------------
-------------------------TGTT-GTCAGGGTCCTGTGGGCCATTGT-------
-----CATCAGTGTTGTCAGGGTCCTGTGGGCCATTGTCATCAGTGTTGTCAGGGTCCTG
TGGGCCATTGTCAGGACCACCTCC---AGGTGCGCCTAGGTT---TTGAGAGCAGAGTGG
GGGTCCGTCGCCGGCTC---------------CACTCACGAGCAGGT--GGTGTCTGCCC
------TCGTTGGAGTTAGAGTCAGATTGATTGCTAGAATCATCGGTAGCTTGTTGAGGG
TGCGGGAGGGAGTCATCGTGGTGGTGTTCATCACTGTGTCGTTGTCCATGGTAATACATC
CAGATTAAAATCGCCAGAAACAGGAGGAGCCAAAGGAGATCAACCAATAGAGTCCACCAG
TTTTGTTGTAGATAGAGAGCAATAATGAGCAGGAGGATGTCTAGGAAGAAGGCTAGGAAG
AAGGCCAAAAGCTGCCAGATGGTGG-CACCAAGTCGCCAGAGAATCTCCAAGAAGTAGAC
CCAGATACCTAAGACTGCGTTGAAAAAAAGAGTGTTAGGGTTGGAAAAGTGGGGATGTGG
TAAATAAGTCCTAGGGAATGTTAGATCTTACCAAGTAAGCACCCGAAGATGAACAGCACA
ATTCCAAGGTACAATGCCTGTCCGTTCAAATT-----------------CCAGAGAGCGA
TGAGCAGGAGGGTGACTGGGGAAAGAGGAGAAAGTGCGTTAGAGAAGGAAGAGTAAGGGA
AAGGGGGTG--TGGGGCAAAGGGTGTAATACTTACTCATCAGTAGGAGTAGACAAAGGGC
TCCAAGTGGACAGAGAAGGTCTCTTCTGAAGATAAAGATGATCAAAATGATAATCACAAG
CATGAG--------------AGCAAAGGCA--TAGAGGACAAGGAGGGCTCCTCCAGTCC
AGTTACTCATAATGATGTACAGCCAAAACAGTAGCGCCAAGAGCAGGAGAAGGAGAGCAA
GGCCTATGGAAGAGGA-GAGGGGGGGTCCTCGAGGGGGCCGTCGCGGGCCCGGTGGGCCC
CTCTCAAGGTCCAGGTCCATGCTCAGGGCAGTGTGTCAGGAGCCAGGCA---GTTGAG--
-----GAAAGAAGGGGGCAGAGTAGTGTGAGAG-GCTTATGTAGGGCGGCGACGTGAGAG
TTACGCGTGTTTCTGGGGATGTAGGCCCG-GGGGGATTTGCGGGGTCTGCCGGAGGCAGT
ACGGGTGCAGATTTCCCGAAAGCGGCGGTGTGTGTGTGCATGTAAGCGTAAAAAGGGGAA
GTAGGAAGCGTGTGTTAGTGTTAGAAAAGCGGGTCCCC-G-GGGGGCAAGCTGTGGGAAT
GTGGTGGGCAAGTGCAGCAGGAAATGGAA--AGGCAGTGCGGCAATCACAAGGGGGAGTG
CGTAGTGTTGTGGGAAGCGGCAGTGTAATCCGCACAAAGAGGCGCGGGGCGCGCAACGTT
GGGAGGTCGTCGGCGGCAGGCGGGAGGCCGTGTTTTAGG-GGGGTTCAGGTGAGGCAAGG
CTGTGGGTTCACCGTAGGGGAGGTGGGTGAGGCGGCTAAGAGGGCTAAGGGTCGGCGGGT
GACGAAGCAGCAGAC
>KR063342
---GTTAGTCATAGTAGCTTAGCTGAACTGGGCCGTGGGGGTCGTCATCATCTCCACCGG
AACCAGAAGTACCCAAAAGCAGCGTAGGAAGGTGTGGATCACCGCCGCCANNNNNNNNNN
NNNNNNNATCACCGCCGCCACCGTCTG-TCATCGAAGGCGGGCCCCGGTCACCTCCTTTG
TTTT---CAACCTCTTCCGTCACATTTGGAGGGCCTCCATCATTTCCAGCAGAGTCGCTA
GGGTTATGAGGCAGCGGGTCATGTGGGCCATTGTCATCAGTGTTGTCAGGGTCCTGTGGG
CCATTGTCATCAGTGTTGTCAGGGTCCTGAGGCAG-------------------------
------------------------------------------------------------
---------------------------------CGGGTCATGTGGGCCATTGT-------
-----CATCAGTGTTGTCAGGGTCCTGTGGGCCATTGTCATCAGTGTTGTCAGGGTCCTG
TGGGCCATTGTCAGGACCACCTCC---AGGTGCGCCTAGGTT---TTGAGAGCAGAGTGG
GGGTCCGTCGCCGGCTC---------------CACTCACGAGCAGGT--GGTGTCTGCCC
------TCGTTGGAGTTAGAGTCAGATTGATTGCTAGAACCATCGGTCGCTTGTTGAGGG
TGCGGGAGGGAGTCATCGTGGTGGTGTTCATCACTGTGTCGTTGTCCATGGTAATACATC
CAGATTAAAATCGCCAGAAACAGGAGGAGCCAAAGGAGATCAACCAATAGAGTCCACCAG
TTTTGTTGTAGATAGAGAGCAATAATGAGCAGGAGGATGTCTAGGAAGAAGGCTAGGAAG
AAGGCCAAAAGCTGCCAGATGGTGG-CACCAAGTCGCCAGAGAATCTCCAAGAAGTAGAC
CCAGATACCTAAGACTGCGTTGAAAAAAAGAGTGTTAGGGTTGGAAAAGTGGGGATGTGG
TAAATAAGTCCTAGGGAATGTTAGATCTTACCAAGTAAGCACCCGAAGATGAACAGCACA
ATTCCAAGGTACAATGCCTGTCCGTGCAAATT-----------------CCAGAGAGCGA
TGAGCAGGAGGGTGACTGGGGAAAGAGGAGAAAGTGCGTTAGAGAAGGAAGAGTAAGGGA
AAGGGGGTG--TGGGGCAAAGGGTGTAATACTTACTCATCAGTAGGAGTAGACAAAGGGC
TCCAAGTGGACAGAGAAGGTCTCTTCTGAAGATAAAGATGATCAAAATGATAATCACAAG
CATGAG--------------AGCAAAGGCA--TAGAGGACAAGGAGGGCTCCTCCAGTCC
AGTTACTCATAATGATGTACAGCCAAAACAGTAGCGCCAAGAGCAGGAGAAGGAGAGCAA
GGCCTATGGAAGAGGA-GAGGGGGGGTCCTCGAGGGGGCCGTCGCGGGCCCGGTGGGCCC
CTCTCAAGGTCCAGGTCCATGCTCAGGGCAGTGTGTCAGGAGCCAGGCA---GTTGAG--
-----GAAAGAAGGGGGCAGAGTAGTGTGAGAG-GCTTATGTAGGGCGGCGACGTGAGAG
TTACGCGTGTTTCTGGGGATGTAGGCCCG-GGGGGATTTGCGGGGTCTGCCGGAGGCAGT
ACGGGTGCAGATTTCCCGAAAGCGGCGGTGTGTGTGTGCATGTAAGCGTAAAAAGGGGAA
GTAGGAAGCGTGTGTTAGTGTTAGAAAAGCGGGTCCCC-G-GGGGGCAAGCTGTGGGAAT
GTGGTGGGCAAGTGCAGCAGGAAATGGAA--AGGCAGTGCGGCAATCACAAGGGGGAGTG
CGTAGTGTTGTGGGAAGCGGCAGTGTAATCCGCACAAAGAGGCGCGGGGCGCGCAACGTT
GGGAGGTCGTCGGCAGCAGGCGGGAGGCCGGGTTTTAGG-GGGGTTCAGGTGAGGCAAGG
CTGTGGGTTCACCGTAGGGGAGGTGGGTGAGGCGGCTAAGAGGGCTAAGGGTCGGCGGGT
GACGAAGCAGCAGAC
>KR063343
---GTTAGTCATAGTAGCTTAGCTGAACTGGGCCGTGGGGGTCGTCATCATCTCCACCGG
AACCAGAAGTACCCAAAAGCAGCGTAGGAAGGTGTGGATCAC------------------
------------CGCCGCCACCGTCTG-TCATCGAAGGCGGGCCCCGGTCACCTCCTTTG
TTTT---CAACCTCTTCCGTCAAATTTGGAGGGCCTCCATCATTTCCAGCAGAGTCGCTA
GGGTTATGAGGCAGCGGGTCATGTGGGCCATTGTCATCAGTGTTGTCAGGGTCCTGTGGG
CCATTGTCATCAGTGTTGTCAGGGTCCTGAGGCAG-------------------------
------------------------------------------------------------
---------------------------------CGGGTCCTGTGGGCCATTGT-------
-----CATCAGTGTTGTCAGGGTCCTGTGGGCCATTGTCATCAGTGTTGTCAGGGTCCTG
TGGGCCATTGTCAGGACCACCTCC---AGGTGCGCCTAGGTT---TTGAGAGCAGAGTGG
GGGTCCGTCGCCGGCTC---------------CACTCACGAGCAGGT--GGTGTCTGCCC
------TCGTTGGAGTTAGAGTCAGATTGATTGCTAGAATCATCGGTAGCTTGTTGAGGG
TGCGGGAGGGAGTCATCGTGGTGGTGTTCATCACTGTGTCGTTGTCCATGGTAATACATC
CAGATTAAAATCGCCAGAAACAGGAGGAGCCAAAGGAGATCAACCAATAGAGTCCACCAG
TTTTGTTGTAGATAGAGAGCAATAATGAGCAGGAGGATGTCTAGGAAGAAGGCTAGGAAG
AAGGCCAAAAGCTGCCAGATGGTGG-CACCAAGTCGCCAGAGAATCTCCAAGAAGTAGAC
CCAGATACCTAAGACTGCGTTGAAAAAAAGAGTGTTAGGGTTGGAAAAGTGGGGATGTGG
TAAATAAGTCCTAGGGAATGTTAGATCTTACCAAGTAAGCACCCGAAGATGAACAGCACA
ATTCCAAGGTACAATGCCTGTCCGTGCAAATC-----------------CCAGAGAGCGA
TGAGCAGGAGGGTGACTGGGGAAAGAGGAGAAAGTGCGTTAGAGAAGGAAGAGTAAGGGA
AAGGGGGTG--TGGGGCAAAGGGTGTAATACTTACTCATCAGTAGGAGTAGACAAAGGGC
TCCAAGTGGACAGAGAAGGTCTCTTCTGAAGATAAAGATGATCAAAATGATAATCACAAG
CATGAG--------------AGCAAAGGCA--TAGAGGACAAGGAGGGCTCCTCCAGTCC
AGTTACTCATAATGATGTACAGCCAAAACAGTAGCGCCAAGAGCAGGAGAAGGAGAGCAA
GGCCTATGGAAGAGGA-GAGGGGGGGTCCTCGAGGGGGCCGTCGCGGGCCCGGTGGGCCC
CTCTCAAGGTCCAGGTCCATGCTCAGGGCAGTGTGTCAGGAGCCAGGCA---GTTGAG--
-----GAAAGAAGGGGGCAGAGTAGTGTGAGAG-GCTTATGTAGGGCGGCGACGTGAGAG
TTACGCGTGTTTCTGGGGATGTAGGGCCG-GGGGGATTTGCGGGGTCTGCCGGAGGCAGT
ACGGGCGCAGATTTCCCGAAAGCGGCGGTGTGTGTGTGCATGTAAGCGTAAAAAGGGGAA
GTAGGCAGCGTGTGTTAGTGTTAGAAAAGCGGGTCCCC-G-GGGGGCAAGCTGTGGGAAT
GCGGTGGGCAAGTGCAGCAGGAAATGGAA--AGGCAGTGCGGCAATCACAAGGGGGAGTG
CGTAGTGTTGTGGGAAGCGGCAGTGTAATCCGCACAAAGAGGCGCGGGGCGCGCAACGTT
GGGAGGTCGTCGGCGGCAGGCGGGAGGCCGTGTTTTAGG-GGGGTTCAGGTGAGGCAAGG
CTGTGGGTTCACCGTAGGGGAGGTGGGTGAGGCGGCTAAGAGGGCTAAGGGTCGGCGGGT
GACGAAGCAGCAGAC
>KR063344
---GTTAGTCATAGTAGCTTAGCTGAACTGGGCCGTGGGGGTCGTCATCATCTCCACCGG
AACCAGAAGTACCCAAAAGCAGCGTAGGAAGGTGTGGATCAC------------------
------------CGCCGCCACCGTCTG-TCATCGAAGGCGGGCCCCGGTCACCTCCTTTG
TTTT---CAACCTCTTCCGTCAAATTTGGAGGGCCTCCATCATTTCCAGCAGAGTCGCTA
GGGTTATGAGGCAGCGGGTCATGTGGGCCATTGTCATCAGTGTTGTCAGGGTCCTGTGGG
CCATTGTCATCAGTGTTGTCAGGGTCCTGAGGCAG-------------------------
------------------------------------------------------------
---------------------------------CGGGTCATGTGGGCCATTGT-------
-----CATCAGTGTTGTCAGGGTCCTGTGGGCCATTGTCATCAGTGTTGTCAGGGTCCTG
TGGGCCATTGTCAGGACCACCTCC---AGGTGCGCCTAGGTT---TTGAGAGCAGAGTGG
GGGTCCGTCGCCGGCTC---------------CACTCACGAGCAGGT--GGTGTCTGCCC
------TCGTTGGAGTTAGAGTCAGATTGATTGCTAGAATCATCGGTAGCTTGTTGAGGG
TGCGGGAGGGAGTCATCGTGGTGGTGTTCATCACTGTGTCGTTGTCCATGGTAATACATC
CAGATTAAAATCGCCAGAAACAGGAGGAGCCAAAGGAGATCAACCAATAGAGTCCACCAG
TTTTGTTGTACATAGAGAGCAATAATGAGCAGGAGGATGTCTAGGAAGAAGGCTAGGAAG
AAGGCCAAAAGCTGCCAGATGGTGG-CACCAAGTCGGCAGAGAATCTCCAAGAAGTAGAC
CCAGATACCTAAGACTGCGTTGAAAAAAAGAGTGTTAGGGTTGGAAAAGTGGGGATGTGG
TAAATAAGTCCTAGGGAATGTTAGATCTTACCAAGTAAGCACCCGAAGATGAACAGCACA
ATTCCAAGGTACAATGCCTGTCCGTGCAAATC-----------------CCAGAGAGCGA
TGAGCAGGAGGGTGACTGGGGAAAGAGGAGAAAGTGCGTTAGAGAAGGAAGAGTAAGGGA
AAGGGGGTG--TGGGGCAAAGGGTGTAATACTTACTCATCAGTAGGAGTAGACAAAGGGC
TCCAAGTGGACAGAGAAGGTCTCTTCTGAAGATAAAGATGATCAAAATGATAATCACAAG
CATGAG--------------AGCAAAGGCA--TAGAGGACAAGGAGGGCTCCTCTAGTCC
AGTTACTCATAATGATGTACAGCCAAAACAGTAGCGCCAAGAGCAGGAGAAGGAGAGCAA
GGCCTATGGAAGAGGA-GAGGGGGGGTCCTCGAGGGGGCCGTCGCGGGCCCGGTGGGCCC
CTCTCAAGGTCCAGGTCCATGCTCAGGGCAGTGTGTCAGGAGCCAGGCA---GTTGAG--
-----GAAAGAAGGGGGCAGAGTAGTGTGAGAG-GCTTATGTAGGGCGGCGACGTGAGAG
TTACGCGTGTTTCTGGGGATGTAGGGCCG-GGGGGATTTGCGGGGTCTGCCGGAGGCAGT
ACGGGCGCAGATTTCCCGAAAGCGGCGGTGTGTGTGTGCATGTAAGCGTAAAAAGGGGAA
GTAGGCAGCGTGTGTTAGTGTTAGAAAAGCGGGTCCCC-G-GGGGGCAAGCTGTGGGAAT
GCGGTGGGCAAGTGCAGCAGGAAATGGAA--AGGCAGTGCGGCAATCACAAGGGGGAGTG
CGTAGTGTTGTGGGAAGCGGCAGTGTAATCCGCACAAAGAGGCGCGGGGCGCGCAACGTT
GGGAGGTCGTCGGCGGCAGGCGGGAGGCCGTGTTTTAGG-GGGGTTCAGGTGAGGCAAGG
CTGTGGGTTCACCGTAGGGGAGGTGGGTGAGGCGGCTAAGAGGGCTAAGGGTCGGCGGGT
GACGAAGCAGCAGAC
>KR063345
---GTTAGTCATAGTAGCTTAGCTGAACTGGGCCGTGGGGGTCGTCATCATCTCCACCGG
AACCAGAAGTACCCAAAAGCAGCGTAGGAAGGTGTGGATCAC------------------
------------CGCCGCCACCGTCTG-TCATCGAAGGCGGGCCCCGGTCACCTCCTTTG
TTTT---CAACCTCTTCCGTCAAATTTGGAGGGCCTCCATCATTTCCAGCAGAGTCGCTA
GGGTTATGAGGCAGCGGGTCATGTGGGCCATTGTCATCAGTGTTGTCAGGGTCCTGTGGG
CCATTGTCATCAGTGTTGTCAGGGTCCTGAGGCAG-------------------------
------------------------------------------------------------
---------------------------------AGGGTCCTGTGGGCCATTGT-------
-----CATCAGTGTTGTCAGGGTCCTGTGGGCCATTGTCATCAGTGTTGTCAGGGTCCTG
TGGGCCATTGTCAGGACCACCTCC---AGGTGCGCCTAGGTT---TTGAGAGCAGAGTGG
GGGTCCGTCGCCGGCTC---------------CACTCACGAGCAGGT--GGTGTCTGCCC
------TCGTTGGAGTGAGAGTCAGATTGATTGCTAGAATCATCGGTAGCTTGTTGAGGG
TGCGGGAGGGAGTCATCGTGGTGGTGTTCATCACTGTGTCGTTGTCCATGGTAATACATC
CAGATTAAAATCGCCAGAAACAGGAGGAGCCAAAGGAGATCAACCAATAGAGTCCACCAG
TTTTGTTGTAGATAGAGAGCAATAATGAGCAGGAGGATGTCTAGGAAGAAGGCTAGGAAG
AAGGCCAAAAGCTGCCAGATGGTGG-CACCAAGTCGCCAGAGAATCTCCAAGAAGTAGAC
CCAGATACCTAAGACTGCGTTGAAAAAAAGAGTGTTAGGGTTGGAAAAGTGGGGATGTGG
TAAATAAGTCCTAGGGAATGTTAGATCTTACCAAGTAAGCACCCGAAGACGAACAGCACA
ATTCCAAGGTAGAATGCCTGTCCGTGCAAATT-----------------CCAGAGAGCGA
TGAGCAGGAGGGTGACTGGGGAAAGAGGAGAAAGTGCGTTAGAGAAGGAAGAGTAAGGGA
AAGGGGGTG--TGGGGCAAAGGGTGTAATACTTACTCATCAGTAGGAGTAGACAAAGGGC
TCCAAGTGGACAGAGAAGGTCTCTTCTGAAGATAAAGATGATCAAAATGATAATCACAAG
CATGAG--------------AGCAAAGGCA--TAGAGGACAAGGAGGGCTCCTCCAGTCC
AGTTACTCATAAGGATGTACAGCCAAAACAGTAGCGCCAAGAGCAGGAGAAGGAGAGCAA
GGCCTATGGAAGAGGA-GAGGGGGGGTCCTCGAGGGGGCCGTCGCGGGCCCGGTGGGCCC
CTCTCAAGGTCCAGGTCCATGCTCAGGGCAGTGTGTCAGGAGCCAGGCA---GTTGAG--
-----GAAAGAAGGGGGCAGAGTAGTGTGAGAG-GCTTATGTAGGGCGGCGACGTGAGAG
TTACGCGTGTTTCTGGGGATGTAGGCCCG-GGGGGATTTGCGGGGTCTGCCGGAGGCAGT
ACGGGTGCAGATTTCCCGAAAGCGGCGGTGTGTGTGTGCATGTAAGCGTAAAAAGGGGAA
GTAGGAAGCGTGTGTTAGTGTTAGAAAAGCGGGTCCCC-G-GGGGGCAAGCTGTGGGAAT
GCGGTGGGCAAGTGCAGCAGGAAATGGAA--AGGCAGTGCGGCAATCACAAGGGGGAGTG
CGTAGTGTTGTGGGAAGCGGCAGTGTAATCCGCACAAAGAGGCGCGGGGCGCGCAACGTT
GGGAGGTCGTCGGCGGCAGGCGGGAGGCCGTGTTTTAGG-GGGGTTCAGGTGAGGCAAGG
CTGTGGGTTCACCGTAGGGGAGGTGGGTGAGGCGGCTAAGAGGGCTAAGGGTCGGCGGGT
GACGAAGCAGCAGAC
>KT001102
---GTTAGTCATAGTAGCTTAGCTGAACTGGGCCGTGGGGGTCGTCATCATCTCCACCGG
AACCAGAAGTACCCAAAAGCAGCGTAGGAAGGTGTGGATCAC------------------
------------CGCCGCCACCGTCTG-TCATCGAAGGCGGGCCCCGGTCACCTCCTTTG
TTTT---CAACCTCTTCCGTCAAATTTGGAGGGCCTCCATCATTTCCAGCAGAGTCGCTA
GGGTTATGAGGCAGCGGGTCATGTGGGCCATTGTCATCAGTGTTGTCAGGGTCCTGTGGG
CCATTGTCATCAGTGTTGTCAGGGTCCTGAGGCAG-------------------------
------------------------------------------------------------
---------------------------------CGGGTCATGTGGGCCATTGT-------
-----CATCAGTGTTGTCAGGGTCCTGTGGGCCATTGTCATCAGTGTTGTCAGGGTCCTG
TGGGCCATTGTCAGGACCACCTCC---AGGTGCGCCTAGGTT---TTGAGAGCAGAGTGG
GGGTCCGTCGCCGGCTC---------------CACTCACGAGCAGGT--GGTGTCTGCCC
------TCGTTGGAGTTAGAGTCAGAGTGATTGCTAGAATCATCGGTAGCTTGTTGAGGG
TGCGGGAGGGAGTCATCGTGGTGGTGTTCATCACTGTGTCGTTGTCCATGGTAATACATC
CAGATTAAAATCGCCAGAAACAGGAGGAGCCAAAGGAGATCAACCAATAGAGTCCACCAG
TTTTGTTGTAGATAGAGAGCAATAATGAGCAGGAGGATGTCTAGGAAGAAGGCTAGGAAG
AAGGCCAAAAGCTGCCAGATGGTGG-CACCAAGTCGCCAGAGAATCTCCAAGAAGTAGAC
CCAGATACCTAAGACTGCGTTGAAAAAAAGAGTGTTAGGGTTGGAAAAGTGGGGATGTGG
TAAATAAGTCCTAGGGAATGTTAGATCTTACCAAGTAAGCACCCGAAGATGAACAGCACA
ATTCCAAGGTACAATGCCTGTCCGTGCAAATT-----------------CCAGAGAGCGA
TGAGCAGGAGGGTGACTGGGGAAAGAGGAGAAAGTGCGTTAGAGAAGGAAGAGTAAGGGA
AAGGGGGTG--TGGGGCAAAGGGTGTAATACTTACTCATCAGTAGGAGTAGACAAAGGGC
TCCAAGTGGACAGAGAAGGTCTCTTCTGAAGATAAAGATGATCAAAATGATAATCACAAG
CATGAG--------------AGCAAAGGCA--TAGAGGACAAGGAGGGCTCCTCCAGTCC
AGTTACTCATAATGATGTACAGCCAAAACAGTAGCGCCAAGAGCAGGAGAAGGAGAGCAA
GGCCTATGGAAGAGGA-GAGGGGGGGTCCTCGAGGGGGCCGTCGCGGGCCCGGTGGGCCC
CTCTCAAGGTCCAGGTCCATGCTCAGGGCAGTGTGTCAGGAGCCAGGCA---GTTGAG--
-----GAAAGAAGGGGGCAGAGTAGTGTGAGAG-GCTTATGTAGGGCGGCGACGTGAGAG
TTACGCGTGTTTCTGGGGATGTAGGCCCG-GGGGGATTTGCGGGGTCTGCCGGAGGCAGT
ACGGGTGCAGATTTCCCGAAAGCGGCGGTGTGTGTGTGCATGTAAGCGTAAAAAGGGGAA
GTAGGAAGCGTGTGTTAGTGTTAGAGAAGCGGGTCCCC-G-GGGGGCAAGCTGTGGGAAT
GTGGTGGGCAAGTGCAGCAGGAAATGGAA--AGGCAGTGCGGCAATCACAAGGGGGAGTG
CGTAGTGTTGTGGGAAGCGGCAGTGTAATCCGCACAAAGAGGCGCGGGGCGCGCAACGTT
GGGAGGTCGTCGGCGGCAGGCGGGAGGCCGTGTTTTAGG-GGGGTTCAGGTGAGGCAAGG
CTGTGGGTTCACCGTAGGGGAGGTGGGTGAGGCGGCTAAGAGGGCTAAGGGTCGGCGGGT
GACGAAGCAGCAGAC
>KT001103
---GTTAGTCATAGTAGCTTAGCTGAACTGGGCCGTGGGGGTCGTCATCATCTCCACCGG
AACCAGAAGTACCCAAAAGCAGCGTAGGAAGGTGTGGATCAC------------------
------------CGCCGCCACCGTCTG-TCATCGAAGGCGGGCCCCGGTCACCTCCTTTG
TTTT---CAACCTCTTCCGTCAAATTTGGAGGGCCTCCATCATTTCCAGCAGAGTCGCTA
GGGTTATGAGGCAGCGGGTCATGTGGGCCATTGTCATCAGTGTTGTCAGGGTCCTGTGGG
CCATTGTCATCAGTGTTGTCAGGGTCCTGAGGCAG-------------------------
------------------------------------------------------------
---------------------------------CGGGTCATGTGGGCCATTGT-------
-----CATCAGTGTTGTCAGGGTCCTGTGGGCCATTGTCATCAGTGTTGTCAGGGTCCTG
TGGGCCATTGTCAGGACCACCTCC---AGGTGCGCCTAGGTT---TTGAGAGCAGAGTGG
GGGTGCGTCGCCGGCTC---------------CACTCACGAGCAGGT--GGTGTCTGCCC
------TCGTTGGAGTTAGAGTCAGAGTGATTGCTAGAATCATCGGTAGCTTGTTGAGGG
TGCGGGAGGGAGTCATCGTGGTGGTGTTCATCACTGTGTCGTTGTCCATGGTAATACATC
CAGATTAAAATCGCCAGAAACAGGAGGAGCCAAAGGAGATCAACCAATAGAGTCCACCAG
TTTTGTTGTAGATAGAGAGCAATAATGAGCAGGAGGATGTCTAGGAAGAAGGCTAGGAAG
AAGGCCAAAAGCTGCCAGATGGTGG-CACCAAGTCGCCAGAGAATCTCCAAGAAGTAGAC
CCAGATACCTAAGACTGCGTTGAAAAAAAGAGTGTTAGGGTTGGAAAAGTGGGGATGTGG
TAAATAAGTCCTAGGGAATGTTAGATCTTACCAAGTAAGCACCCGAAGATGAACAGCACA
ATTCCAAGGTACAATGCCTGTCCGTGCAAATT-----------------CCAGAGAGCGA
TGAGCAGGAGGGTGACTGGGGAAAGAGGAGAAAGTGCGTTAGAGAAGGAAGAGTAAGGGA
AAGGGGGTG--TGGGGCAAAGGGTGTAATACTTACTCATCAGTAGGAGTAGACAAAGGGC
TCCAAGTGGACAGAGAAGGTCTCTTCTGAAGATAAAGATGATCAAAATGATAATCACAAG
CATGAG--------------AGCAAAGGCA--TAGAGGACAAGGAGGGCTCCTCCAGTCC
AGTTACTCATAATGATGTACAGCCAAAACAGTAGCGCCAAGAGCAGGAGAAGGAGAGCAA
GGGCTATGTAAGAGGA-GAGGGGGGGTCCTCGAGGGGGCCGTCGCGGGCCCGGTGGGCCC
CTCTCAAGGTCCAGGTCCATGCTCAGGGCAGTGTGTCAGGAGCCAGGCA---GTTGAG--
-----GAAAGAAGGGGGCAGAGTAGTGTGAGAG-GCTTATGTAGGGCGGCGACGTGAGAG
TTACGCGTGTTTCTGGGGATGTAGGCCCG-GGGGGATTTGCGGGGTCTGCCGGAGGCAGT
ACGGGTGCAGATTTCCCGAAAGCGGCGGTGTGTGTGTGCATGTAAGCGTAAAAAGGGGAA
GTAGGAAGCGTGTGTTAGTGTTAGAAAAGCGGGTCCCC-G-GGGGGCAAGCTGTGGGAAT
GTGGTGGGCAAGTGCAGCAGGAAATGGAA--AGGCAGTGCGGCAATCACAAGGGGGAGTG
CGTAGTGTTGTGGGAAGCGGCAGTGTAATCCGCACAAAGAGGCGCGGGGCGCGCAACGTT
GGGAGGTCGTCGGCGGCAGGCGGGAGGCCGTGTTTTAGG-GGGGTTCAGGTGAGGCAAGG
CTGTGGGTTCACCGTAGGGGAGGTGGGTGAGGCGGCTAAGAGGGCTAAGGGTCGGCGGGT
GACGAAGCAGCAGAC
>n/a
---GTTAGTCATAGTAGCTTAGCTGAACTGGGCCGTGGGGGTCGTCATCATCTCCACCGG
AACCAGAAGTACCCAAAAGCAGCGTAGGAAGGTGTGGATCAC------------------
------------CGCCGCCACCGTCTG-TCATCGAAGGCGGGCCCCGGTCACCTCCTTTG
TTTT---CAACCTCTTCCGTCAAATTTGGAGGGCCTCCATCATTTCCAGCAGAGTCGCTA
GGGTTATGAGGCAGCGGGTCATGTGGGCCATTGTCATCAGTGTTGTCAGGGTCCTGTGGG
CCATTGTCATCAGTGTTGTCAGGGTCCTGAGGCAG-------------------------
------------------------------------------------------------
---------------------------------CGGGTCATGTGGGCCATTGT-------
-----CATCAGTGTTGTCAGGGTCCTGTGGGCCATTGTCATCAGTGTTGTCAGGGTCCTG
TGGGCCATTGTCAGGACCACCTCC---AGGTGCGCCTAGGTT---TTGAGAGCAGAGTGG
GGGTCCGTCGCCGGCTC---------------CACTCACGAGCAGGT--GGTGTCTGCCC
------TCGTTGGAGTTAGAGTCAGATTGATTGCTAGAATCATCGGTAGCTTGTTGAGGG
TGCGGGAGGGAGTCATCGTGGTGGTGTTCATCACTGTGTCGTTGTCCATGGTAATACATC
CAGATTAAAATAGCCAGAAACAGGAGGAGCCAAAGGAGATCAACCAATAGAGTCCACCAG
TTTTGTTGTAGATAGAGAGCAATAATGAGCAGGAGGATGTCTAGGAAGAAGGCTAGGAAG
AAGGCCAAAAGCTGCCAGATGGTGG-CACCAAGTCGCCAGAGAATCTCCAAGAAGTAGAC
CCAGATACCTAAGACTGCGTTGAAAAAAAGAGTGTTAGGGTTGGAAAAGTGGGGATGTGG
TAAATAAGTCCTAGGGAATGTTAGATCTTACCAAGTAAGCACCCGAAGATGAACAGCACA
ATTCCAAGGTACAATGCCTGTCCGTGCAAATT-----------------CCAGAGAGCGA
TGAGCAGGAGGGTGACTGGGGAAAGAGGAGAAAGTGCGTTAGAGAAGGAAGAGTAAGGGA
AAGGGGGTG--TGGGGCAAAGGGTGTAATACTTACTCATCAGTAGGAGTAGACAAAGGGC
TCCAAGTGGACAGAGAAGGTCTCTTCTGAAGATAAAGATGATCAAAATGATAATCACAAG
CATGAG--------------AGCAAAGGCA--TAGAGGACAAGGAGGGCTCCTCCAGTCC
AGTTACTCATAATGATGTACAGCCAAAACAGTAGCGCCAAGAGCAGGAGAAGGAGAGCAA
GGCCTATGGAAGAGGA-GAGGGGGGGTCCTCGAGGGGGCCGTCGCGGGCCCGGTGGGCCC
CTCTCAAGGTCCAGGTCCATGCTCAGGGCAGTGTGTCAGGAGCCAGGCA---GTTGAG--
-----GAAAGAAGGGGGCAGAGTAGTGTGAGAG-GCTTATGTAGGCCGCCTACGAGAGAG
TAACGCGTGTTTCTGGGGATGTAGGCCCG-GGGGGATTTGCGGGGTCTGCCGGAGGCAGT
ACGGGCGCCGATTTCCCGAAAGCGGCGTAGTGTGTGTGCATGTAAGCGTTAAAAGAGGAA
GTAGAAAGCGTGTGTTTGTGTTAGAAAAGCGAGTCCCC-G-AGGGGCAAGCTGTGGGAAT
GCGGTGGTAAAGCGTAGCAGGAAATGGAA--AGGCAGTGCGGCAATCACAAGGGGGAGTG
AGCAGTGTTGTGGGAAGCGCGAGTGTAATCCACACAAAGAGGCGTAGGGCGCGCAACGTT
GGGAGGTCGTTGTCGGCAGGCGGGAGGCTGTGCTTTAGG-GGGGTTCAGGTGAGGCAAGG
CTGTGGGGTAACCGTAGGGGAGGCGGGTGAGGCGGATAAGAGGGCTAAGGGTCGGCGGGT
GACGAAGCAGCAGAC
>KC440852
---GTTAGTCATAGTAGCTTAGCTGAACTGGGCCGTGGGGGTCGTCATCATCTCCACCGG
AACCAGAAGTACCCAAAAGCAGCGTAGGAAGGTGTGGGTCACCGCCGCCATGGCCGGAAT
CATGACTATGACCGCCGCCTCCGTCTG-TCATCAAAGGCGGGCCCTGGTCACCTCCTTTG
TTTT---GAACCTCTTCCGTCAATTGTGGAGGGCCTCCATCATTTCCAGCAGAGTCGCTA
GGGCTATGAGGCAGCGGGTCATGTGGGCCATTGTCATCAGTGTTGTCAGGGTCCTGTGGG
CCATTGTCATCAGTGTTGTCAGGGTCCTGAGGCAGCGGGTCATGTGGGCCATTGT-----
------------------------------------------------------------
-------------------CATCAGTGTT-GTCAGGGTCCTGTGG---------------
------------------------------GCCATTGTCATCAGTGTTGTCAGGGTCCTG
TGGGCCATTGTCAGGACCACCTCC---AGGTGCGCCTAGGTT---TTGAGAGCAGAGTGG
GGGTCCGTCGCCGGCTC---------------CACTCACGAGCAGGT--GGTGTCTGCCC
------TCGTTGGAGTTAGAGTCAGATTCATGGCTAGAATCATCGGTAGCTTGTTGAGGG
TGCGGGAGGGAGTCATCGTGGTGGTGTTCATCACTGTGTCGTTGTCCATGGTAATACATC
CAGATTAAAATCGCCAGAAACAGGAGGAGCCAAAGGAGATCAACCAATAGAGTCCACCAG
TTTTGTTGTAGATAGAGAGCAATAATGAGCAGGATGAGGTCTAGGAAGAAGGCTAGGAAG
AAGGCCAAAAGCTGCCAGATGGTGG-CACCAAGTCGCCAGAGCATCTCCAATAAGTAGAT
CCAGATACCTAAGACTGCGTTGAAAA-AAGAGTGTTAGGGTTGGAAAAGTGGGGGTGTGG
TAAATAATTCCTAGGGAATGTTAGATCTTACCAAGTAAGCACCCGAAGATGAACAGCACA
ATTCCAAGGTACAATGCCTGTCCGTGCAAATT-----------------CCAGAGAGCGA
TGAGCAGGAGGGTGACTGGGGAAAGAGGAGAAAGTGCGTTAGAGAAGGAAGAGTAAGGGA
AAGGGGGTG--TGGGGCAAAGGGTGTAATACTTACTCATCAGTAGGAGTAGCCCAAGGGC
TCCAAGTGGACAGAGAAGGTCTCTTCTGAAGATAAAGATGATCAAAATTATAATTATAAG
CATGAG--------------AGCAAAGGAA--TAGAGGACAAGGAGGGCTCCTCCAGTCC
AGTCACTCATAACGATGTACAGCCAAAACAGTAGCGCCAAGAGGAGGAGAAGGAGAGCAA
GGCCTAGGGAAGAGGA-CAGGGGGGGTCCTCGAGGGGGCCGTCGCGGGCCCGGTGGGCCC
CTCTCAAGGTCGTGTTCCATCCTCAGGGCAGTGTGTCAGGAGCAAGGCA---GTTGAG--
-----GAAAGAAGGGGGCAGAGCAGTGTGAGAG-GCTTATGTAGGGCGGCTACGTCAGAG
TAACGCGTGTTTCTTGGGATGTAGGCCCG-GGGGGATTTGCGGGGTCTGCCGGAGGCAGT
ACGGGTACAGATTTCCCGAAAGCGGCGGTGTGTGTGTGCATGTAAGCGTAAAAAGGGGAA
GTAGAAAGCGTGTGTTTGTGTTAGAAAAGCGGGTCCCCG--GGGGGCAAGCTGTGGGAAT
GCGGTGGCCAAGTGCAACAGGAAATGGAA--AGGCAGTGCGGCAATCAGAAGGGGGAGTG
CGTAGTGTTGTGGGAAGCGGCAGTGTAATCCGCACAAAGAGGCGCGGGGCGCGCAACGTT
GGGAGGTCGTTGGCGGCAGGCAGGAGGCCGTGCTTTAGG-GGGGTTCAGGTGAGGCAAGG
CTGTGGGGTAACCGTAGGGGAGGCGGGTGAGGCGGCTAAGAGGGCTAAGGGTCGGCGGGT
GACGAAGCAGCAGAC
>KC440851
---GTTAGTCATAGTAGCTTAGCTGAACTGGGCCGTGGGGGTCGTCATCATCTCCACCGG
AACCAGAAGTACCCAAAAGCAGTGTAGGAAGGTGTGGATCACCGCCGCCACGGCCGGAAT
CATGACTATGACCGCCGCCACCGTCTG-TCATCGAAGGCGGGCCCCGGTCACCTCCTTTG
TTTT---CAACCTCTTCCGTCAATTCTGGAGGGCCTCCATCATTTCCAGCAGAGTCGCTA
GGGTTATGAGGCAGCGGGTCATGTGGGCCATTGTCATCAGTGTTGTCAGGGCCCTGTGGG
CCATTGTCATCAGTGTTGTCAGGGCCCTGTGGGCCATTGTCA------------------
------------------------------------------------------------
------------------------------------------------------------
-------TCAGTGTTGTCAGGGTCCTGTGGGCCATTGTCATCAGTGTTGTCAGGGTCCTG
TGGGGCATTGTCAGGACCACCTCC---AGGTGCGCCTAGGTT---TTGAGAGCAGAGTGG
GGGTCCGTCGCCGGCTC---------------CAGTCACGAGCAGGT--GGTGTCTGCCC
------TCGTTGGAGTTAGAGTCAGATTGATGGCCAGAATCATCGGTAGCTTGTTGAGGG
TGCGGGAGGGAGTCATCGTGGTGGTGTTCATCACTGTGTCGTTGTCCATGGTAATACATC
CAGATTAAAATCGCCAGAAACAGGAGGAGCCAAAGGAGATCAACCAATAGAGTCCACCAG
TTTTGTTGTAGATAGAGAGCAATAATGAGCAGGAGGATGTCTAGGAAGAAGGCTAGGAAG
AAGGCCAAAAGCTGCCAGATGGTGG-CACCAAGTCGCCAGCGAATCTCCAATAAGTAGAT
CCAGATACCTAAGACTGCGTAGAAAA-AAGAGTGTTAGGGTTGGAAAAGTGGGGGTGTGG
TAAATAATTCCTAGGGAATGTTAGATCTTACCAAGTAAGCACCCGAAGATGAACAGCACA
ATTCCAAGGTACAATGCCTGTCCGTGCAAATT-----------------CCAGAGAGCGA
TGAGCAGGAGGGTGACTGGGGAAAGAGGAGAAAGTGCGTTAGAGAAGGAAGAGTAAGGGA
AAGGGGGTG--TGGGGCAAAGGGTGTAATACTTACTCATCAGTAGGAGTAGACAAAGGGC
TCCAAGTGGACAGAGAAGGTCTCTTCTGAAGATAAAGATGATCAAAATTATAATTATAAG
CATGAG--------------AGCAAAGGAA--TAGAGGACAAGGAGGGCTCCTCCAGTCC
AGTTACTCATAACGATGTACAGCCAAAACAGTAGCGCCAAGAGGAGGAGAAGGAGAGCAA
GGCCTAGGGAAGAGGA-GAGGGGGGGTCCTCGAGGGGGCCGTCGCGGGCCCGGTGGGCCC
CTCTCAAGGTCGTGTTCCATCCTCAGGGCAGTGTGTCAGGAGCAAGGCA---GTTGAG--
-----GAAAGAAGGGGGCAGAGCAGTGTGAGAG-GCTTATGTAGGGCGGCTACGTCAGAG
TAACGCGTGTTTCTTGGGATGTAGGCCCG-GGGGGATTTGCGGGGTCTGCCGGAGGCAGT
ACGGGTACAGATTTCCCGAAAGCGGCGGTGTGTGTGTGCATGTAAGCGTAAAAAGGGGAA
GTAGAAAGCGTGTGTTTGTGTTAGAAAAGCGGGTCCCCG--GGGGGCAAGCTGTGGGAAT
GCGGTGGCCAAGTGCAGCAGGAAATGGAA--AGGCAGTGCGGCAATCAGAAGGGGGAGTG
CGTAGTGTTGTGGGAAGCGGCAATGTAATCTGCACAAAGAGGCGCGG-------------
--GAGGTCGTTGGCGGCAGGCGGGAGGCCGTGCTTTAGG-GGGGTTCAGGTGAGGCAAGG
CTGTGGGGTAACCGTAGGGGAGGCGGGTGAGGCGGCTAAGAGGGCTAAGGGTCGGCGGGT
GACGAAGCAGCAGAC
>LN827800
---GTTAGTCATAGTAGCTTAGCTGAACTGGGCCGTGGGGGTCGTCATCATCTCCACCGG
AACCAGAAGTACCCAAAAGCAGCGTAGGAAGGTGTGGATCACCGCCGCCATGGCCGGAAT
CATGACTATGACCGCCGCCACCGTCTG-TCATCAAAGGCGGGCCCTGGTCACCTCCTTTG
TTTT---CAACCTCTTCCGTCAATTGTGGAGGGCCTCCATCATTTCCAGCAGAGTCGCTA
GGGCTATGAGGCAGCGGGTCATGTGGGCCATTGTCATCAGTGTTGTCAGGGTCCTGTGGG
CCATTGTCATCCGTGTTGTCAGGGTCCTGAGGCAGCGGGTCATGTGGGCCACTGT-----
------------------------------------------------------------
-------------------CATCAGTGTT-GTCAGGGTCCTGTGG---------------
------------------------------GCCATTGTCATCAGTGTTGTCAGGGTCCTG
TGGGCCATTGTCAGGACCACCGCC---AGGTGCGCCTAGGTT---CTGAGAGCAGAGTGG
GGGTCCGTCGCCGGCTC---------------CACTCACGAGCAGGT--GGTGTCTGCCC
------TCGTCGGAGTTAGAGTCAGATTCATGGCTAGAATCATCGGTAGCTTGTTGAGGG
TGCGGGAGGGAGTCATCGTGGTGGTGTTCATCACTGTGTCGTTGTCCATGGTAATACATC
CAGATTAAAATCGCCAGAAACAGGAGGAGCCAAAGGAGATCAACCAATAGAGTCCACCAG
TTTTGTTGTAGATAGAGAGCAATAATGAGCAGGATGAGGTCTAGGAAGAAGGCTAGGAAG
AAGGCCAAAAGCTGCCAGATGGTGG-CACCAAGTCGCCAGAGAATCTCCAATAAGTAGAT
CCAGATACCTAAGACTGCGTTGAAAA-AAGAGTGTTAGGGTTGGAAAAGTGGGGGTGTGG
TAAATAATTCCTAGGGAATGTTAGATCTTACCAAGTAAGCAGCCGAAGATGAACAGCACA
ATTCCAAGGTACAATGCCTGTCCGCGCAAATT-----------------CCAGAGAGCGA
TGAGCAGGAGGGTGACTGGGGAAAGAGGAGAAAGTGCGTTAGAGAAGGAAGAGTAAGGGA
AAGGGGGTG--TGGGGCAAAGGGTGTAATACTTACTCATCAGTAGGAGTAGACAAAGGGC
TCCAAGTGGACAGAGAAGGTCTCTTCTGAAGATAAAGATGATCAAAATGATAATTATAAG
CATGAG--------------AGCAAAGGAA--TAGAGGACAAGGAGGGCTCCTGCAGCCC
AGTTACTCATAACGATGTACAGCCAAAACAGTAGCGCCAAGAGGAGGAGAAGGAGAGCAA
GGCCTAGGGAAGAGGA-GAGGGGGGGTCCTCGAGGGGGCCGTCGCGGGCCCGGTGGGCCC
CTCTCAAGGTCGTGGTCCATGCTCAGGGCAGTGTGTCAGGAGCAAGGCA---GTTGAG--
-----GAAAGAAGGGGGCAGAGTAGTGTGAGAG-GCTTATGTAGGGCGGCTACGTAAGAG
TAACGCGTGTTTCTGGGGATGTAGGGCCG-GGGGGAGTTGCGGGGTCTGCCGGAGGCAGT
ACGGGTACAGATTTCCCGAAAGCGGCGGTGTGTGTGTGCATGTAAGCGTAAAAAGGGGAA
GTAGAAAGCGTGTGTCTGTGTTAGAAAAGCGGGCCCCCG--GGGGGCAAGCTGTGGGAAT
GCGGTGGCCTAGTGTCGCAGGAAATGGAA--AGGCAGTGCGGCAATCACAAGGGGGAGCG
CGTAGTGTTGTGGGAAGCGGCAGTGTAATCCGCACAAAGAGGCGCGGGGCGCGGGACGTT
GGGAGGTCGTCGGCGGCAGGCGGGAGGCCGTGCTTTAGG-GGGGTTCAGGTGAGGCAAGG
CTGTGGGGTAACCTTAGGGGAGGCGGGTGAGGCGGCTAAGAGGGCTAAGGGTCGGCGGGT
GACGAAGCAGCAGAC
>LN824206
---GTTAGTCATAGTAGCTTAGCTGAACTGGGCCGTGGGGGTCGTCATCATCTCCACCGG
AACCAGAAGTACCCAAAAGCAGCGTAGGAAGGTGTGGATCACCGC---------------
---------------CGCCACCGTCTG-TCATCGAAGGCGGGCCCCGGTCACCTCCTTTG
TTTT---CAACCTCTTCCGTCAAATTTGGAGGGCCTCCATCATTTCCAGCAGAGTCGCTA
GGGTTATGAGGCAGCGGGTCATGTGGGCCATTGTCATCAGTGTTGTCAGGGTCCTGTGGG
CCATTGTCATCAGTGTTGTCAGGGTCCTGAGGCAGC------------------GGGTCA
TGTGGGCCAT--------------------------------------------------
----------------TGTCATCAGTGTT-GTCAGGGTCCTGTGGGCCATTGT-------
-----CATCAGTGTTGTCAGGGTCCTGTGGGCCATTGTCATCAGTGTTGTCAGGGTCCTG
TGGGCCATTGTCAGGACCACCTCC---AGGTGCGCCTAGGTT---TTGAGAGCAGAGTGG
GGGTCCGTCGCCGGCTC---------------CACTCACGAGCAGGT--GGTGTCTGCCC
------TCGTTGGAGTTAGAGTCAGATTGATTGCTAGAATCATCGGTCGCTTGTTGAGGG
TGCGGGAGGGAGTCATCGTGGTGGTGTTCATCACTGTGTCGTTGTCCATGGTAATACATC
CAGATTAAAATCGCCAGAAACAGGAGGAGCCAAAGGAGATCAACCAATAGAGTCCACCAG
TTTTGTTGTAGATAGAGAGCAATAATGAGCAGGAGGATGTCTAGGAAGAAGGCTAGGAAG
AAGGCCAAAAGCTGCCAGATGGTGG-CACCAAGTCGCCAGAGAATCTCCAAGAAGTAGAC
CCAGATACCTAAGACTGCGTTGAAAAAAAGAGTGTTAGGGTTGGAAAAGTGGGGATGTGG
TAAATAAGTCCTAGGGAATGTTAGATCTTACCAAGTAAGCACCCGAAGATGAACAGCACA
ATTCCAAGGTACAATGCCTGTCCGTGCAAATT-----------------CCAGAGAGCGA
TGAGCAGGAGGGTGACTGGGGAAAGAGGAGAAAGTGCGTTAGAGAAGGAAGAGTAAGGGA
AAGGGGGTG--TGGGGCAAAGGGTGTAATACTTACTCATCAGTAGGAGTAGACAAAGGGC
TCCAAGTGGACAGAGAAGGTCTCTTCTGAAGATAAAGATGATCAAAATGATAATCACAAG
CATGAG--------------AGCAAAGGCA--TAGAGGACAAGGAGGGCTCCTCCAGTCC
AGTTACTCATAATGATGTACAGCCAAAACAGTAGCGCCAAGAGCAGGAGAAGGAGAGCAA
GGCCTATGGAAGAGGA-GAGGGGGGGTCCTCGAGGGGGCCGTCGCGGGCCCGGTGGGCCC
CTCTCAAGGTCCAGGTCCATGCTCAGGGCAGTGTGTCAGGAGCCAGGCA---GTTGAG--
-----GAAAGAAGGGGGCAGAGTAGTGTGAGAG-GCTTATGTAGGGCGGCGACGTGAGAG
TTACGCGTGTTTCTGGGGATGTAGGCCCG-GGGGGATTTGCGGGGTCTGCCGGAGGCAGT
ACGGGTGCAGATTTCCCGAAAGCGGCGGTGTGTGTGTGCATGTAAGCGTAAAAAGGGGAA
GTAGGAAGCGTGTGTTAGTGTTAGAAAAGCGGGTCCCC-G-GGGGGCAAGCTGTGGGAAT
GTGGTGGGCAAGTGCAGCAGGAAATGGAA--AGGCAGTGCGGCAATCACAAGGGGGAGTG
CGTAGTGTTGTGGGAAGCGGCAGTGTAATCCGCACAAAGAGGCGCGGGGCGCGCAACGTT
GGGAGGTCGTCGGCAGCAGGCGGGAGGCCGTGTTTTAGG-GGGGTTCAGGTGAGGCAAGG
CTGTGGGTTCACCGTAGGGGAGGTGGGTGAGGCGGCTAAGAGGGCTAAGGGTCGGCGGGT
GACGAAGCAGCAGAC
>LN827799
---GTTAGTCATAGTAGCTTAGCTGAACTGGGCCGCGGGGGTCGTCATCATCTCCACCGG
AACCAGAAGTACCCAAAAGCAGCGTAGGAAGGGGTGGATCACCGCCGCCATTGCCGGAAT
CATGACTATGACCGCCGCCACCGTCTG-TCATCGGAGGCGGGCCCTGGTCACCTTGTTTG
TTTT---CAACCTCTTCCGTCAATGTTGGAGGGCCTCCATCATTTCCAGCAGGGTCGCTA
GGGTTATGAGGCTGCGGGTCATGTGGGCCATTGTCATCAGTGTTGTCAGGGTCCTGTGGG
CCATTGTCATCAGTGTTGTCAGGG------------------------------------
------------------------------------------------------------
-------------------------------------TCCTGTGGGCCATTGT-------
-----CATCAGTGTTGTCAGGGTCCTGTGGGCCATTGTCCTCAGTGTTGTCAGGGTCCTG
TGGGCCATTGTTAGGACCACCTCC---AGGAGCGCCTAGGTT---TTGAGAGCAGAGTGG
GGGTCCGTCACCGGCTC---------------CACTCACGAGCAGGT--GGTGTCTGCCC
------TCGTCGGAGTTAGAGTCAGATTCATGGCTAGAATCGTCGGTAGCTTGTTGAGGG
TGCGGGAGTGAGTCATCGTGGTGGTGTTCATCAGTGTGTCGTTGTCCATGGAAATACATC
CAGATTAAAATGGCCAGAAACAGGAGGAGCCAAAGGAGATCAACCAATAGATTCCACCAG
TTTTGTTGTAGATAGAGAGCAATAATAAGCAGGATGATGTCTAGTAAGAAGGCTAGGATG
AAGGCCAAAAGCTGCCAGATGGTGG-CACCAAGCCGCCAGAGAATGTCCAAGAAGTAGAT
CCAGAGACCTAAGACTGCGTTGAAAAAAAGAGTGTTAGGGTTGGAAAAGTGAGGGTGTGG
TAAATAAGTCCTATGGAATGTTAGACCTTACCAAGTAAGCAGGCGAAGATGAACAGCACC
ACTCCAAGGTACAATGCCTGTCCTTGTAAATT-----------------CCAGAGAGCGA
TGAGCAGGAGGGTGACTGGGGAAAGAGGAGAAAGTGCGTTAGACAAGTAAGCGTAAGGGA
AAGGGGGTG--GGGGGCAAAGGGTGTAATACTTACTCATCAGTAGGAGTAGACCAAGGCC
TCCAAGTGGACAGAGAAGGTCTCTTCTGAAGATAAAGATGATGAGAATGATAATAATAAG
CATGAG--------------AGCAAAGGAA--TAGAGGACAAGGAGCGCTCCTCCAGCCC
AGTCACTCATAGTGATATACAGCCATAAGATTAGAGCCAGGAGCAGGAGAAGGAGAGCAA
GGGCACTGGAAGAGGG-GGGGGGGGGTTGTAGAGGGTGCCGTTGCGGGCCCGGTGGGCCC
CTCTCCAGGTCGTGTTCCATGCTCAGGGTAGTGTGGCAGGAGCAAGGCA---ACTGAG--
-----GAAAGAAGCTGACAGAGCAGTGAGAGAG-GCTTATGTAGGCCGCCTACGAGAGAG
TAATGCGTGTTTCTGGGGATGGAGGCCCG-GGGGGATTTGCGGGGTCTGCCGGAGGCAGG
ACGGGCGCAGATTTCCCGAAAGCGGCGTAGTGTGTGTGCATGTAAGCGTAAAAAGAGGAA
GTAGAAAGCGTGTGTTTGTGTGAGAAAAGCGGGTCCCC-G-AGGGGCAAGCTGTGGGAAT
GCGGTGGTAAATCGTAGCAGGAAATGGAA--AGGCAGTGCGGCAATCACAAGGGGGAGTG
AGCAGTGTTGTGGGAAGCGGCAGTGTAATCCACACAAAGAGGCGTAGGGCGCGCAACGTT
GGGAGGTCGTTGTCGGCAGGCGGGAGGCTGTGCTTTAGG-GGGGTTCAGGTGAGGCAAGG
CTGTGGGGTAACCGTAGGGGAGGCGGGTGAGGAGGATAAGAGGGCTAAGGGTCGGCGGTG
ACGAAGC-AGCAGAC
>LN827739
---GTTAGTCATAGTAGCTTAGCTGAACTGGGCCGTGGGGGTCGTCATCATCTCCACCGG
AACCAGAAGAACCCAAAAGCAGCGTAGGAAGGTGTGGATCACCGCCGCCATGGCCGGAAT
CATGACTATGACCGCCGCCTCCGTCTG-TCATCAAAGGCGGGCCCTGGTCACCTCCTTTG
TTTT---CAACCTCTTCCGTCAATTGTGGAGGGCCTCCATCATTTCCAGCAGAGTCGCTA
GGGCTATGAGGCAGCGGGTCATGTGGGCCATTGTCATCAGTGTTGTCAGGGTCCTGTGGG
CCATTGTCATCAGTGTTGTCAGGGTCCTGAGGCAGCGGGTCATGTGGGCCATTGT-----
------------------------------------------------------------
-------------------CATCAGTGTT-GTCAGGGTCCTGTGG---------------
------------------------------GCCATTGTCATCAGTGTTGTCAGGGTCCTG
TGGGCCATTGTCAGGACCACCTCC---AGGTGCGCCTAGGTT---TTGAGAGCAGAGTGG
GGGTCCGTCGCCGGCTC---------------CACTCACGAGCAGGT--GGTGTCTGCCC
------TCGTTGGAGTTAGAGTCAGATTCATGGCCAGAATCATCGGTAGCTTGTTGAGGG
TGCGGGAGGGAGTCATCGTGGTGGTGTTCATCACTGTGTCGTTGTCCATGGTAATACATC
CAGATTAAAATCGCCAGAAACAGGAGGAGCCAAAGGAGATCAACCAATAGAGTCCACCAG
TTTTGTTGTAGATAGAGAGCAATAATGAGCAGGATGAGGTCTAGGAAGAAGGCTAGGAAG
AAGGCCAAAAGCTGCCAGATGGTGG-CACCAAGTCGCCAGAGCATCTCCAATAAGTAGAT
CCAGATACCTAAGACTGCGTTGAAAA-AAGAGTGTTAGGGTTGGAAAAGTGGGGGTGTGG
TAAATAATTCCTAGGGAATGTTAGATCTTACCAAGTAAGCACCCGAAGATGAACAGCACA
ATTCCAAGGAACAATGCCTGTCCGTGCAAATT-----------------CCAGAGAGCGA
TGAGCAGGAGGGTGACTGGGGAAAGAGGAGAAAGTGCGTTAGAGAAGGAAGAGTAAGGGA
AAGGGGGTG--TGGGGCAAAGGGTGTAATACTTACTCATCAGTAGGAGTATACAAAGGGC
TCCAAGTGGACAGAGAAGGTCTCTTCTGAAGATAAAGATGATCAAAATTATAATTATAAG
CATGAG--------------AGCAAAGGAA--TAGAGGACAAGGAGGGCTCCTCCAGTCC
AGTCACTCATAACGATGTACAGCCAAAACAGTAGCGCCAAGAGGAGGAGAAGGAGAGCAA
GGCCTAGGGAAGAGGA-GAGGGGGGGTCCTCGAGGGGGCCGTCGCGGGCCCGGTGGGCCC
CTCTCAAGGTCGTGTTCCATCCTCAGGGCAGTGTGTCAGGAGCAAGGCA---GTTGAG--
-----GAAAGAAGGGGGCAGAGCAGTGTGAGAG-GCTTATGTAGGGCGGCTACGTCAGAG
TAACGCGTGTTTCTTGGGATGTAGGCCCG-GGGGGATTTGCGGGGTCTGCCGGAGGCAGT
ACGGGTACAGATTTCCCGAAAGCGGCGGTGTGTGTGTGCATGTAAGCGTAGAAAGGGGAA
GTAGAAAGCGTGTGTTTGTGTTAGAAAAGCGGGTCCCCG--GGGGGCAAGCTGTGGGAAT
GCGGTGGCCAAGTGCAACAGGAAATGGAA--AGGCAGTGCGGCAATCAGAAGGGGGAGTG
CGTAGTGTTGTGGGAAGCGGCAGTGTAATCTGCACAAAGAGGCGCGGGGCGCGCAACGTT
GGGAGGTCGTTGGCGGCAGGCGGGAGGCCGTGCTTTAGG-GGGGTTCAGGTGAGGCAAGG
CTGTGGGGTAACCGTAGGGGAGGCGGGTGAGGCGGCTAAGAGGGCTAAGGGTCGGCGGGT
GACGAAGCAGCAGAC
>LN827597
---GTTAGTCATAGTAGCTTAGCTGAACTGGGCCGTGGGGGTCGTCATCATCTCCACCGG
AACCAGAAGAACCCAAAAGCAGCGTAGGAAGGTGTGGATCACCGCCGCCATGGCCGGAAT
CATGACTATGACCGCCGCCTCCGTCTG-TCATCAAAGGCGGGCCCTGGTCACCTCCTTTG
TTTT---CAACCTCTTCCGTCAATTGTGGAGGGCCTCCATCATTTCCAGCAGAGTCGCTA
GGGCTATGAGGCAGCGGGTCATGTGGGCCATTGTCATCAGTGTTGTCAGGGTCCTGTGGG
CCATTGTCATCAGTGTTGTCAGGGTCCTGAGGCAGCGGGTCATGTGGGCCATTGT-----
------------------------------------------------------------
-------------------CATCAGTGTT-GTCAGGGTCCTGTGG---------------
------------------------------GCCATTGTCATCAGTGTTGTCAGGGTCCTG
TGGGCCATTGTCAGGACCACCTCC---AGGTGCGCGTAGGTT---TTGAGAGCAGAGTGG
GGGTCCGTCGCCGGCTC---------------CACTCACGAGCAGGT--GGTGTCTGCCC
------TCGTTGGAGTTAGAGTCAGATTCATGGCCAGAATCATCGGTAGCTTGTTGAGGG
TGCGGGAGGGAGTCATCGTGGTGGTGTTCATCACTGTGTCGTTGTCCATGGTAATACATC
CAGATTAAAATCGCCAGAAACAGGAGGAGCCAAAGGAGATCAACCAATAGAGTCCACCAG
TTTTGTTGTAGATAGAGAGCAATAATGAGCAGGATGAGGTCTAGGAAGAAGGCTAGGAAG
AAGGCCAAAAGCTGCCAGATGGTGG-CACCAAGTCGCCAGAGCATCTCCAATAAGTAGAT
CCAGATACCTAAGACTGCGTTGAAAA-AAGAGTGTTAGGGTTGGAAAAGTGGGGGTGTGG
TAAATAATTCCTAGGGAATGTTAGATCTTACCAAGTAAGCACCCGAAGATGAACAGCACA
ATTCCAAGGTACAATGCCTGTCCGCGCAAATT-----------------CCAGAGAGCGA
TGAGCAGGAGGGTGACTGGGGAAAGAGGAGAAAGTGCGTTAGAGAAGGAAGAGTAAGGGA
AAGGGGGTG--TGGGGCAAAGGGTGTAATACTTACTCATCAGTAGGAGTATACAAAGGGC
TCCAAGTGGACAGAGAAGGTCTCTTCTGAAGATAAAGATGATCAAAATTATAATTATAAG
CATGAG--------------AGCAAAGGAA--TAGAGGACAAGGAGGGCTCCTCCAGTCC
AGTCACTCATAACGATGTACAGCCAAAACAGTAGCGCCAAGAGGAGGAGAAGGAGAGCAA
GGCCTAGGGAAGAGGA-GAGGGGGGGTCCTCGAGGGGGCCGTCGCGGGCCCGGTGGGCCC
CTCTCAAGGTCGTGTTCCATCCTCAGGGCAGTGTGTCAGGAGCAAGGCA---GTTGAG--
-----GAAAGAAGGGGGCAGAGCAGTGTGAGAG-GCTTATGTAGGGCGGCTACGTCAGAG
TAACGCGTGTTTCTTGGGATGTAGGCCCG-GGGGGATTTGCGGGGTCTGCCGGAGGCAGT
ACGGGTACAGATTTCCCGAAAGCGGCGGTGTGTGTGTGCATGTAAGCGTAGAAAGGGGAA
GTAGAAAGCGTGTGTTTGTGTTAGAAAAGCGGGTCCCCGG-GGGGGCAAGCTGTGGGAAT
GCGGTGGCCAAGTGCAACAGGAAATGGAA--AGGCAGTGCGGCAATCAGAAGGGGGAGTG
CGTAGTGTTGTGGGAAGCGGCAGTGTAATCTGCACAAAGAGGCGCGGGGCGCGCAACGTT
GGGAGGTCGTTGGCGGCAGGCGGGAGGCCGTGCTTTAGG-GGGGTTCAGGTGAGGCAAGG
CTGTGGGGTAACCGTAGGGGAGGCGGGTGAGGCGGCTAAGAGGGCTAAGGGTCGGCGGGT
GACGAAGCAGCAGAC
>LN827596
---GTTAGTCATAGTAGCTTAGCTGAACTGGGCCGTGGGGGTCGTCATCATCTCCACCGG
AACCAGAAGTACCCAAAAGCAGCGTAGGAAGGTGTGGATCACC-----------------
-------------GCCGCCACCGTCTG-TCATCGAAGGCGGGCCCCGGTCACCTCCTTTG
TTTT---CAACCTCTTCCGTCAAATTTGGAGGGCCTCCATCATTTCCAGCAGAGTCGCTA
GGGTTATGAGGCAGCGGGTCATGTGGGCCATTGTCATCAGTGTTGTCAGGGTCCTGTGGG
CCATTGTCATCAGTGTTGTCAGGGTCCTGTGGGCCATTGTCATCAGTGTTGTCAGGGTCC
TGTGGGCCATTG------------------------------------------------
------------------TCATCAGTGTT-GTCAGGGTCCTGTGGGCCATTGT-------
-----CATCAGTGTTGTCAGGGTCCTGTGGGCCATTGTCATCAGTGTTGTCAGGGTCCTG
TGGGCCATTGTCAGGACCACCTCC---AGGTGCGCCTAGGTT---TTGAGAGCAGAGTGG
GGGTCCGTCGCCGGCCC---------------CACTCACGAGCAGGT--GGTGTCTGCCC
------TCGTTGGAGTTAGAGTCAGATTCATGGCTAGAATCGTCGGTAGCTTGTTGAGGG
TGCGGGAGGGAGTCATCGTGGTGGTGTTCATCAGTGTGTCGTGGTCCATGATAATACATC
CAGATTAAAATGGCCAGAAACAGGAGGAGCCAAAGGAGATCAACCAATAGAGTCCACCAG
TTTTGTTGTAGATAGAGAGCAATAATAAGCAGGATGATGGCTAGGAAGAAGGCTAGGATG
AAGGCCAAAAGCTGCCAGATGGTGG-CACCAAGCCCCCAGAGAATCTCCAAGAAGTAGAT
CCAGAGACCTAAGACTGCGTTGAAAAAAAGAGTGTTAGGGCTGGAAAGGTGAGGGTGTGG
TAAATAAGTCCTAGGGAATGTTAGATCTTACCAAGTAAGCAGCCAAAGATGAACAGCACA
ATTCCAAGGTACAATGCCTGTCCGTGCAAATT-----------------CCAGAGAGCGA
TGAGCAGGAGGGTGACTGGGGAAAGAGGAGAAAGTGCGTTAGAGAAGGAAGCGTAAGGGA
AAGGGGGTGG-GGGGGCAAAGGGTGTAATACTTACTCATCAGTAGGAGTAGACCAAGGCC
TCCAAGTGGACAGAGAAGGTCTCTTCTGAAGATAAAGATGATGAGAATGATAATAATAAG
CATGAG--------------AGCAAAGGAA--TAGAGGACAAGGAGCGCTCCTCCAGTCC
AGTTACTCATAACGATATACAGCCAGAACAGTAGCGCCAAGAGCAGGAGAAGGAGAGGAA
GGCCTAGGGGAGAGGA-GAGGGGGGGTCCTCGAGGGGGCCGTCGCGGGCCCGGTGGGCCC
CTCTCAAGGTCGTGTTCCATCCTCAGGGCAGTGTGTCAGGAGCAAGGCA---GTTGAG--
-----GAAAGAAGGGGGCAGAGCAGTGTGAGAG-GCTTATGTAGGGCGGCTACGTCAGAG
TAACGCGTGTTTCTTGGGATGTAGGCCCG-GGGGGATTTGCGGGGTCTGCCGGAGGCAGT
ACGGGTACAGATTTCCCGAAAGCGGCGGTGTGTGTGTGCATGTAAGCGTAAAAAGGGGAA
GTAGAAAGCGTGTGTTTGTGTTAGAAAAGCGGGTCCCCG--GGGGGCAAGCTGTGGGAAT
GCGGTGGCCAAGTGCAACAGGAAATGGAA--AGGCAGTGCGGCAATCAGAAGGGGGAGTG
CGTAGTGTTGTGGGAAGCGGCAGTGTAATCTGCACAAAGAGGCGCGGGGCGCGCAACGTT
GGGAGGTCGTTGGCGGCAGGCGGGAGGCCGTGCTTTAGG-GGGGTTCAGGTGAGGCAAGG
CTGTGGGGTAACCGTAGGGGAGGCGGGTGAGGCGGCTAAGAGGGCTAAGGGTCGGCGGGT
GACGAAGCAGCAGAC
>LN827595
---GTTAGTCATAGTAGCTTAGCTGAACTGGGCCGTGGGGGTCGTCATCATCTCCACCGG
AACCAGAAGTACCCAAAAGCAGTGTAGGAAGGTGTGGATCACCGCCGCCACGGCCGGAAT
CATGACTATGACCGCCGCCACCGTCTG-TCATCGAAGGCGGGCCCCGGTCACCTCCTTTG
TTTT---CAACCTCTTCCGTCAATTCTGGAGGGCCTCCATCATTTCCAGCAGAGTCGCTA
GGGTTATGAGGCAGCGGGTCATGTGGGCCATTGTCATCAGTGTTGTCAGGGCCCTGTGGG
CCATTGTCATCAGTGTTGTCAGGGCCCTGTGGGCCATTGTCATCAGTGTTGTCAG-----
------------------------------------------------------------
-------------------GGTCC----------------TGTGGGCCATTGT-------
-----CATCAGTGTTGTCAGGGTCCTGTGGGCCATTGTCATCAGTGTTGTCAGGGTCCTG
TGGGGCATTGTCAGGACCACCTCC---AGGTGCGCCTAGGTT---TTGAGAGCAGAGTGG
GGGTCCGTCGCCGGCTC---------------CAGTCACGAGCAGGT--GGTGTCTGCCC
------TCGTTGGAGTTAGAGTCAGATTGATGGCTAGAATCATCGGTAGCTTGTTGAGGG
TGCGGGAGGGAGTCATCGTGGTGGTGTTCATCACTGTGTGGTTGTCCATGGTAATACATC
CAGATTAAAATCGCCAGAAACAGGAGGAGCCAAAGGAGATCAACCAATAGAGTCCACCAG
TTTTGTTGTAGATAGAGAGCAATAATGAGCAGGATGAGGTCTAGGAAGAAGGCTAGGAAG
AAGGCCAAAAGCTGCCAGATGGTGG-CACCAAGTCGCCAGAGAATCTCCAATAAGTAGAT
CCAGAGACCTAAGACTGCGTTGAAAA-AAGAGTGTTAGGGTGGGAAAAGTGGGGGTGTGG
TAAATAATTCCTAGGGAATGTTAGATCTTACCAAGTAAGCACCCGAAGATGAACAGCACA
ATTCCAAGGTACAATGCCTGTCCGTGCAAATT-----------------CCAGAGAGCGA
TGAGCAGGAGGGTGACTGGGGAAAGAGGAGAAAGTGCGTTAGAGAAGGAAGAGTAAGGGA
AAGGGGGTG--TGGGGCAAAGGGTGTAATACTTACTCATCAGTAGGAGTAGACAAAGGGC
TCCAAGTGGACAGAGAAGGTCTCTTCTGAAGATAAAGATGATCAAAATTATAATTATAAG
CATGAG--------------AGCAAAGGAA--TAGAGGACAAGGAGGGCTCCTCCAGTCC
AGTCACTCATAACGATGTACAGCCAAAACAGTAGCGCCAAGAGGAGGAGAAGGAGAGCAA
GGCCTAGGGAAGAGGA-GAGGGGGGGTCCTCGAGGGGGCCGTCGCGGGCCCGGTGGGCCC
CTCTCAAGGTCGTGTTCCATCCTCAGGGCAGTGTGTCAGGAGCAAGGCA---GTTGAG--
-----GAAAGAAGGGGGCAGAGCAGTGTGAGAG-GCTTATGTAGGGCGGCTACGTCAGAG
TAACGCGTGTGTCTTGGGATGTAGGCACG-GGGGGATTTGCGGGGTCTGCCGGAGGCAGT
ACGGGCACAGATTTCCCGAAAGCGGCGGTGTGTGTGTGCATGTAAGCGTAAAAAGGGGAA
GTAGAAAGCGTGTGTTTGTGTTAGAAAAGCGGGTCCCCG--GGGGGCAAGCTGTGGGAAT
GCGGTGGCCAAGTGCAACAGGAACTGGAA--AGGCAGTGCGGCAATCAGAAGGGGGAGTG
CGTAGTGTAGTGGAAAGCGGCAGTGTAATCTGCACAAAGAGGCGCGGGGCGCGCAACGTT
GGGAGGTCGTTGGCGGCAGGCGGGAGGCCGTGCTTTAGG-GGGGTTCAGGTGAGGCAAGG
CTGTGGGGTAACCGTAGGGGAGGCGGGTGAGGCGGCTAAGAGGGCTAAGGGTCGGCGGGT
GACGAAGCAGCAGAC
>LN827594
---GTTAGTCATAGTAGCTTAGCTGAACTGGGCCGTGGGGGTCGTCATCATCTCCACCGG
AACCAGAAGTACCCAAAAGCAGCGTAGGAAGGTGTGGATCACCGC---------------
---------------CGCCACCGTCTG-TCATCGAAGGCGGGCCCCGGTCACCTCCTTTG
TTTT---CAACCTCTTCCGTCAAATTTGGAGGGCCTCCATCATTTCCAGCAGAGTCGCTA
GGGTTATGAGGCAGCGGGTCATGTGGGCCATTGTCATCAGTGTTGTCAGGGTCCTGTGGG
CCATTGTCATCAGTGTTGTCAGGGTCCTGAGGCAGC------------------GGGTCA
TGTGGGCCAT--------------------------------------------------
----------------TGTCATCAGTGTT-GTCAGGGTCCTGTGGGCCATTGT-------
-----CATCAGTGTTGTCAGGGTCCTGTGGGCCATTGTCATCAGTGTTGTCAGGGTCCTG
TGGGCCATTGTCAGGACCACCTCC---AGGTGCGCCTAGGTT---TTGAGAGCAGAGTGG
GGGTCCGTCGCCGGCTC---------------CACTCACGAGCAGGT--GGTGTCTGCCC
------TCGTTGGAGTTAGAGTCAGAGTGATTGCTAGAATCATCGGTAGCTTGTTGAGGG
TGCGGGAGGGAGTCATCGTGGTGGTGTTCATCACTGTGTCGTTGTCCATGGTAATACATC
CAGATTAAAATCGCCAGAAACAGGAGGAGCCAAAGGAGATCAACCAATAGAGTCCACCAG
TTTTGTTGTAGATAGAGAGCAATAATGAGCAGGAGGATGTCTAGGAAGAAGGCTAGGAAG
AAGGCCAAAAGCTGCCAGATGGTGG-CACCAAGTCGCCAGAGAATCTCCAAGAAGTAGAC
CCAGATACCTAAGACTGCGTTGAAAAAAAGAGTGTTAGGGTTGGAAAAGTGGGGATGTGG
TAAATAAGTCCTAGGGAATGTTAGATCTTACCAAGTAAGCACCCGAAGATGAACAGCACA
ATTCCAAGGTACAATGCCTGTCCTTGCAAATT-----------------CCAGAGAGCGA
TGAGCAGGAGGGTGACTGGGGAAAGAGGAGAAAGTGCGTTAGAGAAGGAAGAGTAAGGGA
AAGGGGGTG--TGGGGCAAAGGGTGTAATACTTACTCATCAGTAGGAGTAGACAAAGGGC
TCCAAGTGGACAGAGAAGGTCTCTTCTGAAGATAAAGATGATCAAAATGATAATCACAAG
CATGAG--------------AGCAAAGGCA--TAGAGGACAAGGAGGGCTCCTCCAGTCC
AGTTACTCATAATGATGTACAGCCAAAACAGTAGCGCCAAGAGCAGGAGAAGGAGAGCAA
GGCCTATGGAAGAGGA-GAGGGGGGGTCCTCGAGGGGGCCGTCGCGGGCCCGGTGGGCCC
CTCTCAAGGTCCAGGTCCATGCTCAGGGCAGTGTGTCAGGAGCCAGGCA---GTTGAG--
-----GAAAGAAGGGGGCAGAGTAGTGTGAGAG-GCTTATGTAGGGCGGCGACGTGAGAG
TTACGCGTGTTTCTGGGGATGTAGGCCCG-GGGGGATTTGCGGGGTCTGCCGGAGGCAGT
ACGGGTGCAGATTTCCCGAAAGCGGCGGTGTGTGTGTGCATGTAAGCGTAAAAAGGGGAA
GTAGGAAGCGTGTGTTAGTGTTAGAAAAGCGGGTCCCC-G-GGGGGCAAGCTGTGGGAAT
GTGGTGGGCAAGTGCAGCAGGAAATGGAA--AGGCAGTGCGGCAATCACAAGGGGGAGTG
CGTAGTGTTGTGGGAAGCGGCAGTGTAATCCGCACAAAGAGGCGCGGGGCGCGCAACGTT
GGGAGGTCGTCGGCGGCAGGCGGGAGGCCGTGTTTTAGG-GGGGTTCAGGTGAGGCAAGG
CTGTGGGTTCACCGTAGGGGAGGTGGGTGAGGCGGCTAAGAGGGGTAAGGGTCGGCGGGT
GACGAAGCAGCAGAC
>LN827593
---GTTAGTCATAGTAGCTTAGCTGAACTGGGCCGTGGGGGTCGTCATCATCTCCACCGG
AACCAGAAGTACCCAAAAGCAGCGTAGGAAGGTGTGGGTCACCGCCGCCATGGCCGGAAT
CATGACTATGACCGCCGCCTCCGTCTG-TCATCAAAGGCGGGCCCTGGTCACCTCCTTTG
TTTT---GAACCTCTTCCGTCAATTGTGGAGGGCCTCCATCATTTCCAGCAGAGTCGCTA
GGGCTATGAGGCAGCGGGTCATGTGGGCCATTGTCATCAGTGTTGTCAGGGTCCTGTGGG
CCATTGTCATCAGTGTTGTCAGGGTCCTGAGGCAGCGGGTCATGTGGGCCATTGT-----
------------------------------------------------------------
-------------------CATCAGTGTT-GTCAGGGTCCTGTGG---------------
------------------------------GCCATTGTCATCAGTGTTGTCAGGGTCCTG
TGGGCCATTGTCAGGACCACCTCC---AGGTGCGCCTAGGTT---TTGAGAGCAGAGTGG
GGGTCCGTCGCCGGCTC---------------CACTCACGAGCAGGT--GGTGTCTGCCC
------TCGTTGGAGTTAGAGTCAGATTCATGGCTAGAATAATCGGTAGCTTGTTGAGGG
TGCGGGAGGGAGTCATCGTGGTGGTGTTCATCACTGTGTCGTTGTCCATGGTAATACATC
CAGATTAAAATCGCCAGAAACAGGAGGAGCCAAAGGAGATCAACCAATAGAGTCCACCAG
CTTTGTTGTAGATAGAGAGCAATAATGAGCAGGATGAGGTCTAGGAAGAAGGCTAGGAAG
AAGGCCAAAAGCTGCCAGATGGTGG-CACCAAGTCGCCAGAGCATCTCCAATAAGTAGAT
CCAGATACCTAAGACTGCGTTGAAAA-AAGAGTGTTAGGGTTGGAAAAGTGGGGGTGTGG
TAAATAATTCCTAGGGAATGTTAGATCTTACCAAGTAAGCACCCGAAGATGAACAGCACA
ATTCCAAGGTACAATGCCTGTCCGTGCAAATT-----------------CCAGAGAGCGA
TGAGCAGGAGGGTGACTGGGGAAAGAGGAGAAAGTGCGTTAGAGAAGGAAGAGTAAGGGA
AAGGGGGTG--TGGGGCAAAGGGTGTAATACTTACTCATCAGTAGGAGTATACAAAGGGC
TCCAAGTGGACAAAGAAGGTCTCTTCTGAAGATAAAGATGATCAAAATTATAATTATAAG
CATGAG--------------AGCAAAGGAA--TAGAGGACAAGGAGGGCTCCTCCAGCCC
AGTCACTCATAACGATGTACAGCCAAAACAGTAGCGCCAAGAGGAGGAGAAGGAGAGCAA
GGCCTAGGGAAGAGGA-GAGGGGGGGTCCTCGAGGGGGCCGTCGCGGGCCCGGTGGGCCC
CTCTCAAGGTCGTGTTCCATCCTCAGGGCAGTGTGTCAGGAGCAAGGCA---GTTGAG--
-----GACAGAAGGGGGCAGAGCAGTGTGAGAG-GCTTATGTAGGGCGGCTACGTCAGAG
TAACGCGTGTTTCTTGGGATGTAGGCCCG-GGGGGATTTGCGGGGTCTGCCGGAGGCCGT
ACGGGTATAGATTTCCCGAAAGCGGCGGTGTGTGTGTGCATGTAAGCGTAAAAAGGGGAA
GTAGAAAGCGTGTGTCTGTGTTAGAAAAGCGGGTCCCCG--GGGGGCAAGCTGTGGGAAT
GCGGTGGCCAAGTGCAACAGGAAATGGAA--AGGCAGTGCGGCAATCAGAAGGGGGAGTG
CGTAGTGTTGTGGGAAGCGGCAGTGTAATCCGCACAAAGAGGCGCGGGGCGCGCAACGTT
GGGAGGTCGTTGGCGGCAGGCGGGAGGCCGTGCTTTAGG-GGGGTTCAGGTGAGGCAAGG
CTGTGGGGTAACCGTAGGGGAGGCGGGTGAGGCGGCTAAGAGGGCTAAGGGTCGGCGGGT
GACGAAGCAGCAGAC
>LN827592
---GTTAGTCATAGTAGCTTAGCTGAACTGGGCCGTGGGGGTCGTCATCATCTCCACCGG
AACCAGAAGTACCCAAAAGCAGTGTAGGAAGGTGTGGATCACCGCCGCCACGGCCGGAAT
CATGACTATGACCGCCGCCACCGTCTG-TCATCGAAGGCGGGCCCCGGTCACCTCCTTTG
TTTT---CAAAATCTTCCGTCAATTCTGGAGGGCCTCCATCATTTCCAGCAGAGTCGCTA
GGGTTATGAGGCAGCGGGTCATGTGGGCCATTGTCATCAGTGTTGTCAGGGCCCTGTGGG
CCATTGTCATCAGTGTTGTCAGGGCCCTGTGGGCCATTGTCATCAGTGTTGTCAG-----
------------------------------------------------------------
-------------------GGTCC----------------TGTGGGCCATTGT-------
-----CATCAGTGTTGTCAGGGTCCTGTGGGCCATTGTCATCAGTGTTGTCAGGGTCCTG
TGGGGCATTGTCAGGACCACCTCC---AGGTGCGCCTAGGTT---TTGAGAGCAGAGTGG
GGGTCCGTCGCCGGCTC---------------CAGACACGAGCAGGT--GGTGTCTGCCC
------TCGTTGGAGTTAGAGTCAGATTCATGGCTAGAATCATCGGTAGCTTGTTGAGGG
TGCGGGAGGGAGTCATCGTGGTGGTGTTCATCACTGTGTCGTTGTCCATGGTAATACATC
CAGATTAAAATCGCCAGAAACAGGAGGAGCCAAAGGAGATCAACCAATAGAGTCCACCAG
TTTTGTTGTAGATAGAGAGCAATAATGAGCAGGATGAGGTCTAGGAAGAAGGCTAGGAAG
AAGGCCAAAAGCTGCCAGATGGTGG-CACCAAGTCGCCAGAGAATCTCCAATAAGTAGAT
CCAGAGACCTAAGACTGCGTTGAAAA-AAGAGTGTTAGGGTGGGAAAAGTGGGGGTGTGG
TAAATAATTCCTAGGGAATGTTAGATCTTACCAAGTAAGCACCCGAAGATGAACAGCACA
ATTCCAAGGTACAATGCCTGTCCGTGCAATTT-----------------CCAGAGAGCGA
TGAGCAGGAGGGTGACTGGGGAAAGAGGAGAAAGTGCGTTAGAGAAGGAAGAGTAAGGGA
AAGGGGGTG--TGGGGCAAAGGGTGTAATACTTACTCATCAGTAGGAGTAGACAAAGGGC
TCCAAGTGGACAGAGAAGGTCTCTTCTGAAGATAAAGATGAGCAAAATTATAATTATAAG
CATGAG--------------AGCAAAGGAA--TAGAGGACAAGGAGGGCTCCTCCAGTCC
AGTCACTCATAACGATGTACAGCCAAAACAGTAGCGCCAAGAGGAGGAGAAGGAGAGCAA
GGCCTAGGGAAGAGGA-GAGGGGGGGTCCTCGAGGGGGCCGTCGCGGGCCCGGTGGGCCC
CTCTCAAGGTCGTGTTCCATCCTCAGGGCAGTGTGTCAGGAGCAAGGCA---GTTGAG--
-----GAAAGAAGGGGGCAGAGCAGTGTGAGAG-GCTTATGTAGGGCGGCTACGTCAGAG
TAACGCGTGTGTCTTGGGATGTAGGCACG-GGGGGATTTGCGGGGTCTGCCGGAGGCAGT
ACGGGTACAGATTTCCCGAAAGCGGCGGTGTGTGTGTGCATGTAAGCGTAAAAAGGGGAA
GTAGAAAGCGTGTGTTTGTGTTAGAAAAGCGGGTCCCCG--GGGGGCAAGCTGTGGGAAT
GCGGTGGGCAAGTGCAACAGGAAATGGAA--AGGCAGTGCGGCAAGCAGAAGGGGGAGTG
CGTAGTGTTGTGGGAAGCGGCAGTGTAATCTGCACAAAGAGGCGCGGGGCGCGCAACGTT
GGGAGGTCGTTGGCGGCAGGCGGGAGGCCGTGCTTTAGG-GGGGTTCAGGTGAGGCAAGG
CTGTGGGGTAACCGTAGGGGAGGCGGGTGAGGCGGCTAAGAGGGCTAAGGGTTGGCGGGT
GACGAAGCAGCAGAC
>LN827591
---GTTAGTCATAGTAGCTTAGCTGAACTGGGCCGTGGGGGTCGTCATCATCTCCACCGG
AACCAGAAGTACCCAAAAGCAGCGTAGGAAGGTGTGGATCACCGC---------------
---------------CGCCACCGTCTG-TCATCGAAGGCGGGCCCCGGTCACCTCCTTTG
TTTT---CAACCTCTTCCGTCAAATTTGGAGGGCCTCCATCATTTCCAGCAGAGTCGCTA
GGGTTATGAGGCAGCGGGTCATGTGGGCCATTGTCATCAGTGTTGTCAGGGTCCTGTGGG
CCATTGTCATCAGTGTTGTCAGGGTCCTGAGGCAGC------------------GGGTCA
TGTGGGCCAT--------------------------------------------------
----------------TGTCATCAGTGTT-GTCAGGGTCCTGTGGGCCATTGT-------
-----CATCAGTGTTGTCAGGGTCCTGTGGGCCATTGTCATCAGTGTTGTCAGGGTCCTG
TGGGCCATTGTCAGGACCACCTCC---AGGTGCGCCTAGGTT---TTGAGAGCAGAGTGG
GGGTCCGTCGCCGGCTC---------------CACTCACGAGCAGGT--GGTGTCTGCCC
------TCGTTGGAGTTAGAGTCAGATTGATTGCTAGAATCATCGGTAGCTTGTTGAGGG
TGCGGGAGGGAGTCATCGTGGTGGTGTTCATCACTGTGTCGTTGTCCATGGTAATACATC
CAGATTAAAATCGCCAGAAACAGGAGGAGCCAAAGGAGATCAACCAATAGAGTCCACCAG
TTTTGTTGTAGATAGAGAGCAATAATGAGCAGGAGGATGTCTAGGAAGAAGGCTAGGAAG
AAGGCCAAAAGCTGCCAGATGGTGG-CACCAAGTCGCCAGAGAATCTCCAAGAAGTAGAC
CCAGATACCTAAGACTGCGTTGAAAAAAAGAGTGTTAGGGTTGGAAAAGTGGGGATGTGG
TAAATAAGTCCTAGGGAATGTTAGATCTTACCAAGTAAGCACCCGAAGATGAACAGCACA
ATTCCAAGGTACAATGCCTGTCCGTGCAAATT-----------------CCAGAGAGCGA
TGAGCAGGAGGGTGACTGGGGAAAGAGGAGAAAGTGCGTTAGAGAAGGAAGAGTAAGGGA
AAGGGGGTG--TGGGGCAAAGGGTGTAATACTTACTCATCAGTAGGAGTAGACAAAGGGC
TCCAAGTGGACAGAGAAGGTCTCTTCTGAAGATAAAGATGATCAAAATGATAATCACAAG
CATGAG--------------AGCAAAGGCA--TAGAGGACAAGGAGGGCTCCTCCAGTCC
AGTTACTCATAATGATGTACAGCCAAAACAGTAGCGCCAAGAGCAGGAGAAGGAGAGCAA
GGCCTATGGAAGAGGA-GAGGGGGGGTCCTCGAGGGGGCCGTCGCGGGCCCGGTGGGCCC
CTCTCAAGGTCCAGGTCCATGCTCAGGGCAGTGTGTCAGGAGCCAGGCA---GTTGAG--
-----GAAAGAAGGGGGCAGAGTAGTGTGAGAG-GCTTATGTAGGGCGGCGACGTGAGAG
TTACGCGTGTTTCTGGGGATGTAGGCCCG-GGGGGATTTGCGGGGTCTGCCGGAGGCAGT
ACGGGTGCAGATTTCCCGAAAGCGGCGGTGTGTGTGTGCATGTAAGCGTAAAAAGGGGAA
GTAGGAAGCGTGTGTTAGTGTTAGAAAAGCGGGTCCCC-G-GGGGGCAAGTTGTGGGAAT
GTGGTGGGCAAGTGCAGCAGGAAATGGAA--AGGCAGTGCGGCAATCACAAGGGGGAGTG
CGTAGTGTTGTGGGAAGCGGCAGTGTAATCCGCACAAAGAGGCGCGGGGCGCGCAACGTT
GGGAGGTCGTCGGCGGCAGGCGGGAGGCCGTGTTTTAGG-GGGGTTCAGGTGAGGCAAGG
CTGTGGGTTCACCGTAGGGGAGGTGGGTGAGGCGGCTAAGAGGGCTAAGGGTCGGCGGGT
GACGAAGCAGCAGAC
>LN827590
---GTTAGTCATAGTAGCTTAGCTGAACTGGGCCGTGGGGGTCGTCATCATCTCCACCGG
AACCAGAAGTACCCAAAAGCAGCGTAGGAAGGTGTGGATCACC-----------------
-------------GCCGCCACCGTCTG-TCATCGAAGGCGGGCCCCGGTCACCTCCTTTG
TTTT---CAAGCTCTTCCGTCAAATTTGGAGGGCCTCCATCATTTCCAGTGGAGTCGGTA
GGGTTATGAGGCAGCGGGTCATGTGGGCCATTGTCATCAGTGTTGTCAGGGTCCTGTGGG
CCATTGTCATCAGTGTTGTCAGGGTCCTGTGGGCCATTGTCATCAGTGTTGTCAGGGTCC
TGTGGGCCATTG------------------------------------------------
------------------TCATCAGTGTT-GTCAGGGTCCTGTGGGCCATTGT-------
-----CATCAGTGTTGTCAGGGTCCTGTGGGCCATTGTCATCAGTGTTGTCAGGGTCCTG
TGGGCCATTGTCAGGACCACCTCC---AGGTGCGCCTAGGTT---TTGAGAGCAGAGTGG
GGGTCCGTCGCCGGCCC---------------CACTCACGAGCAGGT--GGTGTCTGCCC
------TCGTTGGAGTTAGAGTTAGATTCATGGCTAGAATCGTCGGTAGCTTGTTGAGGG
TGCGGGAGGGAGTCATCGTGGTGGTGTTCATCAGTGTGTCGTGGTCCATGATAATACATC
CAGATTAAAATGGCCAGAAACAGGAGGAGCCAAAGGAGATCAACCAATAGAGTCCACCAG
TTTTGTTGTAGATAGAGAGCAATAATAAGCAGGATGATGGCTAGGAAGAAGGCTAGGATG
AAGGCCAAAAGCTGCCAGATGGTGG-CACCAAGCCCCCAGAGAATCTCCAAGAAGTAGAT
CCAGAGACCTAAGACTGCGTTGAAAAAAAGAGTGTTAGGGCTGGAAAGGTGAGGGTGTGG
TAAATAAGTCCTAGGGAATGTTAGATCTTACCAAGTAAGCAGCCAAAGATGAACAGCACA
ATTCCAAGGTACAATGCCTGTCCGTGCAAATT-----------------CCAGAGAGCGA
TGAGCAGGAGGGTGACTGGGGAAAGAGGAGAAAGTGCGTTAGAGAAGGAAGCGTAAGGGA
AAGGGGGTGG-GGGGGCAAAGGGTGTAATACTTACTCATCAGTAGGAGTAGACCAAGGCC
TCCAAGTGGACAGAGAAGGTCTCTTCTGAAGATAAAGATGATGAGAATGATAATAATAAG
CATGAG--------------AGCAAAGGAA--TAGAGGACAAGGAGCGCTCCTCCAGTCC
AGTTACTCATAACGATATACAGCCAGAACAGTAGCGCCAAGAGCAGGAGAAGGAGAGCAA
GGCCTAGGGAAGAGGA-GGGGGGGGGTCCTCGAGGGGGCCGTCGCGGGCCCGGTGGGCCC
CTCTCAAGGTCGTGTTCCATCCTCAGGGCAGTGTGTCAGGAGCAAGGCA---GTTGAG--
-----GAAAGAAGGGGGCAGAGCAGTGTGAGAG-GCTTATGTAGGGCGGCTACGTCAGAG
TAACGCGTGTTTCTTGGGATGTAGGCCCG-GGGGGATTTGCGGGGTCTGCCGGAGGCAGT
ACGGGTACAGATTTCCCGAAAGCGGCGGTGTGTGTGTGCATGTAAGCGTAAAAAGGGGAA
GTAGAAAGCGTGTGTTTGTGTTAGAAAAGCGGGTCCCCG--GGGGGCAAGCTGTGGGAAT
GCGGTGGCCAAGTGCAACAGGAAATGGAA--AGGCAGTGCGGCAATCAGAAGGGGGAGTG
CGTAGTGTTGTGGGAAGCGGGAGTGTAATCTGCACAAAGAGGCGCGGGGCGCGCAACGTT
GGGAGGTCGTTGGCGGCAGGCGGGAGGCCGTGCTTTAGG-GGGGTTCAGGTGAGGCAAGG
CTGTGGGGTAACCGTAGGGGAGGCGGGTGAGGCGGCTAAGAGGGCTAAGGGTCGGCGGGT
GACGAAGCAGCAGAC
>LN827589
---GTTAGTCATAGTAGCTTAGCTGAACTGGGCCGTGGGGGTCGTCATCATCTCCACCGG
AACCAGAAGTACCCAAAAGCAGCGTAGGAAGGTGTGGATCACCGC---------------
---------------CGCCACCGTCTG-TCATCGAAGGCGGGCTCCGGTCACCTCCTTTG
TTTT---CAACCTCTTCCGTCAAATTTGGAGGGCCTCCATCATTTCCAGCAGAGTCGCTA
GGGTTATGAGGCAGCGGGTCATGTGGGCCATTGTCATCAGTGTTGTCAGGGTCCTGTGGG
CCATTGTCATCAGTGTTGTCAGGGTCCTGTGGG---------------------------
------------------------------------------------------------
----------------------------------------------CCATTGT-------
-----CATCAGTGTTGTCAGGGTCCTGTGGGCCATTGTCATCAGTGTTGTCAGGGTCCTG
TGGGCCATTGTCAGGACCACCTCC---AGGTGCGCCTAGGTT---TTGAGAGCAGAGTGG
GGGTCCGTCGCCGGCCC---------------CACTCACGAGCAGGT--GGTGTCTGCCC
------TCGTTGGAGTTAGAGTCAGATTCATGGCTAGAATCGTCGGTAGCTTGTTGAGGG
TGCGGGAGGGAGTCATCGTGGTGGTGTTCATCAGTGTGTCGTGGTCCATGATAATACATC
CAGATTAAAATGGCCAGAAACAGGAGGAGCCAAAGGAGATCAACCAATAGAGTCCACCAG
TTTTGTTGTAGATAGAGAGCAATAATAAGCAGGATGATGGCTAGGAAGAAGGCTAGGATG
AAGGCCAAAAGCTGCCAGATGGTGG-CACCAAGCCCCCAGAGAATCTCCAAGAAGTAGAT
CCAGAGACCTAAGACTGCGTTGAAAAAAAGAGTGTTAGGGCTGGAAAGGTGAGGGTGTGG
TAAATAAGTCCTAGGGAATGTTAGATCTTACCAAGTAAGCAGGCAAAGATGAACAGCACA
ATTCCAAGGTACAATGCCTGTCCGTGCAAATT-----------------CCAGAGAGCGA
TGAGCAGGAGGGTGACTGGGGAAAGAGGAGAAAGTGCGTTAGAGAAGGAAGCGTAAGGGA
AAGGGGGTGGGGGGGGCAAAGGGTGTAATACTTACTCATCAGTAGGAGTAGACCAAGGCC
TCCAAGTGGACAGAGAAGGTCTCTTCTGAAGATAAAGATGATGAGAATGATAATAATAAG
CATGAG--------------AGCAAAGGAA--TAGAGGACAAGGAGCGCTCCTCCAGTCC
AGTTACTCATAACGATATACAGCCAGAACAGTAGCGCCAAGAGCAGGAGAAGGAGAGCAA
GGCCTAGGGAAGAGGA-GAGGGGGGGTCCTCGAGGGGGCCGTCGCGGGCCCGGTGGGCCC
CTCTCAAGGTCGTGTTCCATCCTCAGGGCAGTGTGTCAGGAGCAAGGCA---GTTGAG--
-----GAAAGAAGGGGGCAGAGCAGTGTGAGAG-GCTTATGTAGGGCGGCTACGTCAGAG
TAACGCGTGTTTCTTGGGATGTAGGCCCG-GGGGGATTTGCGGGGTCTGCCGGAGGCAGT
ACGGGTACAGATTTCCCGAAAGCGGCGGTGTGTGTGTGCATGTAAGCGTAAAAAGGGGAA
GTAGAAAGCGTGTGTTTGTGTTAGAAAAGCGGGTCCCC-G-GGGGGCAAGCTGTGGGAAT
GCGGTGGCCAAGTGCAACAGGAAATGGAA--AGGCAGTGCGGCAATCAGAAGGGGGAGTG
CGTAGTGTTGTGGGGAGCGGCAGTGTAATCTGCACAAAGAGGCGCGGGGCGCGCAACGTT
GGGAGGTCGTTGGCGGCAGGCGGGAGGCCGTGCTTTAGG-GGGGTTCAGGTGAGGCAAGG
CTGTGGGGTAACCGTAGGGGAGGCGGGTGAGGCGGCTAAGAGGGCTAAGGGTCGGCGGGT
GACGAAGCAGCAGAC
>LN827588
---GTTAGTCATAGTAGCTTAGCTGAACTGGGCCGTGGGGGTCGTCATCATCTCCACCGG
AACCAGAAGTACCCAAAAGCAGCGTAGGAAGGTGTGGGTCACCGCCGCCATGGCCGGAAT
CATGACTATGACCGCCGCCTCCGTCTG-TCATCAAAGGCGGGCCCTGGTCACCTCCTTTG
TTTT---GAACCTCTTCCGTCAATTGTGGAGGGCCTCCATCATTTCCAGCAGAGTCGCTA
GGGCTATGAGGCAGCGGGTCATGTGGGCCATTGTCATCAGTGTTGTCAGGGTCCTGTGGG
CCATTGTCATCAGTGTTGTCAGGGTCCTGAGGCAGCGGGTCATGTGGGCCATTGT-----
------------------------------------------------------------
-------------------CATCAGTGTT-GTCAGGGTCCTGTGGGCCATTGT-------
-----CATCAGTGTTGTCAGGGTCCTGTGGGCCATTGTCATCAGTGTTGTCAGGGTCCTG
TGGGCCATTGTCAGGACCACCTCC---AGGTGCGCCTAGGTT---TTGAGAGCAGAGTGG
GGGTCCGTCGCCGGCTC---------------CACTCACGAGCAGGT--GGTGTCTGCCC
------TCGTTGGAGTTAGAGTCAGATTCATGGCTAGAATCATCGGTAGCTTGTTGAGGG
TGCGGGAGGGAGTCATCGTGGTGGTGTTCATCACTGTGTCGTTGTCCATGGTAATACATC
CAGATTAAAATCGCCAGAAACAGGAGGAGCCAAAGGAGATCAACCAATAGAGTCCACCAG
TTTTGTTGTAGATAGAGAGCAATAATGAGCAGGATGAGGTCTAGGAAGAAGGCTAGGAAG
AAGGCCAAAAGCTGCCAGATGGTGG-CACCAAGTCGCCAGAGCATCTCCAATAAGTAGAT
CCAGATACCTAAGACTGCGTTGAAAA-AAGAGTGTTAGGGTTGGAAAAGTGGGGGTGTGG
TAAATAATTCCTAGGGAATGTTAGATCTTACCAAGTAAGCACCCGAAGATGAACAGCACA
ATTCCAAGGTACAATGCCTGTCCGTGCAAATT-----------------CCAGAGAGCGA
TGAGCAGGAGGGTGACTGGGGAAAGAGGAGAAAGTGCGTTAGAGAAGGAAGAGTAAGGGA
AAGGGGGTG--TGGGGCAAAGGGTGTAATACTTACTCATCAGTAGGAGTAGACAAAGGGC
TCCAAGTGGACAGAGAAGGTCTCTTCTGAAGATAAAGATGATCAAAATTATAATTATAAG
CATGAG--------------AGCAAAGGAA--TAGAGGACAAGGAGGGCTCCTCCAGTCC
AGTTACTCATAACGATGTACAGCCAAAACAGTAGCGCCAAGAGGAGGAGAAGGAGAGCAA
GGCCTAGGGAAGAGGA-GAGGGGGGGTCCTCGAGGGGGCCGTCGCGGGCCCGGTGGGCCC
CTCTCAAGGTCGTGTTCCATCCTCAGGGCAGTGTGTCAGGAGCAAGGCA---GTTGAG--
-----GAAAGAAGGGGGCAGAGCAGTGTGAGAG-GCTTATGTAGGGCGGCTACGTCAGAG
TAACGCGTGTTTCTTGGGATGTAGGCCCG-GGGGGATTTGCGGGGTCTGCCGGAGGCAGT
ACGGGTACAGATTTCCCGAAAGCGGCGGTGTGTGTGTGCATGTAAGCGTAAAAAGGGGAA
GTAGAAAGCGTGTGTTTGTGTTAGAAAAGCGGGTCCCCG--GGGGGCAAGCTGTGGGAAT
GCGGTGGGCAAGTGCAACAGGAAATGGAA--AGGCAGTGCGGCAATCAGAAGGGGGAGTG
CGTAGTGTTGTGGGAAGCGGCAGTGTAATCCGCACAAAGAGGCGCGGGGCGCGCAACGTT
GGGAGGTCGTTGGCGGCAGGCGGGAGGCCGTGCTTTAGG-GGGGTTCAGGTGAGGCAAGG
CTGTGGGGTAACCGTAGGGGAGGCGGGTGAGGCGGCTAAGAGGGCTAAGGGTCGGCGGGT
GACGAAGCAGCAGAC
>LN827587
---GTTAGTCATAGTAGCTTAGCTGAACTGGGCCGTGGGGGTCGTCATCATCTCCACCGG
AACCAGAAGTACCCAAAAGCAGCGTAGGAAGGTGTGGATCACCGC---------------
---------------CGCCACCGTCTG-TCATCGAAGGCGGGCCCCGGTCACCTCCTTTG
TTTT---CAACCTCTTCCGTCAAATTTGGTGGGCCTCCATCATTTCCAGCAGAGTCGCTA
GGGTTATGAGGCAGCGGGTCATGTGGGCCATTGTCAGCAGTGTTGTCAGGGTCCTGTGGG
CCATTGTCATCAGTGTTGTCAGGGTCCTG-------------------------------
------------------------------------------------------------
------------------------------------------TGGGCCATTGT-------
-----CATCAGTGTTGTCAGGGTCCTGTGGGCCATTGTCATCAGTGTTGTCAGGGTCCTG
TGGGCCATTGTCAGGACCACCTCC---AGGTGCGCCTAGGTT---TTGAGAGCAGAGTGG
GGGTCCGTCGCCGGCTC---------------CAGTCACGAGCAGGT--GGTGTCTGCCC
------TCGTTGGAGTTAGAGTCAGATTCATGGCCAGAATCATCGGTAGCTTGTTGAGGG
TGCGGGAGGGAGTCATCGTGGTGGTGTTCATCACTGTGTCGTTGTCCATGGTAATACATC
CAGATCAAAATCGCCAGAAACAGGAGGAGCCAAAGGAGATCAACCAATAGAGTCCACCAG
TTTTGTTGCAGATAGAGAGCAATAATGAGCAGGATGAGGTCTAGGAAGAAGGCTAGGAAG
AAGGCCAAAAGCTGCCAGATGGTGG-CACCAAGTCGCCAGAGAATCTCCAATAAGTAGAT
CCAGAGACCTAAGACTGCGTTGAAAA-AAGAGTGTTAGGGTTGGAAAAGTGGGGGTGTGG
TAAATAATTCCCAGGGAATGTTAGATCTTACCAAGTAAGCACCCGAAGATGAACAGCACA
ATTCCAAGGTACAATGCCTGTCCGTGCAAATT-----------------CCAGAGAGCGA
TGAGCAGGAGGGTGACTGGGGAAAGAGGAGAAAGTGCGTTAGAGAAGGAAGAGTAAGGGA
AAGGGGGTG--TGGGGCAAAGGGTGTAATACTTACTCATCAGTAGGAGTAGACAAAGGGC
TCCAAGTGGACAGAGAAGGTCTCTTCTGAAGATAAAGATGATCAAAATTATAATTATAAG
TATGAG--------------AGCAAAGGAA--TAGAGGACAAGGAGGGCTCCTCCAGTCC
AGTCACTCATAACGATGTACAGCCAAAACAGTAGCGCCAAGAGGAGGAGAAGGAGAGCAA
GGCCTAGGGAAGAGGA-GAGGGGGGGTCCTCGAGGGGGCCGTCGCGGGCCCGGTGGGCCC
CTCTCAAGGTCGTGTTCCATCCTCAGGGCAGTGTGTCAGGAGCAAGGCA---GTTGAG--
-----GAAAGAAGGGGGCAGAGCAGTGTGAGAG-GCTTATGTAGGGCGGCTACGTCAGAG
TAACGCGTGTTTCTTGGGATGTAGGGCCG-GGGGGATTTGCGGGGTCTGCCGGAGGCAGT
ACGGGTACAGATTTCCCGAAAGCGGCGGTGTGTGTGTGCATGTAAGCGTAAAAAGGGGAA
GTAGAAAGCGTGTGTTAGTGTTAGAAAAGCGGGTCCCC-G-GGGGGCAAGCTGTGGGAAT
GCGGTGGGCAAGTGCAACAGGAAATGGAA--AGGCAGTGCGGCAATCAGAAGGGGGAGTG
CGTAGTGTTGTGGGAAGCGGCAGTGTAATCTGCACAAAGAGGCGTGGGGCGCGCAACGTT
GGGAGGTCGTTGGCGGCAGGCGGGAGGCCGTGCTTTAGG-GGGGTTCAGGTGAGGCAAGG
CTGTGGGGTAACCGTAGGGGAGGCGGGTGAGGCGGCTAAGAGGGCTAAGGGTCGGCGGGT
GACGAAGCAGCAGAC
>LN827586
---GTTAGTCATAGTAGCTTAGCTGAACTGGGCCGCGGGGGTCGTCATCATCTCCGCCGG
AACCAGAAGTACCCAAAAGCAGCGTAGGAAGGGGTGGATCACCGCCGCCATTGCCGGAAT
CATGACTATGACCGCCGCCACCGTCTG-TCATCGGAGGCGGGCCCTGGTCACCTTGTTTG
TTTT---CAACCTCTTCCGTCAATGTTGGAGGGCCTCCATCATTTCCAGCAGGGTCGCTA
GGGTTATGAGGCTGCGGGTCATGTGGGCCATTGTCATCAGTGTTGTCAGGGTCCTGTGGG
CCATTGTCATCAGTGTTGTCAGGG------------------------------------
------------------------------------------------------------
-------------------------------------TCCTGTGGGCCATTGT-------
-----CATCAGTGTTGTCAGGGTCCTGTGGGCCATTGTCATCAGTGTTGTCAGGGTCCTG
TGGGCCATTGTTAGGACCACCTCC---AGGAGCGCCTAGGTT---TTGAGAGCAGAGTGG
GGGTCCGTCACCGGCTC---------------CACTCACCAGCAGGT--GGTGTCTGCCC
------TCGTTGGAGTTAGAGTCAGATTCATGGCTAGAATCGTCGGTAGCTTGTTGAGGG
TGCGGGAGGGAGTCATCGTGGTGGTGTTCATCAGTGTGTCGTTGTCCATGGAAATACATC
CAGATTAAAATGGCCAGAAACAGGAGGAGCCAAAGGAGATCAACCAATAGAGTCCACCAG
TTTTGTTGTAGATAGAGAGCAATCATAAGCAGGATGATGTCTAGTAAGAAGGCTAGGATG
AAGGCCAAAAGCTGCCAGATGGTGG-CACCAAGCCGCCAGAGAATGTCCAAGAAGTAGAT
CCAGAGACCTAAGACTGCGTTGAAAAAAAGAGTGTTAGGGTTGGAAAAGTGAGGGTGTGG
TAAATAAGTCCTATGGAATGTTAGACCTTACCAAGTAAGCAGGCGAAGATGAACAGCACA
ACTCCAAGGTACAATGCCTGTCCGTGTAAATT-----------------CCAGAGAGCGA
TGAGCAGGAGGGTGACTGGGGAAAGAGGAGAAAGTGCGTTAGACAAGTAAGCGTAAGGGA
AAGGGGGTG--GGGGGCAAAGGGTGTAATACTTACTCATCAGTAGGAGTAGACCAAGGCC
TCCAAGTGGACAGAGAAGGTCTCTTCTGAAGATAAAGATGATGAGAATGATAATAATAAG
CATGAG--------------AGCAAAGGAA--TAGAGGACAAGGAGCGCTCCTCCAGTCC
AGTCACTCATAGTGATATACAGCCATAAGATTAGCGCCAGGAGCAGGAGAAGGAGAGCAA
GGACAATGGAAGAGGG-GGGGGGGGGTCGTAGAGGGGGCCGTTGCGGGCCCGGTGGGCCC
CTCTCCAGGTCGTGTTCCATGCTCAGGGTAGTGTGGCAGGAGCAAGGCA---ACTGAG--
-----GAAAGAAGCTGACAGAGCAGTGAGAGAG-GCTTATGTAGGCCGCCTACGAGAGAG
TAATGCGTGTTTCTGGGGATGGAGGCCCG-GGGGGATTTGCGGGGTCTGCCGGAGGCAGT
ACGGGCGCAGATTTCCCGAAAGCGGCGTAGTGTGTGTGCATGTAAGCGTAAAAAGAGGAA
GTAGAAAGCGTGTGTTTGTGTTAGAAAAGCGGGTCCCC-G-AGGGGCAAGCTGTGGGAAT
GCGGTGGTAAATCGTAGCAGGAAATGGAA--AGGCAGTGCGGCAATCACAAGGGGGAGTG
AGCAGTGTTGTGGGAAGCGGCAGTGTAATCCACACAAAGAGGCGTAGGGCGCGCAACGTT
GGGAGGTCGTTGTCGGCAGGCGGGAGGCTGTGCTTTAGG-GGGGTTCAGGTGAGGCAAGG
CTGTGGGGTAACCGTAGGGGAGGCGGGTGAGGAGGATAAGAGGGCTAAGGGTCGGCGGGT
GACGAAGCAGCAGAC
>LN827585
---GTTAGTCATAGTAGCTTAGCTGAACTGGGCCGTGGGGGTCGTCATCATCTCCACCGG
AACCAGAAGTACCCAAAAGCAGTGTAGGAAGGTGTGGATCACCGCCGCCACGGCCGGAAT
CATGACTATGACCGCCGCCACCGTCTG-TCATCGAAGGCGGGCCCCGGTCACCTCCTTTG
TTTT---CAACCTCTTCCGTCAATTCTGGAGGGCCTTTATTATTTCCAGCAGAGTCGCTA
GGGTTATGAGGCAGCGGGTCATGTGGGCCATTGTCATCAGTGTTGTCAGGGCCCTGTGGG
CCATTGTCATCAGTGTTGTCAGGGT-C---------------------------------
------------------------------------------------------------
---------------------------------------CTGTGGGCCATTGT-------
-----CATCAGTGTTGTCAGGGTCCTGTGGGCCATTGTCATCAGTGTTGTCAGGGTCCTG
TGGGGCATTGTCAGGACCACCTCC---AGGTGCGCCTAGGTT---TTGAGAGCAGAGTGG
GGGTCCGTCGCCGGCTC---------------CAGTCACGAGCAGGT--GGTGTCTGCCC
------TCGTTGGAGTTAGAGTCAGATTCATGGCTAGAATCATCGGTAGCTTGTTGAGGG
TGCGGGAGGGAGTCATCGTGGTGGTGTTCATCACTGTGTCGTTGTCCATGGTAATACATC
CAGATTAAAATCGCCAGAAACAGGAGGAGCCAAAGGAGATCAACCAATAGAGTCCACCAG
TTTTGTTGTAAATAGAGAGCAATAATGAGCAGGATGATGTCTAGGAAGAAGGCTAGGAAG
AAGGCCAAAAGCTGCCAGATGGTGG-CACCAAGTCGCCAGAGAATCTCCAATAAGTAGAT
CCAGATACCTAAGACTGCGTTGAAAA-AAGAGTGTTAGGGTTGGAAAAGTGGGGGTGTGG
TAAATAATTCCTAGGGAATGTTAGATCTTACCAAGTAAGCACCCGAAGATGAACAGCACA
ATTCCAAGGTACAATGCCTGTCCGTGCAAATT-----------------CCAGAGAGCGA
TGAGCAGGAGGGTGACTGGGGAAAGAGGAGAAAGTGCGTTAGAGAAGGAAGAGTCAGGGA
AAGGGGGTG--TGGGGCAAAGGGTGTAATACTTACTCATCAGTAGGAGTAGACAAAGGGC
TCCAAGTGGACAGAGAAGGTCTCTTCTGAAGATAAAGATGATCAAAATTAGAATTATAAG
CATGAG--------------AGCAAAGGAA--TAGAGGACAAGGAGGGCTCCTCCAGTCC
AGTCACTCATAACGATGTACAGCCAAAACAGTAGCGCCAAGAGGAGGAGAAGGAGAGCAA
GGCCTAGGGAAGAGGA-GAGGGGGGGTCCTCGAGGGGGCCGTCGCGGGCCCGGTGGGCCC
CTCTCAAGGTCGTGTTCCATCCTCAGGGCAGTGTGTCAGGAGCAAGGCA---GTTGAG--
-----GAAAGAAGGGGGCAGAGCAGTGTGAGAG-GCTTATGTAGGGCGGCTACGTCAGAG
TAACGCGTGTTTCTTGGGATGTAGGCCCG-GGGGGATTTGCGGGGTCTGCCGGAGGCAGT
ACGGGCACAGATTTCCCGAAAGCGGCGGTGTGTGTGTGCATGTAAGCGTAAAAAGGGGAA
GTAGAAAGCGTGTGTCTGTGTTAGAAAAGCGGGTCCCCG--GGGGGCAAGCTGTGGGAAT
GCGCTGGCCAAGTGCAACAGGAAATGGAA--AGGCAGTGCGGCAATCAGAAGGGGGAGTG
CGTAGTGTTGTGGGAAGCGGCAGTGTAATCCGCACAAAGAGGCGCGGGGCGCGCAACGTT
GGGAGGTCGTTGGCGGCAGGCGGGAGGCCGTGCTTTAGG-GGGGTTCAGGTGAGGCAAGG
CTGTGGGGTAACCGTAGGGGAGGCGGGTGAGGCGGCTAAGAGGGCTAAGGGTCGGCGGGT
GACGAAGCAGCAGAC
>LN827584
---GTTAGTCATAGTAGCTTAGCTGAACTGGGCCGTGGGGGTCGTCATCATCTCCACCGG
AACCAGAAGTACCCAAAAGCAGTGTAGGAAGGTGTGGATCACCGCCGCCACGGCCGGAAT
CATGACTATGACCGCCGCCACCGTCTG-TCATCGAAGGCGGGCCCCGGTCACCTCCTTTG
TTTT---CAACCTCTTCCGTCAATTCTGGAGGGCCTCCATCATTTCCAGCAGAGTCGCTA
GGGTTATGAGGCAGCGGGTCATGTGGGCCATTGTCATCAGTGTTGTCAGGGCCCTGTGGG
CCATTGTCATCAGTGTTGTCAGGGC-C---------------------------------
------------------------------------------------------------
---------------------------------------CTGTGGGCCATTGT-------
-----CATCAGTGTTGTCAGGGTCCTGTGGGCCATTGTCATCAGTGTTGTCAGGGTCCTG
TGGGGCATTGTCAGGACCACCTCC---AGGTGCGCCTAGGTT---TTGAGAGCAGAGTGG
GGGTCCGTCGCCGGCTC---------------CAGTCACGAGCAGGT--GGTGTCTGCCC
------TCGTTGGAGTTAGAGTCAGATTCATGGCTAGAATCATCGGTAGCTTGTTGAGGG
TGCGGGAGGGAGTCATCGTGGTGGTGTTCATCACTGTGTCGTTGTCCATGGTAATACATC
CAGATTAAAATCGCCAGAAACAGGAGGAGCCAAAGGAGATCAACCAATAGAGTCCACCAG
TTTTGTTGTAGATAGAGAGCAATAATGAGCAGGATGATGTCTAGGAAGAAGGCTAGGAAG
AAGGCCAAAAGCTGCCAGATGGTGG-CACCAAGTCGCCAGAGAATCTCCAATAAGTAGAT
CCAGATACCTAAGACTGCGTTGAAAA-AAGAGTGTTAGGGTTGGGAAAGTGGGGGTGTGG
TAAATAATTCCTAGGGAATGTTAGATCTTACCAAGTAAGCACCCGAAGATGAACAGCACA
ATTCCAAGGTACAATGCCTGTCCGTGCAAATT-----------------CCAGAGAGCGA
TGAGCAGGAGGGTGACTGGGGAAAGAGGAGAAAGTGCGTTAGAGAAGGAAGAGTAAGGGA
AAGGGGGTG--TGGGGCAAAGGGTGTAATACTTACTCATCAGTAGGAGTAGACAAAGGGC
TCCAAGTGGACAGAGAAGGTCTCTTCTGAAGATAAAGATGATCAAAATTATAATTATAAG
CATGAG--------------AGCAAAGGAA--TAGAGGACAAGGAGGGCTCCTCCAGTCC
AGTCACTCATAACGATGTACAGCCAAAACAGTAGCGCCAAGAGGAGGAGAAGGAGAGCAA
GGCCTAGGGAAGAGGA-GAGGGGGGGTCCTCGAGGGGGCCGTCGCGGGCCCGGTGGGCCC
CTCTCAAGGTCGTGTTCCATCCTCAGGGCAGTGTGTCAGGAGCAAGGCA---GTTGAG--
-----GAAAGAAGGGGGCAGAGCAGTGTGAGAG-GCTTATGTAGGGCGGCTACGTCAGAG
TAACGCGTGTTTCTTGGGATGTAGGCCCG-GGGGGATTTGCGGGGTCTGCCGGAGGCAGT
ACGGGTACAGATTTCCCGAAAGCCGCGGTGTGTGTGTGCATGTAAGCGTAAAAAGGGGAA
GTAGAAAGCGTGTGTTTGTGTTAGAAAAGCGGGTCCCCG--GGGGGCAAGCTGTGGGAAT
GCGGTGGCCAAGTGCAACAGGAAATGGAA--AGGCAGTGCGGCAATCAGAAGGGGGAGTG
CGTAGTGTTGTGGGAAGCGGCAGTGTAATCA---CAAAGAGGCGCGGGGCGCGCAACGTT
GGGAGGTCGTTGGCGGCAGGCGGGAGGCCGTGCTTTAGG-GGGGTTCAGGTGAGGCAAGG
CTGTGGGGTAACCGTAGGGGAGGCGGGTGAGGCGGCTAAGAGGGCTAAGGGTCGGCGGGT
GACGAAGCAGCAGAC
>LN827583
---GTTAGTCATAGTAGCTTAGCTGAACTGGGCCGTGGGGGTCGTCATCATCTCCACCGG
AACCAGAAGTACCCAAAAGCAGCGTAGGAAGGTGTGGGTCACCGCCGCCATGGCCGGAAT
CATGACTATGACCGCCGCCTCCGTCTG-TCATCAAAGGCGGGCCCTGGTCACCTCCTTTG
TTTT---GAACCTCTTCCGTCAATTGTGGAGGGCCTCCATCATTTCCAGCAGAGTCGCTA
GGGCTATGAGGCAGCGGGTCATGTGGGCCATTGTCATCAGTGTTGTCAGGGTCCTGTGGG
CCATTGTCATCAGTGTTGTCAGGGTCCTGAGGCAGCGGGTCATGTGGGCCATTGT-----
------------------------------------------------------------
-------------------CATCAGTGTT-GTCAGGGTCCTGTGG---------------
------------------------------GCCATTGTCATCAGTGTTGTCAGGGTCCTG
TGGGCCATTGTCAGGACCACCTCC---AGGTGCGCCTAGGTT---TTGAGAGCAGAGTGG
GGGTCCGTCGCCGGCTC---------------CACTCACGAGCAGGT--GGTGTCTGCCC
------TCGTTGGAGTTAGAGTCAGATTCATGGCTAGAATTATCGGTAGCTTGTTGAGGG
TGCGGGAGGGAGTCATCGTGGTGGTGTTCATCACTGTGTCGTTGTCCATGGTAATACATC
CAGATTAAAATCGCCAGAAACAGGAGGAGCCAAAGGAGATCAACCAATAGAGTCCACCAG
TTTTGTTGTAGATAGAGAGCAATAATGAGCAGGATGAGGTCTAGGAAGAAGGCTAGGAAG
AAGGCCAAAAGCTGCCAGATGGTGG-CACCAAGTCGCCAGAGCATCTCCAATAAGTAGAT
CCAGATACCTAAGACTGCGTTGAAAA-AAGAGTGTTAGGGTTGGAAAAGTGGGGGTGTGG
TAAATAATTCCTAGGGAATGTTAGATCTTACCAAGTAAGCACCCGAAGATGAACAGCACA
ATTCCAAGGTACAATGCCTGTCCGTGCAAATT-----------------CCAGAGAGCGA
TGAGCAGGAGGGTGACTGGGGAAAGAGGAGAAAGTGCGTTAGAGAAGGAAGAGTAAGGGA
AAGGGGGTG--TGGGGCAAAGGGTGTAATACTTACTCATCAGTAGGAGTAGACAAAGGGC
TCCAAGTGGACAGAGAAGGTCTCTTCTGAAGATAAAGATGATCAAAATTAGAATTATAAG
CATGAG--------------AGCAAAGGAA--TAGAGGACAAGGAGGGCTCCTCCAGTCC
AGTCACTCATAACGATGTACAGCCAAAACAGTAGCGCCAAGAGGAGGAGAAGGAGAGCAA
GGCCTAGGGAAGAGGA-GAGGGGGGGTCCTCGAGGGGGCCGTCGCGGGCCCGGTGGGCCC
CTCTCAAGGTCGTGTTCCATCCTCAGGGCAGTGTGTCAGGAGCAAGGCA---GTTGAG--
-----GAAAGAAGGGGGCAGAGCAGTGTGAGAG-GCTTATGTAGGGCGGCTACGTCAGAG
TAACGCGTGTTTCTTGGGATGTAGGCCCG-GGGGGATTTGCGGGGTCTGCCGGAGGCAGT
ACGGGTACAGATTTCCCGAAAGCGGCGGTGTGTGTGTGCATGTAAGCGTAAAAAGGGGAA
GTAGAAAGCGTGTGTCTGTGTTAGAAAAGCGGGTCCCCG--GGGGGCAAGCTGTGGGAAT
GCGGTGGCCAAGTGCAACAGGAAATGGAA--AGGCAGTGCGGCAATCAGAAGGGGGAGTG
CGTAGTGTTGTGGGAAGCGGCAGTGTAATCCGCACAAAGAGGCGCGGGGCGCGTAACGTT
GGGAGGTCGTTGGCGGCAGGCAGGAGGCCGTGCTTTAGG-GGGGTTCAGGTGAGGCAAGG
CTGTGGGGTAACCGTAGGGGAGGCGGGTGAGGCGGCTAAGAGGGCTAAGGGTCGGCGGGT
GACGAAGCAGCAGAC
>LN827582
---GTTAGTCATAGTAGCTTAGCTGAACTGGGCCGTGGGGGTCGTCATCATCTCCACCGG
AACCAGAAGTACCCAAAAGCAGCGTAGGAAGGTGTGGATCACCGCCGCCATGGCCGGAAT
CATGACTATGACCGCCGCCACCGTCTG-TCATCAAAGGCGGGCCCTGGTCACCTCCTTTG
TTTT---CAACCTCTTCCGTCAATTGTGGAGGGCCTCCATCATTTCCAGCAGAGTCGCTA
GGGTTATGAGGCAGCGGGTCATGTGGGCCATTGTCATCAGTGTTGTCAGGGTCCTGTGGG
CCATTGTCATCAGTGTTGTCAGGGTCCTGAGGCAGCGGGTCATGTGGGCCACTGT-----
------------------------------------------------------------
-------------------CATCAGTGTT-GTCAGGGTCCTGTGG---------------
------------------------------GCCATTGTCATCAGTGTTGTCAGGGTCCTG
TGGGCCATTGTCAGGACCACCTCC---AGGTGCGCCTAGGTT---CTGAGAGCAGAGTGG
GGGTCCGTCGCCGGCTC---------------CACTCACGAGCAGGT--GGTGTCTGCCC
------TCGTTGGAGTTAGAGTCAGATTCATGGCTAGAATCATCGGTAGCTTGTTGAGGG
TGCGGGAGGGAGTCATCGTGGTGGTGTTCATCACTGTGTCGTTGTCCATGGTAATACATC
CAGATTAAAATCGCCAGAAACAGGAGGAGCCAAAGGAGATCAACCAATAGAGTCCACCAG
TTTTGTTGTAGATAGAGAGCAATAATGAGCAGGATGAGGTCTAGGAAGAAGGCTAGGAAG
AAGGCCAAAAGCTGCCAGATGGTGG-CACCAAGTCGCCAGAGAATCTCCAAGAAGTAGAT
CCAGATACCTAAGACTGCGTTGAAAA-AAGAGTGTTAGGGTTGGAAAAGTGGGGGTGTGG
TAAATAATTCCTAGGGAATGTTAGATCTTACCAAGTAAGCACCCGAAGACGAACAGCACA
ATTCCAAGGTACAATGCCTGTCCTTGCAAATT-----------------CCAGAGAGCGA
TGAGCAGGAGGGTGACTGGGGAAAGAGGAGAAAGTGCGTTAGAGAAGGAAGAGTAAGGGA
AAGGGGGTG--TGGGGCAAAGGGTGTAATACTTACTCATCAGTAGGAGTAGACAAAGGGC
TCCAAGTGGACAGAGAAGGTCTCTTCTGAAGATAAAGATGATCAAAATGATAATTATAAG
CATGAG--------------AGCAAAGGAA--TAGAGGACAAGGAGGGCTTCTGCAGCCC
AGTCACTCATAACGATGTACAGCCAAAACAGTAGCGCCAAGAGGAGGAGAAGGAGAGCAA
GGCCTAGGGAAGAGGA-GAGGGGGGGTCCTCGAGGGGGCCGTCGCGGGCCCGGTGGGCCC
CTCTCAAGGTCGTGTTCCATCCTCAGGGCAGTGTGTCAGGAGCAAGGCA---GTTGAG--
-----GAAAGAAGGGGGCAGAGCAGTGTGAGAG-GCTTATGTAGGGCGGCTACGTCAGAG
TAACGCGTGTTCCTTGGGATGTAGGCCCG-GGGGGATTTGCGGGGTCTGCCGGAGGCAGT
ACGGGCACAGATTTCCCGAAAGCGGCGGTGTGTGTGTGCATGTTAGCGTAAAAAGGGGAA
GTAGAAAGCGTGTGTCTGTGTTAGAAAAGCGGGTCCCCG--GGGGGCAAGCTGTGGGAAT
GCGGTGGCCAAGTGCAACAGGAAATGGAA--AGGCAGTGCGGCAATCAGAAGGGGGAGTG
CGTAGTGTTGTGGGAAGCGGCAGTGTAATCCGCACAAAGAGGCGCGGGGCGCGCAACGTT
GGGAGGTCGTTGGCGGCAGGCGGGAGGCCGTGCTTTAGG-GGGGTTCAGGTGAGGCAAGG
CTGTGGGGTAACCGTAGGGGAGGCGGGTGAGGCGGCTAAGAGGGCTAAGGGTCGGCGGGT
GACGAAGCAGCAGAC
>LN827581
---GTTAGTCATAGTAGCTTAGCTGAACTGGGCCGTGGGGGTCGTCATCATCTCCACCGG
AACCAGAAGTACCCAAAAGCAGTGTAGGAAGGTGTGGATCACCGCCGCCACGGCCGGAAT
CATGACTATGACCGCCGCCACCGTCTG-TCATCGAAGGCGGGCCCCGGTCACCTCCTTTG
TTTT---CAACCTCTTCCGTCAATTCTGGAGGGCCTCCATCATTTCCAGCAGAGTCGCTA
GGGTTATGAGGCAGCGGGTCATGTGGGCCATTGTCATCAGTGTTGTCAGGGCCCTGTGGG
CCATTGTCATCAGTGTTGTCAGGGC-C---------------------------------
------------------------------------------------------------
---------------------------------------CTGTGGGCCATTGT-------
-----CATCAGTGTTGTCAGGGTCCTGTGGGCCATTGTCATCAGTGTTGTCAGGGTCCTG
TGGGGCATTGTCAGGACCACCTCC---AGGTGCGCCTAGGTT---TTGAGAGCAGAGTGG
GGGTCCGTCGCCGGCTC---------------CAGTCACGAGCAGGT--GGTGTCTGCCC
------TCGTTGGAGTTAGAGTCAGATTGATGGGCAGAATCATCGGTAGCTTGTTGAGGG
TGCGGGAGGGAGTCATCGTGGTGGTGTTCATCACTGTGTCGTTGTCCATGGTAATACATC
CAGATTAAAATCGCCAGAAACAGGAGGAGCCAAAGGAGATCAACCAATAGAGTCCACCAG
TTTTGTTGTAGATAGAGAGCAATAATGAGCAGGATGATGTCTAGGAAGAAGGCTAGGAAG
AAGGCCAAAAGCTGCCAGATGGTGG-CACCAAGTCGCCAGAGAATCTCCAATAAGTAGAT
CCAGATACCTAAGACTGCGTTGAAAA-AAGAGTGTTAGGGTTGGAAAAGTGGGGGTGTGG
TAAATAATTCCTAGGGAATGTTAGATCTTACCAAGTAAGCACCCGAAGATGAACAGCACA
ATTCCAAGGTACAATGCCTGTCCGTGCAAATT-----------------CCAGAGAGCGA
TGAGCAGGAGGGTGACTGGGGAAAGAGGAGAAAGTGCGTTAGAGAAGGAAGAGTAAGGGA
AAGGGGGTG--TGGGGCAAAGGGTGTAATACTTACTCATCAGTAGGAGTAGACAAAGGGC
TCCAAGTGGACAGAGAAGGTCTCTTCTGAAGATAAAGATGATCAAAATTATAATTATAAG
CATGAG--------------AGCAAAGGAA--TAGAGGACAAGGAGGGCTCCTCCAGTCC
AGTCACTCATAACGATGTACAGCCAAAACAGTAGCGCCAAGAGGAGGAGAAGGAGAGCAA
GGCCTAGGGAAGAGGA-GAGGGGGGGTCCTCGAGGGGGCCGTCGCGGGCCCGGTGGGCCC
CTCTCAAGGTCGTGTTCCATCCTCAGGGCAGTGTGTCAGGAGCAAGGCA---GTTGAG--
-----GAAAGAAGGGGGCAGAGCAGTGTGAGAG-GCTTATGTAGGGCGGCTACGTCAGAG
TAACGCGTGTTTCTTGGGATGTAGGCCCG-GGGGGATTTGCGGGGTCTGCCGGAGGCAGT
ACGGGTACAGATTTCCCGAAAGCGGCGGTGTGTGTGTGCATGTAAGCGTAAAAAGGGGAA
GTAGAAAGCGTGTGTTTGTGTTAGAAAAGCGGGTCCCCG--GGGGGCAAGCTGTGGGAAT
GCGGTGGCCAAGTGCAACAGGAAATGGAA--AGGCAGTGCGGCAATCAGAAGGGGGAGTG
CGTAGTGTTGTGGGAAGCGGCAGTGTAATCTGCACAAAGAGGCGCGGGGCGCGCAACGTT
GGGAGGTCGTTGGCGGCAGGCGGGAGGCCGTGCTTTAGG-GGGGTTCAGGTGAGGCAAGG
CTGTGGGGTAACCGTAGGGGAGGCGGGTGAGGCGGCTAAGAGGGCTAAGGGTCGGCGGGT
GACGAAGCAGCAGAC
>LN827580
---GTTAGTCATAGTAGCTTAGCTGAACTGGGCCGTGGGGGTCGTCATCATCTCCACCGG
AACCAGAAGTACCCAAAAGCAGCGTAGGAAGGTGTGGGTCACCGCCGCCATGGCCGGAAT
CATGACTATGACCGCCGCCTCCGTCTG-TCATCAAAGGCGGGCCCTGGTCACCTCCTTTG
TTTT---CAACCTCTTCCGTCAATTGTGGAGGGCCTCCATCATTTCCAGCAGAGTCGCTA
GGGCTATGAGGCAGCGGGTCATGTGGGCCATTGTCATCAGTGTTGTCAGGGTCCTGTGGG
CCATTGTCATCAGTGTTGTCAGGGTCCTGTGGGCCATTGTCATCAGTGTTGTCAG-----
------------------------------------------------------------
-------------------GGTCCTGAGG-CAGCGGGTCATGTGGGCCATTGT-------
-----CATCAGTGTTGTCAGGGTCCTGTGGGCCATTGTCATCAGTGTTGTCAGGGTCCTG
TGGGCCATTGTCAGGACCACCTCC---AGGTGCGCCTAGGTT---TTGAGAGCAAAGTGG
GGGTCCGTCGCCGGCTC---------------CACTCACGAGCAGGT--GGTGTCTGCCC
------TCGTTGGAGTTAGAGTCAGATTCATGGCTAGAATCATCGGTAGCTTGTTGAGGG
TGCGGGAGGGAGTCATCGTGGTGGTGTTCATCACTGTGTCGTTGTCCATGGTAATACATC
CAGATTAAAATCGCCAGAAACAGGAGGAGCCAAAGGAGATCAACCAATAGAGTCCACCAG
TTTTGTTGTAGATAGAGAGCAATAATGAGCAGGATGAGGTCTAGGAAGAAGGCTAGGAAG
AAGGCCAAAAGCTGCCAGATGGTGG-CACCAAGTCGCCAGAGCATCTCCAATAAGTAGAT
CCAGATACCTAAGACTGCGTTGAAAA-AAGAGTGTTAGGGTTTGAAAAGTGGGGGTGTGG
TAAATAATTCCTAGGGAATGTTAGATCTTACCAAGTAAGCACCCGAAGATGAACAGCACA
ATTCCAAGGTACAATGCCTGTCCGCGCAAATT-----------------CCAGAGAGCGA
TGAGCAGGAGGGCGACTGGGGAAAGAGGAGAAAGTGCGTTAGAGAAGGAAGAGTAAGGGA
AAGGGGGTG--TGGGGCAAAGGGTGTAATACTTACTCATCAGTAGGAGTAGACAAAGGGC
TCCAAGTGGACAGAGAAGGTCTCTTCTGAAGATAAAGATGATCAAAATGATAATTATAAG
CATGAG--------------AGCAAAGGAA--TAGAGGACAAGGAGGGCTCCTCCAGTCC
AGTCACTCATAACGATGTACAGCCAAAACAGTAGCGCCAAGAGGAGGAGAAGGAGAGCAA
GGCCTAGGGAAGAGGA-GAGGGGGGGTCCTCGAGGGGGCCGTCGCGGGCCCGGTGGGCCC
CTCTCAAGGTCGTGTTCCATCCTCAGGGCAGTGAGTCAGGAGCAAGGCA---GTTGAG--
-----GAAAGAAGGGGGCAGAGCAGTGTGAGAG-GCTTATGTAGGGCGGCTACGTCAGAG
TAACGCGTGTTTCTTGGGATGTAGGCCCG-GGGGGATTTGCGGGGTCTGCCGGAGGCAGT
ACGGGTACAGATTTCCCGAAAGCGGCGGTGTGTGTGTGCATGTAAGCGTAAAAAGGGGAA
GTAGAAAGCGTGTGTTTGTGTTAGAAAAGCGGGTCCCCG--GGGGGCAAGCTGTGGGAAT
GCGGTGGCCAAGTGCAACAGGAAATGGAA--AGGCAGTGCGGCAATCAGAAGGGGGAGTG
CGTAGTGGTGTGGGAAGCGGCAGTGTAATCCGCAGAAAGAAGCGCGGGGCGCGCAACGTT
GGGAGGTCGTTGGCGGCAGGCGGGAGGTCGTGCTTTAGG-GGGGTTCAGGTGAGACAAGG
CTGTGGGGTAACCGTAGGGGAGGCGGGCGAGGCGGCTAAGAGGGCTAAGGGTCGGCGGGT
GACAAAGCAGCAGAC
>LN827579
---GTTAGTCATAGTAGCTTAGCTGAACTGGGCCGTGGGGGTCGTCATCATCTCCACCGG
AACCAGAAGTACCCAAAAGCAGTGTAGGAAGGTGTGGATCACCGCCGCCACGGCCGGAAT
CATGACTATGACCGCCGCCACCGTCTG-TCATCGAAGGCGGGCCCCGGTCACCTCCTTTG
TTTT---CAACCTCTTCCGTCAATTCTGGAGGGCCTCCATCATTTCCAGCAGAGTCGCTA
GGGTTATGAGGCAGCGGGTCATGTGGGCCATTGTCATCAGTGTTGTCAGGGCCCTGTGGG
CCATTGTCATCAGTGTTGTCAGGGC-C---------------------------------
------------------------------------------------------------
---------------------------------------CTGTGGGCCATTGT-------
-----CATCAGTGTTGTCAGGGTCCTGTGGGCCATTGTCATCAGTGTTGTCAGGGTCCTG
TGGGGCATTGTCAGGACCACCTCC---AGGTGCGCCTAGGTT---TTGAGAGCAGAGTGG
GGGTCCGTCGCCGGCTC---------------CAGTCACGAGCAGGT--GGTGTCTGCCC
------TCGTTGGAGTTAGAGTCAGATTGATGGCCAGAATCATCGGTAGCTTGTTGAGGG
TGCGGGAGGGAGTCATCGTGGTGGTGTTCATCACTGTGTCGTTGTCCATGGTAATACATC
CAGATTAAAATCGCCAGAAACAGGAGGAGCCAAAGGAGATCAACCAATAGAGTCCACCAG
TTTTGTTGTAGATAGAGAGCAATAATGAGCAGGATGATGTCTAGGAAGAAGGCTAGGAAG
AAGGCCAAAAGCTGCCAGATGGTGG-CACCAAGTCGCCAGAGAATCTCCAATAAGTAGAT
CCAGATACCTAAGACTGCGTTGAAAA-AAGAGTGTTAGGGTTGGAAAAGTGGGGGTGTGG
TAAATAATTCCTAGGGAATGTTAGATCTTACCAAGTAAGCACCCGAAGATGAACAGCACA
ATTCCAAGGTACAATGCCTGTCCGTGCAAATT-----------------CCAGAGAGCGA
TGATCAGGAGGGTGACTGGGGAAAGAGGAGAAAGTGCGTTAGAGAAGGAAGAGTAAGGGA
AAGGGGGTG--TGGGGCAAAGGGTGTAATACTTACTCATCAGTAGGAGTAGACAAAGGGC
TCCAAGTGGACAGAGAAGGTCTCTTCTGAAGATAAAGATGATCAAAATTATAATTATAAG
CATGAG--------------AGCAAAGGAA--TAGAGGACAAGGTGGGCTCCTCCAGTCC
AGTCACTCATAACGATGTACAGCCAAAACAGTAGCGCCAAGAGGAGGAGAAGGAGAGCAA
GGCCTAGGGAAGAGGA-GAGGGGGGGTCCTCGAGGGGGCCGTCGCGGGCCCGGTGGGCCC
CTCTCAAGGTCGTGTTCCATCCTCAGGGCAGTGTGTCAGGAGCAAGGCA---GTTGAG--
-----GAAAGAAGGGGGCAGAGCAGTGTGAGAG-GCTTATGTAGGGCGGCTACGTCAGAG
TAACGCGTGTTTCTTGGGATGTAGGCCCG-GGGGGATTTGCGGGGTCTGCCGGAGGCAGT
ACGGGTACAGATTTCCCGAAAGCGGCGGTGTGTGTGTGCATGTAAGCGTAAAAAGGGGAA
GTAGAAAGCGTGTGTTTGTGTTAGAAAAGCGGGTCCCCG--GGGGGCAAGCTGTGGGAAT
GCGGTGGCCAAGTGCAACAGGAAATGGAA--AGGCAGTGCGGTAATCAGAAGGGGGAGTG
CGTAGTGTTGTGGGAAGCGGCAGTGTAATCTGCACAAAGAGGCGCGGGGCGCGCAACGTT
GGGAGGTCGTTGGCGGCAGGCGGGAGGCCGTGCTTTAGG-GGGGTTCAGGTGAGGCAAGG
CTGTGGGGTAACCGTAGGGGAGGCGGGTGAGGCGGCTAAGAGGGCTAAGGGTCGGCGGGT
GACGAAGCAGCAGAC
>LN827578
---GTTAGTCATAGTAGCTTAGCTGAACTGGGCCGTTGGGGTCGTCATCATCTCCACCGG
AACCAGAAGTACCCAAAAGCAGCGTAGGAAGGGGTGGATCACCGCCGCCATTGCCGGAAT
CATGACTATGACCGCCGCCACCGTCTG-TCATCGGAGGCGGGCCCTGGTCACCTTGTTTG
TTTT---CAACCTCTTCCGTCAATGTTGGAGGGCCTCCATCATTTCCAGCAGGGTCGCTA
GGGTTATGAGGCTGCGGGTCATGTGGGCCATTGTCATCAGTGTTGTCAGGGTCCTGTGGG
CCATTGTCATCAGTGTTGTCAGGG------------------------------------
------------------------------------------------------------
-------------------------------------TCCTGTGGGCCATTGT-------
-----CATCAGTGTTGTCAGGGTCCTGTGGGCCATTGTCATCAGTGTTGTCAGGGTCCTG
TGGGCCATTGTTAGGACCACCTCC---AGGAGCGCCTAGGTT---TTGAGAGCAGAGTGG
GGGTCCGTCACCGGCTC---------------CACTCACGAGCAGGT--GGTGTCTGCCC
------TCGTTGGAGTTAGAGTCAGATTCATGGCTAGAATCGTCGGTAGCTTGTTGAGGG
TGCGGGAGGGAGTCATCGTGGTGGTGTTCATCAGTGTGTCGTTGTCCATGGAAATACATC
CAGATTAAAATGGCCAGAAACAGGAGGAGCCAAAGGAGATCAACCAATAGAGTCCACCAG
TTTTGTTGTAGATAGAGAGCAATCATAAGCAGGATGATGTCTAGTAAGAAGGCTAGGATG
AAGGCCAAAAGCTGCCAGATGGTGG-CACCAAGCCGCCAGAGAATGTCCAAGAAGTAGAT
CCAGAGACCTAAGACTGCGTTGAAAAAAAGAGTGTTAGGGTTGGAAAAGTGAGGGTGTGG
TAAATAAGTCCTATGGAATGTTAGACCTTACCAAGTAAGCAGCCGAAGATGAACAGCACA
ACTCCAAGGTACAATGCCTGTCCTTGTAAATT-----------------CCAGAGAGCGA
TGAGCAGGAGGGTGACTGGGGAAAGAGGAGAAAGTGCGTTAGACAAGTAAGCGTAAGGGA
AAGGGGGTG--GGGGGCAAAGGGTGTAATACTTACTCATCAGTAGGAGTAGACCAAGGCC
TCCAAGTGGACAGAGAAGGTCTCTTCTGAAGATAAAGATGATGAGAATGATAATAATAAG
CATGAG--------------AGCAAAGGAA--TAGAGGACAAGGAGCGCTCCTCCAGTCC
AGTTACTCATAGTGATATACAGCCAGAAGATTAGCGCCAAGAGCAGGAGAAGGAGAGCAA
GGAGAATGGAAGAGGA-GAGGGGGGGTCGTAGAGGGGGCCGTTGCGGGCCCGGTGGGCCC
CTCTCCAGGTCGTGTTCCATGCTCAGGGTATTGTGGCAGGAGCAAGGCA---AGTGAG--
-----GAAAGAAGCTGACAGAGCAGTGAGAGAG-GCTTATGTAGGCCGCCTACGAGAGAG
TAATGCGTGTTTCTGGGGATGGAGGCCCG-GGGGGATTTGCGGGGTCTGCCGGAGGCAGT
ACGGGCGCAGATTTCCCGAAAGCGGCGTAGTGTGTGTGCATGTAAGCGTAAAAAGAGGAA
GTTGAAAGCCTGTGTTTGTGTTAGAAAAGCGGGTCCCC-G-AGGGGCAAGCTGTGGGAAT
GCGGTGGTAAATCGTAGCAGGAAATGGAA--AGGCAGTGCGGCAATCACAAGGGGGAGTG
AGCAGTGTTGTGGGAAGCGGCAGTGTAATCCACACAAAGAGGCGTAGGGCGCGCAACGTT
GGGAGGTCGTTGTCGGCAGGCGGGAGGCTGTGCTTTAGG-GGGGTTCAGGTGAGGCAAGG
CTGTGGGGTAACCGTAGGGGAGGCGGGTGAGGAGGATAAGAGGGCTAAGGGTCGGCGGGT
GACGAAGCAGCAGAC
>LN827577
---GTTAGTCATAGTAGCTTAGCTGAACTGGGCCGTGGGGGTCGTCATCATCTCCACCGG
AACCAGAAGTACCCAAAAGCAGTGTAGGAAGGTGTGGATCACCGCCGCCACGGCCGGAAT
CATGACTATGACCGCCGCCACCGTCTG-TCATCGAAGGCGGGCCCCGGTCACCTCCTTTG
TTTT---CAACCTCTTCCGTCAATTCTGGAGGGCCTTTATCATTTCCAGCAGAGTCGCTA
GGGTTATGAGGCAGCGGGTCATGTGGGCCATTGTCATCAGTGTTGTCAGGGCCCTGTGGG
CCATTGTCATCAGTGTTGTCAGGGT-C---------------------------------
------------------------------------------------------------
---------------------------------------CTGTGGGCCATTGT-------
-----CATCAGTGTTGTCAGGGTCCTGTGGGCCATTGTCATCAGTGTTGTCAGGGTCCTG
TGGGGCATTGTCAGGACCACCTCC---AGGTGCGCCTAGGTT---TTGAGAGCAGAGTGG
GGGTCCGTCGCCGGCTC---------------CAGTCACGAGCAGGT--GGTGTCTGCCC
------TCGTTGGAGTTAGAGTCAGATTCATGGCTAGAATCATCGGTAGCTTGTTGAGGG
TGCGGGAGGGAGTCATCGTGGTGGTGTTCATCACTGTGTCGTTGTCCATGGTAATACATC
CAGATTAAAATCGCCAGAAACAGGAGGAGCCAAAGGAGATCAACCAATAGAGTCCACCAG
TTTTGTTGTAAATAGAGAGCAATAATGAGCAGGATGATGTCTAGGAAGAAGGCTAGGAAG
AAGGCCAAAAGCTGCCAGATGGTGG-CACCAAGTCGCCAGAGAATCTCCAATAAGTAGAT
CCAGATACCTAAGACTGCGTTGAAAA-AAGAGTGTTAGGGTTGGAAAAGTGGGGGTGTGG
TAAATAATTCCTAGGGAATGTTAGATCTTACCAAGTAAGCACCCGAAGATGAACAGCACA
ATTCCAAGGTACAATGCCTGTCCGTGCAAATT-----------------CCAGAGAGCGA
TGAGCAGGAGGGTGACTGGGGAAAGAGGAGAAAGTGCGTTAGAGAAGGAAGAGTCAGGGA
AAGGGGGTG--TGGGGCAAAGGGTGTAATACTTACTCATCAGTAGGAGTAGACAAAGGGC
TCCAAGTGGACAGAGAAGGTCTCTTCTGAAGATAAAGATGATCAAAATTATAATTATAAG
CATGAG--------------AGCAAAGGAA--TAGAGGACAAGGAGGGCTCCTCCAGTCC
AGTCACTCATAACGATGTACAGCCAAAACAGTAGCGCCAAGAGGAGGAGAAGGAGAGCAA
GGCCTAGGGAAGAGGA-GAGGGGGGGTCCTCGAGGGGGCCGTCGCGGGCCCGGTGGGCCC
CTCTCAAGGTCGTGTTCCATCCTCAGGGCAGTGTGTCAGGAGCAAGGCA---GTTGAG--
-----GAAAGAAGGGGGCAGAGCAGTGTGAGAG-GCTTATGTAGGGCGGCTACGTCAGAG
TAACGCGTGTTTCTTGGGATGTAGGCCCG-GGGGGATTTGCGGGGTCTGCCGGAGGCAGT
ACGGGTACAGATTTCCCGAAAGCGGCGGTGTGTGTGTGCATGTAAGCGTAAAAAGGGGAA
GTAGAAAGCGTGTGTTTTTGTTAGAAAAGCGGGTCCCCG--GGGGGCAAGCTGTGGGAAT
GCGGTGGCCAAGTGCAGCAGGAAATTGAA--AGGCAGTGCGGCAATCAGAAGGGGGAGTG
CGTAGTGTTGTGGGAAGCGGCAGTGTAATCCGCACAAAGAGGCGCGGGGCGCGCAACGTT
GGGAGGTCGTTGGCGGCAGGCGGGAGGCCGTGCTTTAGG-GGGGTTCAGGTGAGGCAAGG
CTGTGGGGTAACCGTAGGGGAGGCGGGTGAGGCGGCTAAGAGGGCTAAGGGTCGGCGGGT
GACGAAGCAGCAGAC
>LN827576
---GTTAGTCATAGTAGCTTAGCTGAACTGGGCCGTGGGGGTCGTCATCATCTCCACCGG
AACCAGAAGTACCCAAAAGCAGCGTAGGAAGGTGTGGATCACCGC---------------
---------------CGCCACCGTCTG-TCATCGAAGGCGGGCCCCGGTCACCTCCTTTG
TTTT---CAACCTCTTCCGTCAAATTTGGAGGGCCTCCATCATTTCCAGCAGAGTCGCTA
GGGTTATGAGGCAGCGGGTCATGTGGGCCATTGTCATCAGTGTTGTCAGGGTCCTGTGGG
CCATTGTCATCAGTGTTGTCAGGGTCCTGTGGGCCATTGTCATCAGTGTTGTCAGGGTCC
TGTGGGCCATTGTCATCAGTGTTGTCAGGGTCCTGTGGGCCATTGTCATCAGTGTTGTCA
GGGTCCTGTGGGCCATTGTCATCAGTGTT-GTCAGGGTCCTGTGGGCCATTGT-------
-----CATCAGTGTTGTCAGGGTCCTGTGGGCCATTGTCATCAGTGTTGTCAGGGTCCTG
TGGGCCATTGTCAGGACCACCTCC---AGGTGCGCCTAGGTT---TTGAGAGCAGAGTGG
GGGTCCGTCGCCGGCCC---------------CACTCACGAGCAGGT--GGTGTCTGCCC
------TCGTTGGAGTTAGAGTTAGATTCATGGCTAGAATCGTCGGTAGCTTGTTGAGGG
TGCGGGAGGGAGTCATCGTGGTGGTGTTCATCAGTGTGTCGTGGTCCATGATAATACATC
CAGATTAAAATGGCCAGAAACAGGAGGAGCCAAAGGAGATCAACCAATAGAGTCCACCAG
TTTTGTTGTAGATAGAGAGCAATAATAAGCAGGATGATGGCTAGGAAGAAGGCTAGGAAG
AAGGCCAAAAGCTGCCAGATGGTGG-CACCAAGTCGCCAGAGCATCTCCAATAAGTAGAT
CCAGATACCTAAGACTGCGTTGAAAA-AAGAGTGTTAGGGTTGGAAAAGTGGGGGTGTGG
TAAATAATTCCTAGGGAATGTTAGATCTTACCAAGTAAGCACCCGAAGATGAACAGCACA
ATTCCAAGGTACAATGCCTGTCCGTGCAAATT-----------------CCAGAGAGCGA
TGAGCAGGAGGGTGACTGGGGAAAGAGGAGAAAGTGCGTTAGAGAAGGAAGCGTAAGGGA
AAGGGGGTGG-GGGGGCAAAGGGTGTAATACTTACTCATCAGTAGGAGTAGACCAAGGCC
TCCAAGTGGACAGAGAAGGTCTCTTCTGAAGATAAAGATGATGAGAATGATAATAATAAG
CATGAG--------------AGCAAAGGAA--TAGAGGACAAGGAGCGCTCCTCCAGTCC
AGTTACTCATAACGATATACAGCCAGAACAGTAGCGCCAAGAGCAGGAGAAGGAGAGCAA
GGCCTAGGGAAGAGGA-GAGGGGGGGTCCTCGAGGGGGCCGTCGCGGGCCCGGTGGGCCC
CTCTCAAGGTCGTGTTCCATCCTCAGGGCAGTGTGTCAGGAGCAAGGCA---GTTGAG--
-----GAAAGAAGGGGGCAGAGCAGTGTGAGAG-GCTTATGTAGGGCGGCTACGTCAGAG
TAACGCGTGTTTCTTGGGATGTAGGCCCG-GGGGGATTTGCGGGGTCTGCCGGAGGCAGT
ACGGGTACAGATTTCCCGAAAGCGGCGGTGTGTGTGTGCATGTAAGCGTAAAAAGGGGAA
GTAGAAAGCGTGTGTTTGTGTTAGAAAAGCGGGTCCCC-G-GGGGGCAAGCTGTGGGAAT
GCGGTGGCCAAGTGCAACAGGAAATGGAA--AGGCAGTGCGGCAATCAGAAGGGGGAGTG
CGTAGTGTTGTGGGAAGCGGCAGTGTAATCTGCACAAAGAGGCGCGGGGCGCGCAACGTT
GGGAGGTCGTTGGCGGCAGGCGGGAGGCCGTGCTTTAGG-GGGGTTCAGGTGAGGCAAGG
CTGTGGGGTAACCGTAGGGGAGGCGGGTGAGGCGGCTAAGAGGGCTAAGGGTCGGCGGGT
GACGAAGCAGCAGAC
>LN827575
---GTTAGTCATAGTAGCTTAGCTGAACTGGGCCGTGGGGGTCGTCATCATCTCCACCGG
AACCAGAAGTACCCAAAAGCAGCGTAGGAAGGTGTGGGTCACCGCCGCCATGGCCGGAAT
CATGACTATGACCGCCGCCTCCGTCTG-TCATCAAAGGCGGGCCCTGGTCACCTCCTTTG
TTTT---GAACCTCTTCCGTCAATTGTGGAGGGCCTCCATCATTTCCAGCAGAGTCGCTA
GGGCTATGAGGCAGCGGGTCATGTGGGCCATTGTCATCAGTGTTGTCAGGGTCCTGTGGG
CCATTGTCATCAGTGTTGTCAGGGTCCTGAGGCAGCGGGTCATGTGGGCCATTGT-----
------------------------------------------------------------
-------------------CATCAGTGTT-GTCAGGGTCCTGTGG---------------
------------------------------GCCATTGTCATCAGTGTTGTCAGGGTCCTG
TGGGCCATTGTCAGGACGACCTCC---AGGTGCGCCTAGGTT---TTGAGAGCAGAGTGG
GGGTCCGTCGCCGGCTC---------------CACTCACGAGCAGGT--GGTGTCTGCCC
------TCGTTGGAGTTAGAGTCAGATTCATGGCTAGAATCATCGGTAGCTTGTTGAGGG
TGCGGGAGGGAGTCATCGTGGTGGTGTTCATCACTGTGTCGTTGTCCATGGTAATACATC
CAGATTAAAATCGCCAGAAACAGGAGGAGCCAAAGGAGATCAACCAATAGAGTCCACCAG
TTTTGTTGTAGATAGAGAGCAATAATGAGCAGGATGAGGTCTAGGAAGAAGGCTAGGAAG
AAGGCCAAAAGCTGCCAGATGGTGG-CACCAAGTCGCCAGAGCATCTCCAATAAGTAGAT
CCAGATACCTAAGACTGCGTTGAAAA-AAGAGTGTTAGGGTTGGAAAAGTGGGGGTGTGG
TAAATAATTCCTAGGGAATGTTAGATCTTACCAAGTAAGCACCCGAAGATGAACAGCACA
ATTCCAAGGTACAATGCCTGTCCGTGCAAATT-----------------CCAGAGAGCGA
TGAGCAGGAGGGTGACTGGGGAAAGAGGAGAAAGTGCGTTAGAGAAGGAAGAGTAAGGGA
AAGGGGGTG--TGGGGCAAAGGGTGTAATACTTACTCATCAGTAGGAGTAGACAAAGGGC
TCCAAGTGGACAGAGAAGGTCTCTTCTGAAGATAAAGATGATCAAAATTATAATTATAAG
CATGAG--------------AGCAAAGGAA--TAGAGGACAAGGAGGGCTCCTCCAGTCC
AGTCACTCATAACGATGTACAGCCAAAACAGTAGCGCCAAGAGGAGGAGAAGGAGAGCAA
GGCCTAGGGAAGAGGA-GAGGGGGGGTCCTCGAGGGGGCCGTCGCGGGCCCGGTGGGCCC
CTCTCAAGGTCGTGTTCCATCCTCAGGGCAGTGTGTCAGGAGCAAGGCA---GTTGAG--
-----GAAAGAAGGGGGCAGAGCAGTGTGAGAG-GCTTATGTAGGGCGGCTACGTCAGAG
TAACGCGTGTTTCTTGGGATGTAGGCCCG-GGGGGATTTGCGGGGTCTGCCGGAGGCAGT
ACGGGTACAGATTTCCCGAAAGCGGCGGTGTGTGTGTGCATGTAAGCGTAAAAAGGGGAA
GTAGAAAGCGTGTGTTTGTGTTAGAAAAGCGGGTCCCCG--GGGGGCAAGCTGTGGGAAT
GCGGTGGCCAAGTGCAACAGGAAATGGAA--AGGCAGTGCGGCAATCAGAAGGGGGAGTG
CGTAGTGTTGTGGGAAGCGGCAGTGTAATCCGCACAAAGAGGCGCGGGGCGCGCAACGTT
GGGAGGTCGTTGGCGGCAGGCAGGAGGCCGTGCTTTAGG-GGGGTTCAGGTGAGGCAAGG
CTGTGGGGTAACCGTAGGGGAGGCGGGTGAGGCGGCTAAGAGGGCTAAGGGTCGGCGGGT
GACGAAGCAGCAGAC
>LN827574
---GTTAGTCATAGTAGCTTAGCTGAACTGGGCCGTGGGGGTCGTCATCATCTCCACCGG
AACCAGAAGTACCCAAAAGCAGTGTAGGAAGGTGTGGATCACCGCCGCCACGGCCGGAAT
CATGACTATGACCGCCGCCACCGTCTG-TCATCGAAGGCGGGCCCCGGTCACCTCCTTTG
TTTT---CAACCTCTTCCGTCAATTCTGGAGGGCCTCCATCATTTCCAGCAGAGTCGCTA
GGGTTATGAGGCAGCGGGTCATGTGGGCCATTGTCATCAGTGTTGTCAGGGCCCTGTGGG
CCATTGTCATCAGTGTTGTCAGGGC-C---------------------------------
------------------------------------------------------------
---------------------------------------CTGTGGGCCATTGT-------
-----CATCAGTGTTGTCAGGGTCCTGTGGGCCATTGTCATCAGTGTTGTCAGGGTCCTG
TGGGGCATTGTCAGGACCACCTCC---AGGTGCGCCTAGGTT---TTGAGAGCAGAGTGG
GGGTCCGTCGCCGGCTC---------------CAGTCACGAGCAGGT--GGTGTCTGCCC
------TCGTTGGAGTTAGAGTCAGATTGATGGCAAGAATCATCGGTAGCTTGTTGAGGG
TGCGGGAGGGAGTCATCGTGGTGGTGTTCATCACTGTGTCGTTGTCCATGGTAATACATC
CAGATTAAAATCGCCAGAAACAGGAGGAGCCAAAGGAGATCAACCAATAGAGTCCACCAG
TTTTGTTGTAGATAGAGAGCAATAATGAGCAGGATGATGTCTAGGAAGAAGGCTAGGAAG
AAGGCCAAAAGCTGCCAGATGGTGG-CACCAAGTCGCCAGAGAATCTCCAATAAGTAGAT
CCAGATACCTAAGACTGCGTTGAAAA-AAGAGTGTTAGGGTTGGAAAAGTGGGGGTGTGG
TAAATAATTCCTAGGGAATGTTAGATCTTACCAAGTAAGCACCCGAAGATGAACAGCACA
ATTCCAAGGTACAATGCCTGTCCGTGCAAATT-----------------CCAGAGAGCGA
TGAGCAGGAGGGTGACTGGGGAAAGAGGAGAAAGTGCGTTAGAGAAGGAAGAGTAAGGGA
AAGGGGGTG--TGGGGCAAAGGGTGTAATACTTACTCATCAGTAGGAGTAGACAAAGGGC
TCCAAGTGGACAGAGAAGGTCTCTTCTGAAGATAAAGATGATCAAAATTATAATTATAAG
CATGAG--------------AGCAAAGGAA--TAGAGGACAAGGAGGGCTCCTCCAGTCC
AGTCACTCATAACGATGTACAGCCAAAACAGTAGCGCCAAGAGGAGGAGAAGGAGAGCAA
GGCCTAGGGAAGAGGA-GAGGGGGGGTCCTCGAGGGGGCCGTCGCGGGCCCGGTGGGCCC
CTCTCAAGGTCGTGTTCCATCCTCAGGGCAGTGTGTCAGGAGCAAGGCA---GTTGAG--
-----GAAAGAAGGGGGCAGAGCAGTGTGAGAG-GCTTATGTAGGGCGGCTACGTCAGTG
TAACGCGTGTTTCTTGGGATGTAGGCCCG-GGGGGATTTGCGGGGTCTGCCGGAGGCAGT
ACGGGTACAGATTTCCCGAAAGCGGCGGTGTGTGTGTGCATGTAAGCGTAAAAAGGGGAA
GTAGAAAGCGTGTGTTTGTGTTAGAAAAGCGGGTCCCCG--GGGGGCAAGCTGTGGGAAT
GCGGTGGCCAAGTGCAACAGGAAATGGAA--AGGCAGTGCGGCAATCAGAAGGGGGAGTG
CGTAGTGTTGTGGGAAGCGGCAGTGTAATCTGCACAAAGAGGCGCGGGGCGCGCAACGTT
GGGAGGTCGTTGGCGGCAGGCGGGAGGCCGTGCTTTAGG-GGGGTTCAGGTGAGGCAAGG
CTGTGGGGTAACCGTAGGGGAGGCGCGTGAGGCGGCTAAGAGGGCTAAGGGTCGGCGGGT
GACGAAGCAGCAGAC
>LN827573
---GTTAGTCATAGTAGCTTAGCTGAACTGGGCCGTGGGGGTCGTCATCATCTCCACCGG
AACCAGAAGTACCCAAAAGCAGTGTAGGAAGGTGTGGATCACCGCCGCCACGGCCGGAAT
CATGACTATGACCGCCGCCACCGTCTG-TCATCGAAGGCGGGCCCCGGTCACCTCCTTTG
TTTT---CAACCTCTTCCGTCAATTCTGGAGGGCCTTTATCATTTCCAGCAGAGTCGCTA
GGGTTATGAGGCAGCGGGTCATGTGGGCCATTGTCATCAGTGTTGTCAGGGCCCTGTGGG
CCATTGTC----------------------------------------------------
------------------------------------------------------------
------------------------------------------------------------
------ATCAGTGTTGTCAGGGTCCTGTGGGCCATTGTCATCAGTGTTGTCAGGGTCCTG
TGGGGCATTGTCAGGACCACCTCC---AGGTGCGCCTAGGTT---TTGAGAGCAGAGTGG
GGGTCCGTCGCCGGCTC---------------CACTCACGAGCAGGT--GGTGTCTGCCC
------TCGTTGGAGTTAGAGTCAGATTCATGGCTAGAATCATCGGTAGCTTGTTGAGGG
TGCGGGAGGGAGTCATCGTGGTGGTGTTCATCACTGTGTCGTTGTCCATGGTAATACATC
CAGATTAAAATCGCCAGAAACAGGAGGAGCCAAAGGAGATCAACCAATAGAGTCCACCAG
TTTTGTTGTAGATAGAGAGCAATAATGAGCAGGATGAGGTCTAGGAAGAAGGCTAGGAAG
AAGGCCAAAAGCTGCCAGATGGTGG-CACCAAGTCGCCAGAGCATCTCCAATAAGTAGAT
CCAGATACCTAAGACTGCGTTGAAAA-AAGAGTGTTAGGGTTGGAAAAGTGGGGGTGTGG
TAAAGAATTCCTAGGGAATGTTAGATCTTACCAAGTAAGCACCCGAAGATGAACAGCACA
ATTCCAAGGTACAATGCCTGTCCGTGCAAATT-----------------CCAGAGAGCGA
TGAGCAGGAGGGTGACTGGGGAAAGAGGAGAAAGTGCGTTAGAGAAGGAAGAGTAAGGGA
AAGGGGGTG--TGGGGCAAAGGGTGTAACACTTACTCATCAGTAGGAGTAGACAAAGGGC
TCCAAGTGGACAGAGAAGGTCTCTTCTGAAGATAAAGATGATCAAAATGATAATTATAAG
CATGAG--------------AGCAAAGGAA--TAGAGGACAAGGAGGGCTCCTCCAGTCC
AGTCACTCATAACGATGTACAGCCAAAACAGTAGCGCCAAGAGGAGGAGAAGGAGAGCAA
GGCGTATGGAAGAGGA-GAGGGGGGGTCCTCGAGGGGGCCGTCGCGGGCCCGGTGGGCCC
CTCTCAAGGTCGTGTTCCATCCTCAGGGCAGTGTGTCAGGAGCAAGGCA---GTTGAG--
-----GAAAGAAGGGGGCAGAGCAGTGTGAGAG-GCTTATGTAGGGCGGCTACGTAAGAG
TAACGCGTGTGTCTTGGGATGTAGGGCCG-GGGGGATTTGCGGGGTCTGCCGGAGGCAGT
ACGGGTACAGATTTCCCGAAAGCGGCGGTGTGTGTGTGCATGTAAGCGTAAAAAGGGGAA
GTAGAAAGCGTGTGTTTGTGTTAGAGAAGCGGGTCCCCG--GGGGGCAAGCTGTGGGAAT
GCGGTGGCCAAGTGCAACAGGAAATGGAA--AGGCAGTGCGGCAATCACAAGGGGGAGTG
CGTAGTGTTGTGGGAAGCGGCAGTGTAATCCGCACAAAGAGGCGCGGGGCGCGCAACGTT
GGGAGGTCGTTGGCGGCAGGCGGGAGGCCGTGCTTTAGG-GGGGTTCAGGTGAGGCAAGG
CTGTGGGGTAACCGTAGGGGAGGCGGGTGAGGCGGCTAAGAGGGCTAAGGGTCGGCGGGT
GACGAAGCAGCAGAC
>LN827572
---GTTAGTCATAGTAGCTTAGCTGAACTGGGCCGTGGGGGTCGTCATCATCTCCACCGG
AACCAGAAGAACCCAAAAGCAGCGTAGGAAGGTGTGGATCACCGCCGCCATGGCCGGAAT
CATGACTATGACCGCCGCCTCCGTCTG-TCATCAAAGGCGGGCCCTGGTCACCTCCTTTG
TTTT---CAACCTCTTCCGTCAATTGTGGAGGGCCTCCATCATTTCCAGCAGAGTCGCTA
GGGCTATGAGGCAGCGGGTCATGTGGGCCATTGTCATCAGTGTTGTCAGGGTCCTGTGGG
CCATTGTCATCAGTGTTGTCAGGGTCCTGAGGCAGCGGGTCATGTGGGCCATTGT-----
------------------------------------------------------------
-------------------CATCAGTGTT-GTCAGGGTCCTGTGG---------------
------------------------------GCCATTGTCATCAGTGTTGTCAGGGTCCTG
TGGGCCATTGTCAGGACCACCTCC---AGGTGCGCCTAGGTT---TTGAGAGCAGAGTGG
GGGTCCGTCGCCGGCTC---------------CACTCACGAGCAGGT--GGTGTCTGCCC
------TCGTTGGAGTTAGAGTCAGATTCATGGCCAGAATCATCGGTAGCTTGTTGAGGG
TGCGGGAGGGAGTCATCGCGGTGGTGTTCATCACTGTGTCGTTGTCCATGGTAATACATC
CAGATTAAAATCGCCAGAAACAGGAGGAGCCAAAGGAGATCAACCAATAGAGTCCACCAG
TTTTGTTGTAGATAGAGAGCAATAATGAGCAGGATGAGGTCTAGGAAGAAGGCTAGGAAG
AAGGCCAAAAGCTGCCAGATGGTGG-CACCAAGTCGCCAGAGCATCTCCAATAAGTAGAT
CCAGATACCTAAGACTGCGTTGAAAA-AAGAGTGTTAGGGTTGGAAAAGTGGGGGTGTGG
TAAATAATTCCTAGGGAATGTTAGATCTTACCAAGTAAGCACCCGAAGATGAACAGCACA
ATTCCAAGGTACAATGCCTGTCCGTGCAAATT-----------------CCAGAGAGCGA
TGAGCAGGAGGGTGACTGGGGAAAGAGGAGAAAGTGCGTTAGAGAAGGAAGAGTAAGGGA
AAGGGGGTG--TGGGGCAAAGGGTGTAATACTTACTCATCAGTAGGAGTAGACAAAGGGC
TCCAAGTGGACAGAGAAGGTCTCTTCTGAAGATAAAGATGAGCAAAATTAGAATTATAAG
CATGAG--------------AGCAAAGGAA--TAGAGGACAAGGAGGGCTCCTCCAGTCC
AGTTACTCATAACGATGTACAGCCAAAACAGTAGCGCCAAGAGGAGGAGAAGGAGAGCAA
GGCCTAGGGAAGAGGA-GAGGGGGGGTCCTCGAGGGGGCCGTCGCGGGCCCGGTGGGCCC
CTCTCAAGGTCGTGTTCCATCCTCAGGGCAGTGTGTCAGGAGCAAGGCA---GTTGAG--
-----GAAAGAAGGGGGCAGAGCAGTGTGAGAG-GCTTATGTAGGGCGGCTACGTCAGAG
TAACGCGTGTGTCTTGGGATGTAGGCACG-GGGGGATTTGCGGGGTCTGCCGGAGGCAGT
ACGGGTACAGATTTCCCGAAAGCGGCGGTGTGTGTGTGCATGTAAGCGTAAAAAGGGGAA
GTAGAAAGCGTGTGTTTGTGTTAGAAAAGCGGGTCCCCG--GGGGGCAAGCTGTGGGAAT
GCGGTGGGCAAGTGCAACAGGAAATGGAA--AGGCAGTGCGGCAAGCAGAAGGGGGAGTG
CGTAGTGTTGTGGGAAGCGGCAGTGTAATCTGCACAAAGAGGCGCGGGGCGCGCAACGTT
GGGAGGTCGTTGGCGGCAGGCGGGAGGCCGTGCTTTAGG-GGGGTTCAGGTGAGGCAAGG
CTGTGGGGTAACCGTAGGGGAGGCGGGTGAGGCGGCTAAGAGGGCTAAGGGTCGGCGGGT
GACGAAGCAGCAGAC
>LN827571
---GTTAGTCATAGTAGCTTAGCTGAACTGGGCCGTGGGGGTCGTCATCATCTCCACCGG
AACCAGAAGTACCCAAAAGCAGTGTAGGAAGGTGTGGATCACCGCCGCCACGGCCGGAAT
CATGACTATGACCGCCGCCACCGTCTG-TCATCGAAGGCGGGCCCCGGTCACCTCCTTTG
TTTT---CAACCTCTTCCGTCAATTCTGGAGGGCCTTTATCATTTCCAGCAGAGTCGCTA
GGGTTATGAGGCAGCGGGTCATGTGGGCCATTGTCATCAGTGTTGTCAGGGCCCTGTGGG
CCATTGTCATCAGTGTTGTCAGGGT-C---------------------------------
------------------------------------------------------------
---------------------------------------CTGTGGGCCATTGT-------
-----CATCAGTGTTGTCAGGGTCCTGTGGGCCATTGTCATCAGTGTTGTCAGGGTCCTG
TGGGGCATTGTCAGGACCACCTCC---AGGTGCGCCTAGGTT---TTGAGAGCAGAGTGG
GGGTCCGTCGCCGGCTC---------------CAGTCACGAGCAGGT--GGTGTCTGCCC
------TCGTTGGAGTTAGAGTCAGATTCATGGCTAGAATCATCGGTAGCTTGTTGAGGG
TGCGGGAGGGAGTCATCGTGGTGGTGTTCATCACTGTGTCGTTGTCCATGGTAATACATC
CAGATTAAAATCGCCAGAAACAGGAGGAGCCAAAGGAGATCAACCAATAGAGTCCACCAG
TTTTGTTGTAAATAGAGAGCAATAATGAGCAGGCTGATGTCTAGGAAGAAGGCTAGGAAG
AAGGCCAAAAGCTGCCAGATGGTGG-CACCAAGTCGCCAGAGAATCTCCAATAAGTAGAT
CCAGATACCTAAGACTGCGTTGAAAA-AAGAGTGTTAGGGTTGGAAAAGTGGGGGTGTGG
TAAATAATTCCTAGGGAATGTTAGATCTTACCAAGTAAGCACCCGAAGATGAACAGCACA
ATTCCAAGGTACAATGCCTGTCCGTGCAAATT-----------------CCAGAGAGCGA
TGAGCAGGAGGGTGACTGGGGAAAGAGGAGAAAGTGCGTTAGAGAAGGAAGAGTCAGGGA
AAGGGGGTG--TGGGGCAAAGGGTGTAATACTTACTCATCAGTAGGAGTAGACAAAGGGC
TCCAAGTGGACAGAGAAGGTCTCTTCTGAAGATAAAGATGATCAAAATTATAATTATAAG
CATGAG--------------AGCAAAGGAA--TAGAGGACAAGGAGGGCTCCTCCAGTCC
AGTCACTCATAACGATGTACAGCCAAAACAGTAGCGCCAAGAGGAGGAGAAGGAGAGCAA
GGCCTAGGGAAGAGGA-GAGGGGGGGTCCTCGAGGGGGCCGTCGCGGGCCCGGTGGGCCC
CTCTCAAGGTCGTGTTCCATCCTCAGGGCAGTGTGTCAGGAGCAAGGCA---GTTGAG--
-----GAAAGAAGGGGGCAGAGCAGTGTGAGAG-GCTTATGTAGGGCGGCTACGTCAGAG
TAACGCGTGTTTCTTGGGATGTAGGCCCG-GGGGGATTAGCGGGGTCTGCCGGAGGCAGT
ACGGGCACAGATTTCCCGAAAGCGGCGGTGTGTGTGTGCATGTAAGCGTAAAAAGGGGAA
GTAGAAAGCGTGTGTCTGTGTTAGAAAAGCGGGTCCCCG--GGGGGCAAGCTGTGGGAAT
GCGCTGGCCAAGTGCAACAGGAAATGGAA--AGGCAGTGCGGCAATCAGAAGGGGGAGTG
CGTAGTGTTGTGGGAAGCGGCAGTGTAATCCGCACAAAGAGGCGCGGGGCGCGCAACGTT
GGGAGGTAGTTGGCGGCAGGCGGGAGGCCGTGCTTTAGG-GGGGTTCAGGTGAGGCAAGG
CTGTGGGGTAACCGTAGGGGAGGCGGGTGAGGCGGCTAAGAGGGCTAAGGGTCGGCGGGT
GACGAAGCAGCAGAC
>LN827570
---GTTAGTCATAGTAGCTTAGCTGAACTGGGCCGTGGGGGTCGTCATCATCTCCACCGG
AACCAGAAGTACCCAAAAGCAGCGTAGGAAGGTGTGGATCACCGC---------------
---------------CGCCACCGTCTG-TCATCGAAGGCGGGCCCCGGTCACCTCCTTTG
TTTT---CAACCTCTTCCGTCAAATTTGGAGGGCCTCCATCATTTCCAGCAGAGTCGCTA
GGGTTATGAGGCAGCGGGTCATGTGGGCCATTGTCATCAGTGTTGTCAGGGTCCTGTGGG
CCATTGTCATCAGTGTTGTCAGGGTCCTGTGGG---------------------------
------------------------------------------------------------
----------------------------------------------CCATTGT-------
-----CATCAGTGTTGTCAGGGTCCTGTGGGCCATTGTCATCAGTGTTGTCAGGGTCCTG
TGGGCCATTGTCAGGACCACCTCC---AGGTGCGCCTAGGTT---TTGAGAGCAGAGTGG
GGGTCCGTCGCCGGCCC---------------CACTCACGAGCAGGT--GGTGTCTGCCC
------TCGTTGGAGTTAGAGTCAGATTCATGGCTAGAATCTTCGGTAGCTTGTTGAGGG
TGCGGGAGGGAGTCATCGTGGTGGTGTTCATCAGTGTGTCGTGGTCCATGATAATACATC
CAGATTAAAATGGCCAGAAACAGGAGGAGCCAAAGGAGATCAACCAATAGAGTCCACCAG
TTTTGTTGTAGATAGAGAGCAATAATAAGCAGGATGATGGCTAGGAAGAAGGCTAGGATG
AAGGCCAAAAGCTGCCAGATGGTGG-CACCAAGCCCCCAGAGAATCTCCAAGAAGTAGAT
CCAGAGACCTAAGACTGCGTTGAAAAAAAGAGTGTTAGGGCTGGAAAGGTGAGGGTGTGG
TAAATAAGTCCTAGGGAATGTTAGATCTTACCAAGTAAGCAGCCAAAGATGAACAGCACA
ATTCCAAGGTACAATGCCTGTCCGTTCAAATT-----------------CCAGAGAGCGA
TGAGCAGGAGGGTGACTGGGGAAAGAGGAGAAAGTGCGTTAGAGAAGGAAGCGTAAGGGA
AAGGGGGTGG-GGGGGCAAAGGGTGTAATACTTACTCATCAGTAGGAGTAGACCAAGGCC
TCCAAGTGGACAGAGAAGGTCTCTTCTGAAGATAAAGATGATGAGAATGATAATAATAAG
CATGAG--------------AGCAAAGGAA--TAGAGGACAAGGAGCGCTCCTCCAGTCC
AGTTACTCATAACGATATACAGCCAGAACAGTAGCGCCAAGAGCAGGAGAAGGAGAGCAA
GGCCTAGGGAAGAGGA-GAGGGGGGGTCCTCGAGGGGGCCGTCGCGGGCCCGGTGGGCCC
CTCTCAAGGTCGTGTTCCATCCTCAGGGCAGTGTGTCAGGAGCAAGGCA---GTTGAG--
-----GAAAGAAGGGGGCAGAGCAGTGTGAGAG-GCTTATGTAGGGCGGCTACGTCAGAG
TAACGCGTGTTTCTTGGGATGTAGGCCCG-GGGGGATTTGCGGGGTCTGCCGGAGGCAGT
ACGGGTACAGATTTCCCGAAAGCGGCGGTGTGTGTGTGCATGTAAGCGTAAAAAGGGGAA
GTAGAAAGCGTGTGTTTGTGTTAGAAAAGCGGGTCCCC-G-GGGGGCAAGCTGTGGGAAT
GCGGTGGCCAAGTGCAACAGGAAATGGAA--AGGCAGTGCGGCAATCAGAAGGGGGAGTG
CGTAGTGTTGTGGGAAGCGGCAGTGTAATCTGCACAAAGAGGCGCGGGGCGCGCAACGTT
GGGAGGTCGTTGGCGGCAGGCGGGAGGCCGTGCTTTAGG-GGGGTTCAGGTGAGGCAAGG
CTGTGGGGTAACCGTAGGGGAGGCGGGTGAGGCGGCTAAGAGGGCTAAGGGTCGGCGGGT
GACGAAGCAGCAGAC
>LN827569
---GTTAGTCATAGTAGCTTAGCTGAACTGGGCCGTGGGGGTCGTCATCATCTCCACCGG
AACCAGAAGTACCCAAAAGCAGTGTAGGAAGGTGTGGATCACCGCCGCCACGGCCGGAAT
CATGACTATGACCGCCGCCACCGTCTG-TCATCGAAGGCGGGCCCCGGTCACCTCCTTTG
TTTT---CAACCTCTTCCGTCAATTTTGGAGGGCCTCCATCATTTCCAGCAGAGTCGCTA
GGGTTATGAGGCAGCGGGTCATGTGGGCCATTGTCATCAGTGTTGTCAGGGCCCTGTGGG
CCATTGTCATCAGTGTTGTCAGGGCCCTGTGGGCCATTGTCATCAGTGTTGTCAG-----
------------------------------------------------------------
-------------------GGTCC----------------TGTGGGCCATTGT-------
-----CATCAGTGTTGTCAGGGTCCTGTGGGCCATTGTCATCAGTGTTGTCAGGGTCCTG
TGGGGCATTGTCAGGACCACCTCC---AGGTGCGCCTAGGTT---TTGAGAGCAGAGTGG
GGGTCCGTCGCCGGTTC---------------CAGTCACGAGCAGGT--GGTGTCTGCCC
------TCGTTGGAGTTAGAGTCAGATTGATGGCTAGAATCATCGGTAGCTTGTTGAGGG
TGCGGGAGGGAGTCATCGTGGTGGTGTTCATCACTGTGTCGTTGTCCATGGTAATACATC
CAGATTAAAATCGCCAGAAACAGGAGGAGCCAAAGGAGATCAACCAATAGAGTCCACCAG
TTTTGTTGTAGATAGAGAGCAATAATGAGCAGGATGAGGTCTAGGAAGAAGGCTAGGAAG
AAGGCCAAAAGCTGCCAGATGGTGG-CACCAAGTCGCCAGAGAATCTCCAATAAGTAGAT
CCAGAGACCTAAGACTGCGTTGAAAA-AAGAGTGTTAGGGTGGGAAAAGTGGGGGTGTGG
TAAATAATTCCTAGGGAATGTTAGATCTTACCAAGTAAGCACCCGAAGATGAACAGCACA
ATTCCAAGGTACAATGCCTGTCCGTGCAAATT-----------------CCAGAGAGCGA
TGAGCAGGAGGGTGACTGGGGAAAGAGGAGAAAGTGCGTTAGAGAAGGAAGAGTAAGGGA
AAGGGGGTG--TGGGGCAAAGGGTGTAATACTTACTCATCAGTAGGAGTAGACAAAGGGC
TCCAAGTGGACAGAGAAGGTCTCTTCTGAAGATAAAGATGATCAAAATTATAATTATAAG
CATGAG--------------AGCAAAGGAA--TAGAGGACAAGGAGGGCTCCTCCAGTCC
AGTCACTCATAACGATGTACAGCCAAAACAGTAGCGCCAAGAGGAGGAGAAGGAGAGCAA
GGCCTAGGGAAGAGGA-GAGGGGGGGTCCTCGAGGGGGCCGTCGCGGGCCCGGTGGGCCC
CTCTCAAGGTCGTGTTCCATCCTCAGGGCAGTGTGTCAGGAGCAAGGCA---GTTGAG--
-----GAAAGAAGGGGGCAGAGCAGTGTGAGAG-GCTTATGTAGGGCGGCTACGTCAGAG
TAACGCGTGTGTCTTGGGATGTAGGCACG-GGGGGATTTGCGGGGTCTGCCGGAGGCAGT
ACGGGCACAGATTTCCCGAAAGCGGCGGTGTGTGTGTGCATGTAAGCGTAAAAAGGGGAA
GTAGAAAGCGTGTGTTTGTGTTAGAAAAGCGGGTCCCCG--GGGGGCAAGCTGTGGGAAT
GCGGTGGCCAAGTGCAACAGGAACTGGAA--AGGCAGTGCGGCAATCAGAAGGGGGAGTG
CGTAGTGTAGTGGGAAGCGGCAGTGTAATCTGCACAAAGAGGCGCGGGGCGCGCAACGTT
GGGAGGTCGTTGGCGGCAGGCGGGAGGCCGTGCTTTAGG-GGGGTTCAGGTGAGGCAAGG
CTGTGGGGTAACCGTAGGGGAGGCGGGTGAGGCGGCTAAGAGGGCTAAGGGTCGGCGGGT
GACGAAGCAGCAGAC
>LN827568
---GTTAGTCATAGTAGCTTAGCTGAACTGGGCCGTGGGGGTCGTCATCATCTCCACCGG
AACCAGAAGTACCCAAAAGCAGTGTAGGAAGGTGTGGATCACCGCCGCCACGGCCGGAAT
CATGACTATGACCGCCGCCACCGTCTG-TCATCGAAGGCGGGCCCCGGTCACCTCCTTTG
TTTT---CAACCTCTTCCGTCAATTCTGGAGGGCCTCCATCATTTCCAGCAGAGTCGCTA
GGGTTATGAGGCAGCGGGTCATGTGGGCCATTGTCATCAGTGTTGTCAGGGCCCTGTGGG
CCATTGTCATCAGTGTTGTCAGGGC-C---------------------------------
------------------------------------------------------------
---------------------------------------CTGTGGGCCATTGT-------
-----CATCAGTGTTGTCAGGGTCCTGTGGGCCATTGTCATCAGTGTTGTCAGGGTCCTG
TGGGGCATTGTCAGGACCACCTCC---AGGTGCGCCTAGGTT---TTGAGAGCAGAGTGG
GGGTCCGTCGCCGGCTC---------------CAGTCACGAGCAGGT--GGTGTCTGCCC
------TCGTTGGAGTTAGAGTCAGATTGATGGGCAGAATCATCGGTAGCTTGTTGAGGG
TGCGGGAGGGAGTCATCGTGGTGGTGTTCATCACTGTGTCGTTGTCCATGGTAATACATC
CAGATTAAAATCGCCAGAAACAGGAGGAGCCAAAGGAGATCAACCAATAGAGTCCACCAG
TTTTGTTGTAGATAGAGAGCAATAATGAGCAGGATGATGTCTAGGAAGAAGGCTAGGAAG
AAGGCCAAAAGCTGCCAGATGGTGG-CACCAAGTCGCCAGAGAATCTCCAATAAGTAGAT
CCAGATACCTAAGACTGCGTTGAAAA-AAGAGTGTTAGGGTTGGAAAAGTGGGGGTGTGG
TAAATAATTCCTAGGGAATGTTAGATCTTACCAAGTAAGCACCCGAAGATGAACAGCACA
ATTCCAAGGTACAATGCCTGTCCGTGCAAATT-----------------CCAGAGAGCGA
TGAGCAGGAGGGTGACTGGGGAAAGAGGAGAAAGTGCGTTAGAGAAGGAAGAGTAAGGGA
AAGGGGGTG--TGGGGCAAAGGGTGTAATACTTACTCATCAGTAGGAGTAGACAAAGGGC
TCCAAGTGGACAGAGAAGGTCTCTTCTGAAGATAAAGATGATCAAAATTATAATCATAAG
CATGAG--------------AGCAAAGGAA--TAGAGGACAAGGAGGGCTCCTCCAGTCC
AGTCACTCATAACGATGTACAGCCAAAACAGTAGCGCCAAGAGGAGGAGAAGGAGAGCAA
GGCCTAGGGAAGAGGA-GAGGGGGGGTCCTCGAGGGGGCCGTCGCGGGCCCGGTGGGCCC
CTCTCAAGGTCGTGTTCCATCCTCAGGGCAGTGTGTCAGGAGCAAGGCA---GTTGAG--
-----GAAAGAAGGGGGCAGAGCAGTGTGAGAG-GCTTATGTAGGGCGGCTACGTCAGAG
TAACGCGTGTTTCTTGGGATGTAGGCCCG-GGGGGTTTTGCGGGGTCTGCCGGAGGCAGT
ACGGGTACAGATTTCCCGAAAGCGGCGGTGTGTGTGTGCATGTAAGCGTAAAAAGGGGAA
GTAGAAAGCGTGTGTTTGTGTTAGAAAAGCGGGTCCCCG--GGGGGCAAGCTGTGGGAAT
GCGGTGGCCAAGTGCAACAGGAAATGGAA--AGGCAGTGCGGCAATCAGAAGGGGGAGTG
CGTAGTGTTGTGGGAAGCGGCAGTGTAATCTGCACAAAGAGGCGCGGGGCGCGCAACGTT
GGGAGGTCGTTGGCGGCAGGCGGGAGGCCGTGCTTTAGG-GGGGTTCAGGTGAGGCAAGG
CTGTGGGGTAACCGTAGGGGAGGCGGGTGAGGCGGCTAAGAGGGCTAAGGGTCGGCGGGT
GACGAAGCAGCAGAC
>LN827567
---GTTAGTCATAGTAGCTTAGCTGAACTGGGCCGTGGGGGTCGTCATCATCTCCACCGG
AACCAGAAGTACCCAAAAGCAGCGTAGGAAGCTCTGGGTTACCGCCGCCATGGCCGGAAT
CATGACTATGACCGCCGCCTCCGTCTG-TCATCAAAGGCGGGCCCTGGTCACCTCCTTTG
TTTT---GAACCTCTTCCGTCAATTGTGGAGGGCCTCCATCATTTCCAGCAGAGTCGCTA
GGGCTATGAGGCAGCGGGTCATGTGGGCCATTGTCATCAGTGTTGTCAGGGTCCTGTGGG
CCATTGTCATCAGTGTTGTCAGGGTCCTGAGGCAGCGGGTCATGTGGGCCATTGT-----
------------------------------------------------------------
-------------------CATCAGTGTT-GTCAGGGTCCTGTGG---------------
------------------------------GCCATTGTCATCAGTGTTGTCAGGGTCCTG
TGGGCCATTGTCAGGACCACCTCC---AGGTGCGCCTAGGTT---TTGAGAGCAGAGTGG
GGGTCCGTCGCCGGCTC---------------CACTCACGAGCAGGT--GGTGTCTGGCC
------TCGTTGGAGTTAGAGTCAGATTCATGGCTAGAATCATCGGTAGCTTGTTGAGGG
TGCGGGAGGGAGTCATCGTGGTGGTGTTCATCACTGTGTCGTTGTCCATGGTAATACATC
CAGATTAAAATCGCCAGAAACAGGAGGAGCCAAAGGAGATCAACCAATAGAGTCCACCAG
TTTTGTTGTAGATAGAGAGCAATAATGAGCAGGATGAGGTCTAGGAAGAAGGCTAGGAAG
AAGGCCAAAAGCTGCCAGATGGTGG-CACCAAGTCGCCAGAGAATCTCCAATAAGTAGAT
CCAGAGACCTAAGACTGCGTTGAAAA-AAGAGTGTTAGGGCGGGAAAAGTGGGGGTGTGG
TAAATAATTCCTAGGGAATGTTAGATCTTACCAAGTAAGCACCCGAAGATGAACAGCACA
ATTCCAAGGTACAATGCCTGTCCGCGCAAATT-----------------CCAGAGAGCGA
TGAGCAGGAGGGTGACTGGGGAAAGAGGAGAAAGTGCGTTAGAGAAGGAAGAGTAAGGGA
AAGGGGGTG--TGGGGCAAAGGGTGTAATACTTACTCATCAGTAGGAGTAGACAAAGGGC
TCCAAGTGGACAGAGAAGGTCTCTTCTGAAGATAAAGATGATCAAAATTATAATTAGAAG
CATGAG--------------AGCAAAGGAA--TAGAGGACAAGGAGGGCTCCTCCAGTCC
AGTCACTCATAACGATGTACAGCCAAAACAGTAGCGCCAAGAGGAGGAGAAGGAGAGCAA
GGCCTAGGGAAGAGGA-GAGGGGGGGTCCTCGAGGGGGCCGTCGCGGGCCCGGTGGGCCC
CTCTCAAGGTCGTGTTCCATCCTCAGGGCAGTGTGTCAGGAGCAAGGCA---GTTGAG--
-----GAAAGAAGGGGGCAGAGCAGTGTGAGAG-GCTTATGTAGGGCGGCTACGTCAGAG
TAACGCGTGTTTCTTGGGATGTAGGCCCG-GGGGGATTTGCGGGGTCTGCCGGAGGCAGT
ACGGGTACAGATTTCCCGAAAGCGGCGGTGTGTGTGTGCATGTAAGCGTAAAAAGGGGAA
GTAGAAAGCGTGTGTTTGTGTTAGAAAAGCGGGTCCCCG--GGGGGCAAGCTGTGGGAAT
GCGGTGGCCAAGTGCAACAGGAAATGGAA--AGGCAGTGCGGCAATCAGAAGGGGGAGTG
CGTAGTGTGGTGGGAAGCGGCAGTGTAATCTGCACAAAGAGGCGCGGGGCGCGCAACGTT
GGGAGGTCGTTGGCGGCAGGCGGGAGGCCGTGCTTTAGG-GGGGTTCAGGTGAGGCAAGG
CTGTGGGGTAACCGTAGGGGAGGCGGGTGAGGCGGCTAAGAGGGCTAAGGGTCGGCGGGT
GACGAAGCAGCAGAC
>LN827566
---GTTAGTCATAGTAGCTTAGCTGAACTGGGCCGTGGGGGTCGTCATCATCTCCACCGG
AACCAGAAGTACCCAAAAGCAGTGTAGGAAGGTGTGGATCACCGCCGCCACGGCCGGAAT
CATGACTATGACCGCCGCCACCGTCTG-TCATCGAAGGCGGGCCCCGGTCACCTCCTTTG
TTTT---CAACCTCTTCCGTCAATTCTGGAGGGCCTTTATCATTTCCAGCAGAGTCGCTA
GGGTTATGAGGCAGCGGGTCATGTGGGCCATTGTCATCAGTGTTGTCAGGGCCCTGTGGG
CCATTGTCATCAGTGTTGTCAGGGT-C---------------------------------
------------------------------------------------------------
---------------------------------------CTGTGGGCCATTGT-------
-----CATCAGTGTTGTCAGGGTCCTGTGGGCCATTGTCATCAGTGTTGTCAGGGTCCTG
TGGGGCATTGTCAGGACCACCTCC---AGGTGCGCCTAGGTT---TTGAGAGCAGAGTGG
GGGTCCGTCGCCGGCTC---------------CAGTCACGAGCAGGT--GGTGTCTGCCC
------TCGTTGGAGTTAGAGTCAGATTCATGGCTAGAATCATCGGTAGCTTGTTGAGGG
TGCGGGAGGGAGTCATCGTGGTGGTGTTCATCACTGTGTCGTTGTCCATGGTAATACATC
CAGATTAAAATCGCCAGAAACAGGAGGAGCCAAAGGAGATCAACCAATAGAGTCCACCAG
TTTTGTTGTAAATAGAGAGCAATAATGAGCAGGATGATGTCTAGGAAGAAGGCTAGGAAG
AAGGCCAAAAGCTGCCAGATGGTGG-CACCAAGTCGCCAGAGAATCTCCAATAAGTAGAT
CCAGATACCTAAGACTGCGTTGAAAA-AAGAGTGTTAGGGTTGGAAAAGTGGGGGTGTGG
TAAATAATTCCTAGGGAATGTTAGATCTTACCAAGTAAGCACCCGAAGATGAACAGCACA
ATTCCAAGGTACAATGCCTGTCCGTGCAAATT-----------------CCAGAGAGCGA
TGAGCAGGAGGGTGACTGGGGAAAGAGGAGAAAGTGCGTTAGAGAAGGAAGAGTCAGGGA
AAGGGGGTG--TGGGGCAAAGGGTGTAATACTTACTCATCAGTAGGAGTAGACAAAGGGC
TCCAAGTGGACAGAGAAGGTCTCTTCTGAAGATAAAGATGATCAAAATTATAATTATAAG
CATGAG--------------AGCAAAGGAA--TAGAGGACAAGGAGGGCTCCTCCAGTCC
AGTCACTCATAACGATGTACAGCCAAAACAGTATCGCCAAGAGGAGGAGAAGGAGAGCAA
GGCCTAGGGAAGAGGA-GAGGGGGGGTCCTCGAGGGGGCCGTCGCGGGCCCGGTGGGCCC
CTCTCAAGGTCGTGTTCCATCCTCAGGGCAGTGTGTCAGGAGCAAGGCA---GTTGAG--
-----GAAAGAAGGGGGCAGAGCAGTGTGAGAG-GCTTATGTAGGGCGGCTACGTCAGAG
TAACGCGTGTTTCTTGGGATGTAGGCCCG-GGGGGATTTGCGGGGTCTGCCGGAGGCAGT
ACGGGCACAGATTTCCCGAAAGCGGCGGTGTGTGTGTGCATGTAAGCGTAAAAAGGGGAA
GTAGAAAGCGTGTGTCTGTGTTAGAAAAGCGGGTCCCCG--GGGGGCAAGCTGTGGGAAT
GCGCTGGCCAAGTGCAACAGGAAATGGAA--AGGCAGTGCGGCAATCAGAAGGGGGAGTG
CGTAGTGTTGTGGGAAGCGGCAGTGTAATCCGCACAAAGAGGCGCGGGGCGCGCAACGTT
GGGAGGTCGTTGGCGGCAGGCGGGAGGCCGTGCTTTAGG-GGGGTTCAGGTGAGGCAAGG
CTGTGGGGTAACCGTAGGGGAGGCGGGTGAGGCGGCTAAGAGGGCTAAGGGTCGGCGGGT
GACGAAGCAGCAGAC
>LN827565
---GTTAGTCATAGTAGCTTAGCTGAACTGGGCCGTGGGGGTCGTCATCATCTCCACCGG
AACCAGAAGTACCCAAAAGCAGTGTAGGAAGGTGTGGATCACCGCCGCCACGGCCGGAAT
CATGACTATGACCGCCGCCACCGTCTG-TCATCGAAGGCGGGCCCCGGTCACCTCCTTTG
TTTT---CAACCTCTTCCGTCAATTCTGGAGGGCCTTTATCATTTCCAGCAGAGTCGCTA
GGGTTATGAGGCAGCGGGTCATGTGGGCCATTGTCATCAGTGTTGTCAGGGCCCTGTGGG
CCATTGTCATCAGTGTTGTCAGGGT-C---------------------------------
------------------------------------------------------------
---------------------------------------CTGTGGGCCATTGT-------
-----CATCAGTGTTGTCAGGGTCCTGTGGGCCATTGTCATCAGTGTTGTCAGGGTCCTG
TGGGGCATTGTCAGGACCACCTCC---AGGTGCGCCTAGGTT---TTGAGAGCAGAGTGG
GGGTCCGTCGCCGGCTC---------------CAGTCACGAGCAGGT--GGTGTCTGCCC
------TCGTTGGAGTTAGAGTCAGATTCATGGCTAGAATCATCGGTAGCTTGTTGAGGG
TGCGGGAGGGAGTCATCGTGGTGGTGTTCATCACTGTGTCGTTGTCCATGGTAATACATC
CAGATTAAAATCGCCAGAAACAGGAGGAGCCAAAGGAGATCAACCAATAGAGTCCACCAG
TTTTGTTGTAAATAGAGAGCAATAATGAGCAGGATGATGTCTAGGAAGAAGGCTAGGAAG
AAGGCCAAAAGCTGCCAGATGGTGG-CACCAAGTCGCCAGAGAATCTCCAATAAGTAGAT
CCAGATACCTAAGACTGCGTTGAAAA-AAGAGTGTTAGGGTTGGAAAAGTGGGGGTGTGG
TAAATAATTCCTAGGGAATGTTAGATCTTACCAAGTAAGCACCCGAAGATGAACAGCACA
ATTCCAAGGTACAATGCCTGTCCGTGCAAATT-----------------CCAGAGAGCGA
TGAGCAGGAGGGTGACTGGGGAAAGAGGAGAAAGTGCGTTAGAGAAGGAAGAGTCAGGGA
AAGGGGGTG--TGGGGCAAAGGGTGTAATACTTACTCATCAGTAGGAGTAGACAAAGGGC
TCCAAGTGGACAGAGAAGGTCTCTTCTGAAGATAAAGATGATCAAAATTATAATTATAAG
CATGAG--------------AGCAAAGGAA--TAGAGGACAAGGAGGGCTCCTCCAGTCC
AGTCACTCATAACGATGTACAGCCAAAACAGTAGCGCCAAGAGGAGGAGAAGGAGAGCAA
GGCCTAGGGAAGAGGA-GAGGGGGGGTCCTCGAGGGGGCCGTCGCGGGCCCGGTGGGCCC
CTCTCAAGGTCGTGTTCCATCCTCAGGGCAGTGTGTCAGGAGCAAGGCA---GTTGAG--
-----GAAAGAAGGGGGCAGAGCAGTGTGAGAG-GCTTATGTAGGGCGGCTACGTCAGAG
TAACGCGTGTTTCTTGGGATGTAGGCCCG-GGGGGATTAGCGGGGTCTGCCGGAGGCAGT
ACGGGCACAGATTTCCCGAAAGCGGCGGTGTGTGTGTGCATGTAAGCGTAAAAAGGGGAA
GTAGAAAGCGTGTGTCTGTGTTAGAAAAGCGGGTCCCCG--GGGGGCAAGCTGTGGGAAT
GCGCTGGCCAAGTGCAACAGGAAATGGAA--AGGCAGTGCGGCAATCAGAAGGGGGAGTG
CGTAGTGTTGTGGGAAGCGGCAGTGTAATCCGCACAAAGAGGCGCGGGGCGCGCAACGTT
GGGAGGTAGTTGGCGGCAGGCGGGAGGCCGTGCTTTAGG-GGGGTTCAGGTGAGGCAAGG
CTGTGGGGTAACCGTAGGGGAGGCGGGTGAGGCGGCTAAGAGGGCTAAGGGTCGGCGGGT
GACGAAGCAGCAGAC
>LN827564
---GTTAGTCATAGTAGCTTAGCTGAACTGGGCCGTGGGGGTCGTCATCATCTCCACCGG
AACCAGAAGAACCCAAAAGCAGCGTAGGAAGGTGTGGATCACCGC---------------
---------------TGCCACCGTCTG-TCATCGAAGGCGGGCCCCGGTCACCTCCTTTG
TTTT---CAACCTCTTCCGTCAAATTTGGAGGGCCTCCATCATTCCCAGCAGAGTCGCTA
GGGTTATGAGGCAGCGGGTCATGTGGGCCATTGTCATCAGTGTTGTCAGGGTCCTGTGGG
CCATTGTCATCAGTGT--------------------------------------------
------------------------------------------------------------
------------------------------------------------------------
--------------TGTCAGGGTCCTGTGGGCCATTGTCATCAGTGTTGTCAGGGTCCTG
TGGGCCATTGTCAGGACCACCTCC---AGGTGCGCCTAGGTT---TTGAGAGCAGAGTGG
GGGTCCGTCGGCGGCCC---------------CACTCACGAGCAGGT--GGTGTCTGCCC
------TCGTGGGAGTTAGAGTCAGATTCATGGCTAGAATCGTCGGTAGCTTGTTGAGGG
TGCGGGAGGGAGTCATCGTGGTGGTGTTCATCAGTGTGTCGTGGTCCATGATAATACATC
CAGATTAAAATGGCCAGAAACAGGAGGAGCCAAAGGAGATCAACCAATAGAGTCCACCAG
TTTTGTTGTAGATAGAGAGCAATAATAAGCAGGATGATGGCTAGGAAGAAGGCTAGGATG
AAGGCCAAAAGCTGCCAGATGGTGG-CACCAAGCCCCCAGAGAATCTCCAAGAAGTAGAT
CCAGAGACCTAAGACTGCGTTGAAAAAAAGAGTGTTAGGGCTGGAAAGGTGAGGGTGTGG
TAAATAAGTCCTAGGGAATGTTAGATCTTACCAAGTAAGCAGCCAAAGATGAACAGCACA
ATTCCAAGGTACAATGCCTGTCCGTGCAAATT-----------------CCAGAGAGCGA
TGAGCAGGAGGGTGACTGGGGAAAGAGGAGAAAGTGCGTTAGAGAAGGAAGCGTAAGGGA
AAGGGGGTGG-GGGGGCAAAGGGTGTAATACTTACTCATCAGTAGGAGTAGACCAAGGCC
TCCAAGTGGACAGAGAAGGTCTCTTCTGAAGATAAAGATGATGAGAATGATAATAATAAG
CATGAG--------------AGCAAAGGAA--TAGAGGACAAGGAGCGCTCCTCCAGTCC
AGTTACTCATAACGATATACAGCCAGAACAGTAGCGCCAAGAGCAGGAGAAGGAGAGCAA
GGCCTAGGGAAGAGGA-GAGGGGGGGTCCTCGAGGGGGCCGTCGCGGGCCCGGTGGGCCC
CTCTCAAGGTCGTGTTCCATCCTCAGGGCAGTGTGTCAGGAGCAAGGCA---GTTGAG--
-----GAAAGAAGGGGGCAGAGCAGTGTGAGAG-GCTTATGTAGGGCGGCTACGTCAGAG
TAACGCGTGTTTCTTGGGATGTAGGCCCG-GGGGGATTTGCGGGGTCTGCCGGAGGCAGT
ACGGGTACAGATTTCCCGAAAGCGGCGGTGTGTGTGTGCATGTAAGCGTAAAAAGGGGAA
GTAGAAAGCGTGTGTTTGTGTTAGAAAAGCGGGTCCCC-G-GGGGGCAAGCTGTGGGAAT
GCGGTGGCCAAGTGCAACAGGAAATGGAA--AGGCAGTGCGGCAATCAGAAGGGGGAGTG
CGTAGTGTTGTGGGAAGCGGCAGTGTAATCTGCACAAAGAGGCGCGGGGCGCGCAACGTT
GGGAGGTCGTTGGCGGCAGGCGGGAGGCCGTGCTTTAGG-GGGGTTCAGGTGAGGCAAGG
CTGTGGGGTAACCGTAGGGGAGGCGGGTGAGGCGGCAAAGAGGGCTAAGGGTCGGCGGGT
GACGAAGCAGCAGAC
>LN827563
---GTTAGTCATAGTAGCTTAGCTGAACTGGGCCGTGGGGGTCGTCATCATCTCCACCGG
AACCAGAAGTACCCAAAAGCAGCGTAGGAAGGTGTGGATCACCGC---------------
---------------CGCCACCGTCTG-TCATCGAAGGCGGGCCCCGGTCACCTCCTTTG
TTTT---CAACCTCTTCCGTCAAATTTGGAGGGCCTCCATCATTTCCAGCAGAGTCGCTA
GGGTTATGAGGCAGCGGGTCATGTGGGCCATTGTCATCAGTGTTGTCAGGGTCCTGTGGG
CCATTGTCATCAGTGTTGTCAGGGTCCTGAGGCAGC------------------GGGTCA
TGTGGGCCAT--------------------------------------------------
----------------TGTCATCAGTGTT-GTCAGGGTCCTGTGGGCCATTGT-------
-----CATCAGTGTTGTCAGGGTCCTGTGGGCCATTGTCATCAGTGTTGTCAGGGTCCTG
TGGGCCATTGTCAGGACCACCTCC---AGGTGCGCCTAGGTT---TTGAGAGCAGAGTGG
GGGTCCGTCGCCGGCTC---------------CACTCACGAGCAGGT--GGTGTCTGCCC
------TCGTTGGAGTTAGAGTCAGATTGATGGCTAGAATCATCGGTAGCTTGTTGAGGG
TGCGGGAGGGAGTCATCGTGGTGGTGTTCATCACTGTGTCGTTGTCCATGGTAATACATC
CAGATTAAAATCGCCAGAAACAGGAGGAGCCAAAGGAGATCAACCAATAGAGTCCACCAG
TTTTGTTGTAGATAGAGAGCAATAATGAGCAGGAGGATGTCTAGGAAGAAGGCTAGGAAG
AAGGCCAAAAGCTGCCAGATGGTGG-CACCAAGTCGCCAGAGAATCTCCAAGAAGTAGAC
CCAGATACCTAAGACTGCGTTGAAAAAAAGAGTGTTAGGGTTGGAAAAGTGGGGATGTGG
TAAATAAGTCCTAGGGAATGTTAGATCTTACCAAGTAAGCACCCGAAGATGAACAGCACA
ATTCCAAGGTACAATGCCTGTCCGTGCAAATT-----------------CCAGAGAGCGA
TGAGCAGGAGGGTGACTGGGGAAAGAGGAGAAAGTGCGTTAGAGAAGGAAGAGTAAGGGA
AAGGGGGTG--TGGGGCAAAGGGTGTAATACTTACTCATCAGTAGGAGTAGACAAAGGGC
TCCAAGTGGACAGAGAAGGTCTCTTCTGAAGATAAAGATGATCAAAATGATAATCACAAG
CATGAG--------------AGCAAAGGCA--TAGAGGACAAGGAGGGCTCCTCCAGTCC
AGTTACTCATAATGATGTACAGCCAAAACAGTAGCGCCAAGAGCAGGAGAAGGAGAGCAA
GGCCTATGGAAGAGGA-GAGGGGGGGTCCTCGAGGGGGCCGTCGCGGGCCCGGTGGGCCC
CTCTCAAGGTCCAGGTCCATGCTCAGGGCAGTGTGTCAGGAGCCAGGCA---GTTGAG--
-----GAAAGAAGGGGGCAGAGTAGTGTGAGAG-GCTTATGTAGGGCGGCGACGTGAGAG
CTACGCGTGTTTCTGGGGATGTAGGCCCG-GGGGGATTTGCGGGGTCTGCCGGAGGCAGT
ACGGGTGCAGATTTCCCGAAAGCGGCGGTGTGTGTGTGCATGTAAGCGTAAAAAGGGGAA
GTAGGAAGCGTGTGTTAGTGTTAGAAAAGCGGGTCCCC-G-GGGGGCAAGTTGTGGGAAT
GTGGTGGGCAAGTGCAGCAGGAAATGGAA--AGGCAGTGCGGCAATCACAAGGGGGAGTG
CGTAGTGTTGTGGGAAGCGGCAGTGTAATCCGCACAAAGAGGCGCGGGGCGCGCAACGTT
GGGAGGTCGTCGGCGGCAGGCGGGAGGCCGTGTTTTAGG-GGGGTTCAGGTGAGGCAAGG
CTGTGGGTTCACCGTAGGGGAGGTGGGTGAGGCGGCTAAGAGGGCTAAGGGTCGGCGGGT
GACGAAGCAGCAGAC
>LN827562
---GTTAGTCATAGTAGCTTAGCTGAACTGGGCCGTGGGGGTCGTCATCATCTCCACCGG
AACCAGAAGTACCCAAAAGCAGCGTAGGAAGGTGTGGATCATCGCCGCCATGGCCGGAAT
CATGACTATGACCGCCGCCACCGTCTG-TCATCGGAGGCGGGCCCTGGTCACCTTGTTTG
TTTT---CAACCTCTTCCGTCAATGTTGGAGGGCCTCCATCATTTCCAGCAGGGTCGCTA
GGGTTATGAGGCTGCGGGTCATGTGGGCCATTGTCATCAGTGTTGTCAGGGTCCTGTGGG
CCATTGTCATCAGTGTTGTCAGGG------------------------------------
------------------------------------------------------------
-------------------------------------TCCTGTGGGCCATTGT-------
-----CATCAGTGTTGTCAGGGTCCTGTGGGCCATTGTCATCAGTGTTGTCAGGGTCCTG
TGGGCCATTGTTAGGACCACCTCC---AGGAGCGCCTAGGTT---TTGAGAGCAGAGTGG
GGGTCCGTCGCCGGCTC---------------CACTCACGAGCAGGT--GGTGTCTGCCC
------TCGTTGGAGTTAGAGTCAGATTCATGGCTAGAATCGTCGGTAGCTTGTTGAGGG
TGCGGGAGGGAGTCATCGTGGTGGTGTTCATCAGTGTGTCGTTGTCCATGGTAATACATC
CAGATTAAAATGGCCAGAAACAGGAGGAGCCAAAGGAGATCAACCAATAGAGTCCACCAG
TTTTGTTGTAGATAGAGAGCAATAATAAGCAGGAGGATGTCTAGGAAGAAGGCTAGGATG
AAGGCCAAAAGCTGCCAGATGGTGG-CACCAAGCCGCCAGAGAATCTCCAAGAAGTAGAT
CCAGAGACCTAAGACTGCGTTGAAAAACAGAGTGTTAGGGTTGGAAAAGTGAGGGTGCGG
TAAATAAGTCCCATGGAATGTTAGATCTTACCAAGTAAGCAGGCGAAGATGAACAGCACA
ATTCCAAGGTACAATGCCTGTCCGTGCAAATT-----------------CCAGAGAGCGA
TGAGCAGGAGGGTGACTGGGGAAAGAGGAGAAAGGGCGTTAGACAAGTAAGCGTAAGGGA
AAGGGGGTT--G-GGGGAAAGGGTGTAATACTTACTCATCAGTAGGAGTAGACCAAGGCC
TCCAAGTGGACAGAGAAGGTCTCTTCTGAAGATAAAGATGATGAGAATGATGATAATAAG
TATGAG--------------AGCAAAGGAA--TAGAGGACAAGGAGCGCTCCTCCAGTCC
AGTTACTCATAGTGATATACAGCCAGAAGATTAGCGCCAAGAGCAGGAGAAGGAGAGCAA
GGCCAATGGAAGAGGA-GAGGGGGGGTCCTAGAGGGGGCCGTTGCGGGCCCGGTGGGCCC
CTCTCCAGGTCGCGATCCATGCCCAGGGTAGTGTGGCAGGAGCTAGGCA---ACTGAG--
-----GAAAGAAGCTGACAGAGCAGTGAGAGAG-GCTTATGTAGGCCGCCTACGAGAGAG
TAACGCGTGTTTCTGGGGATGGAGGCCCG-GGGGGATTTGCGGGGTCTGCCGGAGGCAGT
ACGGGCGCAGATTTCCCGAAAGCGGCGCAGTGTGTGTGCATGTAAGCGTAAAAAGAGGAA
GTAGAAAGCGTGTGTTTGTGTTAGAAAAGCGGGTCCCC-G-AGGGGCAAGCTGTGGGAAT
GCGGCGGTAAAGCGTAGCAGGAAATGGAA--AGGCAGTGCGGCAATCACAAGGGGGAGTG
AGCAGTGTTGTGGGAAGCGGCAGTGTAATCCACACAAAAAGGCGTAGGGCGCGCAACGTT
GGGAGGTCGTTGTCGGCAGGCGGGAGGCTGTGCTTTAGG-GGGGTGCAGGTGAGGCAAGG
CTGTGGGGTAACCGTAGGGGAGGCGGGTGAGGCGGATAAGAGGGCTAAGGGTCGGCGGGT
GACGAAGCAGTAGAC
>LN827561
---GTTAGTCATAGTAGCTTAGCTGAACTGGGCCGTGGGGGTCGTCATCATCTCCACCGG
AACCAGAAGTACCCAAAAGCAGCGTAGGAAGGTGTGGATCACC-----------------
-------------GCCGCCACCGTCTG-TCATCGAAGGCGGGCCCCGGTCACCTCCTTTG
TTTT---CAACCTGTTCCGTCAAATTTGGAGGGCCTCCATCATTTCCAGCAGAGTCGCTA
GGGTTATGAGGCAGCGGGTCATGTGGGCCATTGTCATCAGTGTTGTCAGGGTCCTGTGGG
CCATTGTCATCAGTGTTGTCAGGGTCCTGTGGGCCATTGTCATCAGTGTTGTCAGGGTCC
TGTGGGCCATTG------------------------------------------------
------------------TCATCAGTGTT-GTCAGGGTCCTGTGGGCCATTGT-------
-----CATCAGTGTTGTCAGGGTCCTGTGGGCCATTGTCATCAGTGTTGTCAGGGTCCTG
TGGGCCATTGTCAGGACCACCTCC---AGGTGCGCCTAGGTT---TTGAGAGCAGAGTGG
GGGTCCGTCGCCGGCCC---------------CACTCACGAGCAGGT--GGTGTCTGCCC
------TCGTTGGAGTTAGAGTCAGATTCATGGCTAGAATCGTCGGTAGCTTGTTGAGGG
TGCGGGAGGGAGTCATCGTGGTGGTGTTCATCAGTGTGTCGTGGTCCATGATAATACATC
CAGATTAAAATGGCCAGAAACAGGAGGAGCCAAAGGAGATCAACCAATAGAGTCCACCAG
TTTTGTTGTAGATAGAGAGCAATAATAAGCAGGATGATGGCTAGGAAGAAGGCTAGGATG
AAGGCCAAAAGCTGCCAGATGGTGG-CACCAAGCCGCCAGAGAATCTCCAAGAAGTAGAT
CCAGAGACCTAAGACTGCGTTGAAAAAAAGAGTGTTAGGGCTGGAAAGGTGAGGGTGTGG
TAAATAAGTCCTAGGGAATGTTAGATCTTACCAAGTAAGCAGCCAAAGATGAACAGCACA
ATTCCAAGGTACAATGCCTGTCCGTGCAAATT-----------------CCAGAGAGCGA
TGAGTAGGAGGGTGACTGGGGAAAGAGGAGAAAGTGCGTTAGAGAAGGAAGCGTAAGGGA
AAGGGGGTG--GGGGGCAAAGGGTGTAATACTTACTCATCAGTAGGAGTAGACCAAGGCC
TCCAAGTGGACAGAGAAGGTCTCTTCTGAAGATAAAGATGATGAGAATGATAATAATAAG
CATGAG--------------AGCAAAGGAA--TAGAGGACAAGGAGCGCTCCTCCAGTCC
AGTTACTCATAACGATATACAGCCAGAACAGTAGCGCCAAGAGCAGGAGAAGGAGAGCAA
GGCCTATGGAAGAGGA-GAGGGGGGGTCCTAGAGGGGGCCGTGGCGGGCCCGGTGGGCCC
CTCTCAAGGTCGCGTTCCATGCTCAGGGTAGTGTGGCAGGAGCAAGGCA---ACTGAG--
-----GAAAGAAGCTGACAGAGCAGTGAAAGAG-GCTTATGTAGGCCGCCTACGAGAGAG
TAACGCGTGTTTCTGGGGATGGAGGCCCG-GGGGGATTTGCGGGGTCTGCCGGAGGCAGT
ACGGGCGCCGCTTTCCCGAAAGCGGCGTAGTGTGTGTGCATGTAAGCGTTAAAAGAGGAA
GTAGAAAGCGTGTGTTTGTGTTAGAAAAGCGAGTCCCCG--AGGGGCAAGCTGTGGGAAT
GCGGTGGTAAAGCGTAGCAGGAAATGGAA--AGGCAGTGCGGCAATCACAAGGGGGAGTG
AGCAGTGTTGTGGGAAGCGGCAGTGTAATCCACAGAAAGAGGCGTAGGGCGCGCAACGTT
GGGAGGTCGTTGTCGGCAGGCGGGAGGCTGTGCTTTAGG-GGGGTTCAGGTGAGGCAAGG
CTGTGGGGTAACCGTAGGGGAGGCGGGTGAGGCGGATAAGAGGGCTAAGGGTCGGCGGGT
GACGAAGCAGCAGAC
>LN827560
---GTTAGTCATAGTAGCTTAGCTGAACTGGGCCGTGGGGGTCGTCATCATCTCCACCGG
AACCAGAAGTACCCAAAAGCAGCGTAGGAAGGTGTGGATCACCGC---------------
---------------CGCCACCGTCTG-TCATCGAAGGCGGGCCCCGGTCACCTCCTTTG
TTTT---CAACCTCTTCCGTCAAATTTGGTGGGCCTCCATCATTTCCAGCAGAGTCGCTA
GGGTTATGAGGCAGCGGGTCATGTGGGCCATTGTCAGCAGTGTTGTCAGGGTCCTGTGGG
CCATTGTCATCAGTGTTGTCAGGGTCCTG-------------------------------
------------------------------------------------------------
------------------------------------------TGGGCCATTGT-------
-----CATCAGTGTTGTCAGGGTCCTGTGGGCCATTGTCATCAGTGTTGTCAGGGTCCTG
TGGGCCATTGTCAGGACCACCTCC---AGGTGCGCCTAGGTT---TTGAGAGCAGAGTGG
GGGTCCGTCGCCGGCTC---------------CAGTCACGAGCAGGT--GGTGTCTGCCC
------TCGTTGGAGTTAGAGTCAGATTCATGGCCAGAATCATCGGTAGCTTGTTGAGGG
TGCGGGAGGGAGTCATCGTGGTGGTGTTCATCACTGTGTCGTTGTCCATGGTAATACATC
CAGATCAAAATCGCCAGAAACAGGAGGAGCCAAAGGAGATCAACCAATAGAGTCCACCAG
TTTTGTTGCAGATAGAGAGCAATAATGAGCAGGATGAGGTCTAGGAAGAAGGCTAGGAAG
AAGGCCAAAAGCTGCCAGATGGTGG-CACCAAGTCGCCAGAGAATCTCCAATAAGTAGAT
CCAGAGACCTAAGACTGCGTTGAAAA-AAGAGTGTTAGGGTTGGAAAAGTGGGGGTGTGG
TAAATAATTCCCAGGGAATGTTAGATCTTACCAAGTAAGCACCCGAAGATGAACAGCACA
ATTCCAAGGTACAATGCCTGTCCGTGCAAATT-----------------CCAGAGAGCGA
TGAGCAGGAGGGTGACTGGGGAAAGAGGAGAAAGTGCGTTAGAGAAGGAAGAGTAAGGGA
AAGGGGGTG--TGGGGCAAAGGGTGTAATACTTACTCATCAGTAGGAGTAGACAAAGGGC
TCCAAGTGGACAGAGAAGGTCTCTTCTGAAGATAAAGATGATCAAAATTATAATTATAAG
TATGAG--------------AGCAAAGGAA--TAGAGGACAAGGAGGGCTCCTCCAGTCC
AGTCACTCATAACGATGTACAGCCAAAACAGTAGCGCCAAGAGGAGGAGAAGGAGAGCAA
GGCCTAGGGAAGAGGA-GAGGGGGGGTCCTCGAGGGGGCCGTCGCGGGCCCGGTGGGCCC
CTCTCAAGGTCGTGTTCCATCCTCAGGGCAGTGTGTCAGGAGCAAGGCA---GTTGAG--
-----GAAAGAAGGGGGCAGAGCAGTGTGAGAG-GCTTATGTAGGGCGGCTACGTCAGAG
TAACGCGTGTTTCTTGGGATGTAGGGCCG-GGGGGATTTGCGGGGTCTGCCGGAGGCAGT
ACGGGTACAGATTTCCCGAAAGCGGCGGTGTGTGTGTGCATGTAAGCGTAAAAAGGGGAA
GTAGAAAGCGTGTGTTAGTGTTAGAAAAGCGGGTCCCC-G-GGGGGCAAGCTGTGGGAAT
GCGGTGGGCAAGTGCAACAGGAAATGGAA--AGGCAGTGCGGCAATCAGAAGGGGGAGTG
CGTAGTGTTGTGGGAAGCGGCAGTGTAATCTGCACAAAGAGGCGTGGGGCGCGCAACGTT
GGGAGGTCGTTGGCGGCAGGCGGGAGGCCGTGCTTTAGG-GGGGTTCAGGTGAGGCAAGG
CTGTGGGGTAACCGTAGGGGAGGCGGGTGAGGCGGCTAAGAGGGCTAAGGGTCGGCGGGT
GACGAAGCAGCAGAC
>LN827559
---GTTAGTCATAGTAGCTTAGCTGAACTGGGCCGTGGGGGTCGTCATCATCTCCACCGG
AACCAGAAGTACCCAAAAGCAGCGTAGGAAGGTGTGGATCACCGC---------------
---------------CGCCACCGTCTG-TCATCGAAGGCGGGCCCCGGTGACCTCCTTTG
TTTT---CAACCTCTTCCGTCAAATTTGGAGGGCCTCCATCATTTCCAGCAGAGTCGCTA
GGGTTATGAGGCAGCGGGTCATGTGGGCCATTGTCATCAGTGTTGTCAGGGTCCTGTGGG
CCATTGTCATCAGTGTTGTCAGGGTCCTGAGGCAGC------------------GGGTCA
TGTGGGCCAT--------------------------------------------------
----------------TGTCATCAGTGTT-GTCAGGGTCCTGTGGGCCATTGT-------
-----CATCAGTGTTGTCAGGGTCCTGTGGGCCATTGTCATCAGTGTTGTCAGGGTCCTG
TGGGCTATTGTCAGGACCACCTCC---AGGTGCGCCTAGGTT---TTGAGAGCAGAGTGG
GGGTCCGTCGCCGGCTC---------------CACTCACGAGCAGGT--GGTGTCTGCCC
------TCGTTGGAGTTAGAGTCAGATTGATTGCTAGAATCATCGGTAGCTTGTTGAGGG
TGCGGGAGGGAGTCATCGTGGTGGTGTTCATCACTGTGTCGTTGTCCATGGTAATACATC
CAGATTAAAATCGCCAGAAACAGGAGGAGCCAAAGGAGATCAACCAATAGAGTCCACCAG
TTTTGTTGTAGATAGAGAGCAATAATGAGCAGGAGGATGTCTAGGAAGAAGGCTAGGAAG
AAGGCCAAAAGCTGCCAGATGGTGG-CACCAAGTCGCCAGAGAATCTCCAAGAAGTAGAC
CCAGATACCTAAGACTGCGTTGAAAAAAAGAGTGTTAGGGTTGGAAAAGTGGGGATGTGG
TAAATAAGTCCTAGGGAATGTTAGATCTTACCAAGTAAGCACCCGAAGATGAACAGCACA
ATTCCAAGGTACAATGCCTGTCCGTGCAAATT-----------------CCAGAGAGCGA
TGAGCAGGAGGGTGACTGGGGAAAGAGGAGAAAGTGCGTTAGAGAAGGAAGAGTAAGGGA
AAGGGGGTG--TGGGGCAAAGGGTGTAATACTTACTCATCAGTAGGAGTAGACAAAGGGC
TCCAAGTGGACAGAGAAGGTCTCTTCTGAAGATAAAGATGATCAAAATGATAATCACAAG
CATGAG--------------AGCAAAGGCA--TAGAGGACAAGGAGGGCTCCTCCAGTCC
AGTTACTCATAATGATGTACAGCCAAAACAGTAGCGCCAAGAGCAGGAGAAGGAGAGCAA
GGCCTATGGAAGAGGA-GAGGGGGGGTCCTCGAGGGGGCCGTCGCGGGCCCGGTGGGCCC
CTCTCAAGGTCCAGGTCCATGCTCAGGGCAGTGTGTCAGGAGCCAGGCA---GTTGAG--
-----GAAAGAAGGGGGCAGAGAAGTGTGAGAG-GCTTATGTAGGGCGGCGACGTGAGAG
TTACGCGTGTTTCTGGGGATGTAGGCCCG-GGGGGATTTGCGGGGTCTGCCGGAGGCAGT
ACGGGTGCAGATTTCCCGAAAGCGGCGGTGTGTGTGTGCATGTAAGCGTAAAAAGGGGAA
GTAGGAAGCGTGTGTTAGTGTTAGAAAAGCGGGTCCCC-G-GGGGGCAAGTTGTGGGAAT
GTGGTGGGCAAGTGCAGCAGGAAATGTAA--AGGCAGTGCGGCAATCACAAGGGGGAGTG
CGTAGTGTTGTGGGAAGCGGCAGTGTAATCCGCACAAAGAGGCGCGGGGCGCGCAACGTT
GGGAGGTCGTCGGCGGCAGGCGGGAGGCCGTGTTTTAGG-GGGGTTCAGGTGAGGCAAGG
CTGTGGGTTCACCGTAGGGGAGGTGGGTGAGGCGGCTAAGAGGGCTAAGGGTCGGCGGGT
GACGAAGCAGCAGAC
>LN827558
---GTTAGTCATAGTAGCTTAGCTGAACTGGGCCGTGGGGGTCGTCATCATCTCCACCGG
AACCAGAAGTACCCAAAAGCAGTGTAGGAAGGTGTGGATCACCGCCGCCACGGCCGGAAT
CATGACTATGACCGCCGCCACCGTCTG-TCATCGAAGGCGGGCCCCGGTCACCTCCTTTG
TTTT---CAACCTCTTCCGTCAATTCTGGAGGGCCTTTATCATTTCCAGCAGAGTCGCTA
GGGTTATGAGGCAGCGGGTCATGTGGGCCATTGTCATCAGTGTTGTCAGGGCCCTGTGGG
CCATTGTCATCAGTGTTGTCAGGGT-C---------------------------------
------------------------------------------------------------
---------------------------------------CTGTGGGCCATTGT-------
-----CATCAGTGTTGTCAGGGTCCTGTGGGCCATTGTCATCAGTGTTGTCAGGGTCCTG
TGGGGCATTGTCAGGACCACCTCC---AGGTGCGCCTAGGTT---TTGAGAGCAGAGTGG
GGGTCCGTCGCCGGCTC---------------CAGTCACGAGCAGGT--GGTGTCTGCCC
------TCGTTGGAGTTAGAGTCAGATTCATGGCTAGAAGCATCGGTAGCTTGTTGAGGG
TGCGGGAGGGAGTCATCGTGGTGGTGTTCATCACTGTGTCGTTGTCCATGGTAATACATC
CAGATCAAAATCGCCAGAAACAGGAGGAGCCAAAGGAGATCAACCAATAGAGTCCACCAG
TTTTGTTGTAAATAGAGAGCAATAATGAGCAGGATGATGTCTAGGAAGAAGGCTAGGAAG
AAGGCCAAAAGCTGCCAGATGGTGG-CACCAAGTCGCCAGAGAATCTCCAATAAGTAGAT
CCAGATACCTAAGACTGCGTTGAAAA-AAGAGTGTTAGGGTTGGAAAAGTGGGGGTGTGG
TAAATAATTCCTAGGGAATGTTAGATCTTACCAAGTAAGCACCCGAAGATGAACAGCACA
ATTCCAAGGTACAATGCCTGTCCGCGCAAATT-----------------CCAGAGAGCGA
TGAGCAGGAGGGTGACTGGGGAAAGAGGAGAAAGTGCGTTAGAGAAGGAAGAGTCAGGGA
AAGGGGGTG--TGGGGCAAAGGGTGTAATACTTACTCATCAGTAGGAGTAGACAAAGGGC
TCCAAGTGGACAGAGAAGGTCTCTTCTGAAGATAAAGATGATCAAAATTATAATTATAAG
CATGAG--------------AGCAAAGGAA--TAGAGGACAAGGAGGGCTCCTCCAGTCC
AGTCACTCATAACGATGTACAGCCAAAACAGTAGCGCCAAGAGGAGGAGAAGGAGAGCAA
GGCCTAGGGAAGAGGA-GAGGGGGGGTCCTCGAGGGGGCCGTCGCGGGCCCGGTGGGCCC
CTCTCAAGGTCGTGTTCCATCCTCAGGGCAGTGTGTCAGGAGCAAGGCA---GTTGAG--
-----GAAAGAAGGGGGCAGAGCAGTGTGAGAG-GCTTATGTAGGGCGGCTACGTCAGAG
TAACGCGTGTTTGTTGGGATGTAGGCCCG-GGGGGATTTGCGGGGTCTGCCGGAGGCAGT
ACGGGCACAGATTTCCCGAAAGCGGCGGTGTGTGTGTGCATGTAAGCGTAAAAAGGGGAA
GTAGAAAGCGTGTGTCTGTGTTAGAAAAGCGGGTCCCCG--GGGGGCAAGCTGTGGGAAT
GCGCTGGCCAAGTGCAACAGGAAATGGAA--AGGCAGTGCGGCAATCAGAAGGGGGAGTG
CGTAGTGTTGTGGGAAGCGGCAGTGTAATCCGCACAAAGAGGCGCGGGGCGCGCAACGTT
GGGAGGTCGTAGGCGGCAGGCGGGAGGCCGTGCTTTAGG-GGGGTTCAGGTGAGGCAAGG
CTGTGGGGTAACCGTAGGGGAGGCGGGTGAGGCGGCTAAGAGGGCTAAGGGTCGGCGGGT
GACGAAGCAGCAGAC
>LN827557
---GTTAGTCATAGTAGCTTAGCTGAACTGGGCCGTGGGGGTCGTCATCATCTCCACCGG
AACCAGAAGTACCCAAAAGCAGCGTAGGAAGGTGTGGATCACCGCCGCCATGGCCGGAAT
CATGACTATGACCGCCGCCACCGTCTG-TCATCAAAGGCGGGCCCTGGTCACCTCCTTTG
TTTT---CAACCTCTTCCGTCAATTGTGGAGGGCCTCCATCATTTCCAGCAGAGTCGCTA
GGGCTATGAGGCAGCGGGTCATGTGGGCCATTGTCATCAGTGTTGTCAGGGTCCTGTGGG
CCATTGTCATCCGTGTTGTCAGGGTCCTGAGGCAGCGGGTCATGTGGGCCACTGT-----
------------------------------------------------------------
-------------------CATCAGTGTT-GTCAGGGTCCTGTGG---------------
------------------------------GCCATTGTCATCAGTGTTGTCAGGGTCCTG
TGGGCCATTGTCAGGACCACCGCC---AGGTGCGCCTAGGTT---CTGAGAGCAGAGTGG
GGGTCCGTCGCCGGCTC---------------CACTCACGAGCAGGT--GGTGTCTGCCC
------TCGTCGGAGTTAGAGTCAGATTCATGGCTAGAATCATCGGTAGCTTGTTGAGGG
TGCGGGAGGGAGTCATCGTGGTGGTGTTCATCACTGTGTCGTTGTCCATGGTAATACATC
CAGATTAAAATCGCCAGAAACAGGAGGAGCCAAAGGAGATCAACCAATAGAGTCCACCAG
TTTTGTTGTAGATAGAGAGCAATAATGAGCAGGATGAGGTCTAGGAAGAAGGCTAGGAAG
AAGGCCAAAAGCTGCCAGATGGTGG-CACCAAGTCGCCAGAGAATCTCCAATAAGTAGAT
CCAGATACCTAAGACTGCGTTGAAAA-AAGAGTGTTAGGGTTGGAAAAGTGGGGGTGTGG
TAAATAATTCCTAGGGAATGTTAGATCTTACCAAGTAAGCAGCCGAAGATGAACAGCACA
ATTCCAAGGTACAATGCCTGTCCGCGCAAATT-----------------CCAGAGAGCGA
TGAGCAGGAGGGTGACTGGGGAAAGAGGAGAAAGTGCGTTAGAGAAGGAAGAGTAAGGGA
AAGGGGGTG--TGGGGCAAAGGGTGTAATACTTACTCATCAGTAGGAGTAGACAAAGGGC
TCCAAGTGGACAGAGAAGGTCTCTTCTGAAGATAAAGATGATCAAAATGATAATTATAAG
CATGAG--------------AGCAAAGGAA--TAGAGGACAAGGAGGGCTCCTGCAGCCC
AGTTACTCATAACGATGTACAGCCAAAACAGTAGCGCCAAGAGGAGGAGAAGGAGAGCAA
GGCCTAGGGAAGAGGA-GAGGGGGGGTCCTCGAGGGGGCCGTCGCGGGCCCGGTGGGCCC
CTCTCAAGGTCGTGGTCCATGCTCAGGGCAGTGTGTCAGGAGCAAGGCA---GTTGAG--
-----GAAAGAAGGGGGCAGAGTAGTGTGAGAG-GCTTATGTAGGGCGGCTACGTAAGAG
TAACGCGTGTTTCTGGGGATGTAGGGCCG-GGGGGAGTTGCGGGGTCTGCCGGAGGCAGT
ACGGGTACAGATTTCCCGAAAGCGGCGGTGTGTGTGTGCATGTAAGCGTAAAAAGGGGAA
GTAGAAAGCGTGTGTCTGTGTTAGAAAAGCGGGCCCCCG--GGGGGCAAGCTGTGGGAAT
GCGGTGGCCTAGTGTCGCAGGAAATGGAA--AGGCAGTGCGGCAATCACAAGGGGGAGCG
CGTAGTGTTGTGGGAAGCGGCAGTGTAATCCGCACAAAGAGGCGCGGGGCGCGGGACGTT
GGGAGGTCGTCGGCGGCAGGCGGGAGGCCGTGCTTTAGG-GGGGTTCAGGTGAGGCA---
------------------------------------------------------------
---------------
>LN827556
---GTTAGTCATAGTAGCTTAGCTGAACTGGGCCGTGGGGGTCGTCATCATCTCCACCGG
AACCAGAAGTACCCAAAAGCAGCGTAGGAAGGTGTGGATCACCGCCGCCATGGCCGGAAT
CATGACTATGACCGCCGCCACCGTCTG-TCATCAAAGGCGGGCCCTGGTCACCTCCTTTG
TTTT---CAACCTCTTCCGTCAATTGTGGAGGGCCTCCATCATTTCCAGCAGAGTCGCTA
GGGTTATGAGGCAGCGGGTCATGTGGGCCATTGTCATCAGTGTTGTCAGGGTCCTGTGGG
CCATTGTCATCAGTGTTGTCAGGGTCCTGAGGCAGCGGGTCATGTGGGCCACTGT-----
------------------------------------------------------------
-------------------CATCAGTGTT-GTCAGGGTCCTGTGG---------------
------------------------------GCCATTGTCATCAGTGTTGTCAGGGTCCTG
TGGGCCATTGTCAGGACCACCTCC---AGGTGCGCCTAGGTT---CTGAGAGCAGAGTGG
GGGTCCGTCGCCGGCTC---------------CACTCACGAGCAGGT--GGTGTCTGCCC
------TCGTTGGAGTTAGAGTCAGATTCATGGCTAGAATCATCGGTAGCTTGTTGAGGG
TGCGGGAGGGAGTCATCGTGGTGGTGTTCATCACTGTGTCGTTGTCCATGGTAATACATC
CAGATTAAAATCGCCAGAAACAGGAGGAGCCAAAGGAGATCAACCAATAGAGTCCACCAG
TTTTGTTGTAGATAGAGAGCAATAATGAGCAGGATGAGGTCTAGGAAGAAGGCTAGGAAG
AAGGCCAAAAGCTGCCAGATGGTGG-CACCAAGTCGCCAGAGAATCTCCAATAAGTAGAT
CCAGATACCTAAGACTGCGTTGAAAA-AAGAGTGTTAGGGTTGGAAAAGTGGGGGTGTGG
TAAATAATTCCTAGGGAATGTTAGATCTTACCAAGTAAGCACCCGAAGACGAACAGCACA
ATTCCAACGTACAATGCCTGTCCTCGCAAATT-----------------CCAGAGAGCGA
TGAGCAGGAGGGTGACTGGGGAAAGAGGAGAAAGTGCGTTAGAGAAGGAAGAGTAAGGGA
AAGGGGGTG--TGGGGCAAAGGGTGTAATACTTACTCATCAGTAGGAGTAGACAAAGGGC
TCCAAGTGGACAGAGAAGGTCTCTTCTGAAGATAAAGATGATCAAAATGATAATTATAAG
CATGAG--------------AGCAAAGGAA--TAGAGGACAAGGAGGGCTCCTGCAGCCC
AGTCACTCATAACGATGTACAGCCAAAACAGTAGCGCCAAGAGGAGGAGAAGGAGAGCAA
GGCCTAGGGAAGAGGA-GAGGGGGGGTCCTCGAGGGGGCCGTCGCGGGCCCGGTGGGCCC
CTCTCAAGGTCGTGTTCCATCCTCAGGGCAGTGTGTCAGGAGCAAGGCA---GTTGAG--
-----GAAAGAAGGGGGCAGAGCAGTGTGAGAG-GCTTATGTAGGGCGGCTACGTCAGAG
TAACGCGTGTTCCTTGGGATGTAGGCCCG-GGGGGATTTGCGGGGTCTGCCGGAGGCAGT
ACGGGCACAGATTTCCCGAAAGCGGCGGTGTGTGTGTGCATGTTAGCGTAAAAAGGGGAA
GTAGAAAGCGTGTGTCTGTGTTAGAAAAGCGGGTCCCCG--GGGGGCAAGCTGTGGGAAT
GCGGTGGCCAAGTGCAACAGGAAATGGAA--AGGCAGTGCGGCAATCAGAAGGGGGAGTG
CGTAGTGTTGTGGGAAGCGGCAGTGTAATCCGCACAAAGAGGCGCGGGGCGCGCAACGTT
GGGAGGTCGTTGGCGGCAGGCGGGAGGCCGTGCTTTAGG-GGGGTTCAGGTGAGGCAAGG
CTGTGGGGTAACCGTAGGGGAGGCGGGTGAGGCGGCTAAGAGGGCTAAGGGTCGGCGGGT
GACGAAGCAGCAGAC
>LN827555
---GTTAGTCATAGTAGCTTAGCTGAACTGGGCCGTGGGGGTCGTCATCATCTCCACCGG
AACCAGAAGAACCCAAAAGCAGCGTAGGAAGGTGTGGATCACCGCCGCCATGGCCGGAAT
CATGACTATGACCGCCGCCTCCGTCTG-TCATCAAAGGCGGGCCCTGGTCACCTCCTTTG
TTTT---CAACCTCTTCCGTCAATTGTGGAGGGCCTCCATCATTTCCAGCAGAGTCGCTA
GGGCTATGAGGCAGCGGGTCATGTGGGCCATTGTCATCAGTGTTGTCAGGGTCCTGTGGG
CCATTGTCATCAGTGTTGTCAGGGTCCTGAGGCAGCGGGTCATGTGGGCCATTGT-----
------------------------------------------------------------
-------------------CATCAGTGTT-GTCAGGGTCCTGTGG---------------
------------------------------GCCATTGTCATCAGTGTTGTCAGGGTCCTG
TGGGCCATTGTCAGGACCACCTCC---AGGTGCGCCTAGGTT---TTGAGAGCAGAGTGG
GGGTCCGTCGCCGGCTC---------------CACTCACGAGCAGGT--GGTGTCTGCCC
------TCGTTGGAGTTAGAGTCAGATTCATGGCCAGAATCATCGGTAGCTTGTTGAGGG
TGCGGGAGGGAGTCATCGTGGTGGTGTTCATCACTGTGTCGTTGTCCATGGTAATACATC
CAGATTAAAATCGCCAGAAACAGGAGGAGCCAAAGGAGATCAACCAATAGAGTCCACCAG
TTTTGTTGTAGATAGAGAGCAATAATGAGCAGGATGAGGTCTAGGAAGAAGGCTAGGAAG
AAGGCCAAAAGCTGCCAGATGGTGG-CACCAAGTCGCCAGAGCATCTCCAATAAGTAGAT
CCAGATACCTAAGACTGCGTTGAAAA-AAGAGTGTTAGGGTTGGAAAAGTGGGGGTGTGG
TAAATAATTCCTAGGGAATGTTAGATCTTACCAAGTAAGCACCCGAAGATGAACAGCACA
ATTCCAAGGAACAATGCCTGTCCGTGCAAATT-----------------CCAGAGAGCGA
TGAGCAGGAGGGTGACTGGGGAAAGAGGAGAAAGTGCGTTAGAGAAGGAAGAGTAAGGGA
AAGGGGGTG--TGGGGCAAAGGGTGTAATACTTACTCATCAGTAGGAGTATACAAAGGGC
TCCAAGTGGACAGAGAAGGTCTCTTCTGAAGATAAAGATGATCAAAATTATAATTATAAG
CATGAG--------------AGCAAAGGAA--TAGAGGACAAGGAGGGCTCCTCCAGTCC
AGTCACTCATAACGATGTACAGCCAAAACAGTAGCGCCAAGAGGAGGAGAAGGAGAGCAA
GGCCTAGGGAAGAGGA-GAGGGGGGGTCCTCGAGGGGGCCGTCGCGGGCCCGGTGGGCCC
CTCTCAAGGTCGTGTTCCATCCTCAGGGCAGTGTGTCAGGAGCAAGGCA---GTTGAG--
-----GAAAGAAGGGGGCAGAGCAGTGTGAGAG-GCTTATGTAGGGCGGCTACGTCAGAG
TAACGCGTGTTTCTTGGGATGTAGGCCCG-GGGGGATTTGCGGGGTCTGCCGGAGGCAGT
ACGGGTACAGATTTCCCGAAAGCGGCGGTGTGTGTGTGCATGTAAGCGTAGAAAGGGGAA
GTAGAAAGCGTGTGTTTGTGTTAGAAAAGCGGGTCCCCG--GGGGGCAAGCTGTGGGAAT
GCGGTGGCCAAGTGCAACAGGAAATGGAA--AGGCAGTGCGGCAATCAGAAGGGGGAGTG
CGTAGTGTTGTGGGAAGCGGCAGTGTAATCTGCACAAAGAGGCGCGGGGCGCGCAACGTT
GGGAGGTCGTTGGCGGCAGGCGGGAGGCCGTGCTTTAGG-GGGGTTCAGGTGAGGCAAGG
CTGTGGGGTAACCGTAGGGGAGGCGGGTGAGGCGGCTAAGAGGGCTAAGGGTCGGCGGGT
GACGAAGCAGCAGAC
>LN827554
---GTTAGTCATAGTAGCTTAGCTGAACTGGGCCGTGGGGGTCGTCATCATCTCCACCGG
AACCAGAAGTACCCAAAAGCAGCGTAGGAAGGTGTGGATCACCGC---------------
---------------CGCCACCGTCTG-TCATCGAAGGCGGGCCCCGGTCACCTCCTTTG
TTTT---CAACCTCTTCCGTCAAATTTGGAGGGCCTCCATCATTTCCAGCAGAGTCGCTA
GGGTTATGAGGCAGCGGGTCATGTGGGCCATTGTCATCAGTGTTGTCAGGGTCCTGTGGG
CCATTGTCATCAGTGTTGTCAGGGTCCTGAGGCAGC------------------GGGTCA
TGTGGGCCAT--------------------------------------------------
----------------TGTCATCAGTGTT-GTCAGGGTCCTGTGGGCCATTGT-------
-----CATCAGTGTTGTCAGGGTCCTGTGGGCCATTGTCATCAGTGTTGTCAGGGTTCTG
TGGGCCATTGTCAGGACCACCTCC---AGGTGCGCCTAGGTT---TTGAGAGCAGAGTGG
GGGTCCGTCGCCGGCTC---------------CACTCACGAGCAGGT--GGTGTCTGCCC
------TCGTTGGAGTTAGAGTCAGATTGATTGCTAGAATCATCGGTAGCTTGTTGAGGG
TGCGGGAGGGAGTCATCGTGGTGGTGTTCATCACTGTGTCGTTGTCCATGGTAATACATC
CAGATTAAAATCGCCAGAAACAGGAGGAGCCAAAGGAGATCAACCAATAGAGTCCACCAG
TTTTGTTGTAGATAGAGAGCAATAATGAGCAGGAGGATGTCTAGGAAGAAGGCTAGGAAG
AAGGCCAAAAGCTGCCAGATGGTGG-CACCAAGTCGCCAGAGAATCTCCAAGAAGTAGAC
CCAGATACCTAAGACTGCGTTGAAAAAAAGAGTGTTAGGGTTGGAAAAGTGGGGATGTGG
TAAATAAGTCCTAGGGAATGTTAGATCTTACCAAGTAAGCACCCGAAGATGAACAGCACA
ATTCCAAGGTACAATGCCTGTCCGTGCAAATT-----------------CCAGAGAGCGA
TGAGCAGGAGGGTGACTGGGGAAAGAGGAGAAAGTGCGTTAGAGAAGGAAGAGTAAGGGA
AAGGGGGTG--TGGGGCAAAGGGTGTAATACTTACTCATCAGTAGGAGTAGACAAAGGGC
TCCAAGTGGACAGAGAAGGTCTCTTCTGAAGATAAAGATGATCAAAATGATAATCACAAG
CATGAG--------------AGCAAAGGCA--TAGAGGACAAGGAGGGCTCCTCCAGTCC
AGTTACTCATAAGGATGTACAGCCAAAACAGTAGCGCCAAGAGCAGGAGAAGGAGAGCAA
GGCCTATGGAAGAGGA-GAGGGGGGGTCCTCGAGGGGGCCGTCGCGGGCCCGGTGGGCCC
CTCTCAAGGTCCAGGTCCATGCTCAGGGCAGTGTGTCAGGAGCCAGGCA---GTTGAG--
-----GAAAGAAGGGGGCAGAGTAGTGTGAGAG-GCTTATGTAGGGCGGCGACGTGAGAG
TTACGCGTGTTTCTGGGGATGTAGGCCCG-GGGGGATTTGCGGGGTCTGCCGGAGGCAGT
ACGGGTGCAGATTTCCCGAAAGCGGCGGTGTGTGTGTGCATGTAAGCGTAAAAAGGGGAA
GTAGGAAGCGTGTGTTAGTGTTAGAAAAGCGGGTCCCC-G-GGGGGCAAGCTGTGGGAAT
GTGGTGGGCAAGTGCAGCAGGAAATGGAA--AGGCAGTGCGGCAATCACAAGGGGGAGTG
CGTAGTGTTGTGGGAAGCGGCAGTGTAATCCGCACAAAGAGGCGCGGGGCGCGCAACGTT
GGGAGGTCGTCGGCGGCAGGCGGGAGGCCGTGTTTTAGG-GGGGTTCAGGTGAGGCAAGG
CTGTGGGTTCACCGTAGGGGAGGTGGGTGAGGCGGCTAAGAGGGCTAAGGGTCGGCGGGT
GACGAAGCAGCAGAC
>LN827553
---GTTAGTCATAGTAGCTTAGCTGAACTGGGCCGTGGGGGTCGTCATCATCTCCACCGG
AACCAGAAGTACCCAAAAGCAGTGTAGGAAGGTGTGGATCACCGCCGCCACGGCCGGAAT
CATGACTATGACCGCCGCCACCGTCTG-TCATCGAAGGCGGGCCCCGGTCACCTCCTTTG
TTTT---CAACCTCTTCCGTCAAATCTGGAGGGCCTCCATCATTACCAGCAGAGTCGCTA
GGGTTATGAGGCAGCGGGTCATGTGGGCCATTGTCATCAGTGTTGTCAGGGCCCTGTGGG
CCATTGTCATCAGTGTTGTCAGGGCCCTGTGGGCCATTGTCATCAGTGTTGTCAG-----
------------------------------------------------------------
-------------------GGTCC----------------TGTGGGCCATTGT-------
-----CATCAGTGTTGTCAGGGTCCTGTGGGCCATTGTCATCAGTGTTGTCAGGGTCCTG
TGGGGCATTGTCAGGACCACCTCC---AGGTGCGCCTAGGTT---TTGAGAGCAGAGTGG
GGGTCCGTCGCCGGCTC---------------CAGTCACGAGCAGGT--GGTGTCTGCCC
------TCGTTGGAGTTAGAGTCAGATTCATGGCTAGAATCATCGGTAGCTTGTTGAGGG
TGCGGGAGGGAGTCATCGTGGTGGTGTTCATCACTGTGTCGTTGTCCATGGTAATACATC
CAGATTAAAATCGCCAGAAACAGGAGGAGCCAAAGGAGATCAACCAATAGAGTCCACCAG
TTTTGTTGTAGATAGAGAGCAATAATGAGCAGGATGAGGTCTAGGAAGAAGGCTAGGAAG
AAGGCCAAAAGCTGCCAGATGGTGG-CACCAAGTCGCCAGAGAATCTCCAATAAGTAGAT
CCAGAGACCTAAGACTGCGTTGAAAA-AAGAGTGTTAGGGTGGGAAAAGTGGGGGTGTGG
TAAATAATTCCTAGGGAATGTTAGATCTTACCAAGTAAGCACCCGAAGATGAACAGCACA
ATTCCAAGGTACAATGCCTGTCCGTGCAAATT-----------------CCAGAGAGCGA
TGAGCAGGAGGGTGACTGGGGAAAGAGGAGAAAGTGCGTTAGAGAAGGAAGAGTAAGGGA
AAGGGGGTG--TGGGGCAAAGGGTGTAATACTTACTCATCAGTAGGAGTAGACAAAGGGC
TCCAAGTGGACAGAGAAGGTCTCTTCTGAAGATAAAGATGATCAAAATTATAATTATAAG
CATGAG--------------AGCAAAGGAA--TAGAGGACAAGGAGGGCTCCTCCAGTCC
AGTTACTCATAACGATGTACAGCCAAAACAGTAGCGCCAAGAGGAGGAGAAGGAGAGCAA
GGCCTAGGGAAGAGGA-GAGGGGGGGTCCTCGAGGGGGCCGTCGCGGGCCCGGTGGGCCC
CTCTCAAGGTCGTGTTCCATCCTCAGGGCAGTGTGTCAGGAGCAAGGCA---GTTGAG--
-----GAAAGAAGGGGGCAGAGCAGTGTGAGAG-GCTTATGTAGGGCGGCTACGTCAGAG
TAACGCGTGTGTCTTGGGATGTAGGCACG-GGGGGATTTGCGGGGTCTGCCGGAGGCAGT
ACGGGCACAGATTTCCCGAAAGCGGCGGTGTGTGTGTGCATGTAAGCGTAAAAAGGGGAA
GTAGAAAGCGTGTGTTTGTGTTAGAAAAGCGGGTCCCCG--GGGGGCAAGCTGTGGGAAT
GCGGTGGCCAAGTGCAACAGGAAATGGAA--AGGCAGTGCGGCAATCAGAAGGGGGAGTG
CGTAGTGTTGTGGGAAGCGGCAGTGTAATCTGCACAAAGAGGCGCGGGGCGCGCAACGTT
GGGAGGTCGTTGGCGGCAGGCGGGAGGCCGTGCTTTAGG-GGGGTTCAGGTGAGGCAAGG
CTGTGGGGTAACCGTAGGGGAGGCGGGTGAGGCGGCTAAGAGGGCTAAGGGTCGGCGGGT
GACGAAGCAGCAGAC
>LN827552
---GTTAGTCATAGTAGCTTAGCTGAACTGGGCCGTGGGGGTCGTCATCATCTCCACCGG
AACCAGAAGTACCCAAAAGCAGTGTAGGAAGGTGTGGATCACCGCCGCCACGGCCGGAAT
CATGACTATGACCGCCGCCACCGTCTG-TCATCGAAGGCGGGCCCCGGTCACCTCCTTTG
TTTT---CAACCTCTTCCGTCAATTCTGGAGGGCCTTTATCATTTCCAGCAGAGTCGCTA
GGGTTATGAGGCAGCGGGTCATGTGGGCCATTGTCATCAGTGTTGTCAGGGCCCTGTGGG
CCATTGTCATCAGTGTTGTCAGGGT-C---------------------------------
------------------------------------------------------------
---------------------------------------CTGTGGGCCATTGT-------
-----CATCAGTGTTGTCAGGGTCCTGTGGGCCATTGTCATCAGTGTTGTCAGGGTCCTG
TGGGGCATTGTCAGGACCACCTCC---AGGTGCGCCTAGGTT---TTGAGAGCAGAGTGG
GGGTCCGTCGCCGGCTC---------------CAGTCACGAGCAGGT--GGTGTCTGCCC
------TCGTTGGAGTTAGAGTCAGATTCATGGCTAGAAGCATCGGTAGCTTGTTGAGGG
TGCGGGAGGGAGTCATCGTGGTGGTGTTCATCACTGTGTCGTTGTCCATGGTAATACATC
CAGATTAAAATCGCCAGAAACAGGAGGAGCCAAAGGAGATCAACCAATAGAGTCCACCAG
TTTTGTTGTAAATAGAGAGCAATAATGAGCAGGATGATGTCTAGGAAGAAGGCTAGGAAG
AAGGCCAAAAGCTGCCAGATGGTGG-CACCAAGTCGCCAGAGAATCTCCAATAAGTAGAT
CCAGATACCTAAGACTGCGTTGAAAA-AAGAGTGTTAGGGTTGGAAAAGTGGGGGTGTGG
TAAATAATTCCTAGGGAATGTTAGATCTTACCAAGTAAGCACCCGAAGATGAACAGCACA
ATTCCAAGGTACAATGCCTGTCCGTGCAAATT-----------------CCAGAGAGCGA
TGAGCAGGAGGGTGACTGGGGAAAGAGGAGAAAGTGCGTTAGAGAAGGAAGAGTCAGGGA
AAGGGGGTG--TGGGGCAAAGGGTGTAATACTTACTCATCAGTAGGAGTAGACAAAGGGC
TCCAAGTGGACAGAGAAGGTCTCTTCTGAAGATAAAGATGATCAAAATTATAATGATAAG
CATGAG--------------AGCAAAGGAA--TAGAGGACAAGGAGGGCTCCTCCAGTCC
AGTCACTCATAACGAGGTACAGCCAAAACAGTAGCGCCAAGAGGAGGAGAAGGAGAGCAA
GGCCTAGGGAAGAGGA-GAGGGGGGGTCCTCGAGGGGGCCGTCGCGGGCCCGGTGGGCCC
CTCTCAAGGTCGTGTTCCATCCTCAGGGCAGTGTGTCAGGAGCAAGGCA---GTTGAG--
-----GAAAGAAGGGGGCAGAGCAGTGTGAGAG-GCTTATGTAGGGCGGCTACGTCAGAG
TAACGCGTGTTTCTTGGGATGTAGGCCCG-GGGGGATTAGCGGGGTCTGCCGGAGGCAGT
ACGGGCACAGATTTCCCGAAAGCGGCGGTGTGTGTGTGCATGTAAGCGTAAAAAGGGGAA
GTAGAAAGCGTGTGTCTGTGTTAGAAAAGCGGGTCCCCG--GGGGGCAAGCTGTGGGAAT
GCGCTGGCCAAGTGCAACAGGAAACGGAA--AGGCAGTGCGGCAATCAGAAGGGGGAGTG
CGTAGTGTTGTGGGAAGCGGCAGTGTAATCCGCACAAAGAGGCGCGGGGCGCGCAACGTT
GGGAGGTAGTTGGCGGCAGGCGGGAGGCCGTGCTTTAGG-GGGGTTCAGGTGAGGCAAGG
CTGTGGGGTAACCGTAGGGGAGGCGGGTGAGGCGGCTAAGAGGGCTAAGGGTCGGCGGGT
GACGAAGCAGCAGAC
>LN827551
---GTTAGTCATAGTAGCTTAGCTGAACTGGGCCGTGGGGGTCGTCATCATCTCCACCGG
AACCAGAAGTACCCAAAAGCAGCGTAGGAAGGTGTGGATCACCGCCGCCACGGCCAGAAT
CATGACTATGACCGCCGCCACCGTCTG-TCATCGAAGGCGGGCCCCGGTCACCTCCTTTG
TTTT---CAACCTCTTCCGTCAATTCTGGAGGGCCTCCATCATTTCCAGCAGAGTCGCTA
GGGTTATGAGGCAGCGGGTCATGTGGGCCATTGTCATCAGTGTTGTCAGGGCCCTGTGGG
CCATTGTCATCAGTGTTGTCAGGGCCCTGTGGGCCATTGTC-------------------
------------------------------------------------------------
--------------------ATCAGTGTT-GCCAGGGTCCTGTGGGCCATTGT-------
-----CATCAGTGTTGTCAGGGTCCTGTGGGCCATTGTCATCAGTGTTGTCAGGGTCCTG
TGGGGCATTGTCAGGACCACCTCC---AGGTGCGCCTAGGTT---TTGAGAGCAAAGTGG
GGGTCCGTTGCCGGCTC---------------CAGTCACGAGCAGGT--GGTGTCTGCCC
------TCGTTGGAGTTAGAGTCAGATTCATGGCTAGAATCATCGGTAGCTTGTTGAGGG
TGCGGGAGGGAGTCATCGTGGTGGTGTTCATCACTGTGTCGTTGTCCATGGTAATACATC
CAGATTAAAATCGCCAGAAACAGGAGGAGCCAAAGGAGATCAACCAATAGAGTCCACCAG
TTTTGTTGTAGATAGAGAGCAATAATGAGCAGGATGATGTCTAGGAAGAAGGCTAGGAAG
AAGGCCAAAAGCTGCCAGATGGTGG-CACCAAGTCGCCAGAGAATCTCCAATAAGTAGAT
CCAGATACCTAAGACTGCGTTGAAAA-AAGAGTGTTAGGGTTGGAAAAGTGGGGGTGTGG
TAAATAATTCCTAGGGAATGTTAGATCTTACCAAGTAAGCACCCGAAGATGAACAGCACA
ATTCCAAGGTACAATGCCTGTCCGTGCAAATT-----------------CCAGAGAGCGA
TGAGCAGGAGGGTGACTGGGGAAAGAGGAGAAAGTGCGTTAGAGAAGGAAGAGTAAGGGA
AAGGGGGTG--TGGGGCAAAGGGTGTAGTACTTACTCATCAGTAGGAGTAGACAAAGGGC
TCCAAGTGGACAGAGAAGGTCTCTTCTGAAGATAAAGATGATCAAAATGATAATTATAAG
CATGAG--------------AGCAAAGGAA--TAGAGGACAAGGAGGGCTCCTCCAGTCC
AGTCACTCATAACAATGTACAGCCAAAACAGTAGCGCCAAGAGGAGGAGAAGGAGAGCAA
GGCCTAGGGAAGAGGA-GAGGGGGGGTCCTCGAGGGGGCCGTCGCGGGCCCGGTGGGCCC
CTCTCAAGGTCCCGGTCCATGCTCAGGGCAGTGTGTCAGGAGCAAGGCA---GTTGAG--
-----GAAAGAAGGGGGCAGAGCAGTGTGAGAG-GCTTATGTAGGGCGGCTACGTAAGAG
TAACGCGTGTGTCTTGGGATGTAGGCCCG-GGGGGATTTGCGGGGTCTGCCGGAGGCAGT
ACGGGTACAGATTTCCCGAAAGCGGCGGTGTGTGTGTGTATGGAGGCGTAAAAAGGGGAA
GTAGAAAGCGTGTGTCTGTGTTAGAAAAGCGGGTCCCC-G-GGGGGCAAGCTGTGGGAAT
GCGGTGGCCAAGTGCAACAGGAAATGGAA--AGGCAGTGCGGCAATCACAAGGGGGAGTG
CGTAGTGTTGTGGGAAGCGGCAGTGTAATCCGCACAAAGAGGCGCGGGGCGCGCAACGTT
GGGAGGTCGTTGGCGGCAGGCGGGAGGCCGTGCTTTAGG-GGGGTTCAGGTGAGGCAAGG
CTGTGGGGTAACCGTAGGGGAGGCGGGTGAGGCGGCTAAGAGGGCTAAGGGTCGGCGG--
---------------
>LN827550
---GTTAGTCATAGTAGCTTAGCTGAACTGGGCCGTGGGGGTCGTCATCATCTCCACCGG
AACCAGAAGTACCCAAAAGCAGTGTAGGAAGGTGTGGATCACCGCCGCCACGGCCGGAAT
CATGACTATGACCGCCGCCACCGTCTG-TCATCGAAGGCGGGCCCCGGTCACCTCCTTTG
TTTT---CAACCTCTTCCGTCAATTCTGGAGGGCCTTTATCATTTCCAGCAGAGTCGCTA
GGGTTATGAGGCAGCGGGTCATGTGGGCCATTGTCATCAGTGTTGTCAGGGCCCTGTGGG
CCATTGTCATCAGTGTTGTCAGGGT-C---------------------------------
------------------------------------------------------------
---------------------------------------CTGTGGGCCATTGT-------
-----CATCAGTGTTGTCAGGGTCCTGTGGGCCATTGTCATCAGTGTTGTCAGGGTCCTG
TGGGGCATTGTCAGGACCACCTCC---AGGTGCGCCTAGGTT---TTGAGAGCAGAGTGG
GGGTCCGTCGCCGGCTC---------------CAGTCACGAGCAGGT--GGTGTCTGCCC
------TCGTTGGAGTTAGAGTCAGATTCATGGCTAGAAGCATCGGTAGCTTGTTGAGGG
TGCGGGAGGGAGTCATCGTGGTGGTGTTCATCACTGTGTCGTTGTCCATGGTAATACATC
CAGATTAAAATCGCCAGAAACAGGAGGAGCCAAAGGAGATCAACCAATAGAGTCCACCAG
TTTTGTTGTAAATAGAGAGCAATAATGAGCAGGATGATGTCTAGGAAGAAGGCTAGGAAG
AAGGCCAAAAGCTGCCAGATGGTGG-CACCAAGTCGCCAGAGAATCTCCAATAAGTAGAT
CCAGATACCTAAGACTGCGTTGAAAA-AAGAGTGTTAGGGTTGGAAAAGTGGGGGTGTGG
TAAATAATTCCTAGGGAATGTTAGATCTTACCAAGTAAGCACCCGAAGATGAACAGCACA
ATTCCAAGGTACAATGCCTGTCCGTGCAAATT-----------------CCAGAGAGCGA
TGAGCAGGAGGGTGACTGGGGAAAGAGGAGAAAGTGCGTTAGAGAAGGAAGAGTCAGGGA
AAGGGGGTG--TGGGGCAAAGGGTGTAATACTTACTCATCAGTAGGAGTAGACAAAGGGC
TCCAAGTGGACAGAGAAGGTCTCTTCTGAAGATAAAGATGATCAAAATTATAATTATAAG
CATGAG--------------AGCAAAGGAA--TAGAGGACAAGGAGGGCTCCTCCAGTCC
AGTCACTCATAACGATGTACAGCCAAAACAGTAGCGCCAAGAGGAGGAGAAGGAGAGCAA
GGCCTAGGGAAGAGGA-GAGGGGGGGTCCTCGAGGGGGCCGTCGCGGGCCCGGTGGGCCC
CTCTCAAGGTCGTGTTCCATCCTCAGGGCAGTGTGTCAGGAGCAAGGCA---GTTGAG--
-----GAAAGAAGGGGGCAGAGCAGTGTGAGAG-GCTTATGTAGGGCGGCTACGTCAGAG
TAACGCGTGTTTCTTGGGATGTAGGCCCG-GGGGGATTTGCGGGGTCTGCCGGAGGCAGT
ACGGGCACAGACTTCCCGAAAGCGGCGGTGTGTGTGTGCATGTAAGCGTAAAAAGGGGAA
GTAGAAAGCGTGTGTCTGTGTTAGAAAAGCGGGTCCCCG---GGGGCAAGCTGTGGGAAT
GCGCTGGCCAAGTGCAACAGGAAATGGAA--AGGCAGTGCGGCAATCAGAAGGGGGAGTG
CGTAGTGTTGTGGGAAGCGGCAGTGTAATCCGCACAAAGAGGCGCGGGGCGCGCAACGTT
GGGAGGTCGTTGGCGGCAGGCGGGAGGCCGTGCTTTAGG-GGGGTTCAGGTGAGGCAAGG
CTGTGGGGTAACCGTAGGGGAGGCGGGTGAGGCGGCTAAGAGGGCTAAGGGTCGGCGGGT
GACGAAGCAGCAGAC
>LN827549
---GTTAGTCATAGTAGCTTAGCTGAACTGGGCCGTGGGGGTCGTCATCATCTCCACCGG
AACCAGAAGTACCCAAAAGCAGCGTAGGAAGGTGTGGATCACC-----------------
-------------GCCGCCACCGTCTG-TCATCGAAGGCGGGCCCCGGTCACCTCCTTTG
TTTT---CAACCTCTTCCGTCAAATTTGGAGGGCCTCCATCATTTCCAGCAGAGTCGCTA
GGGTTATGAGGCAGCGGGTCATGTGGGCCATTGTCATCAGTGTTGTCAGGGTCCTGTGGG
CCATTGTCATCAGTGTTGTCAGGGTCCTGTGGGCCATTGTCATCAGTGTTGTCAGGGTCC
TGTGGGCCATTG------------------------------------------------
------------------TCATCAGTGTT-GTCAGGGTCCTGTGGGCCATTGT-------
-----CATCAGTGTTGTCAGGGTCCTGTGGGCCATTGTCATCAGTGTTGTCAGGGTCCTG
TGGGCCATTGTCAGGACCACCTCC---AGGTGCGCCTAGGTT---TTGAGAGCAGAGTGG
GGGTCCGTCGCCGGCCC---------------CACTCACGAGCAGGT--GGTGTCTGCCC
------TCGTTGGAGTTAGAGTCAGATTCATGGCTAGAATCGTCGGTAGCTTGTTGAGGG
TGCGGGAGGGAGTCATCGTGGTGGTGTTCATCAGTGTGTCGTGGTCCATGATAATACATC
CAGATTAAAATGGCCATAAACAGGAGGAGCCAAAGGAGATCAACCAATAGAGTCCACCAG
TTTTGTTGTAGATAGAGAGCAATAATAAGCAGGATGATGGCTAGGAAGAAGGCTAGGATG
AAGGCCAAAAGCTGCCAGATGGTGG-CACCAAGCCGCCAGAGAATCTCCAAGAAGTAGAT
CCAGAGACCTAAGACTGCGTTGAAAAAAAGAGTGTTAGGGCTGGAAAGGTGAGGGTGTGG
TAAATAAGTCCTAGGGAATGTTAGATCTTACCAAGTAAGCAGCCAAAGATGAACAGCACA
ATTCCAAGGTACAATGCCTGTCCGTGCAAATT-----------------CCAGAGAGCGA
TGAGTAGGAGGGTGACTGGGGAAAGAGGAGAAAGTGCGTTAGAGAAGGAAGCGTAAGGGA
AAGGGGGTG--GGGGGCAAAGGGTGTAATACTTACTCATCAGTAGGAGTAGACCAAGGCC
TCCAAGTGGACAGAGAAGGTCTCTTCTGAAGATAAAGATGATGAGAATGATAATAATAAG
CATGAG--------------AGCAAAGGAA--TAGAGGACAAGGAGCGCTCCTCCAGTCC
AGTTACTCATAACGATATACAGCCAGAACAGTAGCGCCAAGAGCAGGAGAAGGAGAGCAA
GGCCTATGGAAGAGGA-GAGGGGGGGTCCTAGAGGGGGCCGTGGCGGGCCCGGTGGGCCC
CTCTCAAGGTCGCGTTCCATGGTCAGGGTAGTGTGGCAGGAGCAAGGCA---ACTGAG--
-----GAAAGAAGCTGACAGAGCAGTGACAGAG-GCTTATGTAGGCCGCCTACGAGAGAG
TAACGCGTGTTTCTGGGGATGGAGGCCCG-GGGGGATTTGCGGGGTCTGCCGGAGGCAGT
ACGGGCGCCGCTTTCCCGAAAGCGGCGTAGTGTGTGTGCATGTAAGCGTTAAAAGAGGAA
GTAGAAAGCGTGTGTTTGTGTTAGAAAAGCGAGTCCCCG--AGGGGCAAGCTGTGGGAAT
GCGGTGGTAAAGCGTAGCAGGAAATGGAA--AGGCAGTGCGGCAATCACAAGGGGGAGTG
AGCAGTGTTGTGGGAAGCGGCAGTGTAATCCACACAAAGAGGCGTAGGGCGCGCAACGTT
GGGAGGTCGTTGTCGGCAGGCGGGAGGCTGTGCTTTAGG-GGGGTTCAGGTGAGGCAAGG
CTGTGGGGTAACCGTAGGGGAGGCGGGTGAGGCGGATAAGAGGGCTAAGGGTCGGCGGGT
GACGAAGCAGCAGAC
>LN827548
---GTTAGTCATAGTAGCTTAGCTGAACTGGGCCGTGGGGGTCGTCATCATCTCCACCGG
AACCAGAAGTACCCAAAAGCAGCGTAGGAAGGTGTGGATCACCGCCGCCATGGCCGGAAT
CATGACTATGACCGCCGCCACCGTCTG-TCATCAAAGGCGGGCCCTGGTCACCTCCTTTG
TTTT---CAACCTCTTCCGTCAATTGTGGAGGGCCTCCATCATTTCCAGCAGAGTCGCTA
GGGCTATGAGGCAGCGGGTCATGTGGGCCATTGTCATCAGTGTTGTCAGGGTCCTGTGGG
CCATTGTCATCCGTGTTGTCAGGGTCCTGAGGCAGCGGGTCATGTGGGCCACTGT-----
------------------------------------------------------------
-------------------CATCAGTGTT-GTCAGGGTCCTGTGG---------------
------------------------------GCCATTGTCATCAGTGTTGTCAGGGTCCTG
TGGGCCATTGTCAGGACCACCGCC---AGGTGCGCCTAGGTT---CTGAGAGCAGAGTGG
GGGTCCGTCGCCGGCTC---------------CACTCACGAGCAGGT--GGTGTCTGCCC
------TCGTCGGAGTTAGAGTCAGATTCATGGCTAGAATCATCGGTAGCTTGTTGAGGG
TGCGGGAGGGAGTCATCGTGGTGGTGTTCATCACTGTGTCGTTGTCCATGGTAATACATC
CAGATTAAAATCGCCAGAAACAGGAGGAGCCAAAGGAGATCAACCAATAGAGTCCACCAG
TTTTGTTGTAGATAGAGAGCAATAATGAGCAGGATGAGGTCTAGGAAGAAGGCTAGGAAG
AAGGCCAAAAGCTGCCAGATGGTGG-CACCAAGTCGCCAGAGAATCTCCAATAAGTAGAT
CCAGATACCTAAGACTGCGTTGAAAA-AAGAGTGTTAGGGTTGGAAAAGTGGGGGTGTGG
TAAATAATTCCTAGGGAATGTTAGATCTTACCAAGTAAGCAGCCGAAGATGAACAGCACA
ATTCCAAGGTACAATGCCTGTCCGCGCAAATT-----------------CCAGAGAGCGA
TGAGCAGGAGGGTGACTGGGGAAAGAGGAGAAAGTGCGTTAGAGAAGGAAGAGTAAGGGA
AAGGGGGTG--TGGGGCAAAGGGTGTAATACTTACTCATCAGTAGGAGTAGACAAAGGGC
TCCAAGTGGACAGAGAAGGTCTCTTCTGAAGATAAAGATGATCAAAATGATAATTATAAG
CATGAG--------------AGCAAAGGAA--TAGAGGACAAGGAGGGCTCCTGCAGCCC
AGTTACTCATAACGATGTACAGCCAAAACAGTAGCGCCAAGAGGAGGAGAAGGAGAGCAA
GGCCTAGGGAAGAGGA-GAGGGGGGGTCCTCGAGGGGGCCGTCGCGGGCCCGGTGGGCCC
CTCTCAAGGTCGTGGTCCATGCTCAGGGCAGTGTGTCAGGAGCAAGGCA---GTTGAG--
-----GAAAGAAGGGGGCAGAGTAGTGTGAGAG-GCTTATGTAGGGCGGCTACGTAAGAG
TAACGCGTGTTTCTGGGGATGTAGGGCCG-GGGGGAGTTGCGGGGTCTGCCGGAGGCAGT
ACGGGTACAGATTTCCCGAAAGCGGCGGTGTGTGTGTGCATGTAAGCGTAAAAAGGGGAA
GTAGAAAGCGTGTGTCTGTGTTAGAAAAGCGGGCCCCCG--GGGGGCAAGCTGTGGGAAT
GCGGTGGCCTAGTGTCGCAGGAAATGGAA--AGGCAGTGCGGCAATCACAAGGGGGAGCG
CGTAGTGTTGTGGGAAGCGGCAGTGTAATCCGCACAAAGAGGCGCGGGGCGCGGGACGTT
GGGAGGTCGTCGGCGGCAGGCGGGAGGCCGTGCTTTAGG-GGGGTTCAGGTGAGGCAAGG
CTGTGGGGTAACCTTAGGGGAGGCGGGTGAGGCGGCTAAGAGGGCTAAGGGTCGGCGGGT
GACGAAGCAGCAGAC
>LN827547
---GTTAGTCATAGTAGCTTAGCTGAACTGGGCCGTGGGGGTCGTCATCATCTCCACCGG
AACCAGAAGTACCCAAAAGCAGCGTAGGAAGGTGTGGATCACC-----------------
-------------GCCGCCACCGTCTG-TCATCGAAGGCGGGTCCCGGTCACCTCCTTTG
TTTT---CAACCTCTTCCGTCAAATTTGGAGGGCCTCCATCATTTCCAGCAGAGTCGCTA
GGGTTATGAGGCAGCGGGTCATGTGGGCCATTGTCATCAGTGTTGTCAGGGTCCTGTGGG
CCATTGTCATCAGTGTTGTCAGGGTCCTGTGGGCCATT----------------------
------------------------------------------------------------
---------------------------------------------------GT-------
-----CATCAGTGTTGTCAGGGTCCTGTGGGCCATTGTCATCAGTGTTGTCAGGGTCCTG
TGGGCCATTGTCAGGACCACCTCC---AGGTGCGCCTAGGTT---TTGAGAGCAGAGTGG
GGGTCCGTCGCCGGCCC---------------CACTCACGAGCAGGT--GGTGTCTGCCC
------TCGTTGGAGTTAGAGTCAGATTCATGGCTAGAATCGTCGGTAGCTTGTTGAGGG
TGCGGGAGGGAGTCATCGTGGTGGTGTTCATCAGTGTGTCGTGGTCCATGATAATACATC
CAGATTAAAATGGCCATAAACAGGAGGAGCCAAAGGAGATCAACCAATAGAGTCCACCAG
TTTTGTTGTAGATAGAGAGCAATAATAAGCAGGATGATGGCTAGGAAGAAGGCTAGGATG
AAGGCCAAAAGCTGCCAGACGGTGG-CACCAAGCCGCCAGAGAATCTCCAAGAAGTAGAT
CCAGAGACCTAAGACTGCGTTGAAAAAAAGAGTGTTAGGGCTGGAAAGGTGAGGGTGTGG
TAAATTAGTCCTAGGGAATGTTAGATCTTACCAAGTAAGCAGCCAAAGATGAACAGCAGA
ATTCCAAGGTACAATGCCTGTCCGTGCAAATT-----------------CCAGAGAGCGA
TGAGTAGGAGGGTGACTGGGGAAAGAGGAGAAAGTGCGTTAGAGAAGGAAGCGTAAGGGA
AAGGGGGTG--GGGGGCAAAGGGTGTAATACTTACTCATCAGTAGGAGTAGACCAAGGCC
TCCAAGTGGACAGAGAAGGTCTCTTCTGAAGATAAAGATGATGAGAATGATAATAATAAG
CATGAG--------------AGCAAAGGAA--TAGAGGACAAGGAGCGCTCCTCCAGTCC
AGTTACTCATAACGATATACAGCCAGAACAGTAGCGCGAAGAGCAGGAGAAGGAGAGCAA
GGCCTATGGAAGAGGA-GAGGGGGGGTCCTAGAGGGGGCCGTGGCGGGCCCGGTGGGCCC
CTCTCAAGGTCGCGTTCCATGGTCAGGGTAGTGTGGCAGGAGCAAGGCA---ACTGAG--
-----GAAAGAAGCTGACAGAGCAGTGACAGAG-GCTTATGTAGGCCGCCTACGAGAGAG
TAACGCGTGTTTCTGGGGATGGAGGCCCG-GGGGGATTTGCGGGGTCTGCCGGAGGCAGT
ACGGGCGCCGCTTTCCCGAAAGCGGCGTAGTGTGTGTGCATGTAAGCGTTAAAAGAGGAA
GTAGAAAGCGTGTGTTTGTGTTAGAAAAGCGAGTCCCCG--AGGGGCAAGCTGTGGGAAT
GCGGTGGTAAAGCGTAGCAGGAAATGGAA--AGGCAGTGCGGCAATCACAAGGGGGAGTG
AGCAGTGTTGTGGGAAGCGGCAGTGTAATCCACACAAAGAGGCGTAGGGCGCGCAACGTT
GGGAGGTTGTTGTCGGCAGGCGGGAGGCTGTGCTTTAGG-GGGGTTCAGGTGAGGCAAGG
CTGTGGGGTAACCGTAGGGGAGGCGGGTGAGGCGGATAAGAGGGCTAAGGGTCGGCGGGT
GACGAAGCAGCAGAC
>LN827546
---GTTAGTCATAGTAGCTTAGCTGAACTGGGCCGTGGGGGTCGTCATCATCTCCACCGG
AACCAGAAGTACCCAAAAGCAGCGTAGGAAGGTGTGGATCACCGC---------------
---------------CGCCACCGTCTG-TCATCGAAGGCGGGCCCCGGTCACCTCCTTTG
TTTT---CAACCTCTTCCGTCAAATTTGGAGGGCCTCCATCATTTCCAGCAGAGTCGCTA
GGGTTATGAGGCAGCGGGTCATGTGGGCCATTGTCATCAGTGTTGTCAGGGTCCTGTGGG
CCATTGTCATCAGTGT--------------------------------------------
------------------------------------------------------------
------------------------------------------------------------
--------------TGTCAGGGTCCTGTGGGCCATTGTCATCAGTGTTGTCAGGGTCCTG
TGGGCCATTGTCAGGACCACCTCC---AGGTGCGCCTAGGTT---TTGAGAGCAGAGTGG
GGGTCCGTCGCCGGCCC---------------CACTCACGAGCAGGT--GGTGTCTGCCC
------TCGTTGGAGTTAGAGTCAGATTCATGGCTAGAATCGTCGGTAGCTTGTTGAGGG
TGCGGGAGGGAGTCATCGTGGTGGTGTTCATCAGTGTGTCGTGGTCCATGATAATACATC
CAGATTAAAATGGCCAGAAACAGGAGGAGCCAAAGGAGATCAACCAATAGAGTCCACCAG
TTTTGTTGTAGATAGAGAGCAATAATAAGCAGGATGATGGCTAGGAAGAAGGCTAGGATG
AAGGCCAAAAGCTGCCAGATGGTGG-CACCAAGCCCCCAGAGAATCTCCAAGAAGTAGAT
CCAGAGACCTAAGACTGCGTTGAAAAAAAGAGTGTTAGGGCTGGAAAGGTGAGGGTGTGG
TAAATAAGTCCTAGGGAATGTTAGATCTTACCAAGTAAGCAGCCAAAGATGAACAGCACA
ATTCCAAGGTACAATGCCTGTCCGCTCAAATT-----------------CCAGAGAGCGA
TGAGCAGGAGGGTGACTGGGGAAAGAGGAGAAAGTGCGTTAGAGAAGGAAGCGTAAGGGA
AAGGGGGTGG-GGGGGCAAAGGGTGTAATACTTACTCATCAGTAGGAGTAGACCAAGGCC
TCCAAGTGGACAGAGAAGGTCTCTTCTGAAGATAAAGATGATGAGAATGATAATAATAAG
CATGAG--------------AGCAAAGGAA--TAGAGGACAAGGAGCGCTCCTCCAGTCC
AGTTACTCATAACGATATACAGCCAGAACAGTAGCGCCAAGAGCAGGAGAAGGAGAGCAA
GGCCTAGGGAAGAGGA-GAGGGGGGGTCCTCGAGGGGGCCGTCGCGGGCCCGGTGGGCCC
CTCTCAAGGTCGTGTTCCATCCTCAGGGCAGTGTGTCAGGAGCAAGGCA---GTTGAG--
-----GAAAGAAGGGGGCAGAGCAGTGTGAGAG-GCTTATGTAGGGCGGCTACGTCAGAG
TAACGCGTGTTTCTTGGGATGTAGGCCCG-GGGGGATTTGCGGGGTCTGCCGGAGGCAGT
ACGGGTACAGATTTCCCGAAAGCGGCGGTGTGTGTGTGCATGTAAGCGTAAAAAGGGGAA
GTAGAAAGCGTGTGTTTGTGTTAGAAAAGCGGGTCCCC-G-GGGGGCAAGCTGTGGGAAT
GCGGTGGCCAAGTGCAACAGGAAATGGAA--AGGCAGTGCGGCAATCAGAAGGGGGAGTG
CGTAGTGTTGTGGGAAGCGGCAGTGTAATCTGCACAAAGAGGCGCGGGGCGCGCAACGTT
GGGAGGTCGTTGGCGGCAGGCGGGAGGCCGTGCTTTAGG-GGGGTTCAGGTGAGGCAAGG
CTGTGGGGTAACCGTAGGGGAGGCGGGTGAGGCGGCTAAGAGGGCTAAGGGTCGGCGGGT
GACGAAGCAGCAGAC
>LN827545
---GTTAGTCATAGTAGCTTAGCTGAACTGGGCCGTGGGGGTCGTCATCATCTCCACCGG
AACCAGAAGTACCCAAAAGCAGTGTAGGAAGGTGTGGATCACCGCCGCCACGGCCGGAAT
CATGACTATGACCGCCGCCACCGTCTG-TCATCGAAGGCGGGCCCCGGTCACCTCCTTTG
TTTT---CAACCTCTTCCGTCAATTCTGGAGGGCCTTTATCATTTCCAGCAGAGTCGCTA
GGGTTATGAGGCAGCGGGTCATGTGGGCCATTGTCATCAGTGTTGTCAGGGCCCTGTGGG
CCATTGTCATCAGTGTTGTCAGGGT-C---------------------------------
------------------------------------------------------------
---------------------------------------CTGTGGGCCATTGT-------
-----CATCAGTGTTGTCAGGGTCCTGTGGGCCATTGTCATCAGTGTTGTCAGGGTCCTG
TGGGGCATTGTCAGGACCACCTCC---AGGTGCGCCTAGGTT---TTGAGAGCAGAGTGG
GGGTCCGTCGCCGGCTC---------------CAGTCACGAGCAGGT--GGTGTCTGCCC
------TCGTTGGAGTTAGAGTCAGATTCATGGCTAGAATCATCGGTAGCTTGTTGAGGG
TGCGGGAGGGAGTCATCGTGGTGGTGTTCATCACTGTGTCGTTGTCCATGGTAATACATC
CAGATTAAAATCGCCAGAAACAGGAGGAGCCAAAGGAGATCAACCAATAGAGTCCACCAG
TTTTGTTGTAGATAGAGAGCAATAATGAGCAGGATGAGGTCTAGGAAGAAGGCTAGGAAG
AAGGCCAAAAGCTGCCAGATGGTGG-CACCAAGTCGCCAGAGCATCTCCAATAAGTAGAT
CCAGATACCTAAGACTGCGTTGAAAA-AAGAGTGTTAGGGTTGGAAAAGTGGGGGTGTGG
TAAATAATTCCTAGGGAATGTTAGATCTTACCAAGTAAGCACCCGAAGATGAACAGCACA
ATTCCAAGGTACAATGCCTGTCCTTGCAAATT-----------------CCAGAGAGCGA
TGAGCAGGAGGGTGACTGGGGAAAGAGGAGAAAGTGCGTTAGAGAAGGAAGAGTAAGGGA
AAGGGGGTG--TGGGGCAAAGGGTGTAATACTTACTCATCAGTAGGAGTAGACAAAGGGC
TCCAAGTGGACAGAGAAGGTCTCTTCTGAAGATAAAGATGATCAAAATGATAATTATAAG
CATGAG--------------AGCAAAGGAA--TAGAGGACAAGGAGGGCTCCTCCAGTCC
AGTTACTCATAACGATGTACAGCCAAAACAGTAGCGCCAAGAGGAGGAGAAGGAGAGCAA
GGCCTAGGGAAGAGGA-GAGGGGGGGTCCTCGAGGGGGCCGTCGCGGGCCCGGCGGGCCC
CTCTCAAGGTCCAGGTCCATGCTCAGGGCAGTGTGTCAGGAGCAAGGCA---GTTGAG--
-----GAAAGAAGGGGGCAGAGCAGTGTGAGAG-GCTTATGTAGGGCGGCTACGTAAGAG
TAACGCGTGTGTCCTGGGATGTAGGGCCG-GGGGGATTTGCGGGGTCTGCCGGAGGCAGT
ACGGGTACAGATTTCCCGAAAGCGGCGGTGTGTGTGTGCATGTAAGCGTAAAAAGGGGAA
GTAGAAAGCGTGTGTTTGTGTTAGAGAAGCGGGTCCCCGGGGGGGGCAAGCTGTGGGAAT
GCGGTGGGCAAGTGCAACAGGAAATGGAA--AGGCAGTGCGGCAATCAGAAGGGGGAGTG
CGTAGTGTTGTGGGAAGCGGCAGTGTAATCCGCACAAAGAAGCGCGGGGCGCGCAACGTT
GGGAGGTCGTTGGCGGCAGGCGGGAGGCCGTGCTTTAGG-GGGGTTCAGGTGAGGCAAGG
CTGTGGGGTAACCGTAGGGGAGGCGGGTGAGGCGGCTAAGAGGGCTAAGGGTCGGCGGGT
GACGAAGCAGCAGAC
>LN827544
---GTTAGTCATAGTAGCTTAGCTGAACCGGGCCGTGGGGGTCGTCATCATCTCCACCGG
AACCAGAAGTACCCAAAAGCAGCGTAGGAAGGTGTGGATCAGCGCCGCCATGGCCGGAAT
CATGACCATGACCGCCGCCACCGTCTG-TCATCGGAGGCGGGCCCTGGTCACCTTGTTTG
TTTT---CAACCTCTTCCGTCAATTGTGGAGGGCCTCCATCATTTCCAGCAGAGTCGCTC
GGGTTATGAGGCAGCGGGTCATGTGGGCCATTGTCATCAGTGTTGTCAGGGCCCTGTGGG
GCATTGTCATCAGTGTTGTCAGGGT-----------------------------------
------------------------------------------------------------
--------------------------------------CCTGTGGGCCATTGT-------
-----CATCAGTGTTGTCAGGGTCCTGTGGGCCATTGTCATCAGTGTTGTCAGGGTCCTG
TGGGCCATTGTCAGGACCACCTCC---AGGTGCGCCTAGGTT---TTGAGAGCAGAGTGG
AGGTCCGTCGCCGGATC---------------CACTCACGAGCAGGT--GGTGTCTGGCC
------TCGTTGGAGTTAGAGTCAGATTCATGGCTAGAATCGTCGGTAGCTTGTTGAGGG
TGCGGGAGGGAGTCATCGTGGTGGTGTTCATCAGTGTATCGTTGTCCATGGTAATGCATC
CAGATTAAAATGGCCAGAAACAGGAGGAGCCAAAGGAGATCAACCAACAGAGTCCACCAG
TTTTGTTGTAGATAGAGAGCAATAATAAGCAGGATGATGTCTAGCAAGAAGGCTAGGATG
AAGGCCAAAAGCTGCCAGATGGTGG-CACCAAGTCGCCAGAGAATCTCCATTAGGTAGAT
CCAGAGACCTAAGACTGCGTTGAAAAAAAGAGTGTTAGGGTTGGAAAAGTGGGGGTGTGG
TAAATAAGTCCTAGGGAATGTTAGATCTTACCAAGTAAGCAGCCAAAAATGAAGAGCATA
ATTCCAAGGTACAATGCCTGTCCGTGCAAATT-----------------CCAGAGAGCGA
TGAGCAGGAGGGTGACTGGGGAAAGAGGAGAAAGTGCGTTAGAGAAGGAAGAGTAAGGGA
AAGGGGGTG--TGGGGCAAAGGGTGTAATACTTACTCATCAGTAGGAGTAGAGCAATGGC
TCCAAGTGTACAGAGAAGGTCTCTTCTGAAGATAAAGATGATCAAAATTATAATTATAAG
GATGAG--------------AGCAAACGCA--TAGAGGACAAGGAGGGCTCCTCCAGTCC
AGTCACTCATAATGATATACAGCCAAAACAGTAGCGCCACGAGCAGGAGAAGGAGAGCAA
GGAGTCTGGAAGACGA-GAGAGGGGGTCCTCGAGGGGGCCGTCGCGGGCCCGGTGGGCCC
CTCTCAGGGTCCCGGTCCATGCTCAGGGCAGTGTGTCAGGAGCAAGGCA---GTTGAA--
-----GAAAGAAGGGGGCAGAGCAGTGTGAGAG-GCTTATGTAGGGCGGCTACGTAAGAG
TAACGCGTGTTTCTTGGGATGTAGGCCCG-GGGGGATTTGCGGGGTCTGCCAGAGGCAGT
ACGGGTACAGATTTCCCGAAAGCGGCGGTGTGTGTGTGCATGTAAGCGTAAAAAGGGGAA
GTAGAAAGCGTGTGTTTGTGTTAGAAAAGCGGGTCCCC-G--GGGGCAAGCTGTGGGAAT
GCGGTGGCCAAGTGCAACAGGAAATGGAA--AGGCAGTGGGGCAATGACAATGGGGAGTG
CGTAGTGCGGTGGGAAGCGGCAGTGTAATCCGCAGAAAGAGGCGCGGGGCGCGCAACGTT
GGGAGGTCGTTGGCGGCAGGCAGGAGGCCGTGCTTTTGG-GGGGTTCAGGTGAGGCAAGG
CTGTGGGGTCACCATAGGGGAGGCGGGGGAGGCGGCTAAGAGGGCTAAGGGTCGGCGGGT
GACGAAGCAGCAGAC
>LN827527
---GTTAGTCATAGTAGCTTAGCTGAACTGGGCCGTGGGGGTCGTCATCATCTCCACCGG
AACCAGAAGTACCCAAAAGCAGCGTAGGAAGGTGTGGGTCACCGCCGCCATGGCCGGAAT
CATTACTATGACCGCCGCCTCCGTCTG-TCATCAAAGGCGGGCCCTGGTCACCTCCTTTG
TTTT---GAACCTCTTCCGTCAATTGTGGAGGGCCTCCATCATTTCCAGCAGAGTCGCTA
GGGCTATGAGGCAGCGGGTCATGTGGGCCATTGTCATCAGTGTTGTCAGGGTCCTGTGGG
CCATTGTCATCAGTGTTGTCAGGGTCCTGAGGCAGCGGGTCATGTGGGCCATTGT-----
------------------------------------------------------------
-------------------CATCAGTGTT-GTCAGGGTCCTGTGG---------------
------------------------------GCCATTGTCATCAGTGTTGTCAGGGTCCTG
TGGGCCATTGTCAGGACCACCTCC---AGGTGCGCCTAGGTT---TTGAGAGCAGAGTGG
GGGTCCGTCGCCGGCTC---------------CACTCACGAGCAGGT--GGTGTCTGCCC
------TCGTTGGAGTTAGAGTCAGATTCATGGCTAGAATCATCGGTAGCTTGTTGAGGG
TGCGGGAGGGAGTCATCGTGGTGGTGTTCATCACTGTGTCGTTGTCCATGGTAATACATC
CAGATTAAAATCGCCAGAAACAGGAGGAGCCAAAGGAGATCAACCAATAGAGTCCACCAG
TTTTGTTGTAGATAGAGAGCAATAATGAGCAGGATGAGGTCTAGGAAGAAGGCTAGGAAG
AAGGCCAAAAGCTGCCAGATGGTGG-CACCAAGTCGCCAGAGCATCTCCAATAAGTAGAT
CCAGAGACCTAAGACTGCGTTGAAAA-AAGAGTGTTAGGGTTGGAAAAGTGGGGGTGTGG
TAAATAATTCCTAGGGAATGTTAGATCTTACCAAGTAAGCACCCGAAGATGAACAGCACA
ATTCCAAGGTACAATGCCTGTCCGTGCAAATT-----------------CCAGAGAGCGA
TGAGCAGGAGGGTGACTGGGGAAAGAGGAGAAAGTGCGTTAGAGAAGGAAGAGTAAGGGA
AAGGGGGTG--TGGGGCAAAGGGTGTAATACTTACTCATCAGTAGGAGTAGACAAAGGGC
TCCAAGTGGACAGAGAAGGTCTCTTCTGAAGATAAAGATGATCATAATTATAATTATAAG
CATGAG--------------AGCAAAGGAA--TAGAGGACAAGGAGGGCTCCTCCAGTCC
AGTCACTCATAACGATGTACAGCCAAAACAGTAGCGCCAAGAGGAGGAGAAGGAGAGCAA
GGCCTAGGGAAGAGGA-GAGGGGGGGTCCTCGAGGGGGCCGTCGCGGGCCCGGTGGGCCC
CTCTCAAGGTCGTGTTCCATCCTCAGGGCAGTGTGTCAGGAGCAAGGCA---GTTGAG--
-----GAAAGAAGGGGGCAGAGCAGTGTGAGAG-GCTTATGTAGGGCGGCTACGTCAGAG
TAACGCGTGTTTCTTGGGATGTAGGCTCG-GGGGGATTTGCGGGGTCTGCCGGAGGCAGT
ACGGGTACAGATTTCCCGAAAGCGGCGGTGTGTGTGTGCATGTAAGCGTAAAAAGGGGAA
GTAGAAAGCGTGTGTTTGTGTTAGAAAAGCGGGTCCCCG--GGGGGCAAGCTGTGGGAAT
GCGGTGGCCAAGTGCAACAGGAAATGGAA--AGGCAGTGCGGCAATCAGAAGGGGGAGTG
CGTAGTGTTGGGGGAAGCGGCAGTGTAATCCGCACAAAGAGGCGCGGGGCGCGCAACGTT
GGGAGGTCGTTGGCGGCAGGCGGGAGGCCGTGCTTTAGG-GGGGTTCAGGTGAGGCAAGG
CTGTGGGGTAACCGTAGGGGAGGCGGGTGAGGCGGCTAAGAGGGCTAAGGGTCGGCGGGT
GACGAAGCAGCAGAC
>LN827526
---GTTAGTCATAGTAGCTTAGCTGAACTGGGCCGTGGGGGTCGTCATCATCTCCACCGG
AACCAGAAGCACCCAAAAGCAGTGTAGGAAGGTGTGGATCACCGC---------------
---------------CGCCACCGTCTG-TCATCGAAGGCGGGCCCCGGACACCTCCTTTG
TTTT---CAACCTCTTCCGTCAATTCTGGAGGGCCTCCATCATTTCCAGCAGAGTCGCTA
GGTTTATGAGGCAGCGGGTCATGTGGGCCATTGTCATCAGTGTTGTCAGGGCCCTGTGGG
CCATTGTCATCAGTGTTGTCAGGGCCCTGTGGGCCATTGTCATCAGTGTTGTCAGGGCCC
TGTGGGCCAT--------------------------------------------------
----------------TGTCATCAGTGTT-GTCAGGGCCCTGTGGGCCATTGT-------
-----CATCAGTGTTGTCAGGGCCCTGTGGGCCATTGTCATCAGTGTTGTCAGGGTCCTG
TGGGGCATTGTCAGGACCACCTCC---AGGTGCGCCTAGGTT---TTGAGAGCAGAGTGG
GGGTCCGTCGCCGGCTC---------------CAGTCACGAGCAGGT--GGTGTCTGCCG
------TCGTTGGAGTTAGAGTCAGAATCATGGCCAGAATCATCGGTAGCTTGTTGAGGG
TGCGGGAGGGAGTCATCGTGGTGGTGTTCATCACTGTGTCGTTGTCCATGGTAATACATC
CAGATTAAAATCGCCAGAAACAGGAGGAGCCAAAGGAGATCAACCAATAGAGTCCACCAG
TTTTGTTGTAGATAGAGAGCAATAATGAGCAGGATGAGGTCTAGGAAGAAGGCTAGGAAG
AAGGCCAAAAGCTGCCAGATGGTGG-CACCAAGTCGCCAGAGAATCTCCAATAAGTAGAT
CCAGAGACCTAAGACTGCGTTGAAAA-AAGAGTGTTAGGGTTGGAAAAGTGGGGGTGTGG
TAAAGAATTCCTAGAGAATGTTAGATCTTACCAAGTAAGCACCCGAAGATGAACAGCACA
ATTCCAAGGTACAATGCCTGTCCGTGCAAATT-----------------CCAGAGAGCGA
TGAGCAGGAGGGTGACTGGGGAAAGAGGAGAAAGTGCGTTAGAGAAGGAAGAGTAAGGGA
AAGGGGGTG--TGGGGCAAAGGGTGTAATACTTACTCATCAGTAGGAGTAGACAAAGGGC
TCCAAGTGGACAGAGAAGGTCTCTTCTGAAGAGAAAGATGATCAAAATTATAATTATAAG
CATGAG--------------AGCAAAGGAA--TAGAGGACAAGGAGGGCTCCTCCAGTCC
AGTCACTCATAACGATGTACAGCCAAAACAGTAGCGCCAAGAGGAGGAGAAGGAGAGCAA
GGCCTAGGGAAGAGGA-GAGGGGGGGTCCTCGAGGGGGCCGTCGCGGGCCCGGTGGGCCC
CTCTCAAGGTCGTGTTCCATCCTCAGGGCAGTGTGTCAGGAGCAAGGCA---GTTGAG--
-----GAAAGAAGGGGGCAGAGCAGTGTGAGAG-GCTTATGTAGGGCGGCTACGTCAGAG
TAACGCGTGTTTCTTGGGATGTAGGCCCG-GGGGGATTTGCGGGGTCTGCCGGAGGCAGT
ACGGGTACAGATTTCCCGAAAGCGGCGGTGTGTGTGTGCATGTAAGCGTAAAAAGGGGAA
GTAGAAAGCGTGTGTTTGAGTTAGAAAAGCGGGTCCCCAG-GGGGGCAAGCTGTGGGAAT
GCGGTGGGCAAGTGCAACAGGAAATGGAA--AGGCAGTGCGGCAATCAGAAGGGGGAGTG
CGCAGTGTTGTGGGAAGCGGCAGTGTAATCTGCACAAAGAGGCGCGGGGCGCGCAACGTT
GGGAGGTCGTTGGCGGCAGGCGGGAGGCCGTGCTTTAGG-GGGGTTCAGGTGAGGCAAGG
CTGTGGGGTAACCGTAGGGAAGGCGGGTGAGGCGGCTAAGAGGGCTAAGGGTCGGCGGGT
GACGAAGCAGCAGAC
>LN827525
---GTTAGTCATAGTAGCTTAGCTGAACTGGGCCGTGGGGGTCGTCATCATCTCCACCGG
AACCAGAAGTACCCAAAAGCAGCGTAGGAAGGTGTGGATCACC-----------------
-------------GCCGCCACCGTCTG-TCATCGAAGGCGGGTCCCGGTCACCTCCTTTG
TTTT---CAACCTCTTCCGTCAAATTTGGAGGGCCTCCATCATTTCCAGCAGAGTCGCTA
GGGTTATGAGGCAGCGGGTCATGTGGGCCATTGTCATCAGTGTTGTCAGGGTCCTGTGGG
CCATTGTCATCAGTGTTGTCAGGGTCCTGTGGGCCATTGTCATCAGTGTTGTCAG-----
------------------------------------------------------------
-----------------------------------GGTCCTGTGGGCCATTGT-------
-----CATCAGTGTTGTCAGGGTCCTGTGGGCCATTGTCATCAGTGTTGTCAGGGTCCTG
TGGGCCATTGTCAGGACCACCTCC---AGGTGCGCCTAGGTT---TTGAGAGCAGAGTGG
GGGTCCGTCGCCGGCCC---------------CACTCACGAGCAGGT--GGTGTCTGCCG
------TCGTTGGAGTTAGAGTCAGATTCATGGCTAGAATCGTCGGTAGCTTGTTGAGGG
TGCGGGAGGGAGTCATCGTGGTGGTGTTCATCAGTGTGTCGTGGTCCATGATAATACATC
CAGATTAAAATGGCCATAAACAGGAGGAGCCAAAGGAGATCAACCAATAGAGTCCACCAG
TTTTGTTGTAGATAGAGAGCAATAATAAGCAGGATGATGGCTAGGAAGAAGGCTAGGATG
AAGGCCAAAAGCTGCCAGATGGTGG-CACCAAGCCGCCAGAGAATCTCCAAGAAGTAGAT
CCAGAGACCTAAGACTGCGTTGAAAAAAAGAGTGTTAGGGCTGGAAAGGTGAGGGTGTGG
TAAATAAGTCCTAGGGAATGTTAGATCTTACCAAGTAAGCAGCCAAAGATGAACAGCACA
ATTCCAAGGTACAATGCCTGTCCGTGCAAATT-----------------CCAGAGAGCGA
TGAGTAGGAGGGTGACTGGGGAAAGAGGAGAAAGTGCGTTAGAGAAGGAAGCGTAAGGGA
AAGGGGGTG--GGGGGCAAAGGGTGTAATACTTACTCATCAGTAGGAGTAGACCAAGGCC
TCCAAGTGGACAGAGAAGGTCTCTTCTGAAGATAAAGATGATGAGAATGATAATAATAAG
CATGAG--------------AGCAAAGGAA--TAGAGGACAAGGAGCGCTCCTCCAGTCC
AGTTACTCATAACGATATACAGCCAGAACAGTAGCGCCAAGAGCAGGAGAAGGAGAGCAA
GGCCTATGGAAGAGGA-GAGGGGGGGTCCTAGAGGGGGCCGTGGCGGGCCCGGTGGGCCC
CTCTCAAGGTCGCGTTCCATGGTCAGGGTAGTGTGGCAGGAGCAAGGCA---ACTGAG--
-----GAAAGAAGCTGACAGAGCAGTGACAGAG-GCTTATGTAGGCCGCCTACGAGAGAG
CAACGCGTGTTTCTGGGGATGGAGGCCCG-GGGGGATTTGCGGGGTCTGCCGGAGGCAGT
ACGGGCGCCGCTTTCCCGAAAGCGGCGTAGTGTGTGTGCATGTAAGCGTTAAAAGAGGAA
GTAGAAAGCGTGTGTTTGTGTTAGAAAAGCGAGTCCCCG--AGGGGCAAGCTGTGGGAAT
GCGGTGGTAAAACGTAGCAGGAAATGGAA--AGGCAGTGCGGCAATCACAAGGGGGAGTG
AGCAGTGTTGTGGGAAGCGGCAGTGTAATCCACACAAAGAGGCGTAGGGCGCGCAACGTT
GGGAGGTCGTTGTCGGCAGGCGGGAGGCTGTGCTTTAGG-GGGGTTCAGGTGAGGCAAGG
CTGTGGGGTAACCGTAGGGGAGGCGGGTGAGGCGGATAAGAGGGCTAAGGGTCGGCGGGT
GACGAAGCAGCAGAC
>LN827524
---GTTAGTCATAGTAGCTTAGCTGAACTGGGCCGTGGGGGTCGTCATCATCTCCACCGG
AACCAGAAGTACCCAAAAGCAGTGTAGGAAGGTGTGGATCACCGCCGCCACGGCCGGAAT
CATGACTATGACCGCCGCCACCGTCTG-TCATCGAAGGCGGGCCCCGGTCACCTCCTTTG
TTTT---CAACCTCTTCCGTCAATTCTGGAGGGCCTCCATCATTTCCAGCAGAGTCGCTA
GGGTTATGAGGCAGCGGGTCATGTGGGCCATTGTCATCAGTGTTGTCAGGGCCCTGTGGG
CCATTGTCATCAGTGTTGTCAGGGCCCTGTGGGCCATTGTCATCAGTGTTGTCAG-----
------------------------------------------------------------
-------------------GGTCC----------------TGTGGGCCATTGT-------
-----CATCAGTGTTGTCAGGGTCCTGTGGGCCATTGTCATCAGTGTTGTCAGGGTCCTG
TGGGCCATTGTCAGGACCACCTCC---AGGTGCGCCCAGGTT---TTGAGAGCAGAGTGG
GGGTCCGTCGCCGGCTC---------------CAGTCACGAGCAGGT--GGTGTCTGCCC
------TCGTTGGAGTTAGAGTCAGATTCATGGCTAGAATCATCGGTAGCTTGTTGAGGG
TGCGGGAGGGAGTCATCGTGGTGGTGTTCATCACTGTGTCGTTGTCCATGGTAATACATC
CAGATTAAAATCGCCAGAAACAGGAGGAGCCAAAGGAGATCAACCAATAGAGTCCACCAG
TTTTGTTGTAGATAGAGAGCAATAATGAGCAGGATGAGGTCTAGGAAGAAGGCTAGGAAG
AAGGCCAAAAGCTGCCAGATGGTGG-CACCAAGTCGCCAGAGAATCTCCAATAAGTAGAT
CCAGAGACCTAAGACTGCGTTGAAAA-AAGAGTGTTAGGGTGGGAAAAGTGGGGGTGTGG
TAAATAATTCCTAGGGAATGTTAGATCTTACCAAGTAAGCACCCGAAGATGAACAGCACA
ATTCCAAGGTACAATGCCTGTCCGCGCAAATT-----------------CCAGAGAGCGA
TGAGCAGGAGGGTGACTGGGGGAAGAGGAGAAAGTGCGTTAGAGAAGGAAGAGTAAGGGA
AAGGGGGTG--TGGGGCAAAGGGTGTAATACTTACTCATCAGTAGGAGTAGACAAAGGGC
TCCAAGTGGACAGAGAAGGTCTCTTCTGAAGATAAAGATGATCAAAATTATAATTATAAG
CATGAG--------------AGCAAAGGAA--TAGAGGACAAGGAGGGCTCCTCCAGTCC
AGTCACTCATAACGATGTACAGCCAAAACATTAGCGCCAAGAGGAGGAGAAGGAGAGCAA
GGCCTAGGGAAGAGGA-GAGGGGGGGTCGTCGAGGGGGCCGTCGCGGGCCCGGTGGGCCC
CTCTCAAGGTCGTGTTCCATCCTCAGGGCAGTGTGTCAGGAGCAAGGCA---GTTGAG--
-----GAAAGAAGGGGGCAGAGCAGTGTGAGAG-GCTTATGTAGGGCGGCTACGTCAGAG
TAACGCGTGTTTCTTGGGATGTAGGCCCG-GGGGGATTTGCGGGGTCTGCCGGAGGCAGT
ACGGGTACAGATTTCCCGAAAGCGGCGGTGTGTGTGTGCATGTAAGCGTAAAAAGGGGAA
GTCGAAAGCGTGTGTTTGTGTTAGAAAAGCGGGTCCCCG--GGGGGCAAGCTGTGGGAAT
GCGGTGGCCAAGTGCAGCAGGAAATGGAA--AGGCAGTGCGGCAATCAGAAGGGGGAGTG
CGTAGTGTTGTGGGAAGAGGCAGTGTAATCTGCACAAAGAGGCGCGGGGCGCGCAACGTT
GGGAGGTCGTTGGCGGCAGGCGGGAGGCCGTGCTTTAGG-GGGGTTCAGGTGAGGCAAGG
CTGTGGGGTAACCGTAGGGGAGGCGGGTGAGGCGGCTCAGAGGGCTAAGGGTCGGCGGGT
GACGAAGCAGCAGAC
>LN827523
---GTTAGTCATAGTAGCTTAGCTGAACTGGGCCGCGGGGGTCGTCATCATCTCCACCGG
AACCAGAAGTACCCAAAAGCAGCGTAGGAAGGGGTGGATCACCGCCGCCATTGCCGGAAT
CATGACTATGACCGCCGCCACCGTCTG-TCATCGGAGGCGGGCCCTGGTCACCTCGTTTG
TTTT---CAACCTCTTCCGTCAATGTTGGAGGGCCTCCATCATTTCCAGCAGGGTCGCTA
GGGTTATGAGGCTGCGGGTCATGTGGGCCATTGTCATCAGTGTTGTCAGGGTCCTGTGGG
CCATTGTCATCAGTGTTGTCAGGG------------------------------------
------------------------------------------------------------
-------------------------------------TCCTGTGGGCCATTGT-------
-----CATCAGTGTTGTCAGGGTCCTGTGGGCCATTGTCATCAGTGTTGTCAGGGTCCTG
TGGGCCATTGTTAGGACCACCTCC---AGGAGCGCCTAGGTT---TTGAGAGCAGAGTGG
GGGTCCGTCACCGGCTC---------------CACTCACGAGCAGGT--GGTGTCTGCCC
------TCGTTGGAGTTAGAGTCAGATTCATGGCTAGAATCGTCGGTAGCTTGTTGAGGG
TGCGGGAGTGAGTCATCGTGGTGGTGTTCATCAGTGTGTCGTTGTCCATGGAAATACATC
CAGATTAAAATGGCCAGAAACAGGAGGAGCCAAAGGAGATCAACCAATAGAGTCCACCAG
TTTTGTTGTAGATAGAGAGCAATCATAAGCAGGATGATGTCTAGTAAGAAGGCTAGGATG
AAGGCCAAAAGCTGCCAGATGGTGG-CACCAAGCCGCCAGAGAATGTCCAAGAAGTAGAT
CCAGAGACCTAAGACTGCGTTGAAAAAAAGAGTGTTAGGGTTGGAAAAGTGAGGGTGTGG
TAAATAAGTCCTATGGAATGTTAGACCTTACCAAGTAAGCAGGCGAAGATGAACAGCACA
ACTCCAAGGTACAATGCCTGTCCTTGTAAATT-----------------CCAGAGAGCGA
TGAGCAGGAGGGTGACTGGGGAAAGAGGAGAAAGTGCGTTAGACAAGTAAGCGTAAGGGA
AAGGGGGTG--GGGGGCAAAGGGTGTAATACTTACTCATCAGTAGGAGTAGACCAAGGCC
TCCAAGTGGACAGAGAAGGTCTCTTCTGAAGATAAAGATGATGAGAATGATAATAATAAG
CATGAG--------------AGCAAAGGAA--TAGAGGACAAGGAGCGCTCCTCCAGTCC
AGTTACTCATAGTGATATACAGCCATAAGATTAGCGCCAGGAGCAGGAGAAGGAGAGCAA
GGGAAATGGAAGAGGA-GGGGGGGGGTCGTAGAGGGGGCCGTTGCGGGCCCGGTGGGCCC
CTCTCCAGGTCGTGTTCCATGCTCAGGGTAGTGTGGCAGGAGCAAGGCA---ACTGAG--
-----GAAAGAAGCTGACAGAGCAGTGAGAGAG-GCTTATGTAGGCCGCCTACGAGAGAG
TAATGCGTGTTTCTGGGGATGGAGGCCCG-GGGGGATTTGCGGGGTCTGCCGGAGGCAGG
ACGGGCGCAGATTTCCCGAAAGCGGCGTAGTGTGTGTGCATGTAAGCGTAAAAAGAGGAA
GTAGAAAGCGTGTGTTTGTGTTAGAAAAGCGGGTCCCC-G-AGGGGCAAGCTGTGGGAAT
GCGGTGGTAAATCGTAGCAGGAAATGGAA--AGGCAGTGCGGCAATCACAAGGGGGAGTG
AGCAGTGTTGTGGGAAGCGGCAGTGTAATCCACACAAAGAGGCGTAGGGCGCGCAACGTT
GGGAGGTCGTTGTCGGCAGGCGGGAGGCTGTGCTTTAGG-GGGGTTCAGGTGAGGCAAGG
CTGTGGGGTAACCGTAGGGGAGGCGGGTGAGGAGGATAAGAGGGCTAAGGGTCGGCGGGT
GACGAAGCAGCAGAC
>LN827522
---GTTAGTCATAGTAGCTTAGCTGAACTGGGCCGTGGGGGTCGTCATCATCTCCACCGG
AACCAGAAGTACCCAAAAGCAGCGTAGGAAGGTGTGGATCACC-----------------
-------------GCCGCCACCGTCTG-TCATCGAAGGCGGGCCCCGGTCACCTCCTTTG
TTTT---CAACCTCTTCCGTCAAATTTGGAGGGCCTCCATCATTTCCAGCAGAGTCGCTA
GGGTTATGAGGCAGCGGGTCATGTGGGCCATTGTCATCAGTGTTGTCAGGGTCCTGTGGG
CCATTGTCATCAGTGTTGTCAGGGTCCTGTGGGCCATTGTCATCAGTGTTGTCAGGGTCC
TGTGGGCCATTG------------------------------------------------
------------------TCATCAGTGTT-GTCAGGGTCCTGTGGGCCATTGT-------
-----CATCAGTGTTGTCAGGGTCCTGTGGGCCATTGTCATCAGTGTTGTCAGGGTCCTG
TGGGCCATTGTCAGGACCACCTCC---AGGTGCGCCTAGGTT---TTGAGAGCAGAGTGG
GGGTCCGTCGCCGGCCC---------------CACTCACGAGCAGGT--GGTGTCTGCCC
------TCGTTGGAGTTAGAGTCAGATTCATGGCTAGAATCGTCGGTAGCTTGTTGAGGG
TGCGGGAGGGAGTCATCGTGGTGGTGTTCATCAGTGTGTCGTGGTCCATGATAATACATC
CAGATTAAAATGGCCAGAAACAGGAGGAGCCAAAGGAGATCAACCAATAGAGTCCACCAG
TTTTGTTGTAGATAGAGAGCAATAATAAGCAGGATGATGGCTAGGAAGAAGGCTAGGATG
AAGGCCAAAAGCTGCCAGATGGTGG-CACCAAGCCCCCAGAGAATCTCCAAGAAGTAGAT
CCAGAGACCTAAGACTGCGTTGAAAAAAAGAGTGTTAGGGCTGGAAAGGTGAGGGTGTGG
TAAATAAGTCCTAGGGAATGTTAGATCTTACCAAGTAAGCAGCCAAAGATGAACAGCACA
ATTCCAAGGTACAATGCCTGTCCGTGCAAATT-----------------CCAGAGAGCGA
TGAGCAGGAGGGTGACTGGGGAAAGAGGAGAAAGTGCGTTAGAGAAGGAAGCGTAAGGGA
AAGGGGGTGG-GGGGGCAAAGGGTGTAATACTTACTCATCAGTAGGAGTAGACCAAGGCC
TCCAAGTGGACAGAGAAGGTCTCTTCTGAAGATAAAGATGATGAGAATGATAATAATAAG
CATGAG--------------AGCAAAGGAA--TAGAGGACAAGGAGCGCTCCTCCAGTCC
AGTTACTCATAACGATATACAGCCAGAACAGTAGCGCCAAGAGCAGGAGAAGGAGAGCAA
GGCCTAGGGAAGAGGA-GAGGGGGGGTCCTCGAGGGGGCCGTCGCGGGCCCGGTGGGCCC
CTCTCAAGGTCGTGTTCCATCCTCAGGGCAGTGTGTCAGGAGCAAGGCA---GTTGAG--
-----GAAAGAAGGGGGCAGAGCAGTGTGAGAG-GCTTATGTAGGGCGGCTACGTCAGAG
TAACGCGTGTTTCTTGGGATGTAGGCCCG-GGGGGATTTGCGGGGTCTGCCGGAGGCAGT
ACGGGTACAGATTTCCCGAAAGCGGCGGTGTGTGTGTGCATGTAAGCGTAAAAAGGGGAA
GTAGAAAGCGTGTGTTTGTGTTAGAAAAGCGGGTCCCCG--GGGGGCAAGCTGTGGGAAT
GCGGTGGCCAAGTGCAACAGGAAATGGAA--AGGCAGTGCGGCAATCAGAAGGGGGAGTG
CGTAGTGTTGTGGGAAGCGGCAGTGTAATCTGCACAAAGAGGCGCGGGGCGCGCAACGTT
GGGAGGTCGTTGGCGGCAGGCGGGAGGCCGTGCTTTAGG-GGGGTTCAGGTGAGGCAAGG
CTGTGGGGTAACCGTAGGGGAGGCGGGTGAGGCGGCTAAGAGGGCTAAGGGTCGGCGGGT
GACGAAGCAGCAGAC
>LN824226
---GTTAGTCATAGTAGCTTAGCTGAACTGGGCCGTGGGGGTCGTCATCATCTCCACCGG
AACCAGAAGTACCCAAAAGCAGCGTAGGAAGGTGTGGATCACCGC---------------
---------------CGCCACCGTCTG-TCATCGAAGGCGGGCACCGGTCACCTCCTTTG
TTTT---CAACGTCTTCCGTCAAATTTGGAGGGCCTCCATCATTTCCAGCAGAGTCGCTA
GGGTTATGAGGCAGCGGGTCATGTGGGCCATTGTCATCAGTGTTGTCAGGGTCCTGTGGG
CCATTGTCATCAGTGTT-------------------------------------------
------------------------------------------------------------
------------------------------------------------------------
---------------GTCAGGGTCCTGTGGGCCATTGTCATCAGTGTTGTCAGGGTCCTG
TGGGCCATTGTCAGGACCACCTCC---AGGTGCGCCGAGGTT---TTGAGAGCAGAGTGG
GGGTCCGTCGCCGGCCC---------------CACTCACGAGCAGGT--GGTGTCTGCCG
------TCGTTGGAGTTAGAGTCAGATTCATGGCTAGAATCGTCGGTAGCTTGTTGAGGG
TGCGGGAGGGAGTCATCGTGGTGGTGTTCATCAGTGTGTCGTGGTCCATGATAATACATC
CAGATTAAAATGGCCAGAAACAGGAGGAGCCAAAGGAGATCAACCAATAGAGTCCACCAG
TTTTGTTGTAGATAGAGAGCAATAATGAGCAGGATGAGGTCTAGGAAGAAGGCTAGGAAG
AAGGCCAAAAGCTGCCAGATGGTGG-CACCAAGTCGCCAGAGAATCTCCAATAAGTAGAT
CCAGAGACCTAAGACTGCGTTGAAAA-AAGAGTGTTAGGGTTGGAAAAGTGGGGGTGTGG
TAAATAATTCCTAGGGAATGTTAGATCTTACCAAGTAAGCACCCGAAGATGAACAGCACA
ATTCCAAGGTACAATGCCTGTCCGTGCAAATT-----------------CCAGAGAGCGA
TGAGCAGGAGGGTGACTGGGGAAAGAGGAGAAAGTGCGTTAGAGAAGGAAGAGTAAGGGA
AAGGGGGTG--TGGGGCAAAGGGTGTAATACTTACTCATCAGTAGGAGTAGACAAAGGGC
TCCAAGTGGACAGAGAAGGTCTCTTCTGAAGATAAAGATGATCAAAATTATAATGATAAG
CATGAG--------------AGCAAAGGAA--TAGAGGACAAGGAGGGCTCCTCCAGTCC
AGTCACTCATAACGATGTACAGCCAAAACAGTAGCGCCAAGAGGAGGAGAAGGAGAGCAA
GGCCTAGGGAAGAGGA-GAGGGGGGGTCCTCGAGGGGGCCGTCGCGGGCCCGGTGGGCCC
CTCTCAAGGTCGTGTTCCATCCTCAGGGCAGTGTGTCAGGAGCAAGGCA---GTTGAG--
-----GAAAGAAGGGGGCAGAGCAGTGTGAGAG-GCTTATGTAGGGCGGCTACGTCAGAG
TAACGCGTGTTTCTTGGGATGTAGGCCCG-GGGGGATCTGCGGGGTCTGCCGGAGGCAGT
ACGGGTACAGATTTCCCGAAAGCGGCGGTGTGTGTGTGCATGTAAGCGTAAAAAGGGGAA
GTAGAAAGCGTGTGTTAGTGTTAGAAAAGCGGGTCCCC-G-GGGTGCAAGCTGTGGGACT
GTGGTGGGCAAGTGCAGCAGGAAATGGAA--AGGCAGTGCGGCAATCACAAGGGGGAGTG
CGTAGTGTTGTGGGAAGCGGCAGTGTAATCCGCACAAAGAGGCGCGGGGCGCGCAACGTT
GGGAGGTCGTCGGCGGCAGGCGGGAGGCCGTGCTTTAGG-GGGGTTCAGGTGAGGCAAGG
CTGTGGGTTAACCGTAGGGGAGGTGGGTGAGGCGGCTAAGAGGGCTAAGGGTCGGCGGGT
GACGAAGCAGCAGAC
>LN824225
---GTTAGTCATAGTAGCTTAGCTGAACTGGGCCGTGGGGGTCGTCATCATCTCCACCGG
AACCAGAAGTACCCAAAAGCAGCGTAGGAAGGTGTGGATCACC-----------------
-------------GCCGCCACCGTCTG-TCATCGAAGGCGGGCCCCGGTCACCTCCTTTG
TTTT---CAACCTCTTCCGTCAAATTTGGAGGGCCTCCATCATTTCCAGCAGAGTCGCTA
GGGTTATGAGGCAGCGGGTCATGTGGGCCATTGTCATCAGTGTTGTCAGGGTCCTGTGGG
CCATTGTCATCAGTGTTGTCAGGGTCCTGTGGGCCATTGTCATCAGT-------------
------------------------------------------------------------
--------------------------GTT-GTCAGGGTCCTGTGGGCCATTGT-------
-----CATCAGTGTTGTCAGGGTCCTGTGGGCCATTGTCATCAGTGTTGTCAGGGTCCTG
TGGGCCATTGTCAGGACCACCTCC---AGGTGCGCCTAGGTT---TTGAGAGCAGAGTGG
GGGTCCGTCGCCGGCCC---------------CACTCACGAGCAGGT--GGTGTCTGCCC
------TCGTTGGAGTTAGAGTCAGATTCATGGCTAGAATCGTCGGTAGCTTGTTGAGGG
TGCGGGAGGGAGTCATCGTGGTGGTGTTCATCAGTGTGTCGTGGTCCATGATAATACATC
CAGATTAAAATGGCCAGAAACAGGAGGAGCCAAAGGAGATCAACCAATAGAGTCCACCAG
TTTTGTTGTAGATAGAGAGCAATAATAAGCAGGATGATGGCTAGGAAGAAGGCTAGGATG
AAGGCCAAAAGCTGCCAGATGGTGG-CACCAAGCCCCCAGAGAATCTCCAAGAAGTAGAT
CCAGAGACCTAAGACTGCGTTGAAAAAAAGAGTGTTAGGGCTGGAAAGGTGAGGGTGTGG
TAAATAAGTCCTAGGGAATGTTAGATCTTACCAAGTAAGCAGCCAAAGATGAACAGCACA
ATTCCAAGGTACAATGCCTGTCCGTTCAAATT-----------------CCAGAGAGCGA
TGAGCAGGAGGGTGACTGGGTAAAGAGGAGAAAGTGCGTTAGAGAAGGAAGCGTAAGGGA
AAGGGGGTGG-GGGGGCAAAGGGTGTAATACTTACTCATCAGTAGGAGTAGACCAAGGCC
TCCAAGTGGACAGAGAAGGTCTCTTCTGAAGATAAAGATGATGAGAATGATAATAATAAG
CATGAG--------------AGCAAAGGAA--TAGAGGACAAGGAGCGCTCCTCCAGTCC
AGTTACTCATAACGATATACAGCCAGAACAGTAGCGCCAAGAGCAGGAGAAGGAGAGCAA
GGCCTAGGGAAGAGGA-GAGGGGGGGTCCTCGAGGGGGCCGTCGCGGGCCCGGTGGGCCC
CTCTCAAGGTCGTGTTCCATCCTCAGGGCAGTGTGTCAGGAGCAAGGCA---GTTGAG--
-----GAAA---GGGGGCAGAGCAGTGTGAGAG-GCTTATGTAGGGCGGCTACGTCAGAG
TAACGCGTGTTTCTTGGGATGTAGGCCCG-GGGGGATTTGCGGGGTCTGCCGGAGGCAGT
ACGGGTACAGATTTCCCGAAAGCGGCGGTGTGTGTGTGCATGTAAGCGTAAAAAGGGGAA
GTAGAAAGCGTGTGTTTGTGTTAGAAAAGCGGGTCCCCG--GGGGGCAAGCTGTGGGAAT
GCGGTGGCCAAGTGCAACAGGAAATGGAA--AGGCAGTGCGGCAATCAGAAGGGGGAGTG
CGTAGTGTTGTGGGAAGCGGCAGTGTAATCTGCACAAAGAGGCGCGGGGCGCGCAACGTT
GGGAGGTCGTTGGCGGCAGGCGGGAGGCCGTGCTTTAGG-GGGGTTCAGGTGAGGCAAGG
CTGTGGGGTAACCGTAGGGGAGGCGGGTGAGGCGGCTAAGAGGGCTAAGGGTCGGCGGGT
GACGAAGCAGCAGAC
>LN824224
---GTTAGTCATAGTAGCTTAGCTGAACTGGGCCGTGGGGGTCGTCATCATCTCCACCGG
AACCAGAAGTACCCAAAAGCAGCGTAGGAAGGTGTGGATCACC-----------------
-------------GCCGCCACCGTCTG-TCATCGAAGGCGGGTCCCGGTCACCTCCTTTG
TTTT---CAACCTCTTCCGTCAAATTTGGAGGGCCTCCATCATTTCCAGCAGAGTCGCTA
GGGTTATGAGGCAGCGGGTCATGTGGGCCATTGTCATCAGTGTTGTCAGGGTCCTGTGGG
CCATTGTCATCAGTGTTGTCAGGGTCCTGTGGGCCATT----------------------
------------------------------------------------------------
---------------------------------------------------GT-------
-----CATCAGTGTTGTCAGGGTCCTGTGGGCCATTGTCATCAGTGTTGTCAGGGTCCTG
TGGGCCATTGTCAGGACCACCTCC---AGGTGCGCCTAGGTT---TTGAGAGCAGAGTGG
GGGTCCGTCGCCGGCCC---------------CACTCACGAGCAGGT--GGTGTCTGCCC
------TCGTTGGAGTTAGAGTCAGATTCATGGCTAGAATCGTCGGTAGCTTGTTGAGGG
TGCGGGAGGGAGTCATCGTGGTGGTGTTCATCAGTGTGTCGTGGTCCATGATAATACATC
CAGATTAAAATGGCCATAAACAGGAGGAGCCAAAGGAGATCAACCAATAGAGTCCACCAG
TTTTGTTGTAGATAGAGAGCAATAATAAGCAGGATGATGGCTAGGAAGAAGGCTAGGATG
AAGGCCAAAAGCTGCCAGACGGTGG-CACCAAGCCGCCAGAGAATCTCCAAGAAGTAGAT
CCAGAGACCTAAGACTGCGTTGAAAAAAAGAGTGTTAGGGCTGGAAAGGTGAGGGTGTGG
TAAATTAGTCCTAGGGAATGTTAGATCTTACCAAGTAAGCAGCCAAAGATGAACAGCAGA
ATTCCAAGGTACAATGCCTGTCCGTGCAAATT-----------------CCAGAGAGCGA
TGAGTAGGAGGGTGACTGGGGAAAGAGGAGAAAGTGCGTTAGAGAAGGAAGCGTAAGGGA
AAGGGGGTG--GGGGGCAAAGGGTGTAATACTTACTCATCAGTAGGAGTAGACCAAGGCC
TCCAAGTGGACAGAGAAGGTCTCTTCTGAAGATAAAGATGATGAGAATGATAATAATAAG
CATGAG--------------AGCAAAGGAA--TAGAGGACAAGGAGCGCTCCTCCAGTCC
AGTTACTCATAACGATATACAGCCAGAACAGTAGCGCGAAGAGCAGGAGAAGGAGAGCAA
GGCCTATGGAAGAGGA-GAGGGGGGGTCCTAGAGGGGGCCGTGGCGGGCCCGGTGGGCCC
CTCTCAAGGTCGCGTTCCATGGTCAGGGTAGTGTGGCAGGAGCAAGGCA---ACTGAG--
-----GAAAGAAGCTGACAGAGCAGTGACAGAG-GCTTATGTAGGCCGCCTACGAGAGAG
TAACGCGTGTTTCTGGGGATGGAGGCCCG-GGGGGATTTGCGGGGTCTGCCGGAGGCAGT
ACGGGCGCCGCTTTCCCGAAAGCGGCGTAGTGTGTGTGCATGTAAGCGTTAAAAGAGGAA
GTAGAAAGCGTGTGTTTGTGTTAGAAAAGCGAGTCCCCG--AGGGGCAAGCTGTGGGAAT
GCGGTGGTAAAGCGTAGCAGGAAATGGAA--AGGCAGTGCGGCAATCACAAGGGGGAGTG
AGCAGTGTTGTGGGAAGCGGCAGTGTAATCCACACAAAGAGGCGTAGGGCGCGCAACGTT
GGGAGGTTGTTGTCGGCAGGCGGGAGGCTGTGCTTTAGG-GGGGTTCAGGTGAGGCAAGG
CTGTGGGGTAACCGTAGGGGAGGCGGGTGAGGCGGATAAGAGGGCTAAGGGTCGGCGGGT
GACGAAGCAGCAGAC
>LN824209
---GTCAGTCATAGTAGCTTAGCTGAACTGGGCCGTGGGGGTCGTCATCATCTCCACCGG
AACCAGAAGTACCCAAAAGCAGCGTAGGAAGGTGTGGATCACC-----------------
-------------GCCGCCACCGTCTG-TCATCGAAGGCGGGCCCCGGTCACCTCCTTTG
TTTT---CAACCTCTTCCGTCAAATTTGGAGGGCCTCCATCATTTCCAGCAGAGTCGCTA
GGGTTATGAGGCAGCGGGTCATGTGGGCCATTGTCATCAGTGTTGTCAGGGTCCTGTGGG
CCATTGTCATCAGTGTTGTCAGGGTCCTGTGGGCCATTGTCATCAGTGTTGTCAG-----
------------------------------------------------------------
-----------------------------------GGTCCTGTGGGCCATTGT-------
-----CATCAGTGTTGTCAGGGTCCTGTGGGCCATTGTCATCAGTGTTGTCAGGGTCCTG
TGGGCCATTGTCAGGACCACCTCC---AGGTGCGCCTAGGTT---TTGAGAGCAGAGTGG
GGGTCCGTCGCCGGCCC---------------CACTCACGAGCAGGT--GGTGTCTGCCC
------TCGTTGGAGTTAGAGTCAGATTCATGGCTAGAATCGTCGGTAGCTTGTTGAGGG
TGCGGGAGGGAGTCATCGTGGTGGTGTTCATCAGTGTGTCGTGGTCCATGATAATACATC
CAGATTAAAATGGCCATAAACAGGAGGAGCCAAAGGAGATCAACCAATAGAGTCCACCAG
TTTTGTTGTAGATAGAGAGCAATAATAAGCAGGATGATGGCTAGGAAGAAGGCTAGGATG
AAGGCCAAAAGCTGCCAGATGGTGG-CACCAAGTCGCCAGAGAATCTCCAAGAAGTAGAT
CCAGAGACCTAAGACTGCGTTGAAAAAAAGAGTGTTAGGGCTGGAAAGGTGAGGGTGTGG
TAAATAAGTCCTAGGGAATGTTAGATCTTACCAAGTAAGCAGCCAAAGATGAACAGCACA
ATTCCAAGGTACAATGCCTGTCCGTGCAAATT-----------------CCAGAGAGCGA
TGAGTAGGAGGGTGACTGGGGAAAGAGGAGAAAGTGCGTTAGAGAAGGAAGCGTAAGGGA
AAGGGGGTG--GGGGGCAAAGGGTGTAATACTTACTCATCAGTAGGAGTAGACCAAGGCC
TCCAAGTGGACAGAGAAGGTCTCTTCTGAAGATAAAGATGATGAGAATGATAATAATAAG
CATGAG--------------AGCAAAGGAA--TAGAGGACAAGGAGCGCTCCTCCAGTCC
AGTTACTCATAACGATATACAGCCAGAACAGTAGCGCCAAGAGCAGGAGAAGGAGAGCAA
GGCCTATGGAAGAGGA-GAGGGGGGGTCCTAGAGGGGGCCGTGGCGGGCCCGGTGGGCCC
CTCTCAAGGTCGCGTTCCATGGTCAGGGTAGTGTGGCAGGAGCAAGGCA---ACTGAG--
-----GAAAGAAGCTGACAGAGCAGTGACAGAG-GCTTATGTAGGCCGCCTACGAGAGAG
TAACGCGTGTTTCTGGGGATGGAGGCCCG-GGGGGATTTGCGGGGTCTGCCGGAGGCAGT
ACGGGCGCCGCTTTCCCGAAAGCGGCGTAGTGTGTGTGCATGTAAGCGTTAAAAGAGGAA
GTAGAAAGCGTGTGTTTGTGTTAGAAAAGCGAGTCCCCG--AGGGGCAAGCTGTGGGAAT
GCGGTGGTAAAGCGTAGCAGGAAATGGAA--AGGCAGTGCGGCAATCACAAGGGGGAGTG
AGCAGTGTTGTGGGAAGCGGCAGTGTAATCCACACAAAGAGGCGTAGGGCGCGCAACGTT
GGGAGGTCGTTGTCGGCAGGCGGGAGGCTGTGCTTTAGG-GGGGTTCAGGTGAGGCAAGG
CTGTGGGGTAACCGTAGGGGAGGCGGGTGAGGCGGATAAGAGGGCTAAGGGTCGGCGGGT
GACGAAGCAGCAGAC
>LN824208
---GTTAGTCATAGTAGCTTAGCTGAACTGGGCCGTGGGGGTCGTCATCATCTCCACCGG
AACCAGAAGTACCCAAAAGCAGCGTAGGAAGGTGTGGATCACC-----------------
-------------GGCGCCCCCGTCTG-TCATCGAAGGCGGGCCCCGGTCACCTCCTTTG
TTTT---CAAGCTCATCCGTCAAATTTGGAGGGCCTCCATCATTTCCAGCAGAGTCGCTA
GGGTTATGAGGCAGCGGGTCATGTGGGCCATTGTCATCAGTGTTGTCAGGGTCCTGTGGG
CCATTGTCATCAGTGTTGTCAGGGTCCTGTGGGCCATT----------------------
------------------------------------------------------------
---------------------------------------------------GT-------
-----CATCAGTGTTGTCAGGGTCCTGTGGGCCATTGTCATCAGTGTTGTCAGGGTCCTG
TGGGCCATTGTCAGGACCACCTCC---AGGTGCGCCTAGGTT---TTGAGAGCAGAGTGG
GGGTCCGTCGCCGGCCC---------------CACTCACGAGCAGGT--GGTGTCTGCCC
------TCGTTGGAGTTAGAGTCAGATTCATGGGTAGAATCGTCGGTAGCTTGTTGAGGG
TGCGGGAGGGAGTCATCGTGGTGGTGTTCATCAGTGTGTCGTGGTCCATGATAATACATC
CAGATTAAAATGGCCATAAACAGGAGGAGCCAAAGGAGATCAACCAATAGAGTCCACCAG
TTTTGTTGTAGATAGAGAGCAATAATAAGCAGGATGATGGCTAGGAAGAAGGCTAGGATG
AAGGCCAAAAGCTGCCAGATGGTGG-CACCAAGCCGCCAGAGAATCTCCAAGAAGTAGAT
CCAGAGACCTAAGACTGCGTTGAAAAAAAGAGTGTTAGGGCTGGAAAGGTGAGGGTGTGG
TAAATAAGTCCTAGGGAATGTTAGATCTTACCAAGTAAGCAGCCAAAGATGAACAGCACA
ATTCCAAGGTACAATGCCTGTCCGTGCAAATT-----------------CCAGAGAGCGA
TGAGTAGGAGGGTGACTGGGGAAAGAGGAGAAAGTGCGTTAGAGAAGGAAGCGTAAGGGA
AAGGGGGTG--GGGGGCAAAGGGTGTAATACTTACTCATCAGTAGGAGTAGACCAAGGCC
TCCAAGTGGACAGAGAAGGTCTCTTCTGAAGATAAAGATGATGAGAATGATAATAAGAAG
CATGAG--------------AGCAAAGGAA--TAGAGGACAAGGAGCGCTCCTCCAGTCC
AGTTACTCATAACGATATACAGCCAGAACAGTAGCGCCAAGAGAAGGAGAAGGAGAGCAA
GGCCTATGGAAGAGGA-GAGGGGGGGTCCTAGAGGGGGCCGTGGCGGGCCCGGTGGGCCC
CTCTCAAGGTCGCGTTCCATGGTCAGGGTAGTGTGGCAGGAGCAAGGCA---ACTGAG--
-----GAAAGAAGCTGACAGAGCAGTGACAGAG-GCTTATGTAGGCCGCCTACGAGAGAG
TAACGCGTGTTTCTGGGGATGGAGGCCCG-GGGGGATTTGCGGGGTCTGCCGGAGGCAGT
ACGGGCGCCGCTTTCCCGAAAGCGGCGTAGTGTGTGTGCATGTAAGCGTTAAAAGAGGAA
GTAGAAAGCGTGTGTCTGTGTTAGAAAAGCGAGTCCCCG--AGGGGCAAGCTGTGGGAAT
GCGGTGGTAAAGCGTAGCAGGAAATGGAA--AGGCAGTGCGGCAATCACAAGGGGGAGTG
AGCAGTGTTGTGGGAAGCGGCAGTGTAATCCACACAAAGAGGCGTAGGGCGCGCAACGTT
GGGAGGTCGTTGTCGGCAGGCGGGAGGCTGTGCTTTAGG-GGGGTTCAGGTGAGGCAAGG
CTGTGGGGTAACCGTAGGGGAGGCGGGTGAGGCGGATAAGAGGGCTAAGGGTCGGCGGGT
GACGAAGCAGCAGAC
>LN824207
---GTTAGTCATAGTAGCTTAGCTGAACTGGGCCGTGGGGGTCGTCATCATCTCCACCGG
AACCAGAAGTACCCAAAAGCAGCGTAGGAAGGTGTGGATCACCGC---------------
---------------CGCCACCGTCTG-TCATCGAAGGCGGGCCCCGGTCACCTCCTTTG
TTTT---CAACCTCTTCCGTCAAATTTGGAGGGCCTCCATCATTTCCAGCAGAGTCGCTA
GGGTTATGAGGCAGCGGGTCATGTGGGCCATTGTCATCAGTGTTGTCAGGGTCCTGTGGG
CCATTGTCATCAGTGTTGTCAGGGTCCTGAGGCAGC------------------GGGTCA
TGTGGGCCAT--------------------------------------------------
----------------TGTCATCAGTGTT-GTCAGGGTCCTGTGGGCCATTGT-------
-----CATCAGTGTTGTCAGGGTCCTGTGGGCCATTGTCATCAGTGTTGTCAGGGTCCTG
TGGGCCATTGTCAGGACCACCTCC---AGGTGCGCCTAGGTT---TTGAGAGCAGAGTGG
GGGTCCGTCGCCGGCTC---------------CACTCACGAGCAGGT--GGTGTCTGCCC
------TCGTTGGAGTTAGAGTCAGATTGATTGCTAGAATCATCGGTCGCTTGTTGAGGG
TGCGGGAGGGAGTCATCGTGGTGGTGTTCATCACTGTGTCGTTGTCCATGGTAATACATC
CAGATTAAAATCGCCAGAAACAGGAGGAGCCAAAGGAGATCAACCAATAGAGTCCACCAG
TTTTGTTGTAGATAGAGAGCAATAATGAGCAGGAGGATGTCTAGGAAGAAGGCTAGGAAG
AAGGCCAAAAGCTGCCAGATGGTGG-CACCAAGTCGCCAGAGAATCTCCAAGAAGTAGAC
CCAGATACCTAAGACTGCGTTGAAAAAAAGAGTGTTAGGGTTGGAAAAGTGGGGATGTGG
TAAATAAGTCCTAGGGAATGTTAGATCTTACCAAGTAAGCACCCGAAGATGAACAGCACA
ATTCCAAGGTACAATGCCTGTCCGTGCAAATT-----------------CCAGAGAGCGA
TGAGCAGGAGGGTGACTGGGGAAAGAGGAGAAAGTGCGTTAGAGAAGGAAGAGTAAGGGA
AAGGGGGTG--TGGGGCAAAGGGTGTAATACTTACTCATCAGTAGGAGTAGACAAAGGGC
TCCAAGTGGACAGAGAAGGTCTCTTCTGAAGATAAAGATGATCAAAATGATAATCACAAG
CATGAG--------------AGCAAAGGCA--TAGAGGACAAGGAGGGCTCCTCCAGTCC
AGTTACTCATAATGATGTACAGCCAAAACAGTAGCGCCAAGAGCAGGAGAAGGAGAGCAA
GGCCTATGGAAGAGGA-GAGGGGGGGTCCTCGAGGGGGCCGTCGCGGGCCCGGTGGGCCC
CTCTCAAGGTCCAGGTCCATGCTCAGGGCAGTGTGTCAGGAGCCAGGCA---GTTGAG--
-----GAAAGAAGGGGGCAGAGTAGTGTGAGAG-GCTTATGTAGGGCGGCGACGTGAGAG
TTACGCGTGTTTCTGGGGATGTAGGCCCG-GGGGGATTTGCGGGGTCTGCCGGAGGCAGT
ACGGGTGCAGATTTCCCGAAAGCGGCGGTGTGTGTGTGCATGTAAGCGTAAAAAGGGGAA
GTAGGAAGCGTGTGTTAGTGTTAGAAAAGCGGGTCCCC-G-GGGGGCAAGCTGTGGGAAT
GTGGTGGGCAAGTGCAGCAGGAAATGGAA--AGGCAGTGCGGCAATCACAAGGGGGAGTG
CGTAGTGTTGTGGGAAGCGGCAGTGTAATCCGCACAAAGAGGCGCGGGGCGCGCAACGTT
GGGAGGTCGTCGGCAGCAGGCGGGAGGCCGTGTTTTAGG-GGGGTTCAGGTGAGGCAAGG
CTGTGGGTTCACCGTAGGGGAGGTGGGTGAGGCGGCTAAGAGGGCTAAGGGTCGGCGGGT
GACGAAGCAGCAGAC
>LN824205
---GTTAGTCATAGTAGCTTAGCTGAACTGGGCCGTGGGGGTCGTCATCATCTCCACCGG
AACCAGAAGTACCCAAAAGCAGTGTAGGAAGGTGTGGATCACCGCCGCCACGGCCGGAAT
CATGACTATGACCGCCGCCACCGTCTG-TCATCGAAGGCGGGCCCCGGTCACCTCCTTTG
TTTT---CAACCTCTTCCGTCAATTCTGGAGGGCCTTTATCATTTCCAGCAGAGTCGCTA
GGGTTATGAGGCAGCGGGTCATGTGGGCCATTGTCATCAGTGTTGTCAGGGCCCTGTGGG
CCATTGTCATCAGTGTTGTCAGGGTCCTGTGGGCCATTGTCATCAGTGTTGTCAG-----
------------------------------------------------------------
-------------------GGTCC----------------TGTGGGCCATTGT-------
-----CATCAGTGTTGTCAGGGTCCTGTGGGCCATTGTCATCAGTGTTGTCAGGGTCCTG
TGGGCCATTGTCAGGACCACCTCC---AGGTGCGCCTAGGTT---TTGAGAGCAGAGTGG
GGGTCCGTCGCCGGCTC---------------CAGTCACGAGCAGGT--GGTGTCTGCCC
------TCGTTGGAGTTAGAGTCAGATTCATGGCTAGAATCATCGGTAGCTTGTTGAGGG
TGCGGGAGGGAGTCATCGTGGTGGTGTTCATCACTGTGTCGTTGTCCATGGTAATACATC
CAGATTAAAATCGCCAGAAACAGGAGGAGCCAAAGGAGATCAACCAATAGAGTCCACCAG
TTTTGTTGTAGATAGAGAGCAATAATGAGCAGGATGAGGTCTAGGAAGAAGGCTAGGAAG
AAGGCCAAAAGCTGCCAGATGGTGG-CACCAAGTCGCCAGAGCATCTCCAATAAGTAGAA
CCAGATACCTAAGACTGCGTTGAAAA-AAGAGTGTCAGGGTTGGGAAAGTGGGGGTGTGG
TAAATAATTCCTAGGGAATGTTAGATCTTACCAAGTAAGCACCCGAAGATGAACAGCACA
ATTCCAAGGTACAATGCCTGTCCTTGCAAATT-----------------CCAGAGAGCGA
TGAGCAGGAGGGTGACTGGGGAAAGAGGAGAAAGTGCGTTAGAGAAGGAAGAGTAAGGGA
AAGGGGGTG--TGGGGCAAAGGGTGTAATACTTACTCATCAGTAGGAGTAGACAAAGGGC
TCCAAGTGGACAGAGAAGGTCTCTTCTGAAGATAAAGATGATCAAAATGATAATTATAAG
CATGAG--------------AGCAAAGGAA--TAGAGGACAAGGAGGGGTCCTCCAGTCC
AGTTACTCATAACGATGTACAGCCAAAACAGTAGCGCCAAGAGGAGGAGAAGGAGAGCAA
GGCCTAGGGAAGAGGA-GAGGGGGGGTCCTCGAGGGGGCCGTCGCGGGCCCGGCGGGCCC
CTCTCAAGGTCCAGGTCCATGCTCAGGGCAGTGTGTCAGGAGCAAGGCA---GTTGAG--
-----GAAAGAAGGGGGCAGAGCAGTGTGAGAG-GCTTATGTAGGGCGGCTACGTAAGAG
TAACGCGTGTGTCTTGGGATGTAGGGCCG-GGGGGATTTGCGGGGTCTGCCGGAGGCAGT
ACGGGTACAGATTTCCCGAAAGCGGCGGTGTGTGTGTGCATGTAAGCGTAAAAAGGGGAA
GTAGAAAGCGTGTGTTTGTGTTAGAGAAGCGGGTCCCCG--GGGGGCAAGCTGTGGGAAT
GCGGTGGGCAAGTGCAACAGGAAATGGAA--AGGCAGTGCGGCAATCAGAAGGGGGAGTG
CGTAGTGTTGTGGGAAGCGGCAGTGTAATCCGCACAAAGAAGCGCGGGGCGCGCAACGTT
GGGAGGTCGTTGGCGGCAGGCGGGAGGCCGTGCTTTAGG-GGGGTTCAGGTGAGGCAAGG
CTGTGGGGTAACCGTAGGGGAGGCGGGTGAGGCGGCTAAGAGGGCTAAGGGTCGGCGGGT
GACGAAGCAGCAGAC
>LN824204
---GTTAGTCATAGTAGCTTAGCTGAACTGGGCCGTGGGGGTCGTCATCATCTCCACCGG
AACCAGAAGTACCCAAAAGCAGCGTAGGAAGGTGTGGATCACCGC---------------
---------------CGCCACCGTCTG-TCATCGAAGGCGGGCCCCGGTCACCTCCTTTG
TTTT---CAACCTCTTCCGTCAAATTTGGAGGGCCTCCATCATTTCCAGCAGAGTCGCTA
GGGTTATGAGGCAGCGGGTCATGTGGGCCATTGTCATCAGTGTTGTCAGGGTCCTGTGGG
CCATTGTCATCAGTGTTGTCAGGGTCCTGTGGG---------------------------
------------------------------------------------------------
----------------------------------------------CCATTGT-------
-----CATCAGTGTTGTCAGGGTCCTGTGGGCCATTGTCATCAGTGTTGTCAGGGTCCTG
TGGGCCATTGTCAGGACCACCTCC---AGGTGCGCCTAGGTT---TTGAGAGCAGAGTGG
GGGTCCGTCGCCGGCCC---------------CACTCACGAGCAGGT--GGTGTCTGCCC
------TCGTTGGAGTTAGAGTCAGATTCATGGCTAGAATCGTCGGTAGCTTGTTGAGGG
TGCGGGAGGGAGTCATCGTGGTGGTGTTCATCAGTGTGTCGTGGTCCATGATAATACATC
CAGATTAAAATGGCCAGAAACAGGAGGAGCCAAAGGAGATCAACCAATAGAGTCCACCAG
TTTTGTTGTAGATAGAGAGCAATAATAAGCAGGATGATGGCTAGGAAGAAGGCTAGGATG
AAGGCCAAAAGCTGCCAGATGGTGG-CACCAAGCCCCCAGAGAATCTCCAAGAAGTAGAT
CCAGAGACCTAAGACTGCGTTGAAAAAAAGAGTGTTAGGGCTGGAAAGGTGAGGGTGTGG
TAAATAAGTCCTAGGGAATGTTAGATCTTACCAAGTAAGCAGCCAAAGATGAACAGCACA
ATTCCAAGGTACAATGCCTGTCCGTGCAAATT-----------------CCAGAGAGCGA
TGAGCAGGAGGGTGACTGGGGAAAGAGGAGAAAGTGCGTTAGAGAAGGAAGCGTAAGGGA
AAGGGGGTGG-GGGGGCAAAGGGTGTAATACTTACTCATCAGTAGGAGTAGACCAAGGCC
TCCAAGTGGACAGAGAAGGTCTCTTCTGAAGATAAAGATGATGAGAATGATAATAATAAG
CATGAG--------------AGCAAAGGAA--TAGAGGACAAGGAGCGCTCCTCCAGTCC
AGTTACTCATAACGATATACAGCCAGAACAGTAGCGCCAAGAGCAGGAGAAGGAGAGCAA
GGCCTAGGGAAGAGGA-GAGGGGGGGTCCTCGAGGGGGCCGTCGCGGGCCCGGTGGGCCC
CTCTCAAGGTCGTGTTCCATCCTCAGGGCAGTGTGTCAGGAGCAAGGCA---GTTGAG--
-----GAAAGAAGGGGGCAGAGCAGTGTGAGAG-GCTTATGTAGGGCGGCGACGTCAGAG
TAACGCGTGTTTCTTGGGATGTAGGCCCG-GGGGGATTTGCGGGGTCTGCCGGAGGCAGT
ACGGGTACAGATTTCCCGAAAGCGGCGGTGTGTGTGTGCATGTAAGCGTAAAAAGGGGAA
GTAGAAAGCGTGTGTTTGTGTTAGAAAAGCGGGTCCCC-G-GGGGGCAAGCTGTGGGAAT
GCGGTGGCCAAGTGCAACAGGAAATGGAA--AGGCAGTGCGGCAATGAGAAGGGGGAGTG
CGTAGTGTTGTGGGAAGCGGCAGTGTAATCTGCACAAAGAGGCGCGGGGCGCGCAACGTT
GGGAGGTCGTTGGCGGCAGGCGGGAGGCCGTGCTTTAGG-GGGGTTCAGGTGAGGCAAGG
CTGTGGGGTAACCGTAGGGGAGGCGGGTGAGGCGGCTAAGAGGGCTAAGGGTCGGCGGGT
GACGAAGCAGCAGAC
>LN824203
---GTTAGTCATAGTAGCTTAGCTGAACTGGGCCGTGGGGGTCGTCATCATCTCCACCGG
AACCAGAAGTACCCAAAAGCAGCGTAGGAAGGTGTGGATCACCGCCGCCACGGCCAGAAT
CATGACTATGACCGCCGCCACCGTCTG-TCATCGAAGGCGGGCCCCGGTCACCTCCTTTG
TTTT---CAACCTCTTCCGTCAATTCTGGAGGGCCTCCATCATTTCCAGCAGAGTCGCTA
GGGTTATGAGGCAGCGGGTCATGTGGGCCATTGTCATCAGTGTTGTCAGGGCCCTGTGGG
CCATTGTCATCAGTGTTGTCAGGGCCCTGTGGGCCATTGTC-------------------
------------------------------------------------------------
--------------------ATCAGTGTT-GCCAGGGTCCTGTGGGCCATTGT-------
-----CATCAGTGTTGTCAGGGTCCTGTGGGCCATTGTCATCAGTGTTGTCAGGGTCCTG
TGGGGCATTGTCAGGACCACCTCC---AGGTGCGCCTAGGTT---TTGAGAGCAAAGTGG
GGGTCCGTTGCCGGCTC---------------CAGTCACGAGCAGGT--GGTGTCTGCCC
------TCGTTGGAGTTAGAGTCAGATTCATGGCTAGAATCATCGGTAGCTTGTTGAGGG
TGCGGGAGGGAGTCATCGTGGTGGTGTTCATCACTGTGTCGTTGTCCATGGTAATACATC
CAGATTAAAATCGCCAGAAACAGGAGGAGCCAAAGGAGATCAACCAATAGAGTCCACCAG
TTTTGTTGTAGATAGAGAGCAATAATGAGCAGGATGATGTCTAGGAAGAAGGCTAGGAAG
AAGGCCAAAAGCTGCCAGATGGTGG-CACCAAGTCGCCAGAGAATCTCCAATAAGTAGAT
CCAGATACCTAAGACTGCGTTGAAAA-AAGAGTGTTAGGGTTGGAAAAGTGGGGGTGTGG
TAAATAATTCCTAGGGAATGTTAGATCTTACCAAGTAAGCACCCGAAGATGAACAGCACA
ATTCCAAGGTACAATGCCTGTCCGTGCAAATT-----------------CCAGAGAGCGA
TGAGCAGGAGGGTGACTGGGGAAAGAGGAGAAAGTGCGTTAGAGAAGGAAGAGTAAGGGA
AAGGGGGTG--TGGGGCAAAGGGTGTAGTACTTACTCATCAGTAGGAGTAGACAAAGGGC
TCCAAGTGGACAGAGAAGGTCTCTTCTGAAGATAAAGATGATCAAAATGATAATTATAAG
CATGAG--------------AGCAAAGGAA--TAGAGGACAAGGAGGGCTCCTCCAGTCC
AGTCACTCATAACAATGTACAGCCAAAACAGTAGCGCCAAGAGGAGGAGAAGGAGAGCAA
GGCCTAGGGAAGAGGA-GAGGGGGGGTCCTCGAGGGGGCCGTCGCGGGCCCGGTGGGCCC
CTCTCAAGGTCCCGGTCCATGCTCAGGGCAGTGTGTCAGGAGCAAGGCA---GTTGAG--
-----GAAAGAAGGGGGCAGAGCAGTGTGAGAG-GCTTATGTAGGGCGGCTACGTAAGAG
TAACGCGTGTGTCTTGGGATGTAGGCCCG-GGGGGATTTGCGGGGTCTGCCGGAGGCAGT
ACGGGTACAGATTTCCCGAAAGCGGCGGTGTGTGTGTGTATGGAGGCGTAAAAAGGGGAA
GTAGAAAGCGTGTGTCTGTGTTAGAAAAGCGGGTCCCC-G-GGGGGCAAGCTGTGGGAAT
GCGGTGGCCAAGTGCAACAGGAAATGGAA--AGGCAGTGCGGCAATCACAAGGGGGAGTG
CGTAGTGTTGTGGGAAGCGGCAGTGTAATCCGCACAAAGAGGCGCGGGGCGCGCAACGTT
GGGAGGTCGTTGGCGGCAGGCGGGAGGCCGTGCTTTAGG-GGGGTTCAGGTGAGGCAAGG
CTGTGGGGTAACCGTAGGGGAGGCGGGTGAGGCGGCTAAGAGGGCTAAGGGTCGGCGG--
---------------
>LN824142
---GTTAGTCATAGTAGCTTAGCTGAACTGGGCCGTGGGGGTCGTCATCATCTCCACCGG
AACCAGAAGTACCCAAAAGCAGCGTAGGAAGGTGTGGATCACC-----------------
-------------GCCGCCACCGTCTG-TCATCGAAGGCGGGCCCCGGTCACCTCCTTTG
TTTG---CAACCTCTTCCGTCAAATTTGGAGGGCCTCCATCATTTCCAGCAGAGTCGCTA
GGGTTATGAGGCAGCGGGTCATGTGGGCCATTGTCATCAGTGTTGTCAGGGTCCTGTGG-
------------------------------------------------------------
------------------------------------------------------------
------------------------------------------------------------
------------------------------GCCATTGTCATCAGTGTTGTCAGGGTCCTG
TGGGCCATTGTCAGGACCACCTCC---AGGTGCGCCTAGGTT---TTGAGAGCAGAGTGG
GGGTCCGTCGCCGGCCC---------------CACTCACGAGCAGGT--GGTGTCTGCCC
------TCGTTGGAGTTAGAGTCAGATTCATGGCTAGAATCGTCGGTAGCTTGTTGAGGG
TGCGGGAGGGAGTCATCGTGGTGGTGTTCATCAGTGTGTCGTGGTCCATGATAATACATC
CAGATTAAAATGGCCATAAACAGGAGGAGCCAAAGGAGATCAACCAATAGAGTCCACCAG
TTTTGTTGTAGATAGAGAGCAATAATAAGCAGGATGATGGCTAGGAAGAAGGCTAGGATG
AAGGCCAAAAGCTGCCAGAGGGTGG-CACCAAGCCGCCAGAGAATCTCCAAGAAGTAGAT
CCAGAGACCTAAGACTGCGTTGAAAAAAAGAGTGTTAGGGCTGGAAAGGTGAGGGTGTGG
TAAATAAGTCCTAGGGAATGTTAGATCTTACCAAGTAAGCAGCCAAAGATGAACAGCACA
ATTCCAAGGTACAATGCCTGTCCGTGCAAATT-----------------CCAGAGAGCGA
TGAGTAGGAGGGTGACTGGGGAAAGAGGAGAAAGTGCGTTAGAGAAGGAAGCGTAAGGGA
AAGGGGGTG--GGGGGCAAAGGGTGTAATACTTACTCATCAGTAGGAGTAGACCAAGGCC
TCCAAGTGGACAGAGAAGGTCTCTTCTGAAGATAAAGATGATGAGAATGATAATAATAAG
CATGAG--------------AGCAAAGGAA--TAGAGGACAAGGAGCGCTCCTCCAGTCC
AGTTACTCATAACGATATACAGCCAGAACAGTAGCGCCAAGAGCAGGAGAAGGAGAGCAA
GGCCTATGGAAGAGGA-GAGGGGGGGTCCTAGAGGGGGCCGTGGCGGGCCCGGTGGGCCC
CTCTCAAGGTCGCGTTCCATGGTCAGGGTAGTGTGGCAGGAGCAAGGCA---ACTGAG--
-----GAAAGAAGCTGACAGAGCAGTGACAGAG-GCTTATGTAGGCCGCCTACGAGAGAG
TAACGCGTGTTTCTGGGGATGGAGGCCCG-GGGGGATTTGCGGGGTCTGCCGGAGGCAGT
ACGGGCGCCGCTTTCCCGAAAGCGGCCTAGTGTGTGTGCATGTAAGCGTTAAAAGAGGAA
GTAGAAAGCGTGTGTTTGTGTTAGAAAAGCGAGTCCCCG--AGGGGCAAGCTGTGGGAAT
GCGGTGGTAAAGCGTAGCAGGAAATGGAA--AGGCAGTGCGGCAATCACAAGGGGGAGTG
AGCAGTGTTGTGGGAAGCGGCAGTGTAATCCACACAAAGAGGCGTAGGGCGCGCAACGTT
GGGAGGTCGTTGTCGGCAGGCGGGAGGCTGTGCTTTAGG-GGGGTTCAGGTGAGGCAAGG
CTGTGGGGTAACCGTAGGGGAGGCGGGTGAGGCGGATAAGAGGGCTAAGGGTCGGCGGGT
GACGAAGCAGCAGAC
>AB850654
---GTTAGTCATAGTAGCTTAGCTGAACTGGGCCGTGGGGGTCGTCATCATCTCCACCGG
AACCAGAAGAACCCAAAAGCAGCGTAGGAAGGTGTGGATCACCGCCGCCATGGCCGGAAT
CATGACTATGACCGCCGCCTCCGTCTG-TCATCAAAGGCGGGCCCTGGTCACCTCCTTTG
TTTT---CAACCTCTTCCGTCAATTGTGGAGGGCCTCCATCATTTCCAGCAGAGTCGCTA
GGGCTATGAGGCAGCGGGTCATGTGGGCCATTGTCATCAGTGTTGTCAGGGTCCTGTGGG
CCATTGTCATCAGTGTTGTCAGGGTCCTGAGGCAGCGGGTCATGTGGGCCATTGT-----
------------------------------------------------------------
-------------------CATCAGTGTT-GTCAGGGTCCTGTGG---------------
------------------------------GCCATTGTCATCAGTGTTGTCAGGGTCCTG
TGGGCCATTGTCAGGACCACCTCC---AGGTGCGCCTAGGTT---TTGAGAGCAGAGTGG
GGGTCCGTCGCCGGCTC---------------CACTCACGAGCAGGT--GGTGTCTGCCC
------TCGTTGGAGTTAGAGTCAGATTCATGGCCAGAATCATCGGTAGCTTGTTGAGGG
TGCGGGAGGGAGTCATCGTGGTGGTGTTCATCACTGTGTCGTTGTCCATGGTAATACATC
CAGATTAAAATCGCCAGAAACAGGAGGAGCCAAAGGAGATCAACCAATAGAGTCCACCAG
TTTTGTTGTAGATAGAGAGCAATAATGAGCAGGATGAGGTCTAGGAAGAAGGCTAGGAAG
AAGGCCAAAAGCTGCCAGATGGTGG-CACCAAGTCGCCAGAGCATCTCCAATAAGTAGAT
CCAGATACCTAAGACTGCGTTGAAAA-AAGAGTGTTAGGGTTGGAAAAGTGGGGGTGTGG
TAAATAATTCCTAGGGAATGTTAGATCTTACCAAGTAAGCACCCGAAGATGAACAGCACA
ATTCCAAGGAACAATGCCTGTCCGTGCAAATT-----------------CCAGAGAGCGA
TGAGCAGGAGGGTGACTGGGGAAAGAGGAGAAAGTGCGTTAGAGAAGGAAGAGTAAGGGA
AAGGGGGTG--TGGGGCAAAGGGTGTAATACTTACTCATCAGTAGGAGTATACAAAGGGC
TCCAAGTGGACAGAGAAGGTCTCTTCTGAAGATAAAGATGATCAAAATTATAATTATAAG
CATGAG--------------AGCAAAGGAA--TAGAGGACAAGGAGGGCTCCTCCAGTCC
AGTCACTCATAACGATGTACAGCCAAAACAGTAGCGCCAAGAGGAGGAGAAGGAGAGCAA
GGCCTAGGGAAGAGGA-GAGGGGGGGTCCTCGAGGGGGCCGTCGCGGGCCCGGTGGGCCC
CTCTCAAGGTCGTGTTCCATCCTCAGGGCAGTGTGTCAGGAGCAAGGCA---GTTGAG--
-----GAAAGAAGGGGGCAGAGCAGTGTGAGAG-GCTTATGTAGGGCGGCTACGTCAGAG
TAACGCGTGTTTCTTGGGATGTAGGCCCG-GGGGGATTTGCGGGGTCTGCCGGAGGCAGT
ACGGGTACAGATTTCCCGAAAGCGGCGGTGTGTGTGTGCATGTAAGCGTAGAAAGGGGAA
GTAGAAAGCGTGTGTTTGTGTTAGAAAAGCGGGTCCCCG--GGGGGCAAGCTGTGGGAAT
GCGGTGGCCAAGTGCAACAGGAAATGGAA--AGGCAGTGCGGCAATCAGAAGGGGGAGTG
CGTAGTGTTGTGGGAAGCGGCAGTGTAATCTGCACAAAGAGGCGCGGGGCGCGCAACGTT
GGGAGGTCGTTGGCGGCAGGCGGGAGGCCGTGCTTTAGG-GGGGTTCAGGTGAGGCAAGG
CTGTGGGGTAACCGTAGGGGAGGCGGGTGAGGCGGCTAAGAGGGCTAAGGGTCGGCGGGT
GACGAAGCAGCAGAC
>AB850647
---GTTAGTCATAGTAGCTTAGCTGAACTGGGCCGTGGGGGTCGTCATCATCTCCACCGG
AACCAGAAGAACCCAAAAGCAGCGTAGGAAGGTGTGGATCACCGCCGCCATGGCCGGAAT
CATGACTATGACCGCCGCCTCCGTCTG-TCATCAAAGGCGGGCCCTGGTCACCTCCTTTG
TTTT---CAACCTCTTCCGTCAATTGTGGAGGGCCTCCATCATTTCCAGCAGAGTCGCTA
GGGCTATGAGGCAGCGGGTCATGTGGGCCATTGTCATCAGTGTTGTCAGGGTCCTGTGGG
CCATTGTCATCAGTGTTGTCAGGGTCCTGAGGCAGCGGGTCATGTGGGCCATTGT-----
------------------------------------------------------------
-------------------CATCAGTGTT-GTCAGGGTCCTGTGG---------------
------------------------------GCCATTGTCATCAGTGTTGTCAGGGTCCTG
TGGGCCATTGTCAGGACCACCTCC---AGGTGCGCCTAGGTT---TTGAGAGCAGAGTGG
GGGTCCGTCGCCGGCTC---------------CACTCACGAGCAGGT--GGTGTCTGCCC
------TCGTTGGAGTTAGAGTCAGATTCATGGCCAGAATCATCGGTAGCTTGTTGAGGG
TGCGGGAGGGAGTCATCGTGGTGGTGTTCATCACTGTGTCGTTGTCCATGGTAATACATC
CAGATTAAAATCGCCAGAAACAGGAGGAGCCAAAGGAGATCAACCAATAGAGTCCACCAG
TTTTGTTGTAGATAGAGAGCAATAATGAGCAGGATGAGGTCTAGGAAGAAGGCTAGGAAG
AAGGCCAAAAGCTGCCAGATGGTGG-CACCAAGTCGCCAGAGCATCTCCAATAAGTAGAT
CCAGATACCTAAGACTGCGTTGAAAA-AAGAGTGTTAGGGTTGGAAAAGTGGGGGTGTGG
TAAATAATTCCTAGGGAATGTTAGATCTTACCAAGTAAGCACCCGAAGATGAACAGCACA
ATTCCAAGGAACAATGCCTGTCCGTGCAAATT-----------------CCAGAGAGCGA
TGAGCAGGAGGGTGACTGGGGAAAGAGGAGAAAGTGCGTTAGAGAAGGAAGAGTAAGGGA
AAGGGGGTG--TGGGGCAAAGGGTGTAATACTTACTCATCAGTAGGAGTATACAAAGGGC
TCCAAGTGGACAGAGAAGGTCTCTTCTGAAGATAAAGATGATCAAAATTATAATTATAAG
CATGAG--------------AGCAAAGGAA--TAGAGGACAAGGAGGGCTCCTCCAGTCC
AGTCACTCATAACGATGTACAGCCAAAACAGTAGCGCCAAGAGGAGGAGAAGGAGAGCAA
GGCCTAGGGAAGAGGA-GAGGGGGGGTCCTCGAGGGGGCCGTCGCGGGCCCGGTGGGCCC
CTCTCAAGGTCGTGTTCCATCCTCAGGGCAGTGTGTCAGGAGCAAGGCA---GTTGAG--
-----GAAAGAAGGGGGCAGAGCAGTGTGAGAG-GCTTATGTAGGGCGGCTACGTCAGAG
TAACGCGTGTTTCTTGGGATGTAGGCCCG-GGGGGATTTGCGGGGTCTGCCGGAGGCAGT
ACGGGTACAGATTTCCCGAAAGCGGCGGTGTGTGTGTGCATGTAAGCGTAGAAAGGGGAA
GTAGAAAGCGTGTGTTTGTGTTAGAAAAGCGGGTCCCCG--GGGGGCAAGCTGTGGGAAT
GCGGTGGCCAAGTGCAACAGGAAATGGAA--AGGCAGTGCGGCAATCAGAAGGGGGAGTG
CGTAGTGTTGTGGGAAGCGGCAGTGTAATCTGCACAAAGAGGCGCGGGGCGCGCAACGTT
GGGAGGTCGTTGGCGGCAGGCGGGAGGCCGTGCTTTAGG-GGGGTTCAGGTGAGGCAAGG
CTGTGGGGTAACCGTAGGGGAGGCGGGTGAGGCGGCTAAGAGGGCTAAGGGTCGGCGGGT
GACGAAGCAGCAGAC
>KF717093
---GTTAGTCATAGTAGCTTAGCTGAACTGGGCCGTGGGGGTCGTCATCATCTCCACCGG
AACCAGAAGTACCCAAAAGCAGCGTAGGAAGGTGTGGATCTATGCCGTCATGGCCGGAAT
CATGACTATGACCGCCGCCACCGTCTG-TCATCAAAGGCGGGCCCTGGTCACCTCCTTTG
TTTT---CCACCTCTTCCGTCAATTGTGGAGGGCCTCCATCATTTCCAGCAGAGTCGCTA
GGGTTATGAGGCAGCGGGTCATGTGGGCCATTGTCATCAGTGTTGTCAGGGTCCTGTGGG
CCATTGTCATCAGTGTTGTCAGGGTCCTGAGGCAG-------------------------
------------------------------------------------------------
---------------------------------CGGGTCATGTGGGCCATTGT-------
-----CATCAGTGTTGTCAGGGTCCTGTGGGCCATTGTCATCAGTGTTGTCAGGGTCCTG
TGGGCCATTGTTAGGACCACCTCC---AGGTGCGCCTAGGTT---TTGAGAGCAGAGTGG
GGGTCCGTCGCCGGCTC---------------CACTCACGAGCAGGA--GGTGTCTGCCC
------TCGTTGGAGTTAGAGTCAGATTGATTGCTAGAATCATCGGTAGCTTGTTGAGGG
TGCGGGAGGGAGTCATCGTGGTGGTGTTCATCACTGTGTCGTTGTCCATGGTAATACATC
CAGATTAAAATCGCCAGAAACAGGAGGAGCCAAAGGAGATCAACCAATAGAGTCCACCAG
TTTTGTTGTAGATAGAGAGCAATAATGAGCAGGATGATGTCTAGGAAGAAGGCTAGGAAG
AAGGCCAAAAGCTGCCAGATGGTGG-CACCAAGTCGCCAGAGAATCTCCAATAAGTAGAT
CCAGAGACCTAAGACTGCGTGGAA-AAAAGAGTGTTAGGGTTGGAAAAGTGGGGGTGTGG
TAAATAATTCCTAGGGAATGTTAGATCTTACCAAGTAAGCACCCGAAGATGAACAGCACA
ATTCCAAGGTACAATGCCTGTCCGTGCAAATT-----------------CCAGAGAGCGA
TGAGCAGGAGGGTGACTGGGGAAAGAGGAGAAAGTGCGTTAGAGAAGGAAGAGTAAGGGA
AAGGGGGTG--TGGGGCAAAGGGTGTAATACTTACTCATCAGTAGGAGTAGACAAAGGGC
TCCAAGTGGACAGAGAAGGTCTCTTCTGAAGATAAAGATGATCAAAATGATAATCACAAG
CATGAG--------------AGCAAAGGCA--TAGAGGACAAGGAGGGCTCCTCCAGTCC
AGTTACTCATAATGATGTACAGCCAAAACAGTAGCGCCAAGAGCAGGAGAAGGAGAGCAA
GGCCTATGGAAGAGGA-GAGGGGGGGTCCTCGAGGGGGCCGTCGCGGGCCCGGTGGGCCC
CTCTCAAGGTCCAGGTCCATGCTCAGGGCAGTGTGTCAGGAGCCAGGCA---GTTGAG--
-----GAAAGAAGGGGGCAGAGTAGTGTGAGAG-GCTTATGTAGGGCGGCGACGTGAGAG
TTACGCGTGTTTCTGGGGATGTAGGCCCG-GGGGGATTTGCGGGGTCTGCCGGAGGCAGT
ACGGGTGCAGATTTCCCGAAAGCGGCGGTGTGTGTGTGCATGTAAGCGTAAAAAGGGGAA
GTAGGAAGCGTGTGTTAGTGTTAGAAAAGCGGGTCCCC-G-GGGGGCAAGCTGTGGGAAT
GTGGTGGGCAAGTGCAGCAGGAAATGGAA--AGGCAGTGCGGCAATCACAAGGGGGAGTG
CGTAGTGTTGTGGGAAGCGGCAGTGTAATCCGCACAAAGAGGCGCGGGGCGTGCAACGTT
GGGAGGTCGTCGGCAGCAGGCGGGAGGCCGGGTTTTAGG-GGGGTTCAGGTGAGGCAAGG
ATGTGGGTTCACCGTAGGGGAGGTGGGTGAGGCGGCTAAGAGGGCTAAGGGTCGGCGGGT
GACGAAGCAGCAGAC
>KF992570
---GTTAGTCATAGTAGCTTAGCTGAACTGGGCCGTGGGGGTCGTCATCATCTCCACCGG
AACCAGAAGTACCCAAAAGCAGCGTAGGAAGGTGTGGATCACC-----------------
-------------GCCGCCACCGTCTG-TCATCGAAGGCGGGTCCCGGTCACCTCCTTTG
TTTT---CAACCTCTTCCGTCAAATTTGGAGGGCCTCCATCATTTCCAGCAGAGTCGCTA
GGGTTATGAGGCAGCGGGTCATGTGGGCCATTGTCATCAGTGTTGTCAGGGTCCTGTGG-
------------------------------------------------------------
------------------------------------------------------------
------------------------------------------------------------
------------------------------GCCATTGTCATCAGTGTTGTCAGGGTCCTG
TGGGCCATTGTCAGGACCACCTCC---AGGTGCGCCTAGGTT---TTGAGAGCAGAGTGG
GGGTCCGTCGCCGGCCC---------------CACTCACGAGCAGGT--GGTGTCTGCCC
------TCGTTGGAGTTAGAGTCAGATTCATGGCTAGAATCGTCGGTAGCTTGTTGAGGG
TGCGGGAGGGAGTCATCGTGGTGGTGTTCATCAGTGTGTCGTGGTCCATGATAATACATC
CAGATTAAAATGGCCATAAACAGGAGGAGCCAAAGGAGATCAACCAATAGAGTCCACCAG
TTTTGTTGTAGATAGAGAGCAATAATAAGCAGGATGATGGCTAGGAAGAAGGCTAGGATG
AAGGCCAAAAGCTGCCAGATGGTGG-CACCAAGCCGCCAGAGAATCTCCAAGAAGTAGAT
CCAGAGACCTAAGACTGCGTTGAAAAAAAGAGTGTTAGGGCTGGAAAGGTGAGGGTGTGG
TAAATAAGTCCTAGGGAATGTTAGATCTTACCAAGTAAGCAGGCAAAGATGAACAGCACA
ATTCCAAGGTACAATGCCTGTCCGTGCAAATT-----------------CCAGAGAGCGA
TGAGTAGGAGGGTGACTGGGGAAAGAGGAGAAAGTGCGTTAGAGAAGGAAGCGTAAGGGA
AAGGGGGTG--GGGGGCAAAGGGTGTAATACTTACTCATCAGTAGGAGTAGACCAAGGCC
TCCAAGTGGACAGAGAAGGTCTCTTCTGAAGATAAAGATGATGAGAATGATAATAATAAG
CATGAG--------------AGCAAAGGAA--TAGAGGACAAGGAGCGCTCCTCCAGTCC
AGTTACTCATAACGATATACAGCCAGAACAGTAGCGCCAAGAGCAGGAGAAGGAGAGCAA
GGCCTATGGAAGAGGA-GAGGGGGGGTCCTAGAGGGGGCCGTGGCGGGCCCGGTGGGCCC
CTCTCAAGGTCGCGTTCCATGGTCAGGGTAGTGTGGCAGGAGCAAGGCA---ACTGAG--
-----GAAAGAAGCTGACAGAGCAGTGACAGAG-GCTTATGTAGGCCGCCTACGAGAGAG
TAACGCGTGTTTCTGGGGATGGAGGCCCG-GGGGGATTTGCGGGGTCTGCCGGAGGCAGT
ACGGGCGCCGCTTTCCCGAAAGCGGCGTAGTGTGTGTGCATGTAAGCGTTAAAAGAGGAA
GTAGAAAGCGTGTGTTTGTGTTAGAAAAGCGAGTCCCCG--AGGGGCAAGCTGTGGGAAT
GCGGTGGTAAAGCGTAGCAGGAAATGGAA--AGGCAGTGCGGCAATCACAAGGGGGAGTG
AGCAGTGTTGTGGGAAGCGGCAGTGTAATCCACAGAAAGAGGCGTAGGGCGCGCAACGTT
GGGAGGTCGTTGTCGGCAGGCGGGAGGCTGTGCTTTAGG-GGGGTTCAGGTGAGGCAAGG
CTGTGGGGTAACCGTAGGGGAGGCGGGTGAGGCGGATAAGAGGGCTAAGGGTCGGCGGGT
GACGAAGCAGCAGAC
>KF992569
---GTTAGTCATAGTAGCTTAGCTGAACTGGGCCGTGGGGGTCGTCATCATCTCCACCGG
AACCAGAAGTACCCAAAAGCAGCGTAGGAAGGTGTGGATCACC-----------------
-------------GCCGCCACCGTCTG-TCATCGAAGGCGGGTCCCGGTCACCTCCTTTG
TTTT---CAACCTCTTCCGTCAAATTTGGAGGGCCTCCATCATTTCCAGCAGAGTCGCTA
GGGTTATGAGGCAGCGGGTCATGTGGGCCATTGTCATCAGTGTT----------------
------------------------------------------------------------
------------------------------------------------------------
------------------------------------------------------------
------------------------------------------------GTCAGGGTCCTG
TGGGCCATTGTCAGGACCACCTCC---AGGTGCGCCTAGGTT---TTGAGAGCAGAGTGG
GGGTCCGTCGCCGGCCC---------------CAGTCACGAGCAGGT--GGTGTCTGCCC
------TCGTTGGAGTTAGAGTCAGATTCATGGCTAGAATCGTCGGTAGCTTGTTGAGGG
TGCGGGAGGGAGTCATCGTGGTGGTGTTCATCAGTGTGTCGTGGTCCATGATAATACATC
CAGATTAAAATGGCCATAAACAGGAGGAGCCAAAGGAGATCAACCAATAGAGTCCACCAG
TTTTGTTGTAGATAGAGAGCAATAATAAGCAGGATGATGGCTAGGAAGAAGGCTAGGATG
AAGGCCAAAAGCTGCCAGATGGTGG-CACCAAGCCGCCAGAGAATCTCCAAGAAGTAGAT
CCAGAGACCTAAGACTGCGTTGAAAAAAAGAGTGTTAGGGCTGGAAAGGTGAGGGTGTGG
TAAATAAGTCCTAGGGAATGTTAGATCTTACCAAGTAAGCAGCCAAAGATGAACAGCACA
ATTCCAAGGTACAATGCCTGTCCGTGCAAATT-----------------CCAGAGAGCGA
TGAGTAGGAGGGTGACTGGGGAAAGAGGAGAAAGTGCGTTAGAGAAGGAAGCGTAAGGGA
AAGGGGGTG--GGGGGCAAAGGGTGTAATACTTACTCATCAGTAGGAGTAGACCAAGGCC
TCCAAGTGGACAGAGAAGGTCTCTTCTGAAGATAAAGATGATGAGAATGATAATAATAAG
CATGAG--------------AGCAAAGGAA--TAGAGGACAAGGAGCGCTCCTCCAGTCC
AGTTACTCATAACGATATACAGCCAGAACAGTAGCGCCAAGAGCAGGAGAAGGAGAGCAA
GGCCTATGGAAGAGGA-GAGGGGGGGTCCTAGAGGGGGCCGTGGCGGGCCCGGTGGGCCC
CTCTCAAGGTCGCGTTCCATGGTCAGGGTAGTGTGGCAGGAGCAAGGCA---ACTGAG--
-----GAAAGAAGCTGACAGAGCAGTGACAGAG-GCTTATGTAGGCCGCCTACGAGAGAG
TAACGCGTGTTTCTGGGGATGGAGGCCCG-GGGGGATTTGCGGGGTCTGCCGGAGGCAGT
ACGGGCGCCGCTTTCCCGAAAGCGGCGCAGTGTGTGTGCATGTAAGCGTTAAAAGAGGAA
GTAGAAAGCGTGTGTTTGTGTTAGAAAAGCGAGTCCCCG--AGGGGCAAGCTGTGGGAAT
GCGGTGGTAAAGCGTAGCAGGAAATGGAA--AGGCAGTGCGGCAATCACAAGGGGGAGTG
AGCAGTGTTGTGGGAAGCGGCAGTGTAATCCACACAAAGAGGCGTAGGGCGCGCAACGTT
GGGAGGTCGTTGTCGGCAGGCGGGAGGCTGTGCTTTAGG-GGGGTTCAGGTGAGGCAAGG
CTGTGGGGTAACCGTAGGGGAGGCGGGTGAGGCGGATAAGAGGGCTAAGGGTCGGCGGGT
GACGAAGCAGCAGAC
>KF992568
---GTTAGTCATAGTAGCTTAGCTGAACTGGGCCGTGGGGGTCGTCATCATCTCCACCGG
AACCAGAAGTACCCAAAAGCAGCGTAGGAATGTGTGGATCACC-----------------
-------------GCCGCCACCGTCTG-TCATCGAAGGCGGGTCCCGGTCACCTCCTTTG
TTTT---CAACCTCTTCCGTCAAATTTGGAGGGCCTCCATCATTTCCAGCAGAGTCGCTA
GGGTTATGAGGCAGCGGGTCATGTGGGCCATTGTCATCAGTGTT----------------
------------------------------------------------------------
------------------------------------------------------------
------------------------------------------------------------
------------------------------------------------GTCAGGGTCCTG
TGGGCCATTGTCAGGACCACCTCC---AGGTGCGCCTAGGTT---TTGAGAGCAGAGTGG
GGGTCCGTCGCCGGCCC---------------CACTCACGAGCAGGT--GGTGTCTGCCC
------TCGTTGGAGTTAGAGTCAGATTCATGGCTAGAATCGTCGGTAGCTTGTTGAGGG
TGCGGGAGGGAGTCATCGTGGTGGTGTTCATCAGTGTGTCGTGGTCCATGATAATTCATC
CAGATTAAAATGGCCATAAACAGGAGGAGCCAAAGGAGATCAACCAATAGAGTCCACCAG
TTTTGTTGTAGATAGAGAGCAATAATAAGCAGGATGATGGCTAGGAAGAAGGCTAGGATG
AAGGCCCAAAGCTGCCAGATGGTGG-CACCAAGCCGCCAGAGAATCTCCAAGAAGTAGAT
CCAGAGACCTAAGACTGCGTTGAAAAAAAGAGTGTTAGGGCTGGAAAGGTGAGGGTGTGG
TAAATAAGTCCTAGGGAATGTTAGATCTTACCAAGTAAGCAGCCAAAGATGAACAGCACA
ATTCCAAGGTACAATGCCTGTCCGTGCAAATT-----------------CCAGAGAGCGA
TGAGTAGGAGGGTGACTGGGGAAAGAGGAGAAAGTGCGTTAGAGAAGGAAGCGTAAGGGA
AAGGGGGTG--GGGGGCAAAGGGTGTAATACTTACTCATCAGTAGGAGTAGACCAAGGCC
TCCAAGTGGACAGAGAAGGTCTGTTCTGAAGATAAAGATGATGAGAATGATAATAATAAG
CATGAG--------------AGCAAAGGAA--TAGAGGACAAGGAGCGCTCCTCCAGTCC
AGTTACTCATAACGATATACAGCCAGAACAGTAGCGCCAAGAGCAGGAGAAGGAGAGCAA
GGCCTCTGGAAGAGGA-GAGGGGGGGTCCTAGAGGGGGCCGTGGCGGGCCCGGTGGGCCC
CTCTCAAGGTCGCGTTCCATGGTCAGGGTAGTGTGGCAGGAGCAAGGCA---ACTGAG--
-----GAAAGAAGCTGACAGAGCAGTGACAGAG-GCTTATGTAGGCCGCCTACGAGAGAG
TAACGCGTGTTTCTGGGGATGGAGGCCCG-GGGGGATTTGCGGGGTCTGCCGGAGGCAGT
ACGGGCGCCGCTTTCCCGAAAGCGGCGTAGTGTGTGTGCATGTAAGCGTTAAAAGAGGAA
GTAGAAAGCGTGTGTTTGTGTTAGAAAAGCGAGTCCCCG--AGGGGCAAGCTGTGGGAAT
GCGGTGGTAAAGCGTAGCAGGAAATGGAA--AGGCAGTGCGGCAATCACAAGGGGGAGTG
AGCAGTGTTGTGGGAAGCGGCAGTGTAATCCACACAAAGAGGCGTAGGGCGCGCAACGTT
GGGAGGTCGTTGTCGGCAGGCGGGAGGCTGTGCTTTAGG-GGGGTTCAGGTGAGGCAAGG
CTGTGGGGTAACCGTAGGGGAGGCGGGTGAGGCGGATAAGAGGGCTAAGGGTCGGCGGGT
GACGAAGCAGCAGAC
>KF992567
---GTTAGTCATAGTAGCTTAGCTGAACTGGGCCGTGGGGGTCGTCATCATCTCCACCGG
AACCAGAAGTACCCAAAAGCAGCGTAGGAAGGTGTGGATCACC-----------------
-------------GCCGCCACCGTCTG-TCATCGAAGGCGGGTCCCGGTCACCTCCTTTG
TTTT---CAACCTCTTCCGTCAAATTTGGAGGGCCTCCATCATTTCCAGCAGAGTCGCTA
GGGTTATGAGGCAGCGGGTCATGTGGGCCATTGTCATCAGTGTT----------------
------------------------------------------------------------
------------------------------------------------------------
------------------------------------------------------------
------------------------------------------------GTCAGGGTCCTG
TGGGCCATTGTCAGGACCACCTCC---AGGTGCGCCTAGGTT---TTGAGAGCAGAGTGG
GGGTCCGTCGCCGGCCC---------------CACTCACGAGCAGGT--GGTGTCTGCCC
------TCGTTGGAGTTAGAGTCAGATTCATGGCTAGAATCGTCGGTAGCTTGTTGAGGG
TGCGGGAGGGAGTCATCGTGGTGGTGTTCATCAGTGTGTCGTGGTCCATGATAATACATC
CAGATTAAAATGGCCATAAACAGGAGGAGCCAAAGGAGATCAACCAATAGAGTCCACCAG
TTTTGTTGTAGATAGAGAGCAAAAATAAGCAGGATGATGGCTAGGAAGAAGGCCAGGATG
AAGGCCAAAAGCTGCCAGATGGTGG-CACCAAGCCGCCAGAGAATCTCCAAGAAGTAGAT
CCAGAGACCTAAGACTGCGTTGAAAAAAAGAGTGTTAGGGCTGGAAAGGTGAGGGTGTGG
TAAATAAGTCCTAGGGAATGTTAGATCTTACCAAGTAAGCAGCCAAAGATGAACAGCACA
ATTCCAAGGTACAATGCCTGTCCGTGCAAATT-----------------CCAGAGAGCGA
TGAGTAGGAGGGTGACTGGGGAAAGAGGAGAAAGTGCGTTAGAGAAGGAAGCGTAAGGGA
AAGGGGGTG--GGGGGCAAAGGGTGTAATACTTACTCATCAGTAGGAGTAGACCAAGGCC
TCCAAGTGGACAGAGAAGGTCTCTTCTGAAGATAAAGATGATGAGAATGATAATAATAAG
CATGAG--------------AGCAAAGGAA--TAGAGGACAAGGAGCGCTCCTCCAGTCC
AGTTACTCATAACGATATACAGCCAGAACAGTAGCGCCAAGAGCAGGAGAAGGAGAGCAA
GGCCTATGGAAGAGGA-GAGGGGGGGTCTTAGAGGGGGCCGTGGCGGGCCCGGTGGGCCC
CTCTCAAGGTCGCGTTCCATGGTCAGGGTAGTGTGGCAGGAGCCAGGCA---ACTGAG--
-----GAAAGAAGCTGACAGAGCAGTGACAGAG-GCTTATGTAGGCCGCCTACGAGAGAG
TAACGCGTGTTTCTGGGGATGGAGGCCCG-GGGGGATTTGCGGGGTCTGCCGGAGGCAGT
ACGGGCGCCGCTTTCCCGAAAGCGGCGTAGTGTGTGTGCATGTAAGCGTTAAAAGAGGAA
GTAGAAAGCGTGTGTTTGTGTTAGAAAAGCGAGTCCCCG--AGGGGCAAGCTGTGGGAAT
GCGGTGGTAAAGCGTAGCAGGAAATGGAA--AGGCAGTGCGGCAATCACAAGGGGGAGTG
AGCAGTGTTGTGGGAAGCGGCAGTGTAATCCACACAAAGAGGCGTAGGGCGCGCAACGTT
GGGAGGTCGTTGTCGGCAGGCGGGAGGCTGTGCTTTAGG-GGGGTTCAGGTGAGGCAAGG
CTGTGGGGTAACCGTAGGGGAGGCGGGTGAGGCGGATAAGAGGGCTAAGGGTCGGCGGGT
GACGAAGCAGCAGAC
>KF992565
---GTTAGTCATAGTAGCTTAGCTGAACTGGGCCGTGGGGGTCGTCATCATCTCCACCGG
AACCAGAAGTACCCAAAAGCAGCGTAGGAAGGTGTGGATCACC-----------------
-------------GCCGCCACCGTCTG-TCATCGAAGGCGGGTCCCGGTCACCTCCTTTG
TTTT---CAACCTCTTCCGTCAAATTTGGAGGGCCTCCATCATTTCCAGCAGAGTCGCTA
GGGTTATGAGGCAGCGGGTCATGTGGGCCATTGTCATCAGTGTTGTCAGGGTCCTGTGGG
CCATTGTCATCAGTGTTGTCAGGGTCCTGTGGGCCATT----------------------
------------------------------------------------------------
---------------------------------------------------GT-------
-----CATCAGTGTTGTCAGGGTCCTGTGGGCCATTGTCATCAGTGTTGTCAGGGTCCTG
TGGGCCATTGTCAGGACCACCTCC---AGGTGCGCCTAGGTT---TTGAGAGCAGAGTGG
GGGTCCGTCGCCGGCCC---------------CACTCACGAGCAGGT--GGTGTCTGCCC
------TCGTTGGAGTTAGAGTCAGATTCATGGCTAGAATCGTCGGTAGCTTGTTGAGGG
TGCGGGAGGGAGTCATCGTGGTGGTGTTCATCAGTGTGTCGTGGTCCATGATAATACATC
CAGATTAAAATGGCCATAAACAGGAGGAGCCAAAGGAGATCAACCAATAGAGTCCACCAG
TTTTGTTGTAGATAGAGAGCAATAATAAGCAGGATGATGGCTAGGAAGAAGGCTAGGATG
AAGGCCAAAAGCTGCCAGATGGTGG-CACCAAGCCGCCAGAGAATCTCCAAGAAGTAGAT
CCAGAGACCTAAGACTGCGTTGAAAAAAAGAGTGTTAGGGCTGGAAAGGTGAGGGTGTGG
TAAATAAGTCCTAGGGAATGTTAGATCTTACCAAGTAAGCAGCCAAAGATGAACAGCAGA
ATTCCAAGGTACAATGCCTGTCCGTGCAAATT-----------------CCAGAGAGCGA
TGAGTAGGAGGGTGACTGGGGAAAGAGGAGAAAGTGCGTTAGAGAAGGAAGCGTAAGGGA
AAGGGGGTG--GGGGGCAAAGGGTGTAATACTTACTCATCAGTAGGAGTAGACCAAGGCC
TCCAAGTGGACAGAGAAGGTCTCTTCTGAAGATAAAGATGAGGAGAATGATAATAATAAG
CATGAG--------------AGCAAAGGAA--TAGAGGACAAGGAGCGCTCCTCCAGTCC
AGTTACTCATAACGATATACAGCCAGAACAGTAGCGCCAAGAGCAGGAGAAGGAGAGCAA
GGCCTATGGAAGAGGA-GAGGGGGGGTCCTAGAGGGGGCCGTGGCGGGCCCGGTGGGCCC
CTCTCAAGGTCGCGTTCCATGGTCAGGGTAGTGTGGCAGGAGCAAGGCA---ACTGAG--
-----GAAAGAAGCTGACAGAGCAGTGACAGAG-GCTTATGTAGGCCGCCTACGAGAGAG
TAACGCGTGTTTCTGGGGATGGAGGCCCG-GGGGGATTTGCGGGGTCTGCCGGAGGCAGT
ACGGGCGCCGCTTTCCCGAAAGCGGCGTAGTGTGTGTGCATGTAAGCGTGAAAAGAGGAA
GTAGAAAGCGTGTGTTTGTGTTAGAAAAGCGAGTCCCCG--AGGGGCAAGCTGTGGGAAT
GCGGTGGTAAAGCGTAGCAGGAAATGGAA--AGGCAGTGCGGCAATCACAAGGGGGAGTG
AGCAGTGTTGTGGGAAGCGGCAGTGTAATCCACACAAAGAGGCGTAGGGCGCGCAACGTT
GGGAGGTCGTTGTCGGCAGGCGGGAGGCTGTGCTTTAGG-GGGGTTCAGGTGAGGCAAGG
CTGTGGGGTAACCGTAGGGGAGGCGGGTGAGGCGGATAAGAGGGCTAAGGGTCGGCGGGT
GACGAAGCAGCAGAC
>KF992564
---GTTAGTCATAGTAGCTTAGCTGAACTGGGCCGTGGGGGTCGTCATCATCTCCACCGG
AACCAGAAGTACCCAAAAGCAGCGTAGGAAGGTGTGGATCACC-----------------
-------------GCCGCCACCGTCTG-TCATCGAAGGCGGGTCCCGGTCACCTCCTTTG
TTTT---CAACCTCTTCCGTCAAATTTGGAGGGCCTCCATCATTTCCAGCAGAGTCGCTA
GGGTTATGAGGCAGCGGGTCATGTGGGCCATTGTCATCAGTGTT----------------
------------------------------------------------------------
------------------------------------------------------------
------------------------------------------------------------
------------------------------------------------GTCAGGGTCCTG
TGGGCCATTGTCAGGACCACCTCC---AGGTGCGCCTAGGTT---TTGAGAGCAGAGTGG
GGGTCCGTCGCCGGCCC---------------CACTCACGAGCAGGT--GGTGTCTGCCC
------TCGTTGGAGTTAGAGTCAGATTCATGGCTAGAATCGTCGGTAGCTTGTTGAGGG
TGCGGGAGGGAGTCATCGTGGTGGTGTTCATCAGTGTGTCGTGGTCCATGATAATACATC
CAGATTAAAATGGCCATAAACAGGAGGAGCCAAAGGAGATCAACCAATAGAGTCCACCAG
TTTTGTTGTAGATAGAGAGCAATAATAAGCAGGATGATGGCTAGGAAGAAGGCTAGGATG
AAGGCCAAAAGCTGCCAGATGGTGG-CACCAAGCCGCCAGAGAATCTCCAAGAAGTAGAT
CCAGAGACCTAAGACTGCGTTGAAAAAAAGAGTGTTAGGGCTGGAAAGGTGAGGGTGTGG
TAAATAAGTCCTAGGGAATGTTAGATCTTACCAAGTAAGCAGCCAAAGATGAACAGCAGA
ATTCCAAGGTACAATGCCTGTCCGTGCAAATT-----------------CCAGAGAGCGA
TGAGTAGGAGGGTGACTGGGGAAAGAGGAGAAAGTGCGTTAGAGAAGGAAGCGTAAGGGA
AAGGGGGTG--GGGGGCAAAGGGTGTAATACTTACTCATCAGTAGGAGTAGACCAAGGCC
TCCAAGTGGACAGAGAAGGTCTCTTCTGAAGATAAAGATGATGAGAATGATAATAATAAG
CATGAG--------------AGCAAAGGAA--TAGAGGACAAGGAGCGCTCCTCCAGTCC
AGTTACTCATAACGATATACAGCCAGAACAGTAGCGCCAAGAGCAGGAGAAGGAGAGCAA
GGCCTATGGAAGAGGA-GAGGGGGGGTCCTAGAGGGGGCCGTGGCGGGCCCGGTGGGCCC
CTCTCAAGGTCGCGTTCCATGGTCAGGGTAGTGTGGCAGGAGCAAGGCA---ACTGAG--
-----GAAAGAAGCTGACAGAGCAGTGACAGAG-GCTTATGTAGGCCGCCTACGAGAGAG
TAACGCGTGTTTCTGGGGATGGAGGCCCG-GGGGGATTTGCGGGGTCTGCCGGAGGCAGT
ACGGGCGCCGCTTTCCCGAAAGCGGCGTAGTGTGTGTGCATGTAAGCGTTAAAAGAGGAA
GTAGAAAGCGTGTGTTTGTGTTAGAAAAGCGAGTCCCCG--AGGGGCAAGCTGTGGGAAT
GCGGTGGTAAAGCGTAGCAGGAAATGGAA--AGGCAGTGCGGCAATCACAAGGGGGAGTG
AGCAGTGTTGTGGGAAGCGGCAGTGTAATCCACACAAAGAGGCGTAGGGCGCGCAACGTT
GGGAGGTCGTTGTCGGCAGGCGGGAGGCTGTGCTTTAGG-GGGGTTCAGGTGAGGCAAGG
CTGTGGGGTAACCGTAGGGGAGGCGGGTGAGGCGGATAAGAGGGCTAAGGGTCGGCGGGT
GACGAAGCAGCAGAC
>KJ411974
---GTTAGTCATAGTAGCTTAGCTGAACTGGGCCGTGGGGGTCGTCATCATCTCCACCGG
AACCAGAAGTACCCAAAAGCAGCGTAGGAAGGTGTGGATCACC-----------------
-------------GCCGCCACCGTCTG-TCATCGAAGGCGGGTCCCGGTCACCTCCTTTG
TTTT---CAACCTCTTCCGTCAAATTTGGAGGGCCTCCATCATTTCCAGCAGAGTCGCTA
GGGTTATGAGGCAGCGGGTCATGTGGGCCATTGTCATCAGTGTT----------------
------------------------------------------------------------
------------------------------------------------------------
------------------------------------------------------------
------------------------------------------------GTCAGGGTCCTG
TGGGCCATTGTCAGGACCACCTCC---AGGTGCGCCTAGGTT---TTGAGAGCAGAGTGG
GGGTCCGTCGCCGGCCC---------------CACTCACGAGCAGGT--GGTGTCTGCCG
------TCGTTGGAGTTAGAGTCAGATTCATGGCTAGAATCGTCGGTAGCTTGTTGAGGG
TGCGGGAGGGAGTCATCGTGGTGGTGTTCATCAGTGTGTCGTGGTCCATGATAATACATC
CAGATTAAAATGGCCATAAACAGGAGGAGCCAAAGGAGATCAACCAATAGAGTCCACCAG
TTTTGTTGTAGATAGAGAGCAATAATAAGCAGGATGATGGCTAGGAAGAAGGCTAGGATG
AAGGCCAAAAGCTGCCAGATGGTGG-CACCAAGCCGCCAGAGAATCTCCAAGAAGTAGAT
CCAGAGACCTAAGACTGCGTTGAAAAAAAGAGTGTTAGGGCTGGAAAGGTGAGGGTGTGG
TAAATAAGTCCTAGGGAATGTTAGATCTTACCAAGTAAGCAGCCAAAGATGAACAGCACA
ATTCCAAGGTACAATGCCTGTCCGTGCAAATT-----------------CCAGAGAGCGA
TGAGTAGGAGGGTGACTGGGGAAAGAGGAGAAAGTGCGTTAGAGAAGGAAGCGTAAGGGA
AAGGGGGTG--GGGGGCAAAGGGTGTAATACTTACTCATCAGTAGGAGTAGACCAAGGCC
TCCAAGTGGACAGAGAAGGTCTCTTCTGAAGATAAAGATGATGAGAATGATAATAATAAG
CATGAG--------------AGCAAAGGAA--TAGAGGACAAGGAGCGCTCCTCCAGTCC
AGTTACTCATAACGATATACAGCCAGAACAGTAGCGCCAAGAGCAGGAGAAGGAGAGCAA
GGCCTATGGAAGAGGA-GAGGGGGGGTCCTAGAGGGGGCCGTGGCGGGCCCGGTGGGCCC
CTCTCAAGGTCGCGTTCCATGGTCAGGGTAGTGTGGCAGGAGCAAGGCA---ACTGAG--
-----GAAAGAAGCTGACAGAGCAGTGACAGAG-GCTTATGTAGGCCGCCTACGAGAGAG
CAACGCGTGTTTCTGGGGATGGAGGCCCG-GGGGGATTTGCGGGGTCTGCCGGAGGCAGT
ACGGGCGCCGCTTTCCCGAAAGCGGCGTAGTGTGTGTGCATGTAAGCGTTAAAAGAGGAA
GTAGAAAGCGTGTGTTTGTGTTAGAAAAGCGAGTCCCCG--AGGGGCAAGCTGTGGGAAT
GCGGTGGTAAAACGTAGCAGGAAATGGAA--AGGCAGTGCGGCAATCACAAGGGGGAGTG
AGCAGTGTTGTGGGAAGCGGCAGTGTAATCCACACAAAGAGGCGTAGGGCGCGCAACGTT
GGGAGGTCGTTGTCGGCAGGCGGGAGGCTGTGCTTTAGG-GGGGTTCAGGTGAGGCAAGG
CTGTGGGGTAACCGTAGGGGAGGCGGGTGAGGCGGATAAGAGGGCTAAGGGTCGGCGGGT
GACGAAGCAGCAGAC
>JQ009376
---GTTAGTCATAGTAGCTTAGCTGAACTGGGCCGTGGGGGTCGTCATCATCTCCACCGG
AACCAGAAGTACCCAAAAGCAGCGTAGGAAGGTGTGGATCACC-----------------
-------------GCCGCCACCGTCTG-TCATCGAAGGCGGGTCCCGGTCACCTCCTTTG
TTTT---CAACCTCTTCCGTCAAATTTGGAGGGCCTCCATCATTTCCAGCAGAGTCGCTA
GGGTTATGAGGCAGCGGGTCATGTGGGCCATTGTCATCAGTGTTGTCAGGGTCCTGTGGG
CCATTGTCATCAGTGTTGTCAGGGTCCTGTGGGC--------------------------
------------------------------------------------------------
-------------CATTGTCATCAGTGTT-GTCAGGGTCCTGTGGGCCATTGT-------
-----CATCAGTGTTGTCAGGGTCCTGTGGGCCATTGTCATCAGTGTTGTCAGGGTCCTG
TGGGCCATTGTCAGGACCACCTCC---AGGTGCGCCTAGGTT---TTGAGAGCAGAGTGG
GGGTCCGTCGCCGGCCC---------------CACTCACGAGCAGGT--GGTGTCTGCCC
------TCGTTGGAGTTAGAGTCAGATTCATGGCTAGAATCGTCGGTAGCTTGTTGAGGG
TGCGGGAGGGAGTCATCGTGGTGGTGTTCATCAGTGTGTCGTGGTCCATGATAATACATC
CAGATTAAAATGGCCATAAACAGGAGGAGCCAAAGGAGATCAACCAATAGAGTCCACCAG
TTTTGTTGTAGATAGAGAGCAATAATAAGCAGGATGATGGCTAGGAAGAAGGCTAGGATG
AAGGCCAAAAGCTGCCAGATGGTGG-CACCAAGCCGCCAGAGAATCTCCAAGAAGTAGAT
CCAGAGACCTAAGACTGCGTTGAAA-AAAGAGTGTTAGGGCTGGAAAGGTGAGGGTGTGG
TAAATAAGTCCTAGGGAATGTTAGATCTTACCAAGTAAGCAGCCAAAGATGAACAGCACA
ATTCCAAGGTACAATGCCTGTCCGTGCAAATT-----------------CCAGAGAGCGA
TGAGTAGGAGGGTGACTGGGGAAAGAGGAGAAAGTGCGTTAGAGAAGGAAGCGTAAGGGA
AAGGGGGTG--GGGGGCAAAGGGTGTAATACTTACTCATCAGTAGGAGTAGACCAAGGCC
TCCAAGTGGACAGAGAAGGTCTCTTCTGAAGATAAAGATGATGAGAATGATAATAATAAG
CATGAG--------------AGCAAAGGAA--TAGAGGACAAGGAGCGCTCCTCCAGTCC
AGTTACTCATAACGATATACAGCCAGAACAGTAGCGCCAAGAGCAGGAGAAGGAGAGCAA
GGCCTATGGAAGAGGA-GAGGGGGGGTCCTAGAGGGGGCCGTGGCGGGCCCGGTGGGCCC
CTCTCAAGGTCGCGTTCCATGGTCAGGGTAGTGTGGCAGGAGCAAGGCA---ACTGAG--
-----GAAAGAAGCTGACAGAGCAGTGACAGAG-GCTTATGTAGGCCGCCTACGAGAGAG
TAACGCGTGTTTCTGGGGATGGAGGCCCGG-GGGGATTTGCGGGGTCTGCCGGAGGCAGT
ACGGGCGCCGCTTTCCCGAAAGCGGCGTAGTGTGTGTGCATGTAAGCGTTAAAAGAGGAA
GTAGAAAGCGTGTGTTTGTGTTAGAAAAGCGAGTCCCC-G-AGGGGCAAGCTGTGGGAAT
GCGGTGGTAAAGCGTAGCAGGAAATGGAA--AGGCAGTGCGGCAATCACAAGGGGGAGTG
AGCAGTGTTGTGGGAAGCGGCAGTGTAATCCACACAAAGAGGCGTAGGGCGCGCAACGTT
GGGAGGTCGTTGTCGGCAGGCGGGAGGCTGTGCTTTAGG-GGGGTTCAGGTGAGGCAAGG
CTGTGGGGTAACCGTAGGGGAGGCGGGTGAGGCGGATAAGAGGGCTAAGGGTCGGCGGGT
GACGAAGCAGCAGAC
>KF373730
---GTTAGTCATAGTAGCTTAGCTGAACTGGGCCGTGGGGGTCGTCATCATCTCCACCGG
AACCAGAAGTACCCAAAAGCAGCGTAGGAAGGTGTGGATCACC-----------------
-------------GCCGCCACCGTCTG-TCATCGAAGGCGGGTCCCGGTCACCTCCTTTG
TTTT---CAACCTCTTCCGTCAAATTTGGAGGGCCTCCATCATTTCCAGCAGAGTCGCTA
GGGTTATGAGGCAGCGGGTCATGTGGGCCATTGTCATCAGTGTTGTCAGGGTCCTGTGGG
CCATTGTCATCAGTGTTGTCAGGGTCCTGAGGCA--------------------------
------------------------------------------------------------
-------------G-------------------CGGGTCATGTGGGCCATTGT-------
-----CATCAGTGTTGTCAGGGTCCTGTGGGCCATTGTCATCAGTGTTGTCAGGGTCCTG
TGGGCCATTGTCAGGACCACCTCC---AGGTGCGCCTAGGTT---TTGAGAGCAGAGTGG
GGGTCCGTCGCCGGCCC---------------CACTCACGAGCAGGT--GGTGTCTGCCC
------TCGTTGGAGTTAGAGTCAGATTCATGGCTAGAATCGTCGGTAGCTTGTTGAGGG
TGCGGGAGGGAGTCATCGTGGTGGTGTTCATCAGTGTGTCGTGGTCCATGATAATACATC
CAGATTAAAATGGCCATAAACAGGAGGAGCCAAAGGAGATCAACCAATAGAGTCCACCAG
TTTTGTTGTAGATAGAGAGCAATAATAAGCAGGATGATGGCTAGGAAGAAGGCTAGGATG
AAGGCCAAAAGCTGCCAGATGGTGG-CACCAAGCCGCCAGAGAATCTCCAAGAAGTAGAT
CCAGAGACCTAAGACTGCGTTGAAAAAAAGAGTGTTAGGGCTGGAAAGGTGAGGGTGTGG
TAAATAAGTCCTAGGGAATGTTAGATCTTACCAAGTAAGCAGCCAAAGATGAACAGCACA
ATTCCAAGGTACAATGCCTGTCCGTGCAAATT-----------------CCAGAGAGCGA
TGAGTAGGAGGGTGACTGGGGAAAGAGGAGAAAGTGCGTTAGAGAAGGAAGCGTAAGGGA
AAGGGGGTG--GGGGGCAAAGGGTGTAATACTTACTCATCAGTAGGAGTAGACCAAGGCC
TCCAAGTGGACAGAGAAGGTCTCTTCTGAAGATAAAGATGATGAGAATGATAATAATAAG
CATGAG--------------AGCAAAGGAA--TAGAGGACAAGGAGCGCTCCTCCAGTCC
AGTTACTCATAACGATATACAGCCAGAACAGTAGCGCCAAGAGCAGGAGAAGGAGAGCAA
GGCCTATGGAAGAGGA-GAGGGGGGGTCCTAGAGGGGGCCGTGGCGGGCCCGGTGGGCCC
CTCTCAAGGTCGCGTTCCATGGTCAGGGTAGTGTGGCAGGAGCAAGGCA---ACTGAG--
-----GAAAGAAGCTGACAGAGCAGTGACAGAG-GCTTATGTAGGCCGCCTACGAGAGAG
CAACGCGTGTTTCTGGGGATGGAGGCCCGG-GGGGATTTGCGGGGTCTGCCGGAGGCAGT
ACGGGCGCCGCTTTCCCGAAAGCGGCGTAGTGTGTGTGCATGTAAGCGTTAAAAGAGGAA
GTAGAAAGCGTGTGTTTGTGTTAGAAAAGCGAGTCCCC-G-AGGGGCAAGCTGTGGGAAT
GCGGTGGTAAAGCGTAGCAGGAAATGGAA--AGGCAGTGCGGCAATCACAAGGGGGAGTG
AGCAGTGTTGTGGGAAGCGGCAGTGTAATCCACACAAAGAGGCGTAGGGCGCGCAACGTT
GGGAGGTCGTTGTCGGCAGGCGGGAGGCTGTGCTTTAGG-GGGGTTCAGGTGAGGCAAGG
CTGTGGGGTAACCGTAGGGGAGGCGGGTGAGGCGGCTAAGAGGGCTAAGGGTCGGCGGGT
GACGAAGCAGCAGAC
>KC617875
---GTTAGTCATAGTAGCTTAGCTGAACTGGGCCGTGGGGGTCGTCATCATCTCCACCGG
AACCAGAAGTACCCAAAAGCAGCGTAGGAAGGTGTGGATCACC-----------------
-------------GCCGCC-ACGTCTG-TCATCGAAGGCGGGTCCCGGTCACCTCCTTTG
TTTT---CAACCTCTTCCGTCAATTTTGGAGGGCCTCCATCATTTCCAGCAGAGTCGCTA
GGGTTATGAGGCAGCGGGTCATGTGGGCCATTGTCATCAGTGTTGTCAGGGTCCTGTGGG
CCATTGTCATCAGTGTTGTCAGGGTCCTGAGGCA--------------------------
------------------------------------------------------------
-------------G-------------------CGGGTCMTGTGGGCCATTGT-------
-----CATCAGTGTTGTCAGGGTCCTGTGGGCCATTGTCATCAGTGTTGTCAGGGTCCTG
TGGGCCATTGTCAGGACCACCTCC---AGGTGCGCCTAGGTT---TTGAGAGCAGAGTGG
GGGTCCGTCGCCGGCCC---------------CACTCACGAGCAGGT--GGTGTCTGCCG
------TCGTTGGAGTTAGAGTCAGATTCATGGCTAGAATCGTCGGTAGCTTGTTGAGGG
TGCGGGAGGGAGTCATCGTGGTGGTGTTCATCAGTGTGTCGTGGTCCATGATAATACATC
CAGATTAAAATGGCCATAAACAGGAGGAGCCAAAGGAGATCAACCAATAGAGTCCACCAG
TTTTGTTGTAGATAGAGAGCAATAATAAGCAGGATGATGGCTAGGAAGAAGGCTAGGATG
AAGGCCAAAAGCTGCCAGATGGTGG-CACCAAGCCGCCAGAGAATCTCCAAGAAGTAGAT
CCAGAGACCTAAGACTGCGTTGAAA-AAAGAGTGTTAGGGCTGGAAAGGTGAGGGTGTGG
TAAATAAGTCCTAGGGAATGTTAGATCTTACCAAGTAAGCAGCCAAAGATGAACAGCACA
ATTCCAAGGTACAATGCCTGTCCGTGCAAATT-----------------CCAGAGAGCGA
TGAGTAGGAGGGTGACTGGGGAAAGAGGAGAAAGTGCGTTAGAGAAGGAAGCGTAAGGGA
AAGGGGGTG--GGGGGCAAAGGGTGTAATACTTACTCATCAGTAGGAGTAGACCAAGGCC
TCCAAGTGGACAGAGAAGGTCTCTTCTGAAGATAAAGATGATGAGAATGATAATAATAAG
CATGAG--------------AGCAAAGGAA--TAGAGGACAAGGAGCGCTCCTCCAGTCC
AGTTACTCATAACGATATACAGCCAGAACAGTAGCGCCAAGAGCAGGAGAAGGAGAGCAA
GGCCTATGGAAGAGGA-GAGGGGGGGTCCTAGAGGGGGCCGTGGCGGGCCCGGTGGGCCC
CTCTCAAGGTCGCGTTCCATGGTCAGGGTAGTGTGGCAGGAGCAAGGCA---ACTGAG--
-----GAAAGAAGCTGACAGAGCAGTGACAGAG-GCTTATGTAGGCCGCCTACGAGAGAG
CAACGCGTGTTTCTGGGGATGGAGGCCCGG-GGGGATTTGCGGGGTCTGCCGGAGGCAGT
ACGGGCGCCGCTTTCCCGAAAGCGGCGKWGTGTGTGTGCATGTAAGCGTAAAAAGAGGAA
GTAGAAAGCGTGTGTTTGTGTTAGAAAAGCGAGTCCCC-G-AGGGGCAAGCTGTGGGAAT
GCGGTGGTAAAACGTAGCAGGAAATGGAA--AGGCAGTGCGGCAATCACAAGGGGGAGTG
AGCAGTGTTGTGGGAAGCGGCAGTGTAATCCACACAAAGAGGCGTAGGGCGCGCAACGTT
GGGAGGTCGTTGTCGGCAGGCGGGAGGCTGTGCTTTAGG-GGGGTTCAGGTGAGGCAAGG
CTGTGGGGTAACCGTAGGGGAGGCGGGTGAGGCGGATAAGAGGGCTAAGGGTCGGCGGGT
GACGAAGCAGCAGAC
>KC207814
---GTTAGTCATAGTAGCTTAGCTGAACTGGGCCGTGGGGGTCGTCATCATCTCCACCGG
AACCAGAAGTACCCAAAAGCAGTGTAGGAAGGTGTGGATCACCGCCGCCACGGCCGGAAT
CATGACTATGACCGCCGCCACCGTCTG-TCATCGAAGGCGGGCCCCGGTCACCTCCTTTG
TTTT---CAACCTCTTCCGTCAATTCTGGAGGGCCTTTATCATTTCCAGCAGAGTCGCTA
GGGTTATGAGGCAGCGGGTCATGTGGGCCATTGTCATCAGTGTTGTCAGGGTCCTGTGGG
CCATTGTCATCAGTGTTGTCAGGGTCCTGAGGCAGCGGGTCATGTGGGCCATTGT-----
------------------------------------------------------------
-------------------CATCAGTGTT-GTCAGGGTCCTGTGG---------------
------------------------------GCCATTGTCATCAGTGTTGTCAGGGTCCTG
TGGGCCATTGTCAGGACCACCTCC---AGGTGCGCCTAGGTT---TTGAGAGCAGAGTGG
GGGTCCGTCGCCGGCTC---------------CAGTCACGAGCAGGT--GGTGTCTGCCC
------TCGTTGGAGTTAGAGTCAGATTCATGGCTAGAATCATCGGTAGCTTGTTGAGGG
TGCGGGAGGGAGTCATCGTGGTGGTGTTCATCACTGTGTCGTTGTCCATGGTAATACATC
CAGATTAAAATCGCCAGAAACAGGAGGAGCCAAAGGAGATCAACCAATAGAGTCCACCAG
TTTTGTTGTAAATAGAGAGCAATAATGAGCAGGATGATGTCTAGGAAGAAGGCTAGGAAG
AAGGCCAAAAGCTGCCAGATGGTGG-CACCAAGTCGCCAGAGAATCTCCAATAAGTAGAT
CCAGATACCTAAGACTGCGTTGAAAA-AAGAGTGTTAGGGTTGGAAAAGTGGGGGTGTGG
TAAATAATTCCTAGGGAATGTTAGATCTTACCAAGTAAGCACCCGAAGATGAACAGCACA
ATTCCAAGGTACAATGCCTGTCCGTGCAAATT-----------------CCAGAGAGCGA
TGAGCAGGAGGGTGACTGGGGAAAGAGGAGAAAGTGCGTTAGAGAAGGAAGAGTCAGGGA
AAGGGGGTG--TGGGGCAAAGGGTGTAATACTTACTCATCAGTAGGAGTAGACAAAGGGC
TCCAAGTGGACAGAGAAGGTCTCTTCTGAAGATAAAGATGATCAAAATTATAATTATAAG
CATGAG--------------AGCAAAGGAA--TAGAGGACAAGGAGGGCTCCTCCAGTCC
AGTCACTCATAACGATGTACAGCCAAAACAGTAGCGCCAAGAGGAGGAGAAGGAGAGCAA
GGCCTAGGGAAGAGGA-GAGGGGGGGTCCTCGAGGGGGCCGTCGCGGGCCCGGTGGGCCC
CTCTCAAGGTCGTGTTCCATCCTCAGGGCAGTGTGTCAGGAGCAAGGCA---GTTGAG--
-----GAAAGAAGGGGGCAGAGCAGTGTGAGAG-GCTTATGTAGGGCGGCTACGTCAGAG
TAACGCGTGTTTCTTGGGATGTAGGCCCG-GGGGGATTTGCGGGGTCTGCCGGAGGCAGT
ACGGGCACAGATTTCCCGAAAGCGGCGGTGTGTGTGTGCATGTAAGCGTAAAAAGGGGAA
GTAGAAAGCGTGTGTCTGTGTTAGAAAAGCGGGTCCCCG--GGGGGCAAGCTGTGGGAAT
GCGCTGGCCAAGTGCAACAGGAAATGGAA--AGGCAGTGCGGCAATCAGAAGGGGGAGTG
CGTAGTGTTGTGGGAAGCGGCAGTGTAATCCGCACAAAGAGGCGCGGGGCGCGCAACGTT
GGGAGGTCGTTGGCGGCAGGCGGGAGGCCGTGCTTTAGG-GGGGTTCAGGTGAGGCAAGG
CTGTGGGGTAACCGTAGGGGAGGCGGGTGAGGCGGCTAAGAGGGCTAAGGGTCGGCGGGT
GACGAAGCAGCAGAC
>KC207813
---GTTAGTCATAGTAGCTTAGCTGAACTGGGCCGTGGGGGTCGTCATCATCTCCACCGG
AACCAGAAGTACCCAAAAGCAGCGTAGGAAGGTGTGGATCACC-----------------
-------------GGCGCCCCCGTCTG-TCATCGAAGGCGGGCCCCGGTCACCTCCTTTG
TTTT---CAAGCTCATCCGTCAAATTTGGAGGGCCTCCATCATTTCCAGCAGAGTCGCTA
GGGTTATGAGGCAGCGGGTCATGTGGGCCATTGTCATCAGTGTTGTCAGGGTCCTGTGGG
CCATTGTCATCAGTGTTGTCAGGGTCCTGTGGGCCATT----------------------
------------------------------------------------------------
---------------------------------------------------GT-------
-----CATCAGTGTTGTCAGGGTCCTGTGGGCCATTGTCATCAGTGTTGTCAGGGTCCTG
TGGGCCATTGTCAGGACCACCTCC---AGGTGCGCCTAGGTT---TTGAGAGCAGAGTGG
GGGTCCGTCGCCGGCCC---------------CACTCACGAGCAGGT--GGTGTCTGCCC
------TCGTTGGAGTTAGAGTCAGATTCATGGGTAGAATCGTCGGTAGCTTGTTGAGGG
TGCGGGAGGGAGTCATCGTGGTGGTGTTCATCAGTGTGTCGTGGTCCATGATAATACATC
CAGATTAAAATGGCCATAAACAGGAGGAGCCAAAGGAGATCAACCAATAGAGTCCACCAG
TTTTGTTGTAGATAGAGAGCAATAATAAGCAGGATGATGGCTAGGAAGAAGGCTAGGATG
AAGGCCAAAAGCTGCCAGATGGTGG-CACCAAGCCGCCAGAGAATCTCCAAGAAGTAGAT
CCAGAGACCTAAGACTGCGTTGAAAAAAAGAGTGTTAGGGCTGGAAAGGTGAGGGTGTGG
TAAATAAGTCCTAGGGAATGTTAGATCTTACCAAGTAAGCAGCCAAAGATGAACAGCACA
ATTCCAAGGTACAATGCCTGTCCGTGCAAATT-----------------CCAGAGAGCGA
TGAGTAGGAGGGTGACTGGGGAAAGAGGAGAAAGTGCGTTAGAGAAGGAAGCGTAAGGGA
AAGGGGGTG--GGGGGCAAAGGGTGTAATACTTACTCATCAGTAGGAGTAGACCAAGGCC
TCCAAGTGGACAGAGAAGGTCTCTTCTGAAGATAAAGATGATGAGAATGATAATAAGAAG
CATGAG--------------AGCAAAGGAA--TAGAGGACAAGGAGCGCTCCTCCAGTCC
AGTTACTCATAACGATATACAGCCAGAACAGTAGCGCCAAGAGAAGGAGAAGGAGAGCAA
GGCCTATGGAAGAGGA-GAGGGGGGGTCCTAGAGGGGGCCGTGGCGGGCCCGGTGGGCCC
CTCTCAAGGTCGCGTTCCATGGTCAGGGTAGTGTGGCAGGAGCAAGGCA---ACTGAG--
-----GAAAGAAGCTGACAGAGCAGTGACAGAG-GCTTATGTAGGCCGCCTACGAGAGAG
TAACGCGTGTTTCTGGGGATGGAGGCCCG-GGGGGATTTGCGGGGTCTGCCGGAGGCAGT
ACGGGCGCCGCTTTCCCGAAAGCGGCGTAGTGTGTGTGCATGTAAGCGTTAAAAGAGGAA
GTAGAAAGCGTGTGTCTGTGTTAGAAAAGCGAGTCCCCG--AGGGGCAAGCTGTGGGAAT
GCGGTGGTAAAGCGTAGCAGGAAATGGAA--AGGCAGTGCGGCAATCACAAGGGGGAGTG
AGCAGTGTTGTGGGAAGCGGCAGTGTAATCCACACAAAGAGGCGTAGGGCGCGCAACGTT
GGGAGGTCGTTGTCGGCAGGCGGGAGGCTGTGCTTTAGG-GGGGTTCAGGTGAGGCAAGG
CTGTGGGGTAACCGTAGGGGAGGCGGGTGAGGCGGATAAGAGGGCTAAGGGTCGGCGGGT
GACGAAGCAGCAGAC
>HQ020558
---GTTAGTCATAGTAGCTTAGCTGAACTGGGCCGTGGGGGTCGTCATCATCTCCACCGG
AACCAGAAGTACCCAAAAGCAGCGTAGGAAGGTGTGGATCACC-----------------
-------------GCCGCCACCGTCTG-TCATCGAAGGCGGGTCCCGGTCACCTCCTTTG
TTTT---CAACCTCTTCCGTCAAATTTGGAGGGCCTCCATCATTTCCAGCAGAGTCGCTA
GGGTTATGAGGCAGCGGGTCATGTGGGCCATTGTCATCAGTGTTGTCAGGGTCCTGTGGG
CCATTGTCATCAGTGT--------------------------------------------
------------------------------------------------------------
------------------------------------------------------------
--------------TGTCAGGGTCCTGTGGGCCATTGTCATCAGTGTTGTCAGGGTCCTG
TGGGCCATTGTCAGGACCACCTCC---AGGTGCGCCTAGGTT---TTGAGAGCAGAGTGG
GGGTCCGTCGCCGGCCC---------------CACTCACGAGCAGGT--GGTGTCTGCCC
------TCGTTGGAGTTAGAGTCAGATTCATGGCTAGAATCGTCGGTAGCTTGTTGAGGG
TGCGGGAGGGAGTCATCGTGGTGGTGTTCATCAGTGTGTCGTGGTCCATGATAATACATC
CAGATTAAAATGGCCATAAACAGGAGGAGCCAAAGGAGATCAACCAATAGAGTCCACCAG
TTTTGTTGTAGATAGAGAGCAATAATAAGCAGGATGATGGCTAGGAAGAAGGCTAGGATG
AAGGCCAAAAGCTGCCAGATGGTGG-CACCAAGCCGCCAGAGAATCTCCAAGAAGTAGAT
CCAGAGACCTAAGACTGCGTTGAAAAAAAGAGTGTTAGGGCTGGAAAGGTGAGGGTGTGG
TAAATAAGTCCTAGGGAATGTTAGATCTTACCAAGTAAGCAGCCAAAGATGAACAGCACA
ATTCCAAGGTACAATGCCTGTCCGTGCAAATT-----------------CCAGAGAGCGA
TGAGTAGGAGGGTGACTGGGGAAAGAGGAGAAAGTGCGTTAGAGAAGGAAGCGTAAGGGA
AAGGGGGTG--GGGGGCAAAGGGTGTAATACTTACTCATCAGTAGGAGTAGACCAAGGCC
TCCAAGTGGACAGAGAAGGTCTCTTCTGAAGATAAAGATGATGAGAATGATAATAATAAG
CATGAG--------------AGCAAAGGAA--TAGAGGACAAGGAGCGCTCCTCCAGTCC
AGTTACTCATAACGATATACAGCCAGAACAGTAGCGCCAAGAGCAGGAGAAGGAGAGCAA
GGCCTATGGAAGAGGA-GAGGGGGGGTCCTAGAGGGGGCCGTGGCGGGCCCGGTGGGCCC
CTCTCAAGGTCGCGTTCCATGGTCAGGGTAGTGTGGCAGGAGCAAGGCA---ACTGAG--
-----GAAAGAAGCTGACAGAGCAGTGACAGAG-GCTTATGTAGGCCGCCTACGAGAGAG
TAACGCGTGTTTCTGGGGATGGAGGCCCG-GGGGGATTTGCGGGGTCTGCCGGAGGCAGT
ACGGGCGCCGCTTTCCCGAAAGCGGCGTAGTGTGTGTGCATGTAAGCGTTAAAAGAGGAA
GTAGAAAGCGTGTGTTTGTGTTAGAAAAGCGAGTCCCCG--AGGGGCAAGCTGTGGGAAT
GCGGTGGTAAAGCGTAGCAGGAAATGGAA--AGGCAGTGCGGCAATCACAAGGGGGAGTG
AGCAGTGTTGTGGGAAGCGGCAGTGTAATCCACACAAAGAGGCGTAGGGCGCGCAACGTT
GGGAGGTCGTTGTCGGCAGGCGGGAGGCTGTGCTTTAGG-GGGGTTCAGGTGAGGCAAGG
CTGTGGGGTAACCGTAGGGGAGGCGGGTGAGGCGGATAAGAGGGCTAAGGGTCGGCGGGT
GACGAAGCAGCAGAC
>DQ279927
---GTTAGTCATAGTAGCTTAGCTGAACTGGGCCGTGGGGGTCGTCATCATCTCCACCGG
AACCAGAAGTACCCAAAAGCAGCGTAGGAAGGTGTGGATCACCGC---------------
---------------CGCCACCGTCTG-TCATCGAAGGCGGGCCCCGGTCACCTCCTTTG
TTTT---CAACCTCTTCCGTCAAATTTGGTGGGCCTCCATCATTTCCAGCAGAGTCGCTA
GGGTTATGAGGCAGCGGGTCATGTGGGCCATTGTCAGCAGTGTTGTCAGGGTCCTGTGGG
CCATTGTCATCAGTGTTGTCAGGGTCCTG-------------------------------
------------------------------------------------------------
------------------------------------------TGGGCCATTGT-------
-----CATCAGTGTTGTCAGGGTCCTGTGGGCCATTGTCATCAGTGTTGTCAGGGTCCTG
TGGGCCATTGTCAGGACCACCTCC---AGGTGCGCCTAGGTT---TTGAGAGCAGAGTGG
GGGTCCGTCGCCGGCTC---------------CAGTCACGAGCAGGT--GGTGTCTGCCC
------TCGTTGGAGTTAGAGTCAGATTCATGGCCAGAATCATCGGTAGCTTGTTGAGGG
TGCGGGAGGGAGTCATCGTGGTGGTGTTCATCACTGTGTCGTTGTCCATGGTAATACATC
CAGATCAAAATCGCCAGAAACAGGAGGAGCCAAAGGAGATCAACCAATAGAGTCCACCAG
TTTTGTTGCAGATAGAGAGCAATAATGAGCAGGATGAGGTCTAGGAAGAAGGCTAGGAAG
AAGGCCAAAAGCTGCCAGATGGTGG-CACCAAGTCGCCAGAGAATCTCCAATAAGTAGAT
CCAGAGACCTAAGACTGCGTTGAAAA-AAGAGTGTTAGGGTTGGAAAAGTGGGGGTGTGG
TAAATAATTCCCAGGGAATGTTAGATCTTACCAAGTAAGCACCCGAAGATGAACAGCACA
ATTCCAAGGTACAATGCCTGTCCGTGCAAATT-----------------CCAGAGAGCGA
TGAGCAGGAGGGTGACTGGGGAAAGAGGAGAAAGTGCGTTAGAGAAGGAAGAGTAAGGGA
AAGGGGGTG--TGGGGCAAAGGGTGTAATACTTACTCATCAGTAGGAGTAGACAAAGGGC
TCCAAGTGGACAGAGAAGGTCTCTTCTGAAGATAAAGATGATCAAAATTATAATTATAAG
TATGAG--------------AGCAAAGGAA--TAGAGGACAAGGAGGGCTCCTCCAGTCC
AGTCACTCATAACGATGTACAGCCAAAACAGTAGCGCCAAGAGGAGGAGAAGGAGAGCAA
GGCCTAGGGAAGAGGA-GAGGGGGGGTCCTCGAGGGGGCCGTCGCGGGCCCGGTGGGCCC
CTCTCAAGGTCGTGTTCCATCCTCAGGGCAGTGTGTCAGGAGCAAGGCA---GTTGAG--
-----GAAAGAAGGGGGCAGAGCAGTGTGAGAG-GCTTATGTAGGGCGGCTACGTCAGAG
TAACGCGTGTTTCTTGGGATGTAGGGCCG-GGGGGATTTGCGGGGTCTGCCGGAGGCAGT
ACGGGTACAGATTTCCCGAAAGCGGCGGTGTGTGTGTGCATGTAAGCGTAAAAAGGGGAA
GTAGAAAGCGTGTGTTAGTGTTAGAAAAGCGGGTCCCC-G-GGGGGCAAGCTGTGGGAAT
GCGGTGGGCAAGTGCAACAGGAAATGGAA--AGGCAGTGCGGCAATCAGAAGGGGGAGTG
CGTAGTGTTGTGGGAAGCGGCAGTGTAATCTGCACAAAGAGGCGTGGGGCGCGCAACGTT
GGGAGGTCGTTGGCGGCAGGCGGGAGGCCGTGCTTTAGG-GGGGTTCAGGTGAGGCAAGG
CTGTGGGGTAACCGTAGGGGAGGCGGGTGAGGCGGCTAAGAGGGCTAAGGGTCGGCGGGT
GACGAAGCAGCAGAC
>AY961628
---GTTAGTCATAGTAGCTTAGCTGAACTGGGCCGTGGGGGTCGTCATCATCTCCACCGG
AACCAGAAGTACCCAAAAGCAGCGTAGGAAGGTGTGGATCACC-----------------
-------------GCCGCCACCGTCTG-TCATCGAAGGCGGGCCCCGGTCACCTCCTTTG
TTTT---CAACCTCTTCCGTCAAATTTGGAGGGCCTCCATCATTTCCAGCAGAGTCGCTA
GGGTTATGAGGCAGCGGGTCATGTGGGCCATTGTCATCAGTGTTGTCAGGGTCCTGTGGG
CCATTGTCATCAGTGTT-------------------------------------------
------------------------------------------------------------
---------------------------------------------GCCATTGT-------
-----CATCAGTGTTGTCAGGGTCCTGTGGGCCATTGTCATCAGTGTTGTCAGGGTCCTG
TGGGCCATTGTCAGGACCACCTCC---AGGTGCGCCTAGGTT---TTGAGAGCAGAGTGG
GGGTCCGTCGCCGGCCC---------------CACTCACGAGCAGGT--GGTGTCTGCCC
------TCGTTGGAGTTAGAGTCAGATTCATGGCTAGAATCGTCGGTAGCTTGTTGAGGG
TGCGGGAGGGAGTCATCGTGGTGGTGTTCATCAGTGTGTCGTGGTCCATGAAAATACATC
CAGATTAAAATGGCCATAAACAGGAGGAGCCAAAGGAGATCAACCAATAGAGTCCACCAG
TTTTGTTGTAGATAGAGAGCAATAATAAGCAGGATGATGGCTAGGAAGAAGGCTAGGATG
AAGGCCAAAAGCTGCCAGATGGTGG-CACCAAGCCGCCAGAGGATCTCCAAGAAGTAGAT
CCAGAGACCTAAGACTGCGTTGAAAAAAAGAGTGTTAGGGCTGGAAAGGTGAGGGTGTGG
TAAATAAGTCCTAGGGAATGTTAGATCTTACCAAGTAAGCAGCCAAAGATGAACAGCACA
ATTCCAAGGTACAATGCCTGTCCGTGCAAATT-----------------CCAGAGAGCGA
TGAGTAGGAGGGTGACTGGGGAAAGAGGAGAAAGTGCGTTAGAGAAGGAAGCGTAAGGGA
AAGGGGGTG--GGGGGCAAAGGGTGTAATACTTACTCATCAGTAGGAGTAGACCAAGGCC
TCCAAGTGGACAGAGAAGGTCTCTTCTGAAGATAAAGATGATGAGAATGATAATAATAAG
CATGAG--------------AGCAAAGGAA--TAGAGGACAAGGAGCGCTCCTCCAGTCC
AGTTACTCAGAACGATATACAGCCAGAACAGTAGCGCCAAGAGCAGGAGAAGGAGAGCAA
GGCCTATGGAAGAGGA-GAGGGGGGGTCCTAGAGGGGGCCGTGGCGGGCCCGGTGGGCCC
CTCTCAAGGTCGCGTTCCATGGTCAGGGTAGTGTGGCAGGAGCAAGGCA---ACTGAG--
-----GAAAGAAGCTGACAGAGCAGTGACAGAG-GCTTATGTAGGCCGCCTACGAGAGAG
TAACGCGTGTTTCTGGGGATGGAGGCCCG-GGGGGATTTGCGGGGTCTGCCGGAGGCAGT
ACGGGCGCCGCTTTCCCGAAAGCGGCGTAGTGTGTGTGCATGTAAGCGTTAAAAGAGGAA
GTCGAAAGCGTGTGTTTGTGTTAGAAAAGCGAGTCCCCG--AGGGGCAAGCTGTGGGAAT
GCGGTGGTAAAGCGTAGCAGGAAATGGAA--AGGCAGTGCGGCAATCACAAGGGGGAGTG
AGCAGTGTTGTGGGAAGCGGCAGTGTAATCCACACAAAGAGGCGTAGGGCGCGCAACGTT
GGGAGGTCGTTGTCGGCAGGCGGGAGGCTGTGCTTTAGG-GGGGTTCAGGTGAGGCAAGG
CTGTGGGGTAACCGTAGGGGAGGCGGGTGAGGCGGATAAGAGGGCTAAGGGTCGGCGGGT
GACGAAGCAGCAGAC
>08b8ce1e-63b2-444d-9f8b-7a960db4bb18
---GTTAGTCATAGTAGCTTAGCTGAACTGGGCCGTGGGGGTCGTCATCATCTCCACCGG
AACCAGAAGTACCCAAAAGCAGTGTAGGAAGGTGTGGATCACCGCCGCCACGGCCGGAAT
CATGACTATGACCGCCGCCACCGTCTG-TCATCGAAGGCGGGCCCCGGTCACCTCCTTTG
TTTT---CAACCTCTTCCGTCAATTCTGGAGGGCCTTTATCATTTCCAGCAGAGTCGCTA
GGGTTATGAGGCAGCGGGTCATGTGGGCCATTGTCATCAGTGTTGTCAGGGCCCTGTGGG
CCATTGTCATCAGTGTTGTCAGGGTCCTGTG----------------------GG-----
------------------------------------------------------------
-------------------GGTCC----------------TGTGGGCCATTGT-------
-----CATCAGTGTTGTCAGGGTCCTGTGGGCCATTGTCATCAGTGTTGTCAGGGTCCTG
TGGGGCATTGTCAGGACCACCTCC---AGGTGCGCCTAGGTT---TTGAGAGCAGAGTGG
GGGTCCGTCGCCGGCTC---------------CAGTCACGAGCAGGT--GGTGTCTGCCC
------TCGTTGGAGTTAGAGTCAGATTCATGGCTAGAAGCATCGGTAGCTTGTTGAGGG
TGCGGGAGGGAGTCATCGTGGTGGTGTTCATCACTGTGTCGTTGTCCATGGTAATACATC
CAGATTAAAATCGCCAGAAACAGGAGGAGCCAAAGGAGATCAACCAATAGAGTCCACCAG
TTTTGTTGTAAATAGAGAGCAATAATGAGCAGGATGATGTCTAGGAAGAAGGCTAGGAAG
AAGGCCAAAAGCTGCCAGATGGTGG-CACCAAGTCGCCAGAGAATCTCCAATAAGTAGAT
CCAGATACCTAAGACTGCGTTGAAAA-AAGAGTGTTAGGGTTGGAAAAGTGGGGGTGTGG
TAAATAATTCCTAGGGAATGTTAGATCTTACCAAGTAAGCACCCGAAGATGAACAGCACA
ATTCCAAGGTACAATGCCTGTCCGTGCAAATT-----------------CCAGAGAGCGA
TGAGCAGGAGGGTGACTGGGGAAAGAGGAGAAAGTGCGTTAGAGAAGGAAGAGTCAGGGA
AAGGGGGTG--TGGGGCAAAGGGTGTAATACTTACTCATCAGTAGGAGTAGACAAAGGGC
TCCAAGTGGACAGAGAAGGTCTCTTCTGAAGATAAAGATGATCAAAATTATAATTATAAG
CATGAG--------------AGCAAAGGAA--TAGAGGACAAGGAGGGCTCCTCCAGTCC
AGTCACTCATAACGATGTACAGCCAAAACAGTAGCGCCAAGAGGAGGAGAAGGAGAGCAA
GGGCTGGGGAAGAGGA-GAGGGGGGGTCCTCGAGGGGGCCGTCGCGGGCCCGGTGGGCCC
CTCTCAAGGTCGTGTTCCATCCTCAGGGCAGTGTGTCAGGAGCAAGGCA---GTTGAG--
-----GAAAGAAGGGGGCAGAGCAGTGTGAGAG-GCTTATGTAGGGCGGCTACGTCAGAG
TAACGCGTGTTTCTTGGGATGTAGGCCCG-GGGGGATTTGCGGGGTCTGCCGGAGGCAGT
ACGGGCACAGATTTCCCGAAAGCGGCGGTGTGTGTGTGCATGTAAGCGTAAAAAGGGGAA
GTAGAAAGCGTGTGTCTGTGTTAGAAAAGCGGGTCCCCG--GGGGGCAAGCTGTGGGAAT
GCGCTGGCCAAGTGCAACAGGAAATGGAA--AGGCAGTGCGGCAATCAGAAGGGGGAGTG
CGTAGTGTTGTGGGAAGCGGCAGTGTAATCCGCACAAAGAGGCGCGGGGCGCGCAACGTT
GGGAGGTCGTTGGCGGCAGGCGGGAGGCCGTGCTTTAGG-GGGGTTCAGGTGAGGCAAGG
CTGTGGGGTAACCGTAGGGGAGGCGGGTGAGGCGGCTAAGAGGGCTAAGGGTCGGCGGGT
GACGAAGCAGCAGAC
>0d389c84-899c-42f0-bbe3-981601ba0896
---GTTAGTCATAGTAGCTTAGCTGAACTGGGCCGTGGGGGTCGTCATCATCTCCACCGG
AACCAGAAGTACCCAAAAGCAGTGTAGGAAGGTGTGGATCACCGCCGCCACGGCCGGAAT
CATGACTATGACCGCCGCCACCGTCTG-TCATCGAAGGCGGGCCCCGGTCACCTCCTTTG
TTTT---CAACCTCTTCCGTCAATTCTGGAGGGCCTCCATCATTTCCAGCAGAGTCGCTA
GGGTTATGAGGCAGCGGGTCATGTGGGCCATTGTCATCAGTGTTGTCAGGGCCCTGTGGG
CCATTGTCATCAGTGTTGTCAGGGCCCTGTGGCAGCGGGCCCTGTGGGCCATTGT-----
------------------------------------------------------------
-------------------CATCAGTGTT-GTCAGGGTCCTGTGG---------------
------------------------------GCCATTGTCATCAGTGTTGTCAGGGTCCTG
TGGGGCATTGTCAGGACCACCTCC---AGGTGCGCCTAGGTT---TTGAGAGCAGAGTGG
GGGTCCGTCGCCGGCTC---------------CAGTCACGAGCAGGT--GGTGTCTGCCC
------TCGTTGGAGTTAGAGTCAGATTGATGGGCAGAATCATCGGTAGCTTGTTGAGGG
TGCGGGAGGGAGTCATCGTGGTGGTGTTCATCACTGTGTCGTTGTCCATGGTAATACATC
CAGATTAAAATCGCCAGAAACAGGAGGAGCCAAAGGAGATCAACCAATAGAGTCCACCAG
TTTTGTTGTAGATAGAGAGCAATAATGAGCAGGATGATGTCTAGGAAGAAGGCTAGGAAG
AAGGCCAAAAGCTGCCAGATGGTGG-CACCAAGTCGCCAGAGAATCTCCAATAAGTAGAT
CCAGATACCTAAGACTGCGTTGAAAA-AAGAGTGTTAGGGTTGGAAAAGTGGGGGTGTGG
TAAATAATTCCTAGGGAATGTTAGATCTTACCAAGTAAGCACCCGAAGATGAACAGCACA
ATTCCAAGGTACAATGCCTGTCCGTGCAAATT-----------------CCAGAGAGCGA
TGAGCAGGAGGGTGACTGGGGAAAGAGGAGAAAGTGCGTTAGAGAAGGAAGAGTAAGGGA
AAGGGGGTG--TGGGGCAAAGGGTGTAATACTTACTCATCAGTAGGAGTAGACAAAGGGC
TCCAAGTGGACAGAGAAGGTCTCTTCTGAAGATAAAGATGATCAAAATTATAATTATAAG
CATGAG--------------AGCAAAGGAA--TAGAGGACAAGGAGGGCTCCTCCAGTCC
AGTCACTCATAACGATGTACAGCCAAAACAGTAGCGCCAAGAGGAGGAGAAGGAGAGCAA
GGCCTAGGGAAGAGGA-GAGGGGGGGTCCTCGAGGGGGCCGTCGCGGGCCCGGTGGGCCC
CTCTCAAGGTCGTGTTCCATCCTCAGGGCAGTGTGTCAGGAGCAAGGCA---GTTGAG--
-----GAAAGAAGGGGGCAGAGCAGTGTGAGAG-GCTTATGTAGGGCGGCTACGTCAGAG
TAACGCGTGTTTCTTGGGATGTAGGCCCG-GGGGGATTTGCGGGGTCTGCCAGAGGCAGT
ACGGGTACAGATTTCCCGAAAGCGGCGGTGTGTGTGTGCATGTAAGCGTAAAAAGGGGAA
GTAGAAAGCGTGTGTTTGTGTTAGAAAAGCGGGTCCCCG--GGGGGCAAGCTGTGGGAAT
GCGGTGGCCAAGTGCAACAGGAAATGGAA--AGGCAGTGCGGCAATCAGAAGGGGGAGTG
CGTAGTGTTGTGGGAAGCGGCAGTGTAATCTGCACAAAGAGGCGCGGGGCGCGCAACGTT
GGGAGGTCGTTGGCGGCAGGCGGGAGGCCGTGCTTTAGG-GGGGTTCAGGTGAGGCAAGG
CTGTGGGGTAACCGTAGGGGAGGCGGGTGAGGCGGCTAAGAGGGCTAAGGGTCGGCGGGT
GACGAAGCAGCAGAC
>15846704-e77f-4d1f-8c1b-c65b0811236f
---GTTAGTCATAGTAGCTTAGCTGAACTGGGCCGTGGGGGTCGTCATCATCTCCACCGG
AACCAGAAGTACCCAAAAGCAGTGTAGGAAGGTGTGGATCACCGCCGCCACGGCCGGAAT
CATGACTATGACCGCCGCCACCGTCTG-TCATCGAAGGCGGGCCCCGGTCACCTCCTTTG
TTTT---CAACCTCTTCCGTCAATTCTGGAGGGCCTTTATCATTTCCAGCAGAGTCGCTA
GGGTTATGAGGCAGCGGGTCATGTGGGCCATTGTCATCAGTGTTGTCAGGGCCCTGTGGG
CCATTGTCATCAGTGTTGTCAGGGTCCTGTG----------------------GG-----
------------------------------------------------------------
-------------------GGTCC----------------TGTGGGCCATTGT-------
-----CATCAGTGTTGTCAGGGTCCTGTGGGCCATTGTCATCAGTGTTGTCAGGGTCCTG
TGGGGCATTGTCAGGACCACCTCC---AGGTGCGCCTAGGTT---TTGAGAGCAGAGTGG
GGGTCCGTCGCCGGCTC---------------CAGTCACGAGCAGGT--GGTGTCTGCCC
------TCGTTGGAGTTAGAGTCAGATTCATGGCTAGAATCATCGGTAGCTTGTTGAGGG
TGCGGGAGGGAGTCATCGTGGTGGTGTTCATCACTGTGTCGTTGTCCATGGTAATACATC
CAGATTAAAATCGCCAGAAACAGGAGGAGCCAAAGGAGATCAACCAATAGAGTCCACCAG
TTTTGTTGTAAATAGAGAGCAATAATGAGCAGGATGATGTCTAGGAAGAAGGCTAGGAAG
AAGGCCAAAAGCTGCCAGATGGTGG-CACCAAGTCGCCAGAGAATCTCCAATAAGTAGAT
CCAGATACCTAAGACTGCGTTGAAAA-AAGAGTGTTAGGGTTGGAAAAGTGGGGGTGTGG
TAAATAATTCCTAGGGAATGTTAGATCTTACCAAGTAAGCACCCGAAGATGAACAGCACA
ATTCCAAGGTACAATGCCTGTCCGTGCAAATT-----------------CCAGAGAGCGA
TGAGCAGGAGGGTGACTGGGGAAAGAGGAGAAAGTGCGTTAGAGAAGGAAGAGTCAGGGA
AAGGGGGTG--TGGGGCAAAGGGTGTAATACTTACTCATCAGTAGGAGTAGACAAAGGGC
TCCAAGTGGACAGAGAAGGTCTCTTCTGAAGATAAAGATGATCAAAATTATAATTATAAG
CATGAG--------------AGCAAAGGAA--TAGAGGACAAGGAGGGCTCCTCCAGTCC
AGTCACTCATAACGATGTACAGCCAAAACAGTAGCGCCAAGAGGAGGAGAAGGAGAGCAA
GGCCTAGGGAAGAGGA-GAGGGGGGGTCCTCGAGGGGGCCGTCGCGGGCCCGGTGGGCCC
CTCTCAAGGTCGTGTTCCATCCTCAGGGCAGTGTGTCAGGAGCAAGGCA---GTTGAG--
-----GAAAGAAGGGGGCAGAGCAGTGTGAGAG-GCTTATGTAGGGCGGCTACGTCAGAG
TAACGCGTGTTTCTTGGGATGTAGGCCCG-GGGGGATTAGCGGGGTCTGCCGGAGGCAGT
ACGGGCACAGATTTCCCGAAAGCGGCGGTGTGTGTGTGCATGTAAGCGTAAAAAGGGGAA
GTAGAAAGCGTGTGTCTGTGTTAGAAAAGCGGGTCCCCG--GGGGGCAAGCTGTGGGAAT
GCGCTGGCCAAGTGCAACAGGAAATGGAA--AGGCAGTGCGGCAATCAGAAGGGGGAGTG
CGTAGTGTTGTGGGAAGCGGCAGTGTAATCCGCACAAAGAGGCGCGGGGCGCGCAACGTT
GGGAGGTAGTTGGCGGCAGGCGGGAGGCCGTGCTTTAGG-GGGGTTCAGGTGAGGCAAGG
CTGTGGGGTAACCGTAGGGGAGGCGGGTGAGGCGGCTAAGAGGGCTAAGGGTCGGCGGGT
GACGAAGCAGCAGAC
>15f97967-a3f9-41fe-8641-f351b96e31e1
---GTTAGTCATAGTAGCTTAGCTGAACTGGGCCGTGGGGGTCGTCATCATCTCCACCGG
AACCAGAAGTACCCAAAAGCAGTGTAGGAAGGTGTGGATCACCGCCGCCACGGCCGGAAT
CATGACTATGACCGCCGCCACCGTCTG-TCATCGAAGGCGGGCCCCGGTCACCTCCTTTG
TTTT---CAACCTCTTCCGTCAATTCTGGAGGGCCTTTATCATTTCCAGCAGAGTCGCTA
GGGTTATGAGGCAGCGGGTCATGTGGGCCATTGTCATCAGTGTTGTCAGGGCCCTGTGGG
CCATTGTCATCAGTGTTGTCAGGGTCCTGTG----------------------GG-----
------------------------------------------------------------
-------------------GGTCC----------------TGTGGGCCATTGT-------
-----CATCAGTGTTGTCAGGGTCCTGTGGGCCATTGTCATCAGTGTTGTCAGGGTCCTG
TGGGGCATTGTCAGGACCACCTCC---AGGTGCGCCTAGGTT---TTGAGAGCAGAGTGG
GGGTCCGTCGCCGGCTC---------------CAGTCACGAGCAGGT--GGTGTCTGCCC
------TCGTTGGAGTTAGAGTCAGATTCATGGCTAGAATCATCGGTAGCTTGTTGAGGG
TGCGGGAGGGAGTCATCGTGGTGGTGTTCATCACTGTGTCGTTGTCCATGGTAATACATC
CAGATTAAAATCGCCAGAAACAGGAGGAGCCAAAGGAGATCAACCAATAGAGTCCACCAG
TTTTGTTGTAAATAGAGAGCAATAATGAGCAGGATGATGTCTAGGAAGAAGGCTAGGAAG
AAGGCCAAAAGCTGCCAGATGGTGG-CACCAAGTCGCCAGAGAATCTCCAATAAGTAGAT
CCAGATACCTAAGACTGCGTTGAAAA-AAGAGTGTTAGGGTTGGAAAAGTGGGGGTGTGG
TAAATAATTCCTAGGGAATGTTAGATCTTACCAAGTAAGCACCCGAAGATGAACAGCACA
ATTCCAAGGTACAATGCCTGTCCGTGCAAATT-----------------CCAGAGAGCGA
TGAGCAGGAGGGTGACTGGGGAAAGAGGAGAAAGTGCGTTAGAGAAGGAAGAGTCAGGGA
AAGGGGGTG--TGGGGCAAAGGGTGTAATACTTACTCATCAGTAGGAGTAGACAAAGGGC
TCCAAGTGGACAGAGAAGGTCTCTTCTGAAGATAAAGATGATCAAAATTATAATGATAAG
CATGAG--------------AGCAAAGGAA--TAGAGGACAAGGAGGGCTCCTCCAGTCC
AGTCACTCATAACGATGTACAGCCAAAACAGTAGCGCCAAGAGGAGGAGAAGGAGAGCAA
GGCCTAGGGAAGAGGA-GAGGGGGGGTCCTCGAGGGGGCCGTCGCGGGCCCGGTGGGCCC
CTCTCAAGGTCGTGTTCCATCCTCAGGGCAGTGTGTCAGGAGCAAGGCA---GTTGAG--
-----GAAAGAAGGGGGCAGAGCAGTGTGAGAG-GCTTATGTAGGGCGGCTACGTCAGAG
TAACGCGTGTTTCTTGGGATGTAGGCCCG-GGGGGATTAGCGGGGTCTGCCGGAGGCAGT
ACGGGCACAGATTTCCCGAAAGCGGCGGTGTGTGTGTGCATGTAAGCGTAAAAAGGGGAA
GTAGAAAGCGTGTGTCTGTGTTAGAAAAGCGGGTCCCCGG-GGGGGCAAGCTGTGGGAAT
GCGCTGGCCAAGTGCAACAGGAAATGGAA--AGGCAGTGCGGCAATCAGAAGGGGGAGTG
CGTAGTGTTGTGGGAAGCGGCAGTGTAATCCGCACAAAGAGGCGCGGGGCGCGCAACGTT
GGGAGGTAGTTGGCGGCAGGCGGGAGGCCGTGCTTTAGG-GGGGTTCAGGTGAGGCAAGG
CTGTGGGGTAACCGTAGGGGAGGCGGGTGAGGCGGCTAAGAGGGCTAAGGGTCGGCGGGT
GACGAAGCAGCAGAC
>1d8c94ce-8324-4b2b-a394-b7d3a4cf9764
---GTTAGTCATAGTAGCTTAGCTGAACTGGGCCGTGGGGGTCGTCATCATCTCCACCGG
AACCAGAAGTACCCAAAAGCAGTGTAGGAAGGTGTGGATCACCGCCGCCACGGCCGGAAT
CATGACTATGACCGCCGCCACCGTCTG-TCATCGAAGGCGGGCCCCGGTCACCTCCTTTG
TTTT---CAACCTCTTCCGTCAATTCTGGAGGGCCTCCATCATTTCCAGCAGAGTCGCTA
GGGTTATGAGGCAGCGGGTCATGTGGGCCATTGTCATCAGTGTTGTCAGGGCCCTGTGGG
CCATTGTCATCAGTGTTGTCAGGGCCCTGTGGCAGCGGGTCCTGTGGGCCATTGT-----
------------------------------------------------------------
-------------------CATCAGTGTT-GTCAGGGTCCTGTGG---------------
------------------------------GCCATTGTCATCAGTGTTGTCAGGGTCCTG
TGGGGCATTGTCAGGACCACCTCC---AGGTGCGCCTAGGTT---TTGAGAGCAGAGTGG
GGGTCCGTCGCCGGCTC---------------CAGTCACGAGCAGGT--GGTGTCTGCCC
------TCGTTGGAGTTAGAGTCAGATTGATGGCAAGAATCATCGGTAGCTTGTTGAGGG
TGCGGGAGGGAGTCATCGTGGTGGTGTTCATCACTGTGTCGTTGTCCATGGTAATACATC
CAGATTAAAATCGCCAGAAACAGGAGGAGCCAAAGGAGATCAACCAATAGAGTCCACCAG
TTTTGTTGTAGATAGAGAGCAATAATGAGCAGGATGATGTCTAGGAAGAAGGCTAGGAAG
AAGGCCAAAAGCTGCCAGATGGTGG-CACCAAGTCGCCAGAGAATCTCCAATAAGTAGAT
CCAGATACCTAAGACTGCGTTGAAAA-AAGAGTGTTAGGGTTGGAAAAGTGGGGGTGTGG
TAAATAATTCCTAGGGAATGTTAGATCTTACCAAGTAAGCACCCGAAGATGAACAGCACA
ATTCCAAGGTACAATGCCTGTCCGTGCAAATT-----------------CCAGAGAGCGA
TGAGCAGGAGGGTGACTGGGGAAAGAGGAGAAAGTGCGTTAGAGAAGGAAGAGTAAGGGA
AAGGGGGTG--TGGGGCAAAGGGTGTAATACTTACTCATCAGTAGGAGTAGACAAAGGGC
TCCAAGTGGACAGAGAAGGTCTCTTCTGAAGATAAAGATGATCAAAATTATAATTATAAG
CATGAG--------------AGCAAAGGAA--TAGAGGACAAGGAGGGCTCCTCCAGTCC
AGTCACTCATAACGATGTACAGCCAAAACAGTAGCGCCAAGAGGAGGAGAAGGAGAGCAA
GGCCTAGGGAAGAGGA-GAGGGGGGGTCCTCGAGGGGGCCGTCGCGGGCCCGGTGGGCCC
CTCTCAAGGTCGTGTTCCATCCTCAGGGCAGTGTGTCAGGAGCAAGGCA---GTTGAG--
-----GAAAGAAGGGGGCAGAGCAGTGTGAGAG-GCTTATGTAGGGCGGCTACGTCAGAG
TAACGCGTGTTTCTTGGGATGTAGGGCCG-GGGGGATTTGCGGGGTCTGCCGGAGGCAGT
ACGGGTACAGATTTCCCGAAAGCGGCGGTGTGTGTGTGCATGTAAGCGTAAAAAGGGGAA
GTAGAAAGCGTGTGTTTGTGTTTGAAAAGCGGGTCCCCG--GGGGGCAAGCTGTGGGAAT
GCGGTGGCCAAGTGCAACAGGAAATGGAA--AGGCAGTGCGGCAATCAGAAGGGGGAGTG
CGTAGTGTTGTGGGAAGCGGCAGTGTAATCTGCACAAAGAGGCGCGGGGCGCGCAACGTT
GGGAGGTCGTTGGCGGCAGGCGGGAG-GGGTGCTTTAGG-GGGGTTCAGGTGAGGCAAGG
CTGTGGGGTAACCGTAGGGGAGGCGCGTGAGGCGGCTAAGAGGGCTAAGGGTCGGCGGGT
GACGAAGCAGCAGAC
>1e1a632f-4f87-46f3-994b-0c25a6bae1e9
---GTTAGTCATAGTAGCTTAGCTGAACTGGGCCGTGGGGGTCGTCATCATCTCCACCGG
AACCAGAAGTACCCAAAAGCAGCGTAGGAAGGTGTGGATCACCGCCGCCATGGCCGGAAT
CATGACTATGACCGCCGCCACCGTCTG-TCATCAAAGGCGGGCCCTGGTCACCTCCTTTG
TTTT---CAACCTCTTCCGTCAATTGTGGAGGGCCTCCATCATTTCCAGCAGAGTCGCTA
GGGTTATGAGGCAGCGGGTCATGTGGGCCATTGTCATCAGTGTTGTCAGGGTCCTGTGGG
CCATTGTCATCAGTGTTGTCAGGGTCCTGAGGCAGCGGGTCATGTGGGCCACTGT-----
------------------------------------------------------------
-------------------CATCAGTGTT-GTCAGGGTCCTGTGG---------------
------------------------------GCCATTGTCATCAGTGTTGTCAGGGTCCTG
TGGGCCATTGTCAGGACCACCTCC---AGGTGCGCCTAGGTT---CTGAGAGCAGAGTGG
GGGTCCGTCGCCGGCTC---------------CACTCACGAGCAGGT--GGTGTCTGCCC
------TCGTTGGAGTTAGAGTCAGATTCATGGCTAGAATCATCGGTAGCTTGTTGAGGG
TGCGGGAGGGAGTCATCGTGGTGGTGTTCATCACTGTGTCGTTGTCCATGGTAATACATC
CAGATTAAAATCGCCAGAAACAGGAGGAGCCAAAGGAGATCAACCAATAGAGTCCACCAG
TTTTGTTGTAGATAGAGAGCAATAATGAGCAGGATGAGGTCTAGGAAGAAGGCTAGGAAG
AAGGCCAAAAGCTGCCAGATGGTGG-CACCAAGTCGCCAGAGAATCTCCAATAAGTAGAT
CCAGATACCTAAGACTGCGTTGAAAA-AAGAGTGTTAGGGTTGGAAAAGTGGGGGTGTGG
TAAATAATTCCTAGGGAATGTTAGATCTTACCAAGTAAGCACCCGAAGACGAACAGCACA
ATTCCAAGGTACAATGCCTGTCCTTGCAAATT-----------------CCAGAGAGCGA
TGAGCAGGAGGGTGACTGGGGAAAGAGGAGAAAGTGCGTTAGAGAAGGAAGAGTAAGGGA
AAGGGGGTG--TGGGGCAAAGGGTGTAATACTTACTCATCAGTAGGAGTAGACAAAGGGC
TCCAAGTGGACAGAGAAGGTCTCTTCTGAAGATAAAGATGATCAAAATGATAATTATAAG
CATGAG--------------AGCAAAGGAA--TAGAGGACAAGGAGGGCTCCTCCAGTCC
AGTTACTCATAAGGATGTACAGCCAAAACAGTAGCGCCAAGAGGAGGAGAAGGAGAGCAA
GGCCTATGGAAGAGGA-GAGGGGGGGTCCTCGAGGGGGCCGTCGCGGGCCCGGTGGGCCC
CTCTCAAGGTCGTGTTCCATCCTCAGGGCAGTGTGTCAGGAGCAAGGCA---GTTGAG--
-----GAAAGAAGGGGGCAGAGCAGTGTGAGAG-GCTTATGTAGGGCGGCTACGTAAGAG
TAACGCGTGTGTCTTGGGATGTAGGGCCG-GGGGGAGTTGCGGGGTCTGCCGGAGGCAGT
ACGGGTACAGATTTCCCGAAAGCGGCGGTGTGTGTGTGCATGTAAGCGTAAAAAGGGGAA
GTAGAAAGCGTGTGTTTGTGTTAGAGAAGCGGGTCCCCG--GGGGGCAAGCTGTGGGAAT
GCGGTGGCCAAGTGCAACAGGAAATGGAA--AGGCAGTGCGGCAATCACAAGGGGGAGTG
CGTAGCGTTGTGGGAAGCGGCAGTGTAATCCGCACAAAGAGGCGCGGGGCGCGCAACGTT
GGGAGGTCGTTGGCGGCAGGCGGGAGGCCGTGCTTTAGG-GGGGTTCAGGTGAGGCAAGG
CTGTGGGGTAACCGTAGGGGAGGCGGGTGAGGCGGCTAAGAGGGCTAAGGGTCGGCGGGT
GACGAAGCAGCAGAC
>3293b918-454d-435d-bace-b0275ec97f70
---GTTAGTCATAGTAGCTTAGCTGAACTGGGCCGTGGGGGTCGTCATCATCTCCACCGG
AACCAGAAGTACCCAAAAGCAGCGTAGGAAGGTGTGGATCACCGCCGCCANNNNNNNNNN
NNNNNNNATCACCGCCGCCACCGTCTG-TCATCGAAGGCGGGCCCCGGTCACCTCCTTTG
TTTT---CAACCTCTTCCGTCAAATTTGGAGGGCCTCCATCATTTCCAGCAGAGTCGCTA
GGGTTATGAGGCAGCGGGTCATGTGGGCCATTGTCATCAGTGTTGTCAGGGTCCTGTGGG
CCATTGTCATCAGTGTTGTCAGGGTCCTGAGGCAG-------------------------
------------------------------------------------------------
---------------------------------CGGGTCATGTGGGCCATTGT-------
-----CATCAGTGTTGTCAGGGTCCTGTGGGCCATTGTCATCAGTGTTGTCAGGGTCCTG
TGGGCCATTGTCAGGACCACCTCC---AGGTGCGCCTAGGTT---TTGAGAGCAGAGTGG
GGGTCCGTCGCCGGCTC---------------CACTCACGAGCAGGT--GGTGTCTGCCC
------TCGTTGGAGTTAGAGTCAGATTGATTGCTAGAATCATCGGTAGCTTGTTGAGGG
TGCGGGAGGGAGTCATCGTGGTGGTGTTCATCACTGTGTCGTTGTCCATGGTAATACATC
CAGATTAAAATCGCCAGAAACAGGAGGAGCCAAAGGAGATCAACCAATAGAGTCCACCAG
TTTTGTTGTAGATAGAGAGCAATAATGAGCAGGAGGATGTCTAGGAAGAAGGCTAGGAAG
AAGGCCAAAAGCTGCCAGATGGTGG-CACCAAGTCGCCAGAGAATCTCCAAGAAGTAGAC
CCAGATACCTAAGACTGCGTTGAAAAAAAGAGTGTTAGGGTTGGAAAAGTGGGGATGTGG
TAAATAAGTCCTAGGGAATGTTAGATCTTACCAAGTAAGCACCCGAAGATGAACAGCACA
ATTCCAAGGTACAATGCCTGTCCGTGCAAATT-----------------CCAGAGAGCGA
TGAGCAGGAGGGTGACTGGGGAAAGAGGAGAAAGTGCGTTAGAGAAGGAAGAGTAAGGGA
AAGGGGGTG--TGGGGCAAAGGGTGTAATACTTACTCATCAGTAGGAGTAGACAAAGGGC
TCCAAGTGGACAGAGAAGGTCTCTTCTGAAGATAAAGATGATCAAAATGATAATCACAAG
CATGAG--------------AGCAAAGGCA--TAGAGGACAAGGAGGGCTCCTCCAGTCC
AGTTACTCATAATGATGTACAGCCAAAACAGTAGCGCCAAGAGCAGGAGAAGGAGAGCAA
GGCCTATGGAAGAGGA-GAGGGGGGGTCCTCGAGGGGGCCGTCGCGGGCCCGGTGGGCCC
CTCTCAAGGTCCAGGTCCATGCTCAGGGCAGTGTGTCAGGAGCCAGGCA---GTTGAG--
-----GAAAGAAGGGGGCAGAGTAGTGTGAGAG-GCTTATGTAGGGCGGCGACGTGAGAG
TTACGCGTGTTTCTGGGGATGTAGGCCCG-GGGGGATTTGCGGGGTCTGCCGGAGGCAGT
ACGGGTGCAGATTTCCCGAAAGCGGCGGTGTGTGTGTGCATGTAAGCGTAAAAAGGGGAA
GTAGGAAGCGTGTGTTAGTGTTCGAAAAGCGGGTCCCC-G-GGGGGCAAGCTGTGGGAAT
GTGGTGGGCAAGTGCAGCAGGAAATGGAA--AGGCAGTGCGGCAATCACAAGGGGGAGTG
CGTAGTGTTGTGGGAAGCGGCAGTGTAATCTGCACAAAGAGGCGCGGGGCGCGCAACGTT
GGGAGGTCGTTGGCGGCAGGCGGGAGGCCGTGCTTTAGG-GGGGTTCAGGTGAGGCAAGG
CTGTGGGGTAACCGTAGGGGAGGCGGGTGAGGCGGCTAAGAGGGCTAAGGGTCGGCGGGT
GACGAAGCAGCAGAC
>34aeb8a4-6681-4b7d-b2e3-141b431e9490
---GTTAGTCATAGTAGCTTAGCTGAACTGGGCCGTGGGGGTCGTCATCATCTCCACCGG
AACCAGAAGTACCCAAAAGCAGCGTAGGAAGGTGTGGATCACCGCCGCCANNNNNNNNNN
NNNNNNNATCACCGCCGCCACCGTCTG-TCATCGAAGGCGGGCCCCGGTCACCTCCTTTG
TTTT---CAACCTCTTCCGTCAAATTTGGAGGGCCTCCATCATTTCCAGCAGAGTCGCTA
GGGTTATGAGGCAGCGGGTCATGTGGGCCATTGTCATCAGTGTTGTCAGGGTCATGTGGG
CCATTGTCATCAGTGTTGTCAGGGTCCTGAGGCAG-------------------------
------------------------------------------------------------
---------------------------------CGGGTCATGTGGGCCATTGT-------
-----CATCAGTGTTGTCAGGGTCCTGTGGGCCATTGTCATCAGTGTTGTCAGGGTCCTG
TGGGCCATTGTCAGGACCACCTCC---AGGTGCGCCTAGGTT---TTGAGAGCAGAGTGG
GGGTCCGTCGCCGGCTC---------------CACTCACGAGCAGGT--GGTGTCTGCCC
------TCGTTGGAGTTAGAGTCAGATTGATTGCTAGAATCATCGGTAGCTTGTTGAGGG
TGCGGGAGGGAGTCATCGTGGTGGTGTTCATCACTGTGTCGTTGTCCATGGTAATACATC
CAGATTAAAATAGCCAGAAACAGGAGGAGCCAAAGGAGATCAACCAATAGAGTCCACCAG
TTTTGTTGTAGATAGAGAGCAATAATGAGCAGGAGGATGTCTAGGAAGAAGGCTAGGAAG
AAGGCCAAAAGCTGCCAGATGGTGG-CACCAAGTCGCCAGAGAATCTCCAAGAAGTAGAC
CCAGATACCTAAGACTGCGTTGAAAAAAAGAGTGTTAGGGTTGGAAAAGTGGGGATGTGG
TAAATAAGTCCTAGGGAATGTTAGATCTTACCAAGTAAGCACCCGAAGATGAACAGCACA
ATTCCAAGGTACAATGCCTGTCCGTGCAAATT-----------------CCAGAGAGCGA
TGAGCAGGAGGGTGACTGGGGAAAGAGGAGAAAGTGCGTTAGAGAAGGAAGAGTAAGGGA
AAGGGGGTG--TGGGGCAAAGGGTGTAATACTTACTCATCAGTAGGAGTAGACAAAGGGC
TCCAAGTGGACAGAGAAGGTCTCTTCTGAAGATAAAGATGATCAAAATGATAATCACAAG
CATGAG--------------AGCAAAGGCA--TAGAGGACAAGGAGGGCTCCTCCAGTCC
AGTTACTCATAATGATGTACAGCCAAAACAGTAGCGCCAAGAGCAGGAGAAGGAGAGCAA
GGCCTATGGAAGAGGA-GAGGGGGGGTCCTCGAGGGGGCCGTCGCGGGCCCGGTGGGCCC
CTCTCAAGGTCCAGGTCCATGCTCAGGGCAGTGTGTCAGGAGCCAGGCA---GTTGAG--
-----GAAAGAAGGGGGCAGAGTAGTGTGAGAG-GCTTATGTAGGCCGCCTACGAGAGAG
TAACGCGTGTTTCTGGGGATGTAGGCCCG-GGGGGATTTGCGGGGTCTGCCGGAGGCAGT
ACGGGCGCCGATTTCCCGAAAGCGGCGTAGTGTGTGTGCATGTAAGCGTTAAAAGAGGAA
GTAGAAAACGTGTGTTTGTGTTAGAAAAGCGAGTCCCC-G-AGGGGCAAGCTGTGGGAAT
GCGGTGGTAAAGCGTAGCAGGAAATGGAA--AGGCAGTGCGGCAATCACAAGGGGGAGTG
AGCAGTGTTGTGGGAAGCGCGAGTGTAATCCACACAAAGAGGCGTAGGGCGCGCAACGTT
GGGAGGTCGTTGTCGGCAGGCGGGAGGCTGTGCTTTAGG-GGGGTTCAGGTGAGGCAAGG
CTGTGGGGTAACCGTAGGGGAGGCGGGTGAGGCGGATAAGAGGGCTAAGGGTCGGCGGGT
GACGAAGCAGCAGAC
>35cfe5e3-4a50-4d2f-90f4-f157f2b3e5e6
---GTTAGTCATAGTAGCTTAGCTGAACTGGGCCGTGGGGGTCGTCATCATCTCCACCGG
AACCAGAAGTACCCAAAAGCAGCGTAGGAAGGTGTGGGTCACCGCCGCCATGGCCGGAAT
CATGACTATGACCGCCGCCTCCGTCTG-TCATCAAAGGCGGGCCCTGGTCACCTCCTTTG
TTTT---CAACCTCTTCCGTCAATTGTGGAGGGCCTCCATCATTTCCAGCAGAGTCGCTA
GGGCTATGAGGCAGCGGGTCATGTGGGCCATTGTCATCAGTGTTGTCAGGGTCCTGTGGG
CCATTGTCATCAGTGTTGTCAGGGTCCTGAGGCAGCGGGTCATGTGGGCCATTGT-----
------------------------------------------------------------
-------------------CATCAGTGTT-GTCAGGGTCCTGTGG---------------
------------------------------GCCATTGTCATCAGTGTTGTCAGGGTCCTG
TGGGCCATTGTCAGGACCACCTCC---AGGTGCGCCTAGGTT---TTGAGAGCAAAGTGG
GGGTCCGTCGCCGGCTC---------------CACTCACGAGCAGGT--GGTGTCTGCCC
------TCGTTGGAGTTAGAGTCAGATTCATGGCTAGAATCATCGGTAGCTTGTTGAGGG
TGCGGGAGGGAGTCATCGTGGTGGTGTTCATCACTGTGTCGTTGTCCATGGTAATACATC
CAGATTAAAATCGCCAGAAACAGGAGGAGCCAAAGGAGATCAACCAATAGAGTCCACCAG
TTTTGTTGTAGATAGAGAGCAATAATGAGCAGGATGAGGTCTAGGAAGAAGGCTAGGAAG
AAGGCCAAAAGCTGCCAGATGGTGG-CACCAAGTCGCCAGAGCATCTCCAATAAGTAGAT
CCAGATACCTAAGACTGCGTTGAAAA-AAGAGTGTTAGGGTTGGAAAAGTGGGGGTGTGG
TAAATAATTCCTAGGGAATGTTAGATCTTACCAAGTAAGCACCCGAAGATGAACAGCACA
ATTCCAAGGTACAATGCCTGTCCGCGCAAATT-----------------CCAGAGAGCGA
TGAGCAGGAGGGCGACTGGGGAAAGAGGAGAAAGTGCGTTAGAGAAGGAAGAGTAAGGGA
AAGGGGGTG--TGGGGCAAAGGGTGTAATACTTACTCATCAGTAGGAGTAGACAAAGGGC
TCCAAGTGGACAGAGAAGGTCTCTTCTGAAGATAAAGATGATCAAAATGATAATTATAAG
CATGAG--------------AGCAAAGGAA--TAGAGGACAAGGAGGGCTCCTCCAGTCC
AGTCACTCATAACGATGTACAGCCAAAACAGTAGCGCCAAGAGGAGGAGAAGGAGAGCAA
GGCCTAGGGAAGAGGA-GAGGGGGGGTCCTCGAGGGGGCCGTCGCGGGCCCGGTGGGCCC
CTCTCAAGGTCGTGTTCCATCCTCAGGGCAGTGAGTCAGGAGCAAGGCA---GTTGAG--
-----GAAAGAAGGGGGCAGAGCAGTGTGAGAG-GCTTATGTAGGGCGGCTACGTCAGAG
TAACGCGTGTTTCTTGGGATGTAGGCCCG-GGGGGATTTGCGGGGTCTGCCGGAGGCAGT
ACGGGTACAGATTTCCCGAAAGCGGCGGTGTGTGTGTGCATGTAAGCGTAAAAAGGGGAA
GTAGAAAGCGTGTGTTTGTGTTAGAAAAGCGGGTCCCCG--GGGGGCAAGCTGTGGGAAT
GCGGTGGCCAAGTGCAACAGGAAATGGAA--AGGCAGTGCGGCAATCAGAAGGGGGAGTG
CGTAGTGGTGTGGGAAGCGGCAGTGTAATCCGCAGAAAGAAGCGCGGGGCGCGCAACGTT
GGGAGGTCGTTGGCGGCAGGCGGGAGGTCGTGCTTTAGG-GGGGTTCAGGTGAGACAAGG
CTGTGGGGTAACCGTAGGGGAGGCGGGCGAGGCGGCTAAGAGGGCTAAGGGTCGGCGGGT
GACGAAGCAGCAGAC
>3711aeb1-47b6-4d82-a8ee-4d7d27b79b91
---GTTAGTCATAGTAGCTTAGCTGAACTGGGCCGTGGGGGTCGTCATCATCTCCACCGG
AACCAGAAGTACCCAAAAGCAGCGTAGGAAGGTGTGGATCACCGCCGCCANNNNNNNNNN
NNNNNNTATCACCGCCGCCACCGTCTG-TCATCGAAGGCGGGCCCCGGTCACCTCCTTTG
TTTT---CAACCTCTTCCGTCAAATTTGGAGGGCCTCCATCATTTCCAGCAGAGTCGCTA
GGGTTATGAGGCAGCGGGTCATGTGGGCCATTGTCATCAGTGTTGTCAGGGTCCTGTGGG
CCATTGTCATCAGTGTTGTCAGGGTCCTGAGGCAG-------------------------
------------------------------------------------------------
---------------------------------CGGGTCATGTGGGCCATTGT-------
-----CATCAGTGTTGTCAGGGTCCTGTGGGCCATTGTCATCAGTGTTGTCAGGGTCCTG
TGGGCCATTGTCAGGACCACCTCC---AGGTGCGCCTAGGTT---TTGAGAGCAGAGTGG
GGGTCCGTCGCCGGCTC---------------CACTCACGAGCAGGT--GGTGTCTGCCC
------TCGTTGGAGTTAGAGTCAGATTGATTGCTAGAATCATCGGTAGCTTGTTGAGGG
TGCGGGAGGGAGTCATCGTGGTGGTGTTCATCACTGTGTCGTTGTCCATGGTAATACATC
CAGATTAAAATCGCCAGAAACAGGAGGAGCCAAAGGAGATCAACCAATAGAGTCCACCAG
TTTTGTTGTAGATAGAGAGCAATAATGAGCAGGAGGATGTCTAGGAAGAAGGCTAGGAAG
AAGGCCAAAAGCTGCCAGATGGTGG-CACCAAGTCGCCAGAGAATCTCCAAGAAGTAGAC
CCAGATACCTAAGACTGCGTTGAAAAAAAGAGTGTTAGGGTTGGAAAAGTGGGGATGTGG
TAAATAAGTCCTAGGGAATGTTAGATCTTACCAAGTAAGCACCCGAAGATGAACAGCACA
ATTCCAAGGTACAATGCCTGTCCGTGCAAATT-----------------CCAGAGAGCGA
TGAGCAGGAGGGTGACTGGGGAAAGAGGAGAAAGTGCGTTAGAGAAGGAAGAGTAAGGGA
AAGGGGGTG--TGGGGCAAAGGGTGTAATACTTACTCATCAGTAGGAGTAGACAAAGGGC
TCCAAGTGGACAGAGAAGGTCTCTTCTGAAGATAAAGATGATCAAAATGATAATCACAAG
CATGAG--------------AGCAAAGGCA--TAGAGGACAAGGAGGGCTCCTCCAGTCC
AGTTACTCATAATGATGTACAGCCAAAACAGTAGCGCCAAGAGCAGGAGAAGGAGAGCAA
GGCCTATGGAAGAGGA-GAGGGGGGGTCCTCGAGGGGGCCGTCGCGGGCCCGGTGGGCCC
CTCTCAAGGTCCAGGTCCATGCTCAGGGCAGTGTGTCAGGAGCCAGGCA---GTTGAG--
-----GAAAGAAGGGGGCAGAGTAGTGTGAGAG-GCTTATGTAGGGCGGCGACGTGAGAG
TTACGCGTGTTTCTGGGGATGTAGGCCCG-GGGGGATTTGCGGGGTCTGCCGGAGGCAGT
ACGGGTGCAGATTTCCCGAAAGCGGCGGTGTGTGTGTGCATGTAAGCGTAAAAAGGGGAA
GTAGGAAGCGTGTGTTAGTGTTAGAAAAGCGGGTCCCC-G-GGGGGCAAGCTGTGGGAAT
GTGGTGGGCAAGTGCAGCAGGAAATGGAA--AGGCAGTGCGGCAATCACAAGGGGGAGTG
CGTAGTGTTGTGGGAAGCGGCAGTGTAATCCGCACAAAGAGGCGCGGGGGG---------
--GAGGTCGTCGGCGGCAGGCGGGAGGCCGTGTTTTAGG-GGGGTTCAGGTGAGGCAAGG
CTGTGGGTTCACCGTAGGGGAGGTGGGTGAGGCGGCTAAGAGGGCTAAGGGTCGGCGGGT
GACGAAGCAGCAGAC
>3718725e-d486-4bb4-b41a-3afce1ac8eca
---GTTAGTCATAGTAGCTTAGCTGAACTGGGCCGTGGGGGTCGTCATCATCTCCACCGG
AACCAGAAGTACCCAAAAGCAGTGTAGGAAGGTGTGGATCACCGCCGCCACGGCCGGAAT
CATGACTATGACCGCCGCCACCGTCTG-TCATCGAAGGCGGGCCCCGGTCACCTCCTTTG
TTTT---CAACCTCTTCCGTCAATTCTGGAGGGCCTTTATCATTTCCAGCAGAGTCGCTA
GGGTTATGAGGCAGCGGGTCATGTGGGCCATTGTCATCAGTGTTGTCAGGGCCCTGTGGG
CCATTGTCATCAGTGTTGTCAGGGCCC---------------------------------
------------------------------------------------------------
---------------------------------------CTGTGGGCCATTGT-------
-----CATCAGTGTTGTCAGGGTCCTGTGGGCCATTGTCATCAGTGTTGTCAGGGTCCTG
TGGGGCATTGTCAGGACCACCTCC---AGGTGCGCCTAGGTT---TTGAGAGCAGAGTGG
GGGTCCGTCGCCGGCTC---------------CAGTCACGAGCAGGT--GGTGTCTGCCC
------TCGTTGGAGTTAGAGTCAGATTCATGGCTAGAATCATCGGTAGCTTGTTGAGGG
TGCGGGAGGGAGTCATCGTGGTGGTGTTCATCACTGTGTCGTTGTCCATGGTAATACATC
CAGATTAAAATCGCCAGAAACAGGAGGAGCCAAAGGAGATCAACCAATAGAGTCCACCAG
TTCTGTTGTAAATAGAGAGCAATAATGAGCAGGATGATGTCTAGGAAGAAGGCTAGGAAG
AAGGCCAAAAGCTGCCAGATGGTGG-CACCAAGTCGCCAGAGAATCTCCAATAAGTAGAT
CCAGATACCTAAGACTGCGTTGAAAA-AAGAGTGTTAGGGTTGGAAAAGTGGGGGTGTGG
TAAATAATTCCTAGGGAATGTTAGATCTTACCAAGTAAGCACCCGAAGATGAACAGCACA
ATTCCAAGGTACAATGCCTGTCCGTGCAAATT-----------------CCAGAGAGCGA
TGAGCAGGAGGGTGACTGGGGAAAGAGGAGAAAGTGCGTTAGAGAAGGAAGAGTCAGGGA
AAGGGGGTG--TGGGGCAAAGGGTGTAATACTTACTCATCAGTAGGAGTAGACAAAGGGC
TCCAAGTGGACAGAGAAGGTCTCTTCTGAAGATAAAGATGATCAAAATGATAATTATAAG
CATGAG--------------AGCAAAGGAA--TAGAGGACAAGGAGGGCTCCTCCAGTCC
AGTCACTCATAACGATGTACAGCCAAAACAGTAGCGCCAAGAGGAGGAGAAGGAGAGCAA
GGCCTAGGGAAGAGGA-GAGGGGGGGTCCTCGAGGGGGCCGTCGCGGGCCCGGTGGGCCC
CTCTCAAGGTCGTGTTCCATCCTCAGGGCAGTGTGTCAGGAGCAAGGCA---GTTGAG--
-----GAAAGAAGGGGGCAGAGCAGTGTGAGAG-GCTTATGTAGGGCGGCTACGTCAGAG
TAACGCGTGTTTCTTGGGATGTAGGCCCG-GGGGGATTTGCGGGGTCTGCCGGAGGCAGT
ACGGGCACAGATTTCCCGAAAGCGGCGGTGTGTGTGTGCATGTAAGCGTAAAAAGGGGAA
GTAGAAAGCGTGTGTCTGTGTTAGAAAAGCGGGTCCCCG--GGGGGCAAGCTGTGGGAAT
GCGCTGGCCAAGTGCAACAGGAAATGGAA--AGGCAGTGCGGCAATCAGAAGGGGGAGTG
CGTAGTGTTGTGGGAAGCGGCAGTGTAATCCGCACAAAGAGGCGCGGGGCGTGCAACGTT
GGGAGGTCGTTGGCGGCAGGCGGGAGGCCGTGCTTTAGG-GGGGTTCAGGTGAGGCAAGG
CTGTGGGGTAACCGTAGGGGAGGCGGGTGAGGCGGCTAAGAGGGCTAAGGGTCGGCGGGT
GACGAAGCAGCAGAC
>3a8ddbdc-f477-4704-8f17-2637723b0cdb
---GTTAGTCATAGTAGCTTAGCTGAACTGGGCCGTGGGGGTCGTCATCATCTCCCCCGG
AACCAGAAGTACCCAAAAGCAGTGTAGGAAGGTGTGGATCACCGCCGCCACGGCCGGAAT
CATGACTATGACCGCCGCCACCGTCTG-TCATCGAAGGCGGGCCCCGGTCACCTCCTTTG
TTTT---CAACCTCTTCCGTCAATTCTGGAGGGCCTCCATCATTTCCAGCAGAGTCGCTA
GGGTTATGAGGCAGCGGGTCATGTGGGCCATTGTCATCAGTGTTGTCAGGGCCCTGTGGG
CCATTGTCATCAGTGTTGTCAGGGCCCTGTGGCAG-------------------------
------------------------------------------------------------
---------------------------------CGGGCCCTGTGGGCCATTGT-------
-----CATCAGTGTTGTCAGGGTCCTGTGGGCCATTGTCATCAGTGTTGTCAGGGTCCTG
TGGGGCATTGTCAGGACCACCTCC---AGGTGCGCCTAGGTT---TTGAGAGCAGAGTGG
GGGTCCGTCGCCGGCTC---------------CAGTCACGAGCAGGT--GGTGTCTGCCC
------TCGTTGGAGTTAGAGTCAGATTGATGGGCAGAATCATCGGTAGCTTGTTGAGGG
TGCGGGAGGGAGTCATCGTGGTGGTGTTCATCACTGTGTCGTTGTCCATGGTAATACATC
CAGATTAAAATCGCCAGAAACAGGAGGAGCCAAAGGAGATCAACCAATAGAGTCCACCAG
TTTTGTTGTAGATAGAGAGCAATAATGAGCAGGAGGATGTCTAGGAAGAAGGCTAGGAAG
AAGGCCAAAAGCTGCCAGATGGTGG-CACCAAGTCGCCAGAGAATCTCCAAGAAGTAGAC
CCAGATACCTAAGACTGCGTTGAAAAAAAGAGTGTTAGGGTTGGAAAAGTGGGGATGTGG
TAAATAAGTCCTAGGGAATGTTAGATCTTACCAAGTAAGCACCCGAAGATGAACAGCACA
ATTCCAAGGTACAATGCCTGTCCGTGCAAATT-----------------CCAGAGAGCGA
TGAGCAGGAGGGTGACTGGGGAAAGAGGAGAAAGTGCGTTAGAGAAGGAAGAGTAAGGGA
AAGGGGGTG--TGGGGCAAAGGGTGTAATACTTACTCATCAGTAGGAGTAGACAAAGGGC
TCCAAGTGGACAGAGAAGGTCTCTTCTGAAGATAAAGATGATCAAAATGATAATCACAAG
CATGAG--------------AGCAAAGGCA--TAGAGGACAAGGAGGGCTCCTCCAGTCC
AGTTACTCATAATGATGTACAGCCAAAACAGTAGCGCCAAGAGCAGGAGAAGGAGAGCAA
GGCCTATGGAAGAGGA-GAGGGGGGGTCCTCGAGGGGGCCGTCGCGGGCCCGGTGGGCCC
CTCTCAAGGTCCAGGTCCATGCTCAGGGCAGTGTGTCAGGAGCCAGGCA---GTTGAG--
-----GAAAGAAGGGGGCAGAGTAGTGTGAGAG-GCTTATGTAGGGCGGCGACGTGAGAG
TTACGCGTGTTTCTGGGGATGTAGGCCCG-GGGGGATTTGCGGGGTCTGCCGGAGGCAGT
ACGGGTGCAGATTTCCCGAAAGCGGCGGTGTGTGTGTGCATGTAAGCGTAAAAAGGGGAA
GTAGGAAGCGTGTGTTAGTGTTAGAAAAGCGGGTCCCC-G-GGGGGCAAGCTGTGGGAAT
GTGGTGGGCAAGTGCAGCAGGAAATGGAA--AGGCAGTGCGGCAATCACAAGGGGGAGTG
CGTAGTGTTGTGGGAAGCGGCAGTGTAATCCGCACAAAGAGGCGCGGGGCGCGCAACGTT
GGGAGGTCGTCGGTGGCAGGCGGGAGGCCGTGGTTTAGG-GGGGTTCAGGTGAGGCAAGG
CTGTGGGTTCACCGTAGGGGAGGTGGGTGAGGCGGCTAAGAGGGCTAAGGGTCGGCGGGT
GACGAAGCAGCAGAC
>3fd6e94c-211a-485a-adc6-c8315e8a34e8
---GTTAGTCATAGTAGCTTAGCTGAACTGGGCCGTGGGGGTCGTCATCATCTCCACCGG
AACCAGAAGTACCCAAAAGCAGTGTAGGAAGGTGTGGATCACCGCCGCCACGGCCGGAAT
CATGACTATGACCGCCGCCACCGTCTG-TCATCGAAGGCGGGCCCCGGTCACCTCCTTTG
TTTT---CAACCTCTTCCGTCAATTCTGGAGGGCCTCCATCATTTCCAGCAGAGTCGCTA
GGGTTATGAGGCAGCGGGTCATGTGGGCCATTGTCATCAGTGTTGTCAGGGCCCTGTGGG
CCATTGTCATCAGTGTTGTCAGGGC-----------------------------------
------------------------------------------------------------
--------------------------------------CCTGTGGGCCATTGT-------
-----CATCAGTGTTGTCAGGGTCCTGTGGGCCATTGTCATCAGTGTTGTCAGGGTCCTG
TGGGGCATTGTCAGGACCACCTCC---AGGTGCGCCTAGGTT---TTGAGAGCAGAGTGG
GGGTCCGTCGCCGGCTC---------------CAGTCACGAGCAGGT--GGTGTCTGCCC
------TCGTTGGAGTTAGAGTCAGATTCATGGGCAGAATCATCGGTAGCTTGTTGAGGG
TGCGGGAGGGAGTCATCGTGGTGGTGTTCATCACTGTGTCGTTGTCCATGGTAATACATC
GAGATTAAAATCGCCAGAAACAGGAGGAGCCAAAGGAGATCAACCAATAGAGTCCACCAG
TTTTGTTGTAGATAGAGAGCAATAATGAGCAGGATGATGTCTAGGAAGAAGGCTAGGAAG
AAGGCCAAAAGCTGCCAGATGGTGG-CACCAAGTCGCCAGAGAATCTCCAATAAGTAGAT
CCAGATACCTAAGACTGCGTTGAAAA-AAGAGTGTTAGGGTTGGAAAAGTGGGGGTGTGG
TAAATAATTCCTAGGGAATGTTAGATCTTACCAAGTAAGCACCCGAAGATGAACAGCACA
ATTCCAAGGTACAATGCCTGTCCGTGCAAATT-----------------CCAGAGAGCGA
TGAGCAGGAGGGTGACTGGGGAAAGAGGAGAAAGTGCGTTAGAGAAGGAAGAGTAAGGGA
AAGGGGGTG--TGGGGCAAAGGGTGTAATACTTACTCATCAGTAGGAGTAGACAAAGGGC
TCCAAGTGGACAGAGAAGGTCTCTTCTGAAGATAAAGATGATCAAAATTATAATTATAAG
CATGAG--------------AGCAAAGGAA--TAGAGGACAAGGAGGGCTCCTCCAGTCC
AGTCACTCATAACGATGTACAGCCAAAACAGTAGCGCCAAGAGCAGGAGAAGGAGAGCAA
GGCCTATGGAAGAGGA-GAGGGGGGGTCCTCGAGGGGGCCGTCGCGGGCCCGGTGGGCCC
CTCTCAAGGTCCAGGTCCATGCTCAGGGCAGTGTGTCAGGAGCCAGGCA---GTTGAG--
-----GAAAGAAGGGGGCAGAGTAGTGTGAGAG-GCTTATGTAGGGCGGCGACGTGAGAG
TTACGCGTGTTTCTGGGGATGTAGGCCCG-GGGGGATTTGCGGGGTCTGCCGGAGGCAGT
ACGGGTGCAGATTTCCCGAAAGCGGCGGTGTGTGTGTGCATGTAAGCGTAAAAAGGGGAA
GTAGGAAGCGTGTGTTAGTGTTAGAAAAGCGGGTCCCC-G-GGGGGCAAGCTGTGGGAAT
GTGGTGGGCAAGTGCAGCAGGAAATGGAA--AGGCAGTGCGGCAATCACAAGGGGGAGTG
CGTAGTGTTGTGGGAAGCGGCAGTGTAATCCGCACAAAGAGGCGCGGGGCGCGCAACGTT
GGGAGGTCGTCGGCGGCAGGCGGGAGGCCGTGTTTTAGG-GGGGTTCAGGTGAGGCAAGG
CTGTGGGTTCACCGTAGGGGAGGTGGGTGAGGCGGCTAAGAGGGCTAAGGGTCGGCGGGT
GACGAAGCAGCAGAC
>40ec408a-1728-4eb5-a4b6-5eb379ac2f28
---GTTAGTCATAGTAGCTTAGCTGAACTGGGCCGTGGGGGTCGTCATCATCTCCACCGG
AACCAGAAGTACCCAAAAGCAGCGTAGGAAGGTGTGGATCACCGCCGCCATGGCCGGAAT
CATGACTATGACCGCCGCCACCGTCTG-TCATCAAAGGCGGGCCCTGGTCACCTCCTTTG
TTTT---CAACCTCTTCCGTCAATTGTGGAGGGGCTCCATCATTTCCAGCAGAGTCGCTA
GGGTTATGAGGCAGCGGGTCATGTGGGCCATTGTCATCAGTGTTGTCAGGGTCCTGTGGG
CCATTGTCATCAGTGTTGTCAGGGTCCTGAGGCAGCGGGTCATGTGGGCCACTGT-----
------------------------------------------------------------
-------------------CATCAGTGTT-GTCAGGGTCCTGTGG---------------
------------------------------GCCATTGTCATCAGTGTTGTCAGGGTCCTG
TGGGCCATTGTCAGGACCACCTCC---AGGTGCGCCTAGGTT---CTGAGAGCAGAGTGG
GGGTCCGTCGCCGGCTC---------------CACTCACGAGCAGGT--GGTGTCTGCCC
------TCGTTGGAGTTAGAGTCAGATTCATTGCTAGAATCATCGGTAGCTTGTTGAGGG
TGCGGGAGGGAGTCATCGTGGTGGTGTTCATCACTGTGTCGTTGTCCATGGTAATACATC
CAGATTAAAATCGCCAGAAACAGGAGGAGCCAAAGGAGATCAACCAATAGAGTCCACCAG
TTTTGTTGTAGATAGAGAGCAATAATGAGCAGGATGAGGTCTAGGAAGAAGGCTAGGAAG
AAGGCCAAAAGCTGCCAGATGGTGG-CACCAAGTCGCCAGAGAATCTCCAAAAAGTAGAT
CCAGATACCTAAGACTGCGTTGAAAA-AAGAGTGTTAGGGTTGGAAAAGTGGGGGTGTGG
TAAATAATTCCTAGGGAATGTTAGATCTTACCAAGTAAGCACCCGAAGACGAACAGCACA
ATTCCAAGGTACAATGCCTGTCCTTGCAAATT-----------------CCAGAGAGCGA
TGAGCAGGAGGGTGACTGGGGAAAGAGGAGAAAGTGCGTTAGAGAAGGAAGAGTAAGGGA
AAGGGGGTG--TGGGGCAAAGGGTGTAATACTTACTCATCAGTAGGAGTAGACAAAGGGC
TCCAAGTGGACAGAGAAGGTCTCTTCTGAAGATAAAGATGATCAAAATGATAATTATAAG
CATGAG--------------AGCAAAGGAA--TAGAGGACAAGGAGGGCTCCTGCAGCCC
AGTCACTCATAACGATGTACAGCCAAAACAGTAGCGCCAAGAGGAGGAGAAGGAGAGCAA
GGCCTAGGGAAGAGGA-GAGGGGGGGTCCTCGAGGGGGCCGTCGCGGGCCCGGTGGGCCC
CTCTCAAGGTCGTGTTCCATCCTCAGGGCAGTGTGTCAGGAGCAAGGCA---GTTGAG--
-----GAAAGAAGGGGGCAGAGCAGTGTGAGAG-GCTTATGTAGGGCGGCTACGTCAGAG
TAACGCGTGTTCCTTGGGATGTAGGCCCG-GGGGGATTTGCGGGGTCTGCCGGAGGCAGT
ACGGGCACAGATTTCCCGAAAGCGGCGGTGTGTGTGTGCATGTAAGCGTAAAAAGGGGAA
GTAGAAAGCGTGTGTCTGTGTTAGAAAAGCGGGTCCCCG--GGGGGCAAGCTGTGGGAAT
GCGGTGGCCAAGTGCAACAGGAAATGGAA--AGGCAGTGCGGCAATCAGAAGGGGGAGTG
CGTAGTGTTGTGGGAAGCGGCAGTGTAATCCGCACAAAGAGGCGCGGGGCGCGCAACGTT
GGGAGGTCGTTGGCGGCAGGCGGGAGGCCGTGCTTTAGG-GGGGTTCAGGTGAGGCAAGG
CTGTGGGGTAACCGTAGGGGAGGCGGGTGAGGCGGCTAAGAGGGCTAAGGGTCGGCGGGT
GACGAAGCAGCAGAC
>42fa2e74-254d-4775-a34e-a227562428db
---GTTAGTCATAGTAGCTTAGCTGAACTGGGCCGTGGGGGTCGTCATCATCTCCACCGG
AACCAGAAGTACCCAAAAGCAGCGTAGGAAGGTGTGGATCACCGCCGCCANNNNNNNNNN
NNNNNNTATCACCGCCGCCACCGTCTG-TCATCGAAGGCGGGCCCCGGTCACCTCCTTTG
TTTT---CAACCTCTTCCGTCAAATTTGGAGGGCCTCCATCATTTCCAGCAGAGTCGCTA
GGGTTATGAGGCAGCGGGTCATGTGGGCCATTGTCATCAGTGTTGTCAGGGTCCTGTGGG
CCATTGTCATCAGTGTTGTCAGGGTCCTGAGGCAG-------------------------
------------------------------------------------------------
---------------------------------CGGGTCATGTGGGCCATTGT-------
-----CATCAGTGTTGTCAGGGTCCTGTGGGCCATTGTCATCAGTGTTGTCAGGGTCCTG
TGGGCCATTGTCAGGACCACCTCC---AGGTGCGCCTAGGTT---TTGAGAGCAGAGTGG
GGGTCCGTCGCCGGCTC---------------CACTCACGAGCAGGT--GGTGTCTGCCC
------TCGTTGGAGTTAGAGTCAGATTGATTGCTAGAATCATCGGTAGCTTGTTGAGGG
TGCGGGAGGGAGTCATCGTGGTGGTGTTCATCACTGTGTCGTTGTCCATGGTAATACATC
CAGATTAAAATCGCCAGAAACAGGAGGAGCCAAAGGAGATCAACCAATAGAGTCCACCAG
TTTTGTTGTAGATAGAGAGCAATAATGAGCAGGAGGATGTCTAGGAAGAAGGCTAGGAAG
AAGGCCAAAAGCTGCCAGATGGTGG-CACCAAGTCGCCAGAGAATCTCCAAGAAGTAGAC
CCAGATACCTAAGACTGCGTTGAAAAAAAGAGTGTTAGGGTTGGAAAAGTGGGGATGTGG
TAAATAAGTCCTAGGGAATGTTAGATCTTACCAAGTAAGCACCCGAAGATGAACAGCACA
ATTCCAAGGTACAATGCCTGTCCGTGCAAATT-----------------CCAGAGAGCGA
TGAGCAGGAGGGTGACTGGGGAAAGAGGAGAAAGTGCGTTAGAGAAGGAAGAGTAAGGGA
AAGGGGGTG--TGGGGCAAAGGGTGTAATACTTACTCATCAGTAGGAGTAGACAAAGGGC
TCCAAGTGGACAGAGAAGGTCTCTTCTGAAGATAAAGATGATCAAAATGATAATCACAAG
CATGAG--------------AGCAAAGGCA--TAGAGGACAAGGAGGGCTCCTCCAGTCC
AGTTACTCATAATGATGTACAGCCAAAACAGTAGCGCCAAGAGCAGGAGAAGGAGAGCAA
GGCCTATGGAAGAGGA-GAGGGGGGGTCCTCGAGGGGGCCGTCGCGGGCCCGGTGGGCCC
CTCTCAAGGTCCAGGTCCATGCTCAGGGCAGTGTGTCAGGAGCCAGGCA---GTTGAG--
-----GAAAGAAGGGGGCAGAGTAGTGTGAGAG-GCTTATGTAGGGCGGCGACGTGAGAG
TTACGCGTGTTTCTGGGGATGTAGGCCCG-GGGGGATTTGCGGGGTCTGCCGGAGGCAGT
ACGGGTGCAGATTTCCCGAAAGCGGCGGTGTGTGTGTGCATGTAAGCGTAAAAAGGGGAA
GTAGGAAGCGTGTGTTAGTGTTAGAAAAGCGGGTCCCC-G-GGGGGCAAGCTGTGGGAAT
GTGGTGGGCAAGTGCAGCAGGAAATGGAA--AGGCAGTGCGGCAATCACAAGGGGGAGTG
CGTAGTGTTGTGGGAAGCGGCAGTGTAATCCGCACAAAGAGGCGCGGGGGG---------
--GAGGTCGTCGGCGGCAGGCGGGAGGCCGTGTTTTAGG-GGGGTTCAGGTGAGGCAAGG
CTGTGGGTTCACCGTAGGGGAGGTGGGTGAGGCGGCTAAGAGGGCTAAGGGTCGGCGGGT
GACGAAGCAGCAGAC
>43c5808d-ec0f-45db-9cce-590cb755d59a
---GTTAGTCATAGTAGCTTAGCTGAACTGGGCCGTGGGGGTCGTCATCATCTCCACCGG
AACCAGAAGTACCCAAAAGCAGCGTAGGAAGGTGTGGATCACCGCCGCCANNNNNNNNNN
NNNNNNNATCACCGCCGCCACCGTCTG-TCATCGAAGGCGGGCCCCGGTCACCTCCTTTG
TTTT---CAACCTCTTCCGTCAAATTTGGAGGGCCTCCATCATTTCCAGCAGAGTCGCTA
GGGTTATGAGGCAGCGGGTCATGTGGGCCATTGTCATCAGTGTTGTCAGGGTCCTGTGGG
CCATTGTCATCAGTGTTGTCAGGGTCCTGAGGCAG-------------------------
------------------------------------------------------------
---------------------------------CGGGTCATGTGGGCCATTGT-------
-----CATCAGTGTTGTCAGGGTCCTGTGGGCCATTGTCATCAGTGTTGTCAGGGTCCTG
TGGGCCATTGTCAGGACCACCTCC---AGGTGCGCCTAGGTT---TTGAGAGCAGAGTGG
GGGTCCGTCGCCGGCTC---------------CACTCACGAGCAGGT--GGTGTCTGCCC
------TCGTTGGAGTTAGAGTCAGATTGATTGCTAGAATCATCGGTAGCTTGTTGAGGG
TGCGGGAGGGAGTCATCGTGGTGGTGTTCATCACTGTGTCGTTGTCCATGGTAATACATC
CAGATTAAAATCGCCAGAAACAGGAGGAGCCAAAGGAGATCAACCAATAGAGTCCACCAG
TTTTGTTGTAGATAGAGAGCAATAATGAGCAGGAGGATGTCTAGGAAGAAGGCTAGGAAG
AAGGCCAAAAGCTGCCAGATGGTGG-CACCAAGTCGCCAGAGAATCTCCAAGAAGTAGAC
CCAGATACCTAAGACTGCGTTGAAAAAAAGAGTGTTAGGGTTGGAAAAGTGGGGATGTGG
TAAATAAGTCCTAGGGAATGTTAGATCTTACCAAGTAAGCACCCGAAGATGAACAGCACA
ATTCCAAGGTACAATGCCTGTCCGTGCAAATT-----------------CCAGAGAGCGA
TGAGCAGGAGGGTGACTGGGGAAAGAGGAGAAAGTGCGTTAGAGAAGGAAGAGTAAGGGA
AAGGGGGTG--TGGGGCAAAGGGTGTAATACTTACTCATCAGTAGGAGTAGACAAAGGGC
TCCAAGTGGACAGAGAAGGTCTCTTCTGAAGATAAAGATGATCAAAATGATAATCACAAG
CATGAG--------------AGCAAAGGCA--TAGAGGACAAGGAGGGCTCCTCCAGTCC
AGTTACTCATAATGATGTACAGCCAAAACAGTAGCGCCAAGAGCAGGAGAAGGAGAGCAA
GGCCTATGGAAGAGGA-GAGGGGGGGTCCTCGAGGGGGCCGTCGCGGGCCCGGTGGGCCC
CTCTCAAGGTCCAGGTCCATGCTCAGGGCAGTGTGTCAGGAGCCAGGCA---GTTGAG--
-----GAAAGAAGGGGGCAGAGTAGTGTGAGAG-GCTTATGTAGGGCGGCGACGTGAGAG
TTACGCGTGTTTCTGGGGATGTAGGCCCG-GGGGGATTTGCGGGGTCTGCCGGAGGCAGT
ACGGGTGCAGATTTCCCGAAAGCGGCGGTGTGTGTGTGCATGTAAGCGTAAAAAGGGGAA
GTAGGAAGCGTGTGTTAGTGTTAGAAAAGCGGGTCCCC-G-GGGGGCAAGCTGTGGGAAT
GTGGTGGGCAAGTGCAGCAGGAAATGGAA--AGGCAGTGCGGCAATCACAAGGGGGAGTG
CGTAGTGTTGTGGGAAGCGGCAGTGTAATCCGCACAAAGAGGCGCGGGGCGCGCAACGTT
GGGAGGTCGTCGGCGGCAGGCGGGAGGCCGTGTTTTAGG-GGGGTTCAGGTGAGGCAAGG
CTGTGGGTTCACCGTAGGGGAGGTGGGTGAGGCGGCTAAGAGGGCTAAGGGTCGGCGGGT
GACGAAGCAGCAGAC
>44178db9-61fc-46df-b0a0-b15ed4b9b757
---GTTAGTCATAGTAGCTTAGCTGAACTGGGCCGTGGGGGTCGTCATCATCTCCACCGG
AACCAGAAGTACCCAAAAGCAGTGTAGGAAGGTGTGGATCACCGCCGCCACGGCCGGAAT
CATGACTATGACCGCCGCCACCGTCTG-TCATCGAAGGCGGGCCCCGGTCACCTCCTTTG
TTTT---CAACCTCTTCCGTCAATTCTGGAGGGCCTATCTCATTTCCAGCAGAGTCGCTA
GGGTTATGAGGCAGCGGGTCATGTGGGCCATTGTCATCAGTGTTGTCAGGGCCCTGTGGG
CCATTGTCATCAGTGTTGTCAGGGTCCTGTGGCAGCGGGTCCTGTGGGCCATTGT-----
------------------------------------------------------------
-------------------CATCAGTGTT-GTCAGGGTCCTGTGG---------------
------------------------------GCCATTGTCATCAGTGTTGTCAGGGTCCTG
TGGGGCATTGTCAGGACCACCTCC---AGGTGCGCCTAGGTT---TTGAGAGCAGAGTGG
GGGTCCGTCGCCGGCTC---------------CAGTCACGAGCAGGT--GGTGTCTGCCC
------TCGTTGGAGTTAGAGTCAGATTCATGGCTAGAATCATCGGTAGCTTGTTGAGGG
TGCGGGAGGGAGTCATCGTGGTGGTGTTCATCACTGTGTCGTTGTCCATGGTAATACATC
CAGATTAAAATCGCCAGAAACAGGAGGAGCCAAAGGAGATCAACCAATAGAGTCCACCAG
TTTTGTTGTAAATAGAGAGCAATAATGAGCAGGATGATGTCTAGGAAGAAGGCTAGGAAG
AAGGCCAAAAGCTGCCAGATGGTGG-CACCAAGTCGCCAGAGAATCTCCAATAAGTAGAT
CCAGATACCTAAGACTGCGTTGAAAA-AAGAGTGTTAGGGTTGGAAAAGTGGGGGTGTGG
TAAATAATTCCTAGGGAATGTTAGATCTTACCAAGTAAGCACCCGAAGATGAACAGCACA
ATTCCAAGGTACAATGCCTGTCCGTGCAAATT-----------------CCAGAGAGCGA
TGAGCAGGAGGGTGACTGGGGAAAGAGGAGAAAGTGCGTTAGAGAAGGAAGAGTCAGGGA
AAGGGGGTG--TGGGGCAAAGGGTGTAATACTTACTCATCAGTAGGAGTAGACAAAGGGC
TCCAAGTGGACAGAGAAGGTCTCTTCTGAAGATAAAGATGATCAAAATTATAATTATAAG
CATGAG--------------AGCAAAGGAA--TAGAGGACAAGGAGGGCTCCTCCAGTCC
AGTCACTCATAACGATGTACAGCCAAAACAGTAGCGCCAAGAGGAGGAGAAGGAGAGCAA
GGCCTAGGGAAGAGGA-GAGGGGGGGTCCTCGAGGGGGCCGTCGCGGGCCCGGTGGGCCC
CTCTCAAGGTCGTGTTCCATCCTCAGGGCAGTGTGTCAGGAGCAAGGCA---GTTGAG--
-----GAAAGAAGGGGGCAGAGCAGTGTGAGAG-GCTTATGTAGGGCGGCTACGTCAGAG
TAACGCGTGTTTCTTGGGATGTAGGGCCG-GGGGGATTAGCGGGGTCTGCCGGAGGCAGT
ACGGGCACAGATTTCCCGAAAGCGGCGGTGTGTGTGTGCATGTAAGCGTAAAAAGGGGAA
GTAGAAAGCGTGTGTCTGTGTTAGAAAAGCGGGTCCCCG--GGGGGCAAGCTGTGGGAAT
GCGCTGGCCAAGTGCAACAGGAAATGGAA--AGGCAGTGCGGCAATCAGAAGGGGGAGTG
CGTAGTGTTGTGGGAAGCGGCAGTGTAATCCGCACAAAGAGGCGCGGGGCGCGCAACGTT
GGGAGGTAGTTGGCGGCAGGCGGGAGGCCGTGCTTTAGG-GGGGTTCAGGTGAGGCAAGG
CTGTGGGGTAACCGTAGGGGAGGCGGGTGAGGCGGCTAAGAGGGCTAAGGGTCGGCGGGT
GACGAAGCAGCAGAC
>47267de6-321d-46ed-b32a-0f708a89b497
---GTTAGTCATAGTAGCTTAGCTGAACTGGGCCGTGGGGGTCGTCATCATCTCCACCGG
AACCAGAAGTACCCAAAAGCAGTGTAGGAAGGTGTGGATCACCGCCGCCACGGCCGGAGT
CATGACTATGACCGCCGCCACCGTCTG-TCATCGAAGGAGGGCCCCGGTCACCTCCTTTG
TTTT---CAACCTCTTCCGTCAATTCTGGAGGGCCTCCATCATTTCCAGCAGAGTCGCTA
GGGTTATGAGGCAGCGGGTCATGTGGGCCATTGTCATCAGTGTTGTCAGGGCCCTGTGGG
CCATTGTCATCAGTGTTGTCAGGGC-C---------------------------------
------------------------------------------------------------
---------------------------------------CTGTGGGCCATTGT-------
-----CATCAGTGTTGTCAGGGTCCTGTGGGCCATTGTCATCAGTGTTGTCAGGGTCCTG
TGGGGCATTGTCAGGACCACCTCC---AGGTGCGCCTAGGTT---TTGAGAGCAGAGTGG
GGGTCCGTCGCCGGCTC---------------CAGTCACGAGCAGGT--GGTGTCTGCCC
------TCGTTGGAGTTAGAGTCAGATTCATGGCCAGAATCATCGGTAGCTTGTTGAGGG
TGCGGGAGGGAGTCATCGTGGTGGTGTTCATCACTGTGTCGTTGTCCATGGTAATACATC
CAGATTAAAATCGCCAGAAACAGGAGGAGCCAAAGGAGATCAACCAATAGAGTCCACCAG
TTTTGTTGTAGATAGAGAGCAATAATGAGCAGGATGAGGTCTAGGAAGAAGGCTAGGAAG
AAGGCCAAAAGCTGCCAGATGGTGG-CACCAAGTCGCCAGAGAATCTCCAATAAGTAGAT
CCAGAGACCTAAGACTGCGTTGAAAA-AAGAGTGTTAGGGTTGGAAAAGTGGGGGTGTGG
TAAATAATTCCTAGGGAATGTTAGATCTTACCAAGTAAGCACCCGAAGATGAACAGCACA
ATTCCAAGGTACAATGCCTGTCCGCTCAAATT-----------------CCAGAGAGCGA
TGAGCAGGAGGGTGACTGGGGAAAGAGGAGAAAGTGCGTTAGAGAAGGAAGAGTAAGGGA
AAGGGGGTG--TGGGGCAAAGGGTGTAATACTTACTCATCAGTAGGAGTAGACAAAGGGC
TCCAAGTGGACAGAGAAGGTCTCTTCTGAAGATAAAGATGATCAAAATTATAATTATAAG
CATGAG--------------AGCAAAGGAA--TAGAGGACAAGGAGGGCTCCTCCAGTCC
AGTCACTCATAACGATGTACAGCCAAAACAGTAGCGCCAAGAGGAGGAGAAGGAGAGCAA
GGCCTAGGGAAGAGGA-GAGGGGGGGTCCTCGAGGGGGCCGTCGCGGGCCCGGTGGGCCC
CTCTCAAGGTCGTGTTCCATCCTCAGGGCAGTGTGTCAGGAGCAAGGCA---GTTGAG--
-----GAAAGAAGGGGACAGAGCAGTGTGAGAG-GCTTATGTAGGGCGGCTACGTCAGAG
TAACGCGTGTTTCTTGGGATGTAGGCCCG-GGGGGATTTGCGGGGTCTGCCGGAGGCAGT
ACGGGTACAGATTTCCCGAAAGCGGCGGTGTGTGTGTGCATGTAAGCGTAAAAAGGGGAA
GTAGAAAGCGTGTGTTTGTGTTAGAAAAGCGGGTCCCCG--GGGGGCAAGCTGTGGGAAT
GCGGTGGCCAAGTGCAACAGGAAATGGAA--AGGCAGTGCGGCAATCAGAAGGGGGAGTG
CGTAGTGTTGTGGGAAGCGGCAGTGTAATCCGCACAAAGAGGCGCGGGGCGCGCAACGTT
GGGAGGTCGTTGGCGGCAGGCGGGAGGCCGTGCTTTAGG-GGGGTTCAGGTGAGGCAAGG
CTGTGGGGTTACCGTAGGGGAGGCGGGTGAGGCGGCTAAGAGGGCTAAGGGTCGGCGGGT
GACGAAGCAGCAGAC
>4c8eb5ae-543b-4427-aa33-b69f837dd581
---GTTAGTCATAGTAGCTTAGCTGAACTGGGCCGTGGGGGTCGTCATCATCTCCACCGG
AACCAGAAGTACCCAAAAGCAGCGTAGGAAGGTGTGGATCACCGCCGCCACGGCCGGAAT
CATGACTATCACCGCCGCCACCGTCTG-TCATCGAAGGCGGGCCCCGGTCACCTCCTTTG
TTTT---CAACCTCTTCCGTCAAATTTGGAGGGCCTCCATCATTTCCAGCAGAGTCGCTA
GGGTTATGAGGCAGCGGGTCATGTGGGCCATTGTCATCAGTGTTGTCAGGGTCCTGTGGG
CCATTGTCATCAGTGTTGTCAGGGTCCTGAGGCAG-------------------------
------------------------------------------------------------
---------------------------------CGGGTCATGTGGGCCATTGT-------
-----CATCAGTGTTGTCAGGGTCCTGTGGGCCATTGTCATCAGTGTTGTCAGGGTCCTG
TGGGCCATTGTCAGGACCACCTCC---AGGTGCGCCTAGGTT---TTGAGAGCAGAGTGG
GGGTCCGTCGCCGGCTC---------------CACTCACGAGCAGGT--GGTGTCTGCCC
------TCGTTGGAGTTAGAGTCAGATTGATGGCTAGAATCATCGGTAGCTTGTTGAGGG
TGCGGGAGGGAGTCATCGTGGTGGTGTTCATCACTGTGTCGTTGTCCATGGTAATACATC
CAGATTAAAATCGCCAGAAACAGGAGGAGCCAAAGGAGATCAACCAATAGAGTCCACCAG
TTTTGTTGTAGATAGAGAGCAATAATGAGCAGGAGGATGTCTAGGAAGAAGGCTAGGAAG
AAGGCCAAAAGCTGCCAGATGGTGG-CACCAAGTCGCCAGAGAATCTCCAAGAAGTAGAC
CCAGATACCTAAGACTGCGTTGAAAAAAAGAGTGTTAGGGTTGGAAAAGTGGGGATGTGG
TAAATAAGTCCTAGGGAATGTTAGATCTTACCAAGTAAGCACCCGAAGATGAACAGCACA
ATTCCAAGGTACAATGCCTGTCCGTGCAAATT-----------------CCAGAGAGCGA
TGAGCAGGAGGGTGACTGGGGAAAGAGGAGAAAGTGCGTTAGAGAAGGAAGAGTAAGGGA
AAGGGGGTG--TGGGGCAAAGGGTGTAATACTTACTCATCAGTAGGAGTAGACAAAGGGC
TCCAAGTGGACAGAGAAGGTCTCTTCTGAAGATAAAGATGATCAAAATGATAATCACAAG
CATGAG--------------AGCAAAGGCA--TAGAGGACAAGGAGGGCTCCTCCAGTCC
AGTTACTCATAATGATGTACAGCCAAAACAGTAGCGCCAAGAGCAGGAGAAGGAGAGCAA
GGCCTATGGAAGAGGA-GAGGGGGGGTCCTCGAGGGGGCCGTCGCGGGCCCGGTGGGCCC
CTCTCAAGGTCCAGGTCCATGCTCAGGGCAGTGTGTCAGGAGCCAGGCA---GTTGAG--
-----GAAAGAAGGGGGCAGAGTAGTGTGAGAG-GCTTATGTAGGGCGGCGACGTGAGAG
TTACGCGTGTTTCTGGGGATGTAGGCCCG-GGGGGATTTGCGGGGTCTGCCGGAGGCAGT
ACGGGTGCAGATTTCCCGAAAGCGGCGGTGTGTGTGTGCATGTAAGCGTAAAAAGGGGAA
GTAGGAAGCGTGTGTTAGTGTTAGAAAAGCGGGTCCCC-G-GGGGGCAAGTTGTGGGAAT
GTGGTGGGCAAGTGCAGCAGGAAATGGAA--AGGCAGTGCGGCAATCACAAGGGGGAGTG
CGTAGTGTTGTGGGAAGCGGCAGTGTAATCCGCAGAAAGAGGCGCGGGGCGCGCAACGTT
GGGAGGTCGTCGGCGGCAGGCGGGAGGCCGTGTTTTAGG-GGGGTTCAGGTGAGGCAAGG
CTGTGGGTTCACCGTAGGGGAGGTGGGTGAGGCGGCTAAGAGGGCTAAGGGTCGGCGGGT
GACGAAGCAGCAGAC
>512001d2-2c85-47df-ac2c-a5f6601b772d
---GTTAGTCATAGTAGCTTAGCTGAACTGGGCCGTGGGGGTCGTCATCATCTCCACCGG
AACCAGAAGTACCCAAAAGCAGTGTAGGAAGGTGTGGATCACCGCCGCCACGGCCGGAAT
CATGACTATGACCGCCGCCACCGTCTG-TCATCGAAGGCGGGCCCCGGTCACCTCCTTTG
TTTT---CAACCTCTTCCGTCAATTCTGGAGGGCCTCCATCATTTCCAGCAGAGTCGCTA
GGGTTATGAGGCAGCGGGTCATGTGGGCCATTGTCATCAGTGTTGTCAGGGCCCTGTGGG
CCATTGTCATCAGTGTTGTCAGGGTCCTGTGGCAGCGGGTCCTGTGGGCCATTGT-----
------------------------------------------------------------
-------------------CATCAGTGTT-GTCAGGGTCCTGTGG---------------
------------------------------GCCATTGTCATCAGTGTTGTCAGGGTCCTG
TGGGGCATTGTCAGGACCACCTCC---AGGTGCGCCTAGGTT---TTGAGAGCAGAGTGG
GGGTCCGTCGCCGGCTC---------------CAGTCACGAGCAGGT--GGTGTCTGCCC
------TCGTTGGAGTTAGAGTCAGATTGATGGGCAGAATCATCGGTAGCTTGTTGAGGG
TGCGGGAGGGAGTCATCGTGGTGGTGTTCATCACTGTGTCGTTGTCCATGGTAATACATC
CAGATTAAAATCGCCAGAAACAGGAGGAGCCAAAGGAGATCAACCAATAGAGTCCACCAG
TTTTGTTGTAGATAGAGAGCAATAATGAGCAGGATGATGTCTAGGAAGAAGGCTAGGAAG
AAGGCCAAAAGCTGCCAGATGGTGG-CACCAAGTCGCCAGAGAATCTCCAATAAGTAGAT
CCAGATACCTAAGACTGCGTTGAAAA-AAGAGTGTTAGGGTTGGAAAAGTGGGGGTGTGG
TAAATAATTCCTAGGGAATGTTAGATCTTACCAAGTAAGCACCCGAAGATGAACAGCACA
ATTCCAAGGTACAATGCCTGTCCGTGCAAATT-----------------CCAGAGAGCGA
TGAGCAGGAGGGTGACTGGGGAAAGAGGAGAAAGTGCGTTAGAGAAGGAAGAGTAAGGGA
AAGGGGGTG--TGGGGCAAAGGGTGTAATACTTACTCATCAGTAGGAGTAGACAAAGGGC
TCCAAGTGGACAGAGAAGGTCTCTTCTGAAGATAAAGATGATCAAAATTATAATTATAAG
CATGAG--------------AGCAAAGGAA--TAGAGGACAAGGAGGGCTCCTCCAGTCC
AGTCACTCATAACGATGTACAGCCAAAACAGTAGCGCCAAGAGGAGGAGAAGGAGAGCAA
GGCCTAGGGAAGAGGA-GAGGGGGGGTCCTCGAGGGGGCCGTCGCGGGCCCGGTGGGCCC
CTCTCAAGGTCGTGTTCCATCCTCAGGGCAGTGTGTCAGGAGCAAGGCA---GTTGAG--
-----GAAAGAAGGGGGCAGAGCAGTGTGAGAG-GCTTATGTAGGGCGGCTACGTCAGAG
TAACGCGTGTTTCTTGGGATGTAGGCCCG-GGGGGATTTGCGGGGTCTGCCGGAGGCAGT
ACGGGTACAGATTTCCCGAAAGCGGCGGTGTGTGTGTGCATGTAAGCGTAAAAAGGGGAA
GTAGAAAGCGTGTGTTTGTGTTAGGAAAGCGGGTCCCCG--GGGGGCAAGCTGTGGGAAT
GCGGTGGCCAAGTGCAACAGGAAATGGAA--AGGCAGTGCGGCAATCAGAAGGGGGAGTG
CGTAGTGTTGTGGGAAGCGGCAGTGTAATCTGCACAAAGAGGCGCGGGGCGCGCAACGTT
GGGAGGTCGTTGGCGGCAGGCGGGAGGCCGTGCTTTAGG-GGGGTTCAGGTGAGGCAAGG
CTGTGGGGTAACCGTAGGGGAGGCGGGTGAGGCGGCTAAGAGGGCTAAGGGTCGGCGGGT
GACGAAGCAGCAGAC
>54371e6f-c22e-4a68-80e5-5eb757a978e1
---GTTAGTCATAGTAGCTTAGCTGAACTGGGCCGTGGGGGTCGTCATCATCTCCACCGG
AACCAGAAGTACCCAAAAGCAGTGTAGGAAGGTGTGGATCACCGCCGCCACGGCCGGAAT
CATGACTATGACCGCCGCCACCGTCTG-TCATCGAAGGCGGGCCCCGGTCACCTCCTTTG
TTTT---CAACCTCTTCCGTCAAATCTGGAGGGCCTCCATCATTTCCAGCAGAGTCGCTA
GGGTTATGAGGCAGCGGGTCATGTGGGCCATTGTCATCAGTGTTGTCAGGGCCCTGTGGG
CCATTGTCATCAGTGTTGTCAGGGTCCTGTGGCAGCGGGTCCTGTGGGCCATTGT-----
------------------------------------------------------------
-------------------CATCAGTGTT-GTCAGGGTCCTGTGG---------------
------------------------------GCCATTGTCATCAGTGTTGTCAGGGTCCTG
TGGGGCATTGTCAGGACCACCTCC---AGGTGCGCCTAGGTT---TTGAGAGCAGAGTGG
GGGTCCGTCGCCGGCTC---------------CAGTCACGAGCAGGT--GGTGTCTGCCC
------TCGTTGGAGTTAGAGTCAGATTGATGGCTAGAATCATCGGTAGCTTGTTGAGGG
TGCGGGAGGGAGTCATCGTGGTGGTGTTCATCACTGTGTCGTTGTCCATGGTAATTCATC
CAGATTAAAATCGCCAGAAACAGGAGGAGCCAAAGGAGATCAACCAATAGAGTCCACCAG
TTTTGTTGTAGATAGAGAGCAATAATGAGCAGGAGGATGTCTAGGAAGAAGGCTAGGAAG
AAGGCCAAAAGCTGCCAGATGGTGG-CACCAAGTCGCCAGAGAATCTCCAAGAAGTAGAT
CCAGATACCTAAGACTGCGTTGAAAA-AAGAGTGTTAGGGTTGGAAAAGTGGGGGTGTGG
TAAATAATTCCTAGGGAATGTTAGATCTTACCAAGTAAGCACCCGAAGATGAACAGCACA
ATTCCAAGGTACAATGCCTGTCCGTGCAAATT-----------------CCAGAGAGCGA
TGAGCAGGAGGGTGACTGGGGAAAGAGGAGAAAGTGCGTTAGAGAAGGAAGAGTAAGGGA
AAGGGGGTG--TGGGGCAAAGGGTGTAATACTTACTCATCAGTAGGAGTAGACAAAGGGC
TCCAAGTGGACAGAGAAGGTCTCTTCTGAAGATAAAGATGATCAAAATTATAATTATAAG
CATGAG--------------AGCAAAGGAA--TAGAGGACAAGGAGGGCTCCTCCAGTCC
AGTCACTCATAACGATGTACAGCCAAAACAGTAGCGCCAAGAGGAGGAGAAGGAGAGCAA
GGCCTAGGGAAGAGGA-GAGGGGGGGTCCTCGAGGGGGCCGTCGCGGGCCCGGTGGGCCC
CTCTCAAGGTCGTGTTCCATCCTCAGGGCAGTGTGTCAGGAGCAAGGCA---GTTGAG--
-----GAAAGAAGGGGGCAGAGCAGTGTGAGAG-GCTTATGTAGGGCGGCTACGTCAGAG
TAACGCGTGTTTCTTGGGATGTAGGCCCG-GGGGGATTTGCGGGGTCTGCCGGAGGCAGT
ACGGGAACAGATTTCCCGAAAGCGGCGGTGTGTGTGTGCATGTAAGCGTAAAAAGGGGAA
GTAGAAAGCGTGTGTTTGTGTTAGAAAAGCGGGTCCCCG--GGGGGCAAGCTGTGGGAAT
GCGGTGGCCAAGTGCAACAGGAAATGGAA--AGGCAGTGCGGCAATCAGAAGGGGGAGTG
CGTAGTGTTGTGGGAAGCGGCAGTGTAATCTGCACAAAGAGGCGCGGGGCGCGCAACGTT
GGGAGGTCGTTGGCGGCAGGCGGGAGGCCGTGCTTTAGG-GGGGTTCAGGTGAGGCAAGG
CTGTGGGGTAACCGTAGGGGAGGCGGGTGAGGCGGCTAAGAGGGCTAAGGGTCGGCGGGT
GACGAAGCAGCAGAC
>57fb53fd-966b-4a7e-a033-2f99e759a720
---GTTAGTCATAGTAGCTTAGCTGAACTGGGCCGTGGGGGTCGTCATCATCTCCACCGG
AACCAGAAGTACCCAAAAGCAGTGTAGGAAGGTGTGGATCACCGCCGCCACGGCCGGAAT
CATGACTATGACCGCCGCCACCGTCTG-TCATCGAAGGCGGGCCCCGGTCACCTCCTTTG
TTTT---CAACCTCTTCCGTCAATTCTGGAGGGCCTTTATCATTTCCAGCAGAGTCGCTA
GGGTTATGAGGCAGCGGGTCATGTGGGCCATTGTCATCAGTGTTGTCAGGGCCCTGTGGG
CCATTGTCATCAGTGTTGTCAGGGTCCTGTGGCAGCGGGTCCTGTGGGCCATTGT-----
------------------------------------------------------------
-------------------CATCAGTGTT-GTCAGGGTCCTGTGG---------------
------------------------------GCCATTGTCATCAGTGTTGTCAGGGTCCTG
TGGGGCATTGTCAGGACCACCTCC---AGGTGCGCCTAGGTT---TTGAGAGCAGAGTGG
GGGTCCGTCGCCGGCTC---------------CAGTCACGAGCAGGT--GGTGTCTGCCC
------TCGTTGGAGTTAGAGTCAGATTCATGGCTAGAATCATCGGTAGCTTGTTGAGGG
TGCGGGAGGGAGTCATCGTGGTGGTGTTCATCACTGTGTCGTTGTCCATGGTAATACATC
CAGATTAAAATCGCCAGAAACAGGAGGAGCCAAAGGAGATCAACCAATAGAGTCCACCAG
TTTTGTTGTAAATAGAGAGCAATAATGAGCAGGATGATGTCTAGGAAGAAGGCTAGGAAG
AAGGCCAAAAGCTGCCAGATGGTGG-CACCAAGTCGCCAGAGAATCTCCAATAAGTAGAT
CCAGATACCTAAGACTGCGTTGAAAA-AAGAGTGTTAGGGTTGGAAAAGTGGGGGTGTGG
TAAATAATTCCTAGGGAATGTTAGATCTTACCAAGTAAGCACCCGAAGATGAACAGCACA
ATTCCAAGGTACAATGCCTGTCCGTGCAAATT-----------------CCAGAGAGCGA
TGAGCAGGAGGGTGACTGGGGAAAGAGGAGAAAGTGCGTTAGAGAAGGGAGAGTCAGGGA
AAGGGGGTG--TGGGGCAAAGGGTGTAACACTTACTCATCAGTAGGAGTAGACAAAGGGC
TCCAAGTGGACAGAGAAGGTCTCTTCTGAAGATAAAGATGATCAAAATTATAATTATAAG
CATGAG--------------AGCAAAGGAA--TAGAGGACAAGGAGGGCTCCTCCAGTCC
AGTCACTCATAACGATGTACAGGTAAAACAGTAGCGCCAAGAGGAGGAGAAGGAGAGCAA
GGCCTAGGGAAGAGGA-GAGGGGGGGTCCTCGAGGGGGCCGTCGCGGGCCCGGTGGGCCC
CTCTCAAGGTCGTGTTCCATCCTCAGGGCAGTGTGTCAGGAGCAAGGCA---GTTGAG--
-----GAAAGAAGGGGGCAGAGCAGTGTGAGAG-GCTTATGTAGGGCGGCTACGTCAGAG
TAACGCGTGTTTCTTGGGATGTAGGCCCG-GGGGGATTTGCGGGGTCTGCCGGAGGCAGT
ACGGGCACAGATTTCCCGAAAGCGGCGGTGTGTGTGTGCATGTAAGCGTAAAAAGGGGAA
GTAGAAAGCGTGTGTCTGTGTTAGAAAAGCGGGTCCCCG--GGGGGCAAGCTGTGGGAAT
GCGCTGGCCAAGTGCAACAGGAAATGGAA--AGGCAGTGCGGCAATCAGAAGGGGGAGTG
CGTAGTGTTGTGGGAAGCGGCAGTGTAATCCGCACAAAGAGGCGCGGGGCGCGCAACGTT
GGGAGGTCGTTGGCGGCAGGCGGGAGGCCGTGCTTTAGG-GGGGTTCAGGTGAGGCAAGG
CTGTGGGGTAACCGTAGGGGAGGCGGGTGAGGCGGCTAAGAGGGCTAAGGGTCGGCGGGT
GACGAAGCAGCAGAC
>5b853ad2-81ea-4562-953b-597dc3b24e03
---GTTAGTCATAGTAGCTTAGCTGAACTGGGCCGTGGGGGTCGTCATCATCTCCACCGG
AACCAGAAGTACCCAAAAGCAGTGTAGGAAGGTGTGGATCACCGCCGCCACGGCCGGAAT
CATGACTATGACCGCCGCCACCGTCTG-TCATCGAAGGCGGGCCCCGGTCACCTCCTTTG
TTTT---CAACCTCTTCCGTCAATTCTGGAGGGCCTCCATCATTTCCAGCAGAGTCGCTA
GGGTTATGAGGCAGCGGGTCATGTGGGCCATTGTCATCAGTGTTGTCAGGGCCCTGTGGG
CCATTGTCATCAGTGTTGTCAGGGCCC---------------------------------
------------------------------------------------------------
---------------------------------------CTGTGGGCCATTGT-------
-----CATCAGTGTTGTCAGGGTCCTGTGGGCCATTGTCATCAGTGTTGTCAGGGTCCTG
TGGGGCATTGTCAGGACCACCTCC---AGGTGCGCCTAGGTT---TTGAGAGCAGAGTGG
GGGTCCGTCGCCGGCTC---------------CAGTCACGAGCAGGT--GGTGTCTGCCC
------TCGTTGGAGTTAGAGTCAGATTGATGGGCAGAATCATCGGTAGCTTGTTGAGGG
TGCGGGAGGGAGTCATCGTGGTGGTGTTCATCACTGTGTCGTTGTCCATGGTAATACATC
CAGATTAAAATCGCCAGAAACAGGAGGAGCCAAAGGAGATCAACCAATAGAGTCCACCAG
TTTTGTTGTAGATAGAGAGCAATAATGAGCAGGATGATGTCTAGGAAGAAGGCTAGGAAG
AAGGCCAAAAGCTGCCAGATGGTGG-CACCAAGTCGCCAGAGAATCTCCAATAAGTAGAT
CCAGATACCTAAGACTGCGTTGAAAA-AAGAGTGTTAGGGTTGGAAAAGTGGGGGTGTGG
TAAATAATTCCTAGGGAATGTTAGATCTTACCAAGTAAGCACCCGAAGATGAACAGCACA
ATTCCAAGGTACAATGCCTGTCCGTGCAAATT-----------------CCAGAGAGCGA
TGAGCAGGAGGGTGACTGGGGAAAGAGGAGAAAGTGCGTTAGAGAAGGAAGAGTAAGGGA
AAGGGGGTG--TGGGGCAAAGGGTGTAATACTTACTCATCAGTAGGAGTAGACAAAGGGC
TCCAAGTGGACAGAGAAGGTCTCTTCTGAAGATAAAGATGATCAAAAGTATAATTATAAG
CATGAG--------------AGCAAAGGAA--TAGAGGACAAGGAGGGCTCCTCCAGTCC
AGTCACTCATAACGATGTACAGCCAAAACAGTAGCGCCAAGAGGAGGAGAAGGAGAGCAA
GGCCTAGGGAAGAGGA-GAGGGGGGGTCCTCGAGGGGGCCGTCGCGGGCCCGGTGGGCCC
CTCTCAAGGTCGCGTTCCATCCTCAGGGCAGTGTGTCAGGAGCAAGGCA---GTTGAG--
-----GAAAGAAGGGGGCAGAGCAGTGTGAGAG-GCTTATGTAGGGCGGCTACGTCAGAG
TAACGCGTGTTTCTTGGGATGTAGGCCCG-GGGGGATTTGCGGGGTCTGCCGGAGGCAGT
ACGGGTACAGATTTCCCGAAAGCGGCGGTGTGTGTGTGCATGTAAGCGTAAAAAGGGGAA
GCAGAAAGCGTGTGTTTGTGTTAGAAAAGCGGGTCCCCG--GGGGGCAAGCTGTGGGAAT
GCGGTGGCCAAGTGCAACAGGAAATGGAA--AGGCAGTGCGGCAATCAGAAGGGGGAGTG
CGTAGTGTTGTGGGAAGCGGCAGTGTAATCTGCACAAAGAGGCGCGGGGCGCGCAACGTT
GGGAGGTCGTTGGCGGCAGGCGGGAGGCCGTGCTTTAGG-GGGGTTCAGGTGAGGCAAGG
CTGTGGGGTAACCGTAGGGGAGGCGGGTGAGGCGGCTAAGAGGGCTAAGGGTCGGCGGGT
GACGAAGCAGCAGAC
>60d70cf0-c41b-4f81-b04e-6165a41565c3
---GTTAGTCATAGTAGCTTAGCTGAACTGGGCCGTGGGGGTCGTCATCATCTCCACCGG
AACCAGAAGTACCCAAAAGCAGCGTAGGAAGGTGTGGATCACCGCCGCCATNNNNNNNNN
NNNNNNNATCACCGCCGCCACCGTCTG-TCATCGAAGGCGGGCCCCGGTCACCTCCTTTG
TTTT---CAACCTCTTCCGTCAAATTTGGAGGGCCTCCATCATTTCCAGCAGAGTCGCTA
GGGTTATGAGGCAGCGGGTCATGTGGGCCATTGTCATCAGTGTTGTCAGGGTCCTGTGGG
CCATTGTCATCAGTGTTGTCAGGGTCCTGAGGCAG-------------------------
------------------------------------------------------------
---------------------------------CGGGTCATGTGGGCCATTGT-------
-----CATCAGTGTTGTCAGGGTCCTGTGGGCCATTGTCATCAGTGTTGTCAGGGTCCTG
TGGGCCATTGTCAGGACCACCTCC---AGGTGCGCCTAGGTT---TTGAGAGCAGAGTGG
GGGTCCGTCGCCGGCTC---------------CACTCACGAGCAGGT--GGTGTCTGCCC
------TCGTTGGAGTTAGAGTCAGATTGATGGCTAGAATCATCGGTAGCTTGTTGAGGG
TGCGGGAGGGAGTCATCGTGGTGGTGTTCATCACTGTGTCGTTGTCCATGGTAATACATC
CAGATTAAAATCGCCAGAAACAGGAGGAGCCAAAGGAGATCAACCAATAGAGTCCACCAG
TTTTGTTGTAGATAGAGAGCAATAATGAGCAGGAGGATGTCTAGGAAGAAGGCTAGGAAG
AAGGCCAAAAGCTGCCAGATGGTGG-CACCAAGTCGCCAGAGAATCTCCAAGAAGTAGAC
CCAGATACCTAAGACTGCGTTGAAAAAAAGAGTGTTAGGGTTGGAAAAGTGGGGATGTGG
TAAATAAGTCCTAGGGAATGTTAGATCTTACCAAGTAAGCACCCGAAGATGAACAGCACA
ATTCCAAGGTACAATGCCTGTCCGTGCAAATT-----------------CCAGAGAGCGA
TGAGCAGGAGGGTGACTGGGGAAAGAGGAGAAAGTGCGTTAGAGAAGGAAGAGTAAGGGA
AAGGGGGTG--TGGGGCAAAGGGTGTAATACTTACTCATCAGTAGGAGTAGACAAAGGGC
TCCAAGTGGACAGAGAAGGTCTCTTCTGAAGATAAAGATGATCAAAATGATAATCACAAG
CATGAG--------------AGCAAAGGCA--TAGAGGACAAGGAGGGCTCCTCCAGTCC
AGTTACTCATAATGATGTACAGCCAAAACAGTAGCGCCAAGAGCAGGAGAAGGAGAGCAA
GGCCTATGGAAGAGGA-GAGGGGGGGTCCTCGAGGGGGCCGTCGCGGGCCCGGTGGGCCC
CTCTCAAGGTCCAGGTCCATGCTCAGGGCAGTGTGTCAGGAGCCAGGCA---GTTGAG--
-----GAAAGAAGGGGGCAGAGTAGTGTGAGAG-GCTTATGTAGGGCGGCGACGTGAGAG
TTACGCGTGTTTCTGGGGATGTAGGCCCG-GGGGGATTTGCGGGGTCTGCCGGAGGCAGT
ACGGGTGCAGATTTCCCGAAAGCGGCGGTGTGTGTGTGCATGTAAGCGTAAAAAGGGGAA
GTAGGAAGCGTGTGTTAGTGTTAGAAAAGCGGGTCCCC-G-GGGGGCAAGTTGTGGGAAT
GTGGTGGGCAAGTGCAGCAGGAAATGGAA--AGGCAGTGCGGCAATCACAAGGGGGAGTG
CGTAGTGTTGTGGGAAGCGGCAGTGTAATCCGCACAAAGAGGCGCGGGGCGCGCAACGTT
GGGAGGTCGTCGGCGGCAGGCGGGAGGCCGTGTTTTAGG-GGGGTTCAGGTGAGGCAAGG
CTGTGGGTTCACCGTAGGGGAGGTGGGTGAGGCGGCTAAGAGGGCTAAGGGTCGGCGGGT
GACGAAGCAGCAGAC
>633ad88a-a50c-4555-8614-39ae0baf7fe8
---GTTAGTCATAGTAGCTTAGCTGAACTGGGCCGTGGGGGTCGTCATCATCTCCACCGG
AACCAGAAGTACCCAAAAGCAGCGTAGGAAGGTGTGGATCACCGCCGCCATNNNNNNNNN
NNNNNNNATCACCGCCGCCACCGTCTG-TCATCGAAGGCGGGCCCCGGTCACCTCCTTTG
TTTT---CAACCTCTTCCGTCAAATTTGGAGGGCCTCCATCATTTCCAGCAGAGTCGCTA
GGGTTATGAGGCAGCGGGTCATGTGGGCCATTGTCATCAGTGTTGTCAGGGTCCTGTGGG
CCATTGTCATCAGTGTTGTCAGGGTCCTGAGGCAG-------------------------
------------------------------------------------------------
---------------------------------CGGGTCATGTGGGCCATTGT-------
-----CATCAGTGTTGTCAGGGTCCTGTGGGCCATTGTCATCAGTGTTGTCAGGGTCCTG
TGGGCCATTGTCAGGACCACCTCC---AGGTGCGCCTAGGTT---TTGAGAGCAGAGTGG
GGGTCCGTCGCCGGCTC---------------CACTCACGAGCAGGT--GGTGTCTGCCC
------TCGTTGGAGTTAGAGTCAGATTGATTGCTAGAATCATCGGTAGCTTGTTGAGGG
TGCGGGAGGGAGTCATCGTGGTGGTGTTCATCACTGTGTCGTTGTCCATGGTAATACATC
CAGATTAAAATCGCCAGAAACAGGAGGAGCCAAAGGAGATCAACCAATAGAGTCCACCAG
TTTTGTTGTAGATAGAGAGCAATAATGAGCAGGAGGATGTCTAGGAAGAAGGCTAGGAAG
AAGGCCAAAAGCTGCCAGATGGTGG-CACCAAGTCGCCAGAGAATCTCCAAGAAGTAGAC
CCAGATACCTAAGACTGCGTTGAAAAAAAGAGTGTTAGGGTTGGAAAAGTGGGGATGTGG
TAAATAAGTCCTAGGGAATGTTAGATCTTACCAAGTAAGCACCCGAAGATGAACAGCACA
ATTCCAAGGTACAATGCCTGTCCGTGCAAATT-----------------CCAGAGAGCGA
TGAGCAGGAGGGTGACTGGGGAAAGAGGAGAAAGTGCGTTAGAGAAGGAAGAGTAAGGGA
AAGGGGGTG--TGGGGCAAAGGGTGTAATACTTACTCATCAGTAGGAGTAGACAAAGGGC
TCCAAGTGGACAGAGAAGGTCTCTTCTGAAGATAAAGATGATCAAAATGATAATCACAAG
CATGAG--------------AGCAAAGGCA--TAGAGGACAAGGAGGGCTCCTCCAGTCC
AGTTACTCATAATGATGTACAGCCAAAACAGTAGCGCCAAGAGCAGGAGAAGGAGAGCAA
GGCCTATGGAAGAGGA-GAGGGGGGGTCCTCGAGGGGGCCGTCGCGGGCCCGGTGGGCCC
CTCTCAAGGTCCAGGTCCATGCTCAGGGCAGTGTGTCAGGAGCCAGGCA---GTTGAG--
-----GAAAGAAGGGGGCAGAGTAGTGTGAGAG-GCTTATGTAGGGCGGCGACGTGAGAG
TTACGCGTGTTTCTGGGGATGTAGGCCCG-GGGGGATTTGCGGGGTCTGCCGGAGGCAGT
ACGGGTGCAGATTTCCCGAAAGCGGCGGTGTGTGTGTGCATGTAAGCGTAAAAAGGGGAA
GTAGGAAGCGTGTGTTAGTGTTAGAAAAGCGGGTCCCC-G-GGGGGCAAGCTGTGGGAAT
GTGGTGGGCAAGTGCAGCAGGAAATGGAA--AGGCAGTGCGGCAATCACAAGGGGGAGTG
CGTAGTGTTGTGGGAAGCGGCAGTGTAATCCGCACAAAGAGGCGCGGGGGG---------
--GAGGTCGTCGGCGGCAGGCGGGAGGCCGTGTTTTAGG-GGGGTTCAGGTGAGGCAAGG
CTGTGGGTTCACCGTAGGGGAGGTGGGTGAGGCGGCTAAGAGGGCTAAGGGTCGGCGGGT
GACGAAGCAGCAGAC
>66e279a0-016d-4b61-b051-9d3a385d4791
---GTTAGTCATAGTAGCTTAGCTGAACTGGGCCGTGGGGGTCGTCATCATCTCCACCGG
AACCAGAAGTACCCAAAAGCAGTGTAGGAAGGTGTGGATCACCGCCGCCACGGCCGGAAT
CATGACTATGACCGCCGCCACCGTCTG-TCATCGAAGGCGGGCCCCGGTCACCTCCTTTG
TTTT---CAACCTCTTCCGTCAATTCTGGAGGGCCTTTATCATTTCCAGCAGAGTCGCTA
GGGTTATGAGGCAGCGGGTCATGTGGGCCATTGTCATCAGTGTTGTCAGGGCCCTGTGGG
CCATTGTCATCAGTGTTGTCAGGGTC---------------------------CG-----
------------------------------------------------------------
-------------------GGTCC----------------TGTGGGCCATTGT-------
-----CATCAGTGTTGTCAGGGTCCTGTGGGCCATTGTCATCAGTGTTGTCAGGGTCCTG
TGGGGCATTGTCAGGACCACCTCC---AGGTGCGCCTAGGTT---TTGAGAGCAGAGTGG
GGGTCCGTCGCCGGCTC---------------CAGTCACGAGCAGGT--GGTGTCTGCCC
------TCGTTGGAGTTAGAGTCAGATTCATGGCTAGAATCATCGGTAGCTTGTTGAGGG
TGCGGGAGGGAGTCATCGTGGTGGTGTTCATCACTGTGTCGTTGTCCATGGTAATACATC
CAGATTAAAATCGCCAGAAACAGGAGGAGCCAAAGGAGATCAACCAATAGAGTCCACCAG
TTTTGTTGTAGATAGAGAGCAATAATGATCAGGATGATGTCTAGGAAGAAGGCTAGGAAG
AAGGCCAAAAGCTGCCAGATGGTGG-CACCAAGTCGCCAGAGCATCTCCAATAAGTAGAT
CCAGATACCTAAGACTGCGTTGAAAA-AAGAGTGTTAGGGTTGGAAAAGTGGGGGTGTGG
TAAATAATTCCTAGGGAATGTTAGATCTTACCAAGTAAGCACCCGAAGATGAACAGCACA
ATTCCAAGGTACAATGCCTGTCCGTGCAAATT-----------------CCAGAGAGCGA
TGAGCAGGAGGGTGACTGGGGAAAGAGGAGAAAGTGCGTTAGAGAAGGAAGAGTAAGGGA
AAGGGGGTG--TGGGGCAAAGGGTGTAATACTTACTCATCAGTAGGAGTAGACAAAGGGC
TCCAAGTGGACAGAGAAGGTCTCTTCTGAAGATAAAGATGATCAAAATGATAATTATAAG
CATGAG--------------AGCAAAGGAA--TAGAGGACAAGGAGGGCTCCTCCAGTCC
AGTCACTCATAACGATGTACAGCCAAAACAGTAGCGCCAAGAGGAGGAGAAGGAGAGCAA
GGCCTAGGGAAGAGGA-GAGGGGGGGTCCTCGAGGGGGCCGTCGCGGGCCCGGCGGGCCC
CTCTCAAGGTCCAGGTCCATGCTCAGGGCAGTGTGTCAGGAGCAAGGCA---GTTGAG--
-----GAAAGAAGGGGGCAGAGCAGTGTGAGAG-GCTTATGTAGGGCGGGTACGTAAGAG
TAACGCGTGTGTGTTGGGATGTAGGGCCG-GGGGGATTTGCGGGGTCTGCCGGAGGCAGT
ACGGGTACAGATTTCCCGAAAGCGGCGGTGTGTGTGTGCATGTAAGCGTAAAAAGGGGAA
GTAGAAAGCGTGTGTGTGTGTTAGAGAAGCGGGTCCCCG--GGGGGCAAGCTGTGGGAAT
GCGGTGGGCAAGTGCAACAGGAAATGGAA--AGGCAGTGCGGCAATCAGAAGGGGGAGTG
CGTAGTGTTGTGGGAAGCGGCAGTGTAATCCGCACAAAGAAGCGCGGGGCGCGCAACGTT
GGGAGGTCGTTGGCGGCAGGCGGGAGGCCGTGCTTTAGG-GGGGTTCAGGTGAGGCAAGG
CTGTGGGGTAACCGTAGGGGAGGCGGGTGAGGCGGCTAAGAGGGCTAAGGGTCGGCGGGT
GACGAAGCAGCAGAC
>68e608ee-d8f8-4816-b46d-c8cbed8f534e
---GTTAGTCATAGTAGCTTAGCTGAACTGGGCCGTGGGGGTCGTCATCATCTCCACCGG
AACCAGAAGTACCCAAAAGCAGCGTAGGAAGGTGTGGATCACCGCCGCCANNNNNNNNNN
NNNNNNNATCACCGCCGCCACCGTCTG-TCATCGAAGGCGGGCCCCGGTCACCTCCTTTG
TTTT---CAACCTCTTCCGTCAAATTTGGAGGGCCTCCATCATTTCCAGCAGAGTCGCTA
GGGTTATGAGGCAGCGGGTCATGTGGGCCATTGTCATCAGTGTTGTCAGGGTCCTGTGGG
CCATTGTCATCAGTGTTGTCAGGGTCCTGAGGCAG-------------------------
------------------------------------------------------------
---------------------------------CGGGTCATGTGGGCCATTGT-------
-----CATCAGTGTTGTCAGGGTCCTGTGGGCCATTGTCATCAGTGTTGTCAGGGTCCTG
TGGGCCATTGTCAGGACCACCTCC---AGGTGCGCCTAGGTT---TTGAGAGCAGAGTGG
GGGTCCGTCGCCGGCTC---------------CACTCACGAGCAGGT--GGTGTCTGCCC
------TCGTTGGAGTTAGAGTCAGATTGATTGCTAGAATCATCGGTAGCTTGTTGAGGG
TGCGGGAGGGAGTCATCGTGGTGGTGTTCATCACTGTGTCGTTGTCCATGGTAATACATC
CAGATTAAAATCGCCAGAAACAGGAGGAGCCAAAGGAGATCAACCAATAGAGTCCACCAG
TTTTGTTGTAGATGGAGAGCAATAATGAGCAGGAGGATGTCTAGGAAGAAGGCTAGGAAG
AAGGCCAAAAGCTGCCAGATGGTGG-CACCAAGTCGCCAGAGAATCTCCAAGAAGTAGAC
CCAGATACCTAAGACTGCGTTGAAAAAAAGAGTGTTAGGGTTGGAAAAGTGGGGATGTGG
TAAATAAGTCCTAGGGAATGTTAGATCTTACCAAGTAAGCACCCGAAGATGAACAGCACA
ATTCCAAGGTACAATGCCTGTCCGTGCAAATT-----------------CCAGAGAGCGA
TGAGCAGGAGGGTGACTGGGGAAAGAGGAGAAAGTGCGTTAGAGAAGGAAGAGTAAGGGA
AAGGGGGTG--TGGGGCAAAGGGTGTAATACTTACTCATCAGTAGGAGTAGACAAAGGGC
TCCAAGTGGACAGAGAAGGTCTCTTCTGAAGATAAAGATGATCAAAATGATAATCACAAG
CATGAG--------------AGCAAAGGCA--TAGAGGACAAGGAGGGCTCCTCCAGTCC
AGTTACTCATAATGATGTACAGCCAAAACAGTAGCGCCAAGAGCAGGAGAAGGAGAGCAA
GGCCTATGGAAGAGGA-GAGGGGGGGTCCTCGAGGGGGCCGTCGCGGGCCCGGTGGGCCC
CTCTCAAGGTCCAGGTCCATGCTCAGGGCAGTGTGTCAGGAGCCAGGCA---GTTGAG--
-----GAAAGAAGGGGGCAGAGTAGTGTGAGAG-GCTTATGTAGGGCGGCGACGTGAGAG
TTACGCGTGTTTCTGGGGATGTAGGCCCG-GGGGGATTTGCGGGGTCTGCCGGAGGCAGT
ACGGGTGCAGATTTCCCGAAAGCGGCGGTGTGTGTGTGCATGTAAGCGTAAAAAGGGGAA
GTAGGAAGCGTGTGTTAGTGTTAGAAAAGCGGGTCCCC-G-GGGGGCAAGCTGTGGGAAT
GTGGTGGGCAAGTGCAGCAGGAAATGGAA--AGGCAGTGCGGCAATCACAAGGGGGAGTG
CGTAGTGTTGTGGGAAGCGGCAGTGTAATCCGCACAAAGAGGCGCGGGGCGCGCAACGTT
GGGAGGTCGTCGGCGGCAGGCGGGAGGCCGTGTTTTAGG-GGGGTTCAGGTGAGGCAAGG
CTGTGGGTTCACCGTAGGGGAGGTGGGTGAGGCGGCTAAGAGGGCTAAGGGTCGGCGGGT
GACGAAGCAGCAGAC
>69179886-7b3c-46c3-807d-92f057f6aa03
---GTTAGTCATAGTAGCTTAGCTGAACTGGGCCGTGGGGGTCGTCATCATCTCCACCGG
AACCAGAAGTACCCAAAAGCAGCGTAGGAAGGTGTGGATCACCGCCGCCACGGCCNNNNN
NNNNNNNATCACCGCCGCCACCGTCTG-TCATCGAAGGCGGGCCCCGGTCACCTCCTTTG
TTTT---CAACCTCTTCCGTCAAATTTGGAGGGCCTCCATCATTTCCAGCAGAGTCGCTA
GGGTTATGAGGCAGCGGGTCATGTGGGCCATTGTCATCAGTGTTGTCAGGGTCCTGTGGG
CCATTGTCATCAGTGTTGTCAGGGTCCTGTGGCAG-------------------------
------------------------------------------------------------
---------------------------------CGGGTCCTGTGGGCCATTGT-------
-----CATCAGTGTTGTCAGGGTCCTGTGGGCCATTGTCATCAGTGTTGTCAGGGTCCTG
TGGGCCATTGTCAGGACCACCTCC---AGGTGCGCCTAGGTT---TTGAGAGCAGAGTGG
GGGTCCGTCGCCGGCCC---------------CACTCACGAGCAGGT--GGTGTCTGCCC
------TCGTTGGAGTTAGAGTCAGATTCATGGCTAGAATCGTCGGTAGCTTGTTGAGGG
TGCGGGAGGGAGTCATCGTGGTGGTGTTCATCACTGTGTCGTTGTCCATGGTAATACATC
CAGATTAAAATCGCCAGAAACAGGAGGAGCCAAAGGAGATCAACCAATAGAGTCCACCAG
TTTTGTTGTAGATAGAGAGCAATAATGAGCAGGAGGATGTCTAGGAAGAAGGCTAGGAAG
AAGGCCAAAAGCTGCCAGATGGTGG-CACCAAGTCGCCAGAGAATCTCCAAGAAGTAGAC
CCAGATACCTAAGACTGCGTTGAAAAAAAGAGTGTTAGGGTTGGAAAAGTGGGGATGTGG
TAAATAAGTCCTAGGGAATGTTAGATCTTACCAAGTAAGCACCCGAAGATGAACAGCACA
ATTCCAAGGTACAATGCCTGTCCGTGCAAATT-----------------CCAGAGAGCGA
TGAGCAGGAGGGTGACTGGGGAAAGAGGAGAAATTGCGTTAGAGAAGGAAGAGTAAGGGA
AAGGGGGTG--TGGGGCAAAGGGTGTAATACTTACTCATCAGTAGGAGTAGACAAAGGGC
TCCAAGTGGACAGAGAAGGTCTCTTCTGAAGATAAAGATGATCAAAATGATAATCACAAG
CATGAG--------------AGCAAAGGCA--TAGAGGACAAGGAGGGCGCCTCCAGTCC
AGTCACTCATAATGATGTACAGCCAAAACAGTAGCGCCAAGAGCAGGAGAAGGAGAGCAA
GGCCTATGGAAGAGGA-GAGGGGGGGTCCTCGAGGGGGCCGTCGCGGGCCCGGTGGGCCC
CTCTCAAGGTCCAGGTCCATGCTCAGGGCAGTGTGTCAGGAGCCAGGCA---GTTGAG--
-----GAAAGAAGGGGGCAGAGTAGTGTGAGAG-GCTTATGTAGGGCGGCGACGTGAGAG
TTACGCGTGTTTCTGGGGATGTAGGCCCG-GGGGGATTTGCGGGGTCTGCCGGAGGCAGT
ACGGGTGCAGATTTCCCGAAAGCGGCGGTGTGTGTGTGCATGTAAGCGTAAAAAGGGGAA
GTAGGAAGCGTGTGTTAGTGTTAGAAAAGCGGGTCCCC-G-GGGGGCAAGCTGTGGGAAT
GCGGTGGTAAAGCGTAGCAGGAAATGGAA--AGGCAGTGCGGCAATCACAAGGGGGAGTG
AGCAGTGTTGTGGGAAGCGGCAGTGTAATCCGCACAAAGAGGCGCGGGGCGCGCAACGTT
GGGAGGTCGTCGGCGGCAGGCGGGAGGCCGTGTTTTAGG-GGGGTTCAGGTGAGGCAAGG
CTGTGGGTTCACCGTAGGGGAGGTGGGTGAGGCGGCTAAGAGGGCTAAGGGTCGGCGGGT
GACGAAGCAGCAGAC
>6a95177f-747d-4431-99d8-82830d4bf266
---GTTAGTCATAGTAGCTTAGCTGAACTGGGCCGTGGGGGTCGTCATCATCTCCACCGG
AACCAGAAGTACCCAAAAGCAGTGTAGGAAGGTGTGGATCACCGCCGCCACGGCCGAAAT
CATGACTATGACCGCCGCCACCGTCTG-TCATCGAAGGCGGGCCCCGGTCACCTCCTTTG
TTTT---CAACCTCTTCCGTCAATTGTGGAGGGCCTCCATCATTTCCAGCAGAGTCGCTA
GGGTTCTGAGGCAGCGGGTCATGTGGGCCATTGTCATCAGTGTTGTCAGGGCCCTGTGGG
CCATTGTCATCAGTGTTGTCAGGGTCCTGTG----------------------GG-----
------------------------------------------------------------
-------------------GGTCC----------------TGTGGGCCATTGT-------
-----CATCAGTGTTGTCAGGGTCCTGTGGGCCATTGTCATCAGTGTTGTCAGGGTCCTG
TGGGGCATTGTCAGGACCACCTCC---AGGTGCGCCTAGGTT---TTGAGAGCAGAGTGG
GGGTCCGTCGCCGGCTC---------------CAGTCACGAGCAGGT--GGTGTCTGCCC
------TCGTTGGAGTTAGAGTCAGATTCATGGCTAGAATGATCGGTAGCTTGTTGAGGG
TGCGGGAGGGAGTCATCGTGGTGGTGTTCATCACTGTGTCGTTGTCCATGGTAATACATC
CAGATTAAAATCGCCAGAAACAGGAGGAGCCAAAGGAGATCAACCAATAGAGTCCACCAG
TTTTGTTGTAGATAGAGAGCAATAATGAGCAGGATGATGCTTAGGAAGAAGGCTAGGAAG
AAGGCCAAAAGCTGCCAGATGGTGG-CACCAAGTCGCCAGAGAATCTCCAGTAAGTAGAT
CCAGATACCTAAGACTGCGTTGAAAA-AAGAGTGTTAGGGTTGGAAAAGTGGGGGTGTGG
TAAATAATTCCTAGGAAATGTTAGATCTTACCAAGTAAGCACCCGAAGATGAACAGCACA
ATTCCAAGGTACAATGCCTGTCCGTGCAAATT-----------------CCAGAGAGCGA
TGAGCAGGAGGGTGACTGGGGAAAGAGGAGAAAGTGCGTTAGAGAAGGAAGAGTAAGGGA
AAGGGGGTG--TGGGGCAAAGGGTGTAATACTTACTCATCAGTATGAGTAGACAAAGGGC
TCCAAGTGGACAGAGAAGGTCTCTTCTGAAGATAAAGATGATCAAAATGATAATGATAAG
CATGAG--------------AGCAAAGGAA--TAGAGGACAAGGAGGGCTCCTCCAGTCC
AGTTACTCATAACGATGTATAGCCAAAATAGTAGCGCCAAGAGGAGGAGAAGGAGAGCAA
GGCCTAGGGAAGAGGA-GAGGGGGGGTCCTCGAGGGGGCCGTCGCGGGCCCGGTGGGCCC
CTCTCAAGGTCGTGTTCCATCCTCAGGGCAGTGTGTCAGGAGCAAGGCA---GTTGAG--
-----GAAAGAAGGGGGCAAAGCAGTGTGAGAG-GCTTATGTAGGGCGGCTACGTCAGAG
TAACGCGTGTTTCTTGGGATGCAGGCCCG-GGGGGATTTGCGGGGTCTGCCGGAGGCAGG
ACGGGTACAGATTTCCCGAAAGCGGCGGTGTGTGTGTGCATGTAAGCGTAAAAAGGGGAA
GTAGAAAGCGTGTGTTTGTGTTAGAAAAGCGGGTCCCCG--GGGGGCAAGCTGTGGGAAT
GCGGTGGCCAAGTGCAACAGGAAATGGAA--AGGCAGTGCGGCAATCACAAGGGGGAGTG
CGTAGTGTTGTGGGAAGCGGCAGTGTAATCCGCACAAAGAGGCGCGGGGCGCGCAGCGTT
GGGAGGTCGTTGGCGGCAGGCGGGAGGCCGTGCTTTAGG-GGGGTTCAGGTGAGGCAAGG
CTGTGGGGTAACCGTAGGGGAGGCGGGTGAGGCGGCTAAGAGGGCTAAGGGTCGGCGGGT
GACAAAGCAGCAGAC
>6c019f23-8fca-4685-a5e9-3a376da65500
---GTTAGTCATAGTAGCTTAGCTGAACTGGGCCGTGGGGGTCGTCATCATCTCCACCGG
AACCAGAAGTACCCAAAAGCAGTGTAGGAAGGTGTGGATCACCGCCGCCACGGCCGGAAT
CATGACTATGACCGCCGCCACCGTCTG-TCATCGAAGGCGGGCCCCGGTCACCTCCTTTG
TTTT---CAACCTCTTCCGTCAATTCTGGAGGGCCTCCATCATTTCCAGCAGAGTCGCTA
GGGTTATGAGGCAGCGGGTCATGTGGGCCATTGTCATCAGTGTTGTCAGGGCCCTGTGGG
CCATTGTCATCAGTGTTGTCAGGGC-C---------------------------------
------------------------------------------------------------
---------------------------------------CTGTGGGCCATTGT-------
-----CATCAGTGTTGTCAGGGTCCTGTGGGCCATTGTCATCAGTGTTGTCAGGGTCCTG
TGGGGCATTGTCAGGACCACCTCC---AGGTGCGCCTAGGTT---TTGAGAGCAGAGTGG
GGGTCCGTCGCCGGCTC---------------CAGTCACGAGCAGGT--GGTGTCTGCCC
------TCGTTGGAGTTAGAGTCAGATTCATGGCTAGAATCATCGGTAGCTTGTTGAGGG
TGCGGGAGGGAGTCATCGTGGTGGTGTTCATCACTGTGTCGTTGTCCATGGTAATACATC
CAGATTAAAATCGCCAGAAACAGGAGGAGCCAAAGGAGATCAACCAATAGAGTCCACCAG
TTTTGTTGTAGATAGAGAGCAATAATGAGCAGGATGAGGTCTAGGAAGAAGGCTAGGAAG
AAGGCCAAAAGCTGCCAGATGGTGG-CACCAAGTCGCCAGAGAATCTCCAGTAAGTAGAT
CCAGAGACCTAAGACTGCGTTGAAAA-AAGAGTGTTAGGGTTGGAAAAGTGGGGGTGTGG
TAAATAATTCCTAGGGAATGTTAGATCTTACCAAGTAAGCACCCGAAGATGAACAGCACA
ATTCCAAGGTACAATGCCTGTCCTTGCAAATT-----------------CCAGAGAGCGA
TGAGCAGGAGGGTGACTGGGGAAAGAGGAGAAAGTGCGTTAGAGAAGGAAGAGTAAGGGA
AAGGGGGTG--TGGGGCAAAGGGTGTAATACTTACTCATCAGTAGGAGTAGACAAAGGGC
TCCAAGTGGACAGAGAAGGTCTCTTGTGAAGATAAAGATGATCAAAATTATAATTATAAG
CATGAG--------------AGCAAAGGAA--TAGAGGACAAGGAGGGCTCCTCCAGTCC
AGTTACTCATAACGATGTACAGCCAAAACAGTAGCGCCAAGAGGAGGAGAAGGAGAGCAA
GGCCTAGGGAAGAGGA-GAGGGGGGGTCCTCGAGGGGGCCGTCGCGGGCCCGGTGGGCCC
CTCTCAAGGTCGTGTTCCATCCTCAGGGCAGTGTGTCAGGAGCAAGGCA---GTTGAG--
-----GAAAGAAGGGGGCAGAGCAGTGTGAGAG-GCTTATGTAGGGCGGCTACGTCAGAG
TAACGCGTGTTTCTTGGGATGCAGGCCCG-GGGGGATTTGCGGGGTCTGCCGGAGGCAGT
ACGGGTACAGATTTCCCGAAAGCGGCGGTGTGTGTGTGCATGTAAGCGTAAAAAGGGGAA
GTAGAAAGCGTGTGTTTGTGTTAGAAAAGCGGGTCCCCG--GGGGGCAAGCTGTGGGAAT
GCGGTGGCCAAGTGCAACAGGAAATGGAA--AGGCAGTGCGGCAATCAGAAGGGGGAGTG
CGTAGTGTTGTGGGAAGCGGCAGTGTAATCTGCACAAAGAGGCGCGGGGCGCGCAACGTT
GGGAGGTCGTTGGCGGCAGGCGGGAGGCCGTGCTTTAGG-GGGGTTCAGGTGAGGCAAGG
CTGTGGGGTAACCGTAGGGGAGGCGGGTGAGGCGGCTAAGAGGGCTAAGGGTCGGCGGGT
GACGAAGCAGCAGAC
>6e257f50-7a7d-4a6e-ba7e-bf3406edf42f
---GTTAGTCATAGTAGCTTAGCTGAACTGGGCCGTGGGGGTCGTCATCATCTCCACCGG
AACCAGAAGTACCCAAAAGCAGCGTAGGAAGGTGTGGATCACCGCCGCCANNNNNNNNNN
NNNNNNNATCACCGCCGCCACCGTCTG-TCATCGAAGGCGGGCCCCGGTCACCTCCTTTG
TTTT---CAACCTCTTCCGTCAAATTTGGAGGGCCTCCATCATTTCCAGCAGAGTCGCTA
GGGTTATGAGGCAGCGGGTCATGTGGGCCATTGTCATCAGTGTTGTCAGGGTCCTGTGGG
CCATTGTCATCAGTGTTGTCAGGGTCCTGAGGCAG-------------------------
------------------------------------------------------------
---------------------------------CGGGTCATGTGGGCCATTGT-------
-----CATCAGTGTTGTCAGGGTCCTGTGGGCCATTGTCATCAGTGTTGTCAGGGTCCTG
TGGGCCATTGTCAGGACCACCTCC---AGGTGCGCCTAGGTT---TTGAGAGCAGAGTGG
GGGTCCGTCGCCGGCTC---------------CACTCACGAGCAGGT--GGTGTCTGCCC
------TCGTTGGAGTTAGAGTCAGATTGATTGCTAGAATCATCGGTAGCTTGTTGAGGG
TGCGGGAGGGAGTCATCGTGGTGGTGTTCATCACTGTGTCGTTGTCCATGGTAATACATC
CAGATTAAAATCGCCAGAAACAGGAGGAGCCAAAGGAGATCAACCAATAGAGTCCACCAG
TTTTGTTGTAGATAGAGAGCAATAATGAGCAGGAGGATGTCTAGGAAGAAGGCTAGGAAG
AAGGCCAAAAGCTGCCAGATGGTGG-CACCAAGTCGCCAGAGAATCTCCAAGAAGTAGAC
CCAGATACCTAAGACTGCGTTGAAAAAAAGAGTGTTAGGGTTGGAAAAGTGGGGATGTGG
TAAATAAGTCCTAGGGAATGTTAGATCTTACCAAGTAAGCACCCGAAGATGAACAGCACA
ATTCCAAGGTACAATGCCTGTCCGTGCAAATT-----------------CCAGAGAGCGA
TGAGCAGGAGGGTGACTGGGGAAAGAGGAGAAAGTGCGTTAGAGAAGGAAGAGTAAGGGA
AAGGGGGTG--TGGGGCAAAGGGTGTAATACTTACTCATCAGTAGGAGTAGACAAAGGGC
TCCAAGTGGACAGAGAAGGTCTCTTCTGAAGATAAAGATGATCAAAATGATAATCACAAG
CATGAG--------------AGCAAAGGCA--TAGAGGACAAGGAGGGCTCCTCCAGTCC
AGTTACTCATAATGATGTACAGCCAAAACAGTAGCGCCAAGAGCAGGAGAAGGAGAGCAA
GGCCTATGGAAGAGGA-GAGGGGGGGTCCTCGAGGGGGCCGTCGCGGGCCCGGTGGGCCC
CTCTCAAGGTCCAGGTCCATGCTCAGGGCAGTGTGTCAGGAGCCAGGCA---GTTGAG--
-----GAAAGAAGGGGGCAGAGTAGTGTGAGAG-GCTTATGTAGGGCGGCGACGTGAGAG
TTACGCGTGTTTCTGGGGATGTAGGCCCG-GGGGGATTTGCGGGGTCTGCCGGAGGCAGT
ACGGGTGCAGATTTCCCGAAAGCGGCGGTGTGTGTGTGCATGTAAGCGTAAAAAGGGGAA
GTAGGAAGCGTGTGTTAGTGTTAGAAAAGCGGGTCCCC-G-GGGGGCAAGCTGTGGGAAT
GTGGTGGGCAAGTGCAGCAGGAAATGGAA--AGGCAGTGCGGCAATCACAAGGGGGAGTG
CGTAGTGTTGTGGGAAGCGGCAGTGTAATCCGCACAAAGAGGCGCGGGGGG---------
--GAGGTCGTCGGCGGCAGGCGGGAGGCCGTGTTTTAGG-GGGGTTCAGGTGAGGCAAGG
CTGTGGGTTCACCGTAGGGGAGGTGGGTGAGGCGGCTAAGAGGGCTAAGGGTCGGCGGGT
GACGAAGCAGCAGAC
>6fdd85b6-8185-416a-ab8b-d45f37c523ed
---GTTAGTCATAGTAGCTTAGCTGAACTGGGCCGTGGGGGTCGTCATCATCTCCACCGG
AACCAGAAGTACCCAAAAGCAGCGTAGGAAGGTGTGGATCACCGCCGCCACGGNNNNNNN
NNNNNNNATCACCGCCGCCACCGTCTG-TCATCGAAGGCGGGCCCCGGTCACCTCCTTTG
TTTT---CAACGTCTTCCGTCAAATTTGGAGGGCCTCCATCATTTCCAGCAGAGTCGCTA
GGGTTATGAGGCAGCGGGTCATGTGGGCCATTGTCATCAGTGTTGGCAGGGTCCTGTGGG
CCATTGTCATCAGTGTTGTCAGGGTCCTGTG----------------------GG-----
------------------------------------------------------------
-------------------GGTCC----------------TGTGGGCCATTGT-------
-----CATCAGTGTTGTCAGGGTCCTGTGGGCCATTGTCATCAGTGTTGTCAGGGTCCTG
TGGGCCATTGTCAGGACCACCTCC---AGGTGCGCCTAGGTT---TTGAGAGCAGAGTGG
GGGTCCGTCGCCGGCTC---------------CAGTCACGAGCAGGT--GGTGTCTGCCC
------TCGTTGGAGTTAGAGTCAGATTCCTGGCTAGAATCATCGGTAGCTTGTTGAGGG
TGCGGGAGGGAGTCATCGTGGTGGTGTTCATCACTGTGTCGTTGTCCATGGTAATACATC
CAGATTAAAATCGCCAGAAACAGGAGGAGCCAAAGGAGATCAACCAATAGAGTCCACCAG
TTTTGTTGTAGATAGAGAGCAATAATGAGCAGGATGATGCTTAGGAAGAAGGCTAGGAAG
AAGGCCAAAAGCTGCCAGATGGTGG-CACCAAGTCGCCAGAGAATCTCCAATAAGTAGAT
CCAGATACCTAAGACTGCGTTGAAAA-AAGAGTGTTAGGGTTGGAAAAGTGGGGGTGTGG
TAAATAATTCCTAGGGAATGTTAGATCTTACCAAGTAAGCACCCGAAGATGAACAGCACA
ATTCCAAGGTACAATGCCTGTCCGTGCAAATT-----------------CCAGAGAGCGA
TGAGCAGGAGGGTGACTGGGGAAAGAGGAGAAAGTGCGTTAGAGAAGGAAGAGTAAGGGA
AAGGGGGTG--TGGGGCAAAGGGTGTAATACTTACTCATCAGTAGGAGTAGACAAAGGGC
TCCAAGTGGACAGAGAAGGTCTCTTCTGAAGATAAAGATGATCAAAATGATAATGATAAG
CATGAG--------------AGCAAAGGAA--TAGAGGACAAGGAGGGCTCCTCCAGTCC
AGTCACTCATAACGATGTACAGCCAAAACAGTATCGCCAAGAGGAGGAGAAGGAGAGCAA
GGCCTAGGGAAGAGGA-GAGGGGGGGTCCTCGAGGGGGCCGTCGCGGGCCCGGTGGGCCC
CTCTCAAGGTCGTGTTCCATCCTCAGGGCAGTGTGTCAGGAGCAAGGCA---GTTGAG--
-----GAAAGAAGGGGGCAGAGCAGTGTGAGAG-GCTTATGTAGGGCGGCTACGTCAGAG
TAACGCGTGTTTCTTGGGATGTAGGGCCG-GGGGGATTTGCGGGGTCTGCCGGAGGCAGT
ACTGGTACAGATTTCCCGAAAGCGGCGGTGTGTGTGTGCATGTAAGCGTAAAAAGGGGAA
GTAGAAAGCGTGTGTTTGTGTTAGAAAAGCGGGTCCCCG--GGGGGCAAGCTGTGGGAAT
GCGGTGGCCAAGTGCAACAGGAAATGGAA--AGGCAGTGCGGCAATCACAAGGGGGAGTG
CGTAGTGTTGTGGGAAGCGGCAGTGTAATCCGCACAAAGAGGCGCGGGGCGCGCAACGTT
GGGAGGTCGTTGGCGGTAGGCGGGAGGCCGTGCTTTAGG-GGGGTTCAGGTGAGGCAAGG
CTGTGGGGTAACCGTAGGGGAGGCGGGTGAGGCGGCTAAGAGGGCTAAGGGTCGGCGGGT
GACGAAGCAGCAGAC
>701fff05-b71a-4225-a691-15ddffdb4171
---GTTAGTCATAGTAGCTTAGCTGAACTGGGCCGTGGGGGTCGTCATCATCTCCACCGG
AACCAGAAGTACCCAAAAGCAGTGTAGGAAGGTGTGGATCACCGCCGCCACGGCCGGAAT
CATGACTATGACCGCCGCCACCGTCTG-TCATCGAAGGCGGGCCCCGGTCACCTCCTTTG
TTTT---CAACCTCTTCCGTCAATTCTGGAGGGCCTTTATCATTTCCAGCAGAGTCGCTA
GGGTTATGAGGCAGCGGGTCATGTGGGCCATTGTCATCAGTGTTGTCAGGGCCCTGTGGG
CCATTGTCATCAGTGTTGTCAGGGTCCTGTG----------------------GG-----
------------------------------------------------------------
-------------------GGTCC----------------TGTGGGCCATTGT-------
-----CATCAGTGTTGTCAGGGTCCTGTGGGCCATTGTCATCAGTGTTGTCAGGGTCCTG
TGGGGCATTGTCAGGACCACCTCC---AGGTGCGCCTAGGTT---TTGAGAGCAGAGTGG
GGGTCCGTCGCCGGCTC---------------CAGTCACGAGCAGGT--GGTGTCTGCCC
------TCGTTGGAGTTAGAGTCAGATTCATGGCTAGAATCATCGGTAGCTTGTTGAGGG
TGCGGGAGGGAGTCATCGTGGTGGTGTTCATCACTGTGTCGTTGTCCATGGTAATACATC
CAGATTAAAATCGCCAGAAACAGGAGGAGCCAAAGGAGATCAACCAATAGAGTCCACCAG
TTTTGTTGTAAATAGAGAGCAATAATGAGCAGGATGATGTCTAGGAAGAAGGCTAGGAAG
AAGGCCAAAAGCTGCCAGATGGTGG-CACCAAGTCGCCAGAGAATCTCCAATAAGTAGAT
CCAGATACCTAAGACTGCGTTGAAAA-AAGAGTGTTAGGGTTGGAAAAGTGGGGGTGTGG
TAAATAATTCCTAGGGAATGTTAGATCTTACCAAGTAAGCACCCGAAGATGAACAGCACA
ATTCCAAGGTACAATGCCTGTCCGTGCAAATT-----------------CCAGAGAGCGA
TGAGCAGGAGGGTGACTGGGGAAAGAGGAGAAAGTGCGTTAGAGAAGGAAGAGTCAGGGA
AAGGGGGTG--TGGGGCAAAGGGTGTAATACTTACTCATCAGTAGGAGTAGACAAAGGGC
TCCAAGTGGACAGAGAAGGTCTCTTCTGAAGATAAAGATGATCAAAATTATAATTATAAG
CATGAG--------------AGCAAAGGAA--TAGAGGACAAGGAGGGCTCCTCCAGTCC
AGTCACTCATAACGATGTACAGCCAAAACAGTAGCGCCAAGAGGAGGAGAAGGAGAGCAA
GGCCTAGGGAAGAGGA-GAGGGGGGGTCCTCGAGGGGGCCGTCGCGGGCCCGGTGGGCCC
CTCTCAAGGTCGTGTTCCATCCTCAGGGCAGTGTGTCAGGAGCAAGGCA---GTTGAG--
-----GAAAGAAGGGGGCAGAGCAGTGTGAGAG-GCTTATGTAGGGCGGCTACGTCAGAG
TAACGCGTGTTTCTTGGGATGTAGGCCCG-GGGGGATTAGCGGGGTCTGCCGGAGGCAGT
ACGGGCACAGATTTCCCGAAAGCGGCGGTGTGTGTGTGCATGTAAGCGTAAAAAGGGGAA
GTAGAAAGCGTGTGTCTGTGTTAGAAAAGCGGGTCCCCG--GGGGGCAAGCTGTGGGAAT
GCGCTGGCCAAGTGCAACAGGAAATGGAA--AGGCAGTGCGGCAATCAGAAGGGGGAGTG
CGTAGTGTTGTGGGAAGCGGCAGTGTAATCCGCACAAAGAGGCGCGGGGCGCGCAACGTT
GGGAGGTAGTTGGCGGCAGGCGGGAGGCCGTGCTTTAGG-GGGGTTCAGGTGAGGCAAGG
CTGTGGGGTAACCGTAGGGGAGGCGGGTGAGGCGGCTAAGAGGGCTAAGGGTCGGCGGGT
GACGAAGCAGCAGAC
>731c7b44-04ac-4f34-a6e7-faa389c4fc03
---GTTAGTCATAGTAGCTTAGCTGAACTGGGCCGTGGGGGTCGTCATCATCTCCACCGG
AACCAGAAGTACACAAAAGCAGTGTAGGAAGGTGTGGATCATTGCCGCCACGGCCGGAAT
CATGACTATGACCGCCGCCACCGTCTG-TCATCGAAGGCGGGCACCGGTCACCTCCTTTG
TTTT---CAACCTCTTCCGTCAAATCTGGAGGGCCTCCATCATTTCCAGCAGAGTCGCTA
GGGTTATGAGGCAGCGGGTCATGTGGGCCATTGTCATCAGTGTTGTCAGGGCCCTGTGGG
CCATTGTCATCAGTGTTGTCAGGGCCC---------------------------------
------------------------------------------------------------
---------------------------------------CTGTGGGCCATTGT-------
-----CATCAGTGTTGTCAGGGTCCTGTGGGCCATTGTCATCAGTGTTGTCAGGGTCCTG
TGGGGCATTGTCAGGACCACCTCC---AGGTGCGCCTAGGTT---TTGAGAGCAGAGTGG
GGGTCCGTCGCCGCCTC---------------CAGTCACGAGCAGGT--GGTGTCTGCCC
------TCGTTGGAGTTAGAGTTAGATTCATGGCTAGAATCATCGGTAGCTTGTTGAGGG
TGCGGGAGGGAGTCATCGTGGTGGTGTTCATCACTGTGTCGTTGTCCATGGTAATACATC
CAGATTAAAATCGCCAGAAACAGGAGGAGCCAAAGGAGATCAACCAATAGAGTCCACCAG
TTTTGTTGTAGATAGAGAGCAATAATGAGCAGGATGAGGTCTAGGAAGAAGGCTAGGAAG
AAGGCCAAAAGCTGCCAGATGGTGG-CACCAAGTCGCCAGAGAATCTCCAATAAGTAGAT
CCAGAGACCTAAGACTGCGTTGAAAA-AAGAGTGTTAGGGTGGGAAAAGTGGGGGTGTGG
TAAATAATTCCTAGGGAATGTTAGATCTTACCAAGTAAGCACCCGAAGATGAACAGCACA
ATTCCAAGGTACAATGCCTGTCCGTGCAAATT-----------------CCAGAGAGCGA
TGAGCAGGAGGGTGACTGGGGAAAGAGGAGAAAGTGCGTTAGAGAAGGAAGAGTAAGGGA
AAGGGGGTG--TGGGGCAAAGGGTGTAATACTTACTCATCAGTAGGAGTAGACAAAGGGC
TCCAAGTGGACAGAGAAGGTCTCTTCTGAAGATAAAGATGATCAAAATTATAATTAGAAG
CATGAG--------------AGCAAAGGAA--TAGAGGACAAGGAGGGCTCCTCCAGTCC
AGTCACTCATAACGATGTACAGCCAAAACAGTAGCGCCAAGAGGAGGAGAAGGAGAGCAA
GGCCTAGGGAAGAGGA-GAGGGGGGGTCCTCGAGGGGGCCGTCGCGGGCCCGGTGGGCCC
CTCTCAAGGTCGTGTTCCATCCTCAGGGCAGTGTGTCAGGAGCAAGGCA---GTTGAG--
-----GAAAGAAGGGGGCAGAGCAGTGTGAGAG-GCTTATGTAGGGCGGCTACGTGAGAG
TAACGCGTGTGTCTTGGGATGTAGGCACG-GGGGGATTTGCGGGGTCTGCCGGAGGCAGT
ACGGGCACAGATTTCCCGAAAGCGGCGGTGTGTGTGTGCATGTAAGCGTAAAAAGGGGAA
GTAGAAAGCGTGTGTTTGTGTTAGAAAAGCGGGTCCCCG--GGGGGCAAGCTGTGGGAAT
GCGGTGGCCAAGTGCAACAGGAAATGGAA--AGGCAGTGCGGCAATCAGAAGGGGGAGTG
CGTAGTGTTGTGGGAAGCGGCAGTGTAATCTGCACAAAGAGGCGCGGGGCGCGCAACGTT
GGGAGGTCGTTGGCGGCAGGCGGGAGGCCGTGCTTTAGG-GGGGTTCAGGTGAGGCAAGG
CTGTGGGGTAACCGTAGGGGAGGCGGGTGAGGCGGCTAAGAGGGCTAAGGGTCGGCGGGT
GACGAAGCAGCAGAC
>742964e3-c03c-4642-9f8a-74837a5ca9e0
---GTTAGTCATAGTAGCTTAGCTGAACTGGGCCGTGGGGGTCGTCATCATCTCCACCGG
AACCAGAAGTACCCAAAAGCAGTGTAGGAAGGTGTGGATCACCGCCGCCACGGCCGGAAT
CATGACTATGACCGCCGCCACCGTCTG-TCATCGAAGGCGGGCCCCGGTCACCTCCTTTG
TTTT---CAACCTCTTCCGTCAATTCTGGAGGGCCTCCATCATTTCCAGCAGAGTCGCTA
GGGTTATGAGGCAGCGGGTCATGTGGGCCATTGTCATCATTGTTGTCAGGGCCCTGTGGG
CCATTGTCATCAGTGTTGTCAGGGCCC---------GGGCCCTGTGGGCCATTGT-----
------------------------------------------------------------
-------------------CATCAGTGTT-GTCAGGGTCCTGTGG---------------
------------------------------GCCATTGTCATCAGTGTTGTCAGGGTCCTG
TGGGCCATTGTCAGGACCACCTCC---AGGTGCGCCTAGGTT---TTGAGAGCAGAGTGG
GGGTCCGTCGCCGGCTC---------------CAGTCACGAGCAGGT--GGTGTCTGCCC
------TCGTTGGAGTTAGAGTCAGATTCATGGCTAGAATCATCGGTAGCTTGTTGAGGG
TGCGGGAGGGAGTCATCGTGGTGGTGTTCATCACTGTGTCGTTGTCCATGGTAATACATC
CAGATTAAAATCGCCAGAAACAGGAGGAGCCAAAGGAGATCAACCAATAGAGTCCACCAG
TTTTGTTGTAGATAGAGAGCAATAATGAGCAGGATGAGGTCTAGGAAGAAGGCTAGGAAG
AAGGCCAAAAGCTGCCAGATGGTGG-CACCAAGTCGCCAGAGAATCTCCAATAAGTAGAT
CCAGATACCTAAGACTGCGTTGAAAA-AAGAGTGTTAGGGTTGGAAAAGTGGGGGTGTGG
TAAATAATTCCTAGGGAATGTTAGATCTTACCAAGTAAGCACCCGAAGATGAACAGCACA
ATTCCAAGGTACAATGCCTGTCCGTGCAAATT-----------------CCAGAGAGCGA
TGAGCAGGAGGGTGACTGGGGAAAGAGGAGAAAGTGCGTTAGAGAAGGAAGAGTAAGGGA
AAGGGGGTG--TGGGGCAAAGGGTGTAATACTTACTCATCAGTAGGAGTAGACAAAGGGC
TCCAAGTGGACAGAGAAGGTCTCTTCTGAAGATAAAGATGATCAAAATTATAATTATAAG
CATGAG--------------AGCAAAGGAA--TAGAGGACAAGGAGGGCTCCTCCAGTCC
AGTCACTCATAACGATGTACAGCCAAAACAGTAGCGCCAAGAGGAGGAGAAGGAGAGCAA
GGCCTAGGGAAGAGGA-GAGGGGGGGTCCTCGAGGGGGCCGTCGCGGGCCCGGTGGGCCC
CTCTCAAGGTCGTGTTCCATCCTCAGGGCAGTGTGTCAGGAGCAAGGCA---GTTGAG--
-----GAAAGAAGGGGGCAGAGCAGTGTGAGAG-GCTTATGTAGGGCGGCTACGTCAGAG
TAACGCGTGTTTCTTGGGATGTAGGCCCG-GGGGGATTTGCGGGGTCTGCCGGAGGCAGT
ACGGGTACAGATTTCCCGAAAGCGGCGGTGTGTGTGTGCATGTAAGCGTAAAAAGGGGAA
GTAGAAAGCGTGTGCTTGTGTTAGAAAAGCGGGTCCCCG--GGGGGCAAGCTGTGGGAAT
GCGGTGGCCAAGTGCAACAGGAAATGGAA--AGGCAGTGCGGCAATCAGAAGGGGGAGTG
CGTAGTGTTGTGGGAAGCGGCAGTGTAATCTGCACAAAGAGGCGCGGGGCGCGCAACGTT
GGGAGGTCGTTGGCGGCAGGCGGGAGGCCGTGCTTTAGG-GGGGTTCAGGTGAGGCAAGG
CTGTGGGGTAACCGTAGGGGAGGCGGGTGAGGCGGCTAAGAGGGCTAAGGGTCGGCGGGT
GACGAAGCAGCAGAC
>75b553e2-90b9-414d-9ceb-fdfeae04c0a7
---GTTAGTCATAGTAGCTTAGCTGAACTGGGCCGTGGGGGTCGTCATCATCTCCACCGG
AACCAGAAGTACCCAAAAGCAGTGTAGGAAGGTGTGGATCACCGCCGCCACGGCCGGAAT
CATGACTATGACCGCCGCCACCGTCTG-TCATCGAAGGCGGGCCCCGGTCACCTCCTTTG
TTTT---CAACCTCTTCCGTCAATTCTGGAGGGCCTCCATCATTTCCAGCAGAGTCGCTA
GGGTTATGAGGCAGCGGGTCATGTGGGCCATTGTCATCAGTGTTGTCAGGGCCCTGTGGG
CCATTGTCATCAGTGCTGTCAGGGTCCTGTG----------------------GG-----
------------------------------------------------------------
-------------------GGTCC----------------TGTGGGCCATTGT-------
-----CATTAGTGTTGTCAGGGTCCTGTGGGCCATTGTCATCAGTGTTGTCAGGGTCCTG
TGGGCCATTGTCAGGACCACCTCC---AGGTGCGCCTAGGTT---TTGAGAGCAGAGTGG
GGGTCCGTCGCCGGCTC---------------CAGTCACGAGCAGGT--GGTGTCTGCCC
------TCGTTGGAGTTAGAGTCAGATTCATGGCTAGAATCATCGGTAGCTTGTTGAGGG
TGCGGGAGGGAGTCATCGTGGTGGTGTTCATCACTGTGTCGTTGTCCATGGTAATACATC
CAGATTAAAATCGCCAGAAACAGGAGGAGCCAAAGGAGATCAACCAATAGAGTCCACCAG
TTTTGTTGTAGATAGAGAGCAATAATGAGCAGGATGATGTCTAGGAAGAAGGCTAGGAAG
AAGGCCAAAAGCTGCCAGATGGTGG-CACCAAGTCGCCAGAGAATCTCCAGTAAGTAGAT
CCAGATACCTAAGACTGCGTTGAAAA-AAGAGTGTTAGGGTTGGAAAAGTGGGGGTGTGG
TAAATAATTCCTAGGGAATGTTAGATCTTACCAAGTAAGCACCCGAAGATGAACAGCACA
ATTCCAAGGTACAATGCCTGTCCGTGCAAATT-----------------CCAGAGAGCGA
TGAGCAGGAGGGTGACTGGGGAAAGAGGAGAAAGTGCGTTAGAGAAGGAAGAGTAAGGGA
AAGGGGGTG--TGGGGCAAAGGGTGTAATACTTACTCATCAGCAGGAGTAGACAAAGGGC
TCCAAGTGGACAGAGAAGGTCTCTTCTGAAGATAAAGATGATCAAAATGATAATTATAAG
TATGAG--------------AGCAAAGGAA--TAGAGGACAAGGAGGGCTCCTCCAGTCC
AGTTACTCATAACGATGTACAGCCAAAACAGTAGCGCCAAGAGGAGGAGAAGGAGAGCAA
GGCCTAGGGAAGAGGA-GAGGGGGGGTCCTCGAGGGGGCCGTCGCGGGCCCGGTGGGCCC
CTCTCAAGGTCGTGTTCCATCCTCAGGGCAGTGTGTCAGGAGCAAGGCA---GTTGAG--
-----GAAAGAAGGGGGCAGAGCAGTGTGAGAG-GCTTATGTAGGGCGGCTACGTCAGAG
TAACGCGTGTTTCTTGGGATGTAGGCCCG-GGGGGATTTGCGGGGTCTGCCGGAGGCAGT
ACGGGCACAGATTTCCCGAAAGCGGCGGTGTGTGTGTGCATGTAAGCGTAAAAAGGGGAA
GTAGAAAGCGTGTGGTTGTGTTAGAAAAGCGGGTCCCCG--GGGGGCAAGCTGTGGGAAT
GCGGTGGCCAAGTGCAACAGGAAATGGAA--AGGCAGTGCGGCAATCAGAAGGGGGAGTG
CGTAGTGTTGTGGGAAGCGGCAGTGTAATCCGCACAAAGAGGCGCGGGGCGCGCAACGTT
GGGAGGTCGTTGGCGGCAGGCGGGAGGCCGTGCTTTAGG-GGGGTTCAGGTGAGGCAAGG
CTGTGGGGTAACCGTAGGGGAGGCGGGTGAGGCGGCTAAGAGGGCTAAGGGTCGGCGGGT
GACGAAGCAGCAGAC
>7babe5c4-59a5-4341-9661-82d3235e3c52
---GTTAGTCATAGTAGCTTAGCTGAACTGGGCCGTGGGGGTCGTCATCATCTCCACCGG
AACCAGAAGTACCCAAAAGCAGCGTAGGAAGGTGTGGATCACCGCCGCCANNNNNNNNNN
NNNNNNNATCACCGCCGCCACCGTCTG-TCATCGAAGGCGGGCCCCGGTCACCTCCTTTG
TTTT---CAACCTCTTCCGTCAAATTTGGAGGGCCTCCATCATTTCCAGCAGAGTCGCTA
GGGTTATGAGGCAGCGGGTCATGTGGGCCATTGTCATCAGTGTTGTCAGGGTCCTGTGGG
CCATTGTCATCAGTGTTGTCAGGGTCCTGAGGCAG-------------------------
------------------------------------------------------------
---------------------------------CGGGTCATGTGGGCCATTGT-------
-----CATCAGTGTTGTCAGGGTCCTGTGGGCCATTGTCATCAGTGTTGTCAGGGTCCTG
TGGGCCATTGTCAGGACCACCTCC---AGGTGCGCCTAGGTT---TTGAGAGCAGAGTGG
GGGTCCGTCGCCGGCTC---------------CACTCACGAGCAGGT--GGTGTCTGCCC
------TCGTTGGAGTTAGAGTCAGATTGATTGCTAGAATCATCGGTAGCTTGTTGAGGG
TGCGGGAGGGAGTCATCGTGGTGGTGTTCATCACTGTGTCGTTGTCCATGGTAATACATC
CAGATTAAAATCGCCAGAAACAGGAGGAGCCAAAGGAGATCAACCAATAGAGTCCACCAG
TTTTGTTGTAGATAGAGAGCAATAATGAGCAGGAGGATGTCTAGGAAGAAGGCTAGGAAG
AAGGCCAAAAGCTGCCAGATGGTGG-CACCAAGTCGCCAGAGAATCTCCAAGAAGTAGAC
CCAGATACCTAAGACTGCGTTGAAAAAAAGAGTGTTAGGGTTGGAAAAGTGGGGATGTGG
TAAATAAGTCCTAGGGAATGTTAGATCTTACCAAGTAAGCACCCGAAGATGAACAGCACA
ATTCCAAGGTACAATGCCTGTCCGCGCAAATT-----------------CCAGAGAGCGA
TGAGCAGGAGGGTGACTGGGGAAAGAGGAGAAAGTGCGTTAGAGAAGGAAGAGTAAGGGA
AAGGGGGTG--TGGGGCAAAGGGTGTAATACTTACTCATCAGTAGGAGTAGACAAAGGGC
TCCAAGTGGACAGAGAAGGTCTCTTCTGAAGATAAAGATGATCAAAATGATAATCACAAG
CATGAG--------------AGCAAAGGCA--TAGAGGACAAGGAGGGCTCCTCCAGTCC
AGTTACTCATAATGATGTACAGCCAAAACAGTAGCGCCAAGAGCAGGAGAAGGAGAGCAA
GGCCTATGGAAGAGGA-GAGGGGGGGTCCTCGAGGGGGCCGTCGCGGGCCCGGTGGGCCC
CTCTCAAGGTCCAGGTCCATGCTCAGGGCAGTGTGTCAGGAGCCAGGCA---GTTGAG--
-----GAAAGAAGGGGGCAGAGTAGTGTGAGAG-GCTTATGTAGGGCGGCGACGTGAGAG
TGACGCGTGTTTCTGGGGATGTAGGCCCG-GGGGTATTTGCGGGGTCTGCCGGAGGCAGT
ACGGGTGCAGATTTCCCGAAAGCGGCGGTGTGTGTGTGCATGTAAGCGTAAAAAGGGGAA
GTAGGAAGCGTGTGTTAGTGTTAGAAAAGCGGGTCCCC-G-GGGGGCAAGCTGTGGGAAT
GTGGTGGGCAAGTGCAGCAGGAAATGGAA--AGGCAGTGCGGCAATCACAAGGGGGAGTG
CGTAGTGTTGTGAGAAGCGGCAGTGTAATCCGCACAAAGAGGCGCGGGGCGCGCAACGTT
GGGAGGTCGTCGGCGGCAGGCGGGAGGCCGTGTTTTAGG-GGGGTTCAGGTGAGGCAAGG
CTGTGGGTTCACCGTAGGGGAGGTGGGTGAGGCGGCTAAGAGGGCTAAGGGTCGGCGGGT
GACGAAGCAGCAGAC
>803ea3f6-3657-46f4-b494-bce43f19a3c6
---GTTAGTCATAGTAGCTTAGCTGAACTGGGCCGTGGGGGTCGTCATCATCTCCACCGG
AACCAGAAGTACCCAAAAGCAGTGTAGGAAGGTGTGGATCACCGCCGCCACGGCCGGAAT
CATGACTATGACCGCCGCCACCGTCTG-TCATCGAAGGCGGGCCCCGGTCACCTCCTTTG
TTTT---CAACCTCTTCCGTCAATTGTGGAGGGCCTCCATCATTTCCAGCAGAGTCGCTA
GGGTTCTGAGGCAGCGGGTCATGTGGGCCATTGTCATCAGTGTTGTCAGGGCCCTGTGGG
CCATTGTCATCAGTGTTGTCAGGGTCCTGTG----------------------GG-----
------------------------------------------------------------
-------------------GGTCC----------------TGTGGGCCATTGT-------
-----CATCAGTGTTGTCAGGGTCCTGTGGGCCATTGTCATCAGTGTTGTCAGGGTCCTG
TGGGGCATTGTCAGGACCACCTCC---AGGTGCGCCTAGGTT---TTGAGAGCAGAGTGG
GGGTCCGTCGCCGGCTC---------------CAGTCACGAGCAGGT--GGTGTCTGCCC
------TCGTTGGAGTTAGAGTCAGATTCATGGCTAGAATCATCGGTAGCTTGTTGAGGG
TGCGGGAGGGAGTCATCGTGGTGGTGTTCATCACTGTGTCGTTGTCCATGGTAATACATC
CAGATTAAAATCGCCAGAAACAGGAGGAGCCAAAGGAGATCAACCAATAGAGTCCACCAG
TTTTGTTGTAGATAGAGAGCAATAATGAGCAGGATGATGCTTAGGAAGAAGGCTAGGAAG
AAGGCCAAAAGCTGCCAGATGGTGG-CACCAAGTCGCCAGAGAATTTCCAATAAGTAGAT
CCAGATACCTAAGACTGCGTTGAAAA-AAGAGTGTTAGGGTTGGAAAAGTGGGGGTGTGG
TAAATAATTCCTAGGGAATGTTAGATCTTACCAAGTAAGCACCCGAAGATGAACAGCACA
ATTCCAAGGTACAATGCCTGTCCGTGCAAATT-----------------CCAGAGAGCGA
TGAGCAGGAGGGTGACTGGGGAAAGAGGAGAAAGTGCGTTAGAGAAGGAAGAGTAAGGGA
AAGGGGGTG--TGGGGCAAAGGGTGTAATACTTACTCATCAGTAGGAGTAGACAAAGGGC
TCCAAGTGGACAGAGAAGGTCTCTTCTGAAGATAAAGATGATCAAAATGATAATGATAAG
CATGAG--------------AGCAAAGGAA--TAGAGGACAAGGAGGGCTCCTCCAGTCC
AGTCACTCATAACGATGTATAGCCAAAATAGTAGCGCCAAGAGGAGGAGAAGGAGAGCAA
GGCCTAGGGAAGAGGA-GAGGGGGGGTCCTCGAGGGGGCCGTCGCGGGCCCGGTGGGCCC
CTCTCAAGGTCGTGTTCCATCCTCAGGGCAGTGTGTCAGGAGCAAGGCA---GTTGAG--
-----GAAAGAAGGGGGCAAAGCAGTGTGAGAG-GCTTATGTAGGGCGGCGACGTCAGAG
TAACGCGTGTTTCTTGGGATGCAGGCCCG-GGGGGATTTGCGGGGTCTGCCGGAGGCAGG
ACGGGTACAGATTTCCCGAAAGCGGCGGTGTGTGTGTGCATGTAAGCGTAAAAAGGGGAA
GTAGAAAGCGTGTGTTTGTGTTAGAAAAGCGGGTCCCCG--GGGGGCAAGCTGTGGGAAT
GCGGTGGCCAAGTGCAACAGGAAATGGAA--AGGCAGTGCGGCAATCACAAGGGGGAGTG
CGTAGTGTTGTGGGAAGCGGCAGTGTAATCCGCACAAAGAGGCGCGGGGCGCGCAGCGTT
GGGAGGTCGTTGGCGGCAGGCGGGAGGCCGTGCTTTAGG-GGGGTTCAGGTGAGGCAAGG
CTGTGGGGTAACCGTAGGGGAGGCGGGTGAGGCGGCTAAGAGGGCTAAGGGTCGGCGGGT
GACGAAGCAGCAGAC
>8a43d359-134d-426b-b338-1eaf0456de7e
---GTTAGTCATAGTAGCTTAGCTGAACTGGGCCGTGGGGGTCGTCATCATCTCCACCGG
AACCAGAAGTACCCAAAAGCAGCGTAGGAAGGTGTGGATCACCGCCGCCANNNNNNNNNN
NNNNNNNATCACCGCCGCCACCGTCTG-TCATCGAAGGCGGGCCCCGGTCACCTCCTTTG
TTTT---CAACCTCTTCCGTCAAATTTGGAGGGCCTCCATCATTTCCAGCAGAGTCGCTA
GGGTTATGAGGCAGCGGGTCATGTGGGCCATTGTCATCAGTGTTGTCAGGGTCCTGTGGG
CCATTGTCATCAGTGTTGTCAGGGTCCTGAGGCAG-------------------------
------------------------------------------------------------
---------------------------------CGGGTCATGTGGGCCATTGT-------
-----CATCAGTGTTGTCAGGGTCCTGTGGGCCATTGTCATCAGTGTTGTCAGGGTCCTG
TGGGCCATTGTCAGGACCACCTCC---AGGTGCGCCTAGGTT---TTGAGAGCAGAGTGG
GGGTCCGTCGCCGGCTC---------------CACTCACGAGCAGGT--GGTGTCTGCCC
------TCGTTGGAGTTAGAGTCAGATTGATTGCTAGAATCATCGGTAGCTTGTTGAGGG
TGCGGGAGGGAGTCATCGTGGTGGTGTTCATCACTGTGTCGTTGTCCATGGTAATACATC
CAGATTAAAATCGCCAGAAACAGGAGGAGCCAAAGGAGATCAACCAATAGAGTCCACCAG
TTTTGTTGTAGATAGAGAGCAATAATGAGCAGGAGGATGTCTAGGAAGAAGGCTAGGAAG
AAGGCCAAAAGCTGCCAGATGGTGG-CACCAAGTCGCCAGAGAATCTCCAAGAAGTAGAC
CCAGATACCTAAGACTGCGTTGAAAAAAAGAGTGTTAGGGTTGGAAAAGTGGGGATGTGG
TAAATAAGTCCTAGGGAATGTTAGATCTTACCAAGTAAGCACCCGAAGATGAACAGCACA
ATTCCAAGGTACAATGCCTGTCCGTGCAAATT-----------------CCAGAGAGCGA
TGAGCAGGAGGGTGACTGGGGAAAGAGGAGAAAGTGCGTTAGAGAAGGAAGAGTAAGGGA
AAGGGGGTG--TGGGGCAAAGGGTGTAATACTTACTCATCAGTAGGAGTAGACAAAGGGC
TCCAAGTGGACAGAGAAGGTCTCTTCTGAAGATAAAGATGATCAAAATGATAATCACAAG
CATGAG--------------AGCAAAGGCA--TAGAGGACAAGGAGGGCTCCTCCAGTCC
AGTTACTCATAATGATGTACAGCCAAAACAGTATCGCCAAGAGCAGGAGAAGGAGAGCAA
GGCCTATGGAAGAGGA-GAGGGGGGGTCCTCGAGGGGGCCGTCGCGGGCCCGGTGGGCCC
CTCTCAAGGTCCAGGTCCATGCTCAGGGCAGTGTGTCAGGAGCCAGGCA---GTTGAG--
-----GAAAGAAGGGGGCAGAGTAGTGTGAGAG-GCTTATGTAGGCCGCCTACGAGAGAG
TAACGCGTGTTTCTGGGGATGTAGGCCCG-GGGGGATTTGCGGGGTCTGCCGGAGGCAGT
ACGGGCGCCGATTTCCCGAAAGCGGCGTAGCGTGTGTGCATGTAAGCGTGAAAAGAGGAA
GTAGAAAGCGTGTGTTTGTGTTAGAAAAGCGAGTCCCC-G-AGGGGCAAGCTGTGGGAAT
GCGGTGGTAAAGCGTAGCAGGAAATGGAA--AGGCAGTGCGGCAATCACAAGGGGGAGTG
AGCAGTGTTGTGGGAAGCGCGAGTGTAATCCACACAAAGAGGCGTAGGGCGCGCAACGTT
GGGAGGTCGTTGTCGGCAGGCGGGAGGCTGTGCTTTAGG-GGGGTTCAGGTGAGGCAAGG
CTGTGGGGTAACCGTAGGGGAGGCGGGTGAGGCGGATAAGAGGGCTAAGGGTCGGCGGGT
GACGAAGCAGCAGAC
>8f8e821e-e860-4190-a208-53efe218bd72
---GTTAGTCATAGTAGCTTAGCTGAACTGGGCCGTGGGGGTCGTCATCATCTCCACCGG
AACCAGAAGTACCCAAAAGCAGTGTAGGAAGGTGTGGATCACCGCCGCCACGGCCGGAAT
CATGACTATGACCGCCGCCACCGTCTG-TCATCGAAGGCGGGCCCCGGTCACCTCCTTTG
TTTT---CAACCTCTTCCGTCAATTCTGGAGGGCCTTTATCATTTCCAGCAGAGTCGCTA
GGGTTATGAGGCAGCGGGTCATGTGGGCCATTGTCATCAGTGTTGTCAGGGCCCTGTGGG
CCATTGTCATCAGTGTTGTCAGGGTCCTGTGGCAGCGGGTCCTGTGGGCCATTGT-----
------------------------------------------------------------
-------------------CATCAGTGTT-GTCAGGGTCCTGTGG---------------
------------------------------GCCATTGTCATCAGTGTTGTCAGGGTCCTG
TGGGGCATTGTCAGGACCACCTCC---AGGTGCGCCTAGGTT---TTGAGAGCAGAGTGG
GGGTCCGTCGCCGGCTC---------------CAGTCACGAGCAGGT--GGTGTCTGCCC
------TCGTTGGAGTTAGAGTCAGATTCATGGCTAGAATCATCGGTAGCTTGTTGAGGG
TGCGGGAGGGAGTCATCGTGGTGGTGTTCATCACTGTGTCGTTGTCCATGGTAATACATC
CAGATTAAAATCGCCAGAAACAGGAGGAGCCAAAGGAGATCAACCAATAGAGTCCACCAG
TTTTGTTGTAGATAGAGAGCAATAATGATCAGGATGATGTCTAGGAAGAAGGCTAGGAAG
AAGGCCAAAAGCTGCCAGATGGTGG-CACCAAGTCGCCAGAGCATCTCCAATAAGTAGAT
CCAGATACCTAAGACTGCGTTGAAAA-AAGAGTGTTAGGGTTGGAAAAGTGGGGGTGTGG
TAAATAATTCCTAGGGAATGTTAGATCTTACCAAGTAAGCACCCGAAGATGAACAGCACA
ATTCCAAGGTACAATGCCTGTCCGTGCAAATT-----------------CCAGAGAGCGA
TGAGCAGGAGGGTGACTGGGGAAAGAGGAGAAAGTGCGTTAGAGAAGGAAGAGGAAGGGA
AAGGGGGTG--TGGGGCAAAGGGTGTAATACTTACTCATCAGTAGGAGTAGACAAAGGGC
TCCAAGTGGACAGAGAAGGTCTCTTCTGAAGATAAAGATGATCAAAATGATAATTATAAG
CATGAG--------------AGCAAAGGAA--TAGAGGACAAGGAGGGCTCCTCCAGTCC
AGTCACTCATAACGATGTACAGCCAAAACAGTAGCGCCAAGAGGAGGAGAAGGAGAGCAA
GGCCTAGGGAAGAGGA-GAGGGGGGGTCCTCGAGGGGGCCGTCGCGGGCCTGGCGGGCCC
CTCTCAAGGTCCAGGTCCATGCTCAGGGCAGTGTGTCAGGAGCAAGGCA---GTTGAG--
-----GAAAGAAGGGGGCAGAGCAGTGTGAGAG-GCTTATGTAGGGCGGCTACGTAAGAG
TAACGCGTGTGTCTTGGGATGTAGGGCCG-GGGGGATTGGCGGGGTCTGCCGGAGGCAGT
ACGGGTACAGATTTCCCGAAAGCGGCGGTGTGTGTGTGCATGTAAGCGTAAAAAGGGGAA
GTAGAAAGCGTGTGTTTGTGTTAGAGAAGCGGGTCCCCG--GGGGGCAAGCTGTGGGAAT
GCGGTGGGCAAGTGCAACAGGAAATGGAA--AGGCAGTGCGGCAATCAGAAGGGGGAGTG
CGTAGTGTTGTGGGAAGCGGCAGTGTAATCCGCACAAAGAAGCGCGGGGTGCGCAACGTT
GGGAGGTCGTTGGCGGCAGGCGGGAGGCCGTGCTTTAGG-GGGGTTCAGGTGAGGCAAGG
CTGTGGGGTAACCGTAGGGGAGGCGGGTGAGGCGGCTAAGAGGGCTAAGGGTCGGCGGGT
GACGAAGCAGCAGAC
>95d2e1ce-0333-44e7-bcbe-8534358835a7
---GTTAGTCATAGTAGCTTAGCTGAACTGGGCCGTGGGGGTCGTCATCATCTCCACCGG
AACCAGAAGTACCCAAAAGCAGTGTAGGAAGGTGTGGATCACCGCCGCCACGGCCGGAAT
CATGACTATGACCGCCGCCACCGTCTG-TCATCGAAGGCGGGCCCCGGTCACCTCCTTTG
TTTT---CAACCTCTTCCGTCAATTCTGGAGGGCCTTTATCATTTCCAGCAGAGTCGCTA
GGGTTATGAGGCAGCGGGTCATGTGGGCCATTGTCATCAGTGTTGTCAGGGCCCTGTGGG
CCATTGTCATCAGTGTTGTCAGGGTCCTGAGGCAGCGGGTCCTGTGGGCCATTGT-----
------------------------------------------------------------
-------------------CATCAGTGTT-GTCAGGGTCCTGTGG---------------
------------------------------GCCATTGTCATCAGTGTTGTCAGGGTCCTG
TGGGGCATTGTCAGGACCACCTCC---AGGTGCGCCTAGGTT---TTGAGAGCAGAGTGG
GGGTCCGTCGCCGGCTC---------------CAGTCACGAGCAGGT--GGTGTCTGCCC
------TCGTTGGAGTTAGAGTCAGAGTCATGGCTAGAATCATCGGTAGCTTGTTGAGGG
TGCGGGAGGGAGTCATCGTGGTGGTGTTCATCACTGTGTCGTTGTCCATGGTAATACATC
CAGATTAAAATCGCCAGAAACAGGAGGAGCCAAAGGAGATCAACCAATAGAGTCCACCAG
TTTTGTTGTAAATAGAGAGCAATAATGAGCAGGATGATGTCTAGGAAGAAGGCTAGGAAG
AAGGCCAAAAGCTGCCAGATGGTGG-CACCAAGTCGCCAGAGAATCTCCAATAAGTAGAT
CCAGATACCTAAGACTGCGTTGAAAA-AAGAGTGTTAGGGTTGGAAAAGTGGGGGTGTGG
TAAATAATTCCTAGGGAATGTTAGATCTTACCAAGTAAGCACCCGAAGATGAACAGCAGA
ATTCCAAGGTACAATGCCTGTCCGTGCAAATT-----------------CCAGAGAGCGA
TGAGCAGGAGGGTGACTGGGGAAAGAGGAGAAAGTGCGTTAGAGAAGGAAGAGTCAGGGA
AAGGGGGTG--TGGGGCAAAGGGTGTAATACTTACTCATCAGTAGGAGTAGACAAAGGGC
TCCAAGTGGACAGAGAAGGTCTCTTCTGAAGATAAAGATGATCAAAATTATAATTATAAG
CATGAG--------------AGCAAAGGAA--TAGAGGACAAGGAGGGCTCCTCCAGTCC
AGTCACTCATAACGATGTACAGCCAAAACAGTAGCGCCAAGAGGAGGAGAAGGAGAGCAA
GGCCTAGGGAAGAGGA-GAGGGGGGGTCCTCGAGGGGGCCGTCGCGGGCCCGGTGGGCCC
CTCTCAAGGTCGTGTTCCATCCTCAGGGCAGTGTGTCAGGAGCAAGGCA---GTTGAG--
-----GAAAGAAGGGGGCAGAGCAGTGTGAGAG-GCTTATGTAGGGCGGCTACGTCAGAG
TAACGCGTGTTTCTTGGGATGTAGGCCCG-GGGGGATTAGCGGGGTCTGCCGGAGGCAGT
ACGGGCACAGATTTCCCGAAAGCGGCGGTGTGTGTGTGCATGTAAGCGTAAAAAGGGGAA
GTAGAAAGCGTGTGTCTGTGTTAGAAAAGCGGGTCCCCG--GGGGGCAAGCTGTGGGAAT
GCGCTGGCCAAGTGCAACAGGAAATGGAA--AGGCAGTGCGGCAATCAGAAGGGGGAGTG
CGTAGTGTTGTGGGAAGCGGCAGTGTAATCCGCACAAAGAGGCGCGGGGCGCGCAACGTT
GGGAGGTAGTTGGCGGCAGGCGGGAGGCCGTGCTTTAGG-GGGGTTCAGGTGAGGCAAGG
CTGTGGGGTAACCGTAGGGGAGGCGGGTGAGGCGGCTAAGAGGGCTAAGGGTCGGCGGGT
GACGAAGCAGCAGAC
>98310363-1681-44f1-ab47-2a5a8296309c
---GTTAGTCATAGTAGCTTAGCTGAACTGGGCCGTGGGGGTCGTCATCATCTCCACCGG
AACCAGAAGTACCCAAAAGCAGCGTAGGAAGGTGTGGATCACCGCCGCCANNNNNNNNNN
NNNNNNNATCACCGCCGCCACCGTCTG-TCATCGAAGGCGGGCCCCGGTCACCTCCTTTG
TTTT---CAACCTCTTCCGTCAAATTTGGAGGGCCTCCATCATTTCCAGCAGAGTCGCTA
GGGTTATGAGGCAGCGGGTCATGTGGGCCATTGTCATCAGTGTTGTCAGGGTCCTGTGGG
CCATTGTCATCAGTGTTGTCAGGGTCCTGAGGCAG-------------------------
------------------------------------------------------------
---------------------------------CGGGTCATGTGGGCCATTGT-------
-----CATCAGTGTTGTCAGGGTCCTGTGGGCCATTGTCATCAGTGTTGTCAGGGTCCTG
TGGGCCATTGTCAGGACCACCTCC---AGGTGCGCCTAGGTT---TTGAGAGCAGAGTGG
GGGTCCGTCGCCGGCTC---------------CACTCACGAGCAGGT--GGTGTCTGCCC
------TCGTTGGAGTTAGAGTCAGATTGATTGCTAGAATCATCGGTAGCTTGTTGAGGG
TGCGGGAGGGAGTCATCGTGGTGGTGTTCATCACTGTGTCGTTGTCCATGGTAATACATC
CAGATTAAAATCGCCAGAAACAGGAGGAGCCAAAGGAGATCAACCAATAGAGTCCACCAG
TTTTGTTGTAGATAGAGAGCAATAATGAGCAGGAGGATGTCTAGGAAGAAGGCTAGGAAG
AAGGCCAAAAGCTGCCAGATGGTGG-CACCAAGTCGCCAGAGAATCTCCAAGAAGTAGAC
CCAGATACCTAAGACTGCGTTGAAAAAAAGAGTGTTAGGGTTGGAAAAGTGGGGATGTGG
TAAATAAGTCCTAGGGAATGTTAGATCTTACCAAGTAAGCACCCGAAGATGAACAGCACA
ATTCCAAGGTACAATGCCTGTCCGTGCAAATT-----------------CCAGAGAGCGA
TGAGCAGGAGGGTGACTGGGGAAAGAGGAGAAAGTGCGTTAGAGAAGGAAGAGTAAGGGA
AAGGGGGTG--TGGGGCAAAGGGTGTAATACTTACTCATCAGTAGGAGTAGACAAAGGGC
TCCAAGTGGACAGAGAAGGTCTCTTCTGAAGATAAAGATGATCAAAATGATAATCACAAG
CATGAG--------------AGCAAAGGCA--TAGAGGACAAGGAGGGCTCCTCCAGTCC
AGTTACTCATAATGATGTACAGCCAAAACAGTAGCGCCAAGAGCAGGAGAAGGAGAGCAA
GGCCTATGGAAGAGGA-GAGGGGGGGTCCTCGAGGGGGCCGTCGCGGGCCCGGTGGGCCC
CTCTCAAGGTCCAGGTCCATGCTCAGGGCAGTGTGTCAGGAGCCAGGCA---GTTGAG--
-----GAAAGAAGGGGGCAGAGTAGTGTGAGAG-GCTTATGTAGGGCGGCGACGTGAGAG
TTACGCGTGTTTCTGGGGATGTAGGCCCG-GGGGGATTTGCGGGGTCTGCCGGAGGCAGT
ACGGGTGCAGATTTCCCGAAAGCGGCGGTGTGTGTGTGCATGTAAGCGTAAAAAGGGGAA
GTAGGAAGCGTGTGTTAGTGTTCGAAAAGCGGGTCCCC-G-GGGGGCAAGCTGTGGGAAT
GTGGTGGGCAAGTGCAGCAGGAAATGGAA--AGGCAGTGCGGCAATCACAAGGGGGAGTG
CGTAGTGTTGTGGGAAGCGGCAGTGTAATCTGCACAAAGAGGCGCGGGGCGCGCAACGTT
GGGAGGTCGTTGGCGGCAGGCGGGAGGCCGTGCTTTAGG-GGGGTTCAGGTGAGGCAAGG
CTGTGGGGTAACCGTAGGGGAGGCGGGTGAGGCGGCTAAGAGGGCTAAGGGTCGGCGGGT
GACGAAGCAGCAGAC
>a1b90f2c-6f53-482f-9562-a0f58e797389
---GTTAGTCATAGTAGCTTAGCTGAACTGGGCCGTGGGGGTCGTCATCATCTCCACCGG
AACCAGAAGTACCCAAAAGCAGCGTAGGAAGGTGTGGATCACCGCCGCCACCGCCGGAAT
CATGACTATCACCGCCGCCACCGTCTG-TCATCGAAGGCGGGCCCCGGTCACCTCCTTTG
TTTT---CAACCTCTTCCGTCAAATTTGGAGGGCCTCCATCATTTCCAGCAGAGTCGCTA
GGGTTATGAGGCAGCGGGTCATGTGGGCCATTGTCATCAGTGTTGTCAGGGTCCTGTGGG
CCATTGTCATCAGTGTTGTCAGGGTCCTGAGGCAG-------------------------
------------------------------------------------------------
---------------------------------CGGGTCATGTGGGCCATTGT-------
-----CATCAGTGTTGTCAGGGTCCTGTGGGCCATTGTCATCAGTGTTGTCAGGGTCCTG
TGGGCCATTGTCAGGACCACCTCC---AGGTGCGCCTAGGTT---TTGAGAGCAGAGTGG
GGGTCCGTCGCCGGCTC---------------CACTCACGAGCAGGT--GGTGTCTGCCC
------TCGTTGGAGTTAGAGTCAGATTGATTGCTAGAATCATCGGTAGCTTGTTGAGGG
TGCGGGAGGGAGTCATCGTGGTGGTGTTCATCACTGTGTCGTTGTCCATGGTAATACATC
CAGATTAAAATCGCCAGAAACAGGAGGAGCCAAAGGAGATCAACCAATAGAGTCCACCAG
TTTTGTTGTAGATAGAGAGCAATAATGAGCAGGAGGATGTCTAGGAAGAAGGCTAGGAAG
AAGGCCAAAAGCTGCCAGATGGTGG-CACCAAGTCGCCAGAGAATCTCCAAGAAGTAGAC
CCAGATACCTAAGACTGCGTTGAAAAAAAGAGTGTTAGGGTTGGAAAAGTGGGGATGTGG
TAAATAAGTCCTAGGGAATGTTAGATCTTACCAAGTAAGCACCCGAAGCTGAACAGCACA
ATTCCAAGGTACAATGCCTGTCCGTGCAAATT-----------------CCAGAGAGCGA
TGAGCAGGAGGGTGACTGGGGAAAGAGGAGAAAGTGCGTTAGAGAAGGAAGAGTAAGGGA
AAGGGGGTG--TGGGGCAAAGGGTGTAATACTTACTCATCAGTAGGAGTAGACAAAGGGC
TCCAAGTGGACAGAGAAGGTCTCTTCTGAAGATAAAGATGATCAAAATGATAATCACAAG
CATGAG--------------AGCAAAGGCA--TAGAGGACAAGGAGGGCTCCTCCAGTCC
AGTTACTCATAATGATGTACAGCCAAAACAGTAGCGCCAAGAGCAGGAGAAGGAGAGCAA
GGCCCATGGAAGAGGA-GAGGGGGGGTCCTCGAGGGGGCCGTCGCGGGCCCGGTGGGCCC
CTCTCAAGGTCCAGGTCCATGCTCAGGGCAGTGTGTCAGGAGCCAGGCA---GTTGAG--
-----GAAAGAAGGGGGCAGAGTAGTGTGAGAG-GCTTATGTAGGCCGCCTACGAGAGAG
TAACGCGTGTTTCTGGGGATGTAGGCCCG-GGGGGATTTGCGGGGTCTGCCGGAGGCAGT
ACGGGCGCCGATTTCCCGAAAGCGGCGTAGTGTGTGTGCATGTAAGCGTTAAAAGAGGAA
GTAGAAAGCGTGTGTTTGTGTTAGAAAAGCGAGTCCCC-G-AGGGGCAAGCTGTGGGAAT
GCGGTGGTAAAGCGTAGCAGGAAATGGAA--AGGCAGTGCGGCAATCACAAGGGGGAGTG
AGCAGTGTTGTGGGAAGCGCGAGTGTAATCCACACAAAGAGGCGTAGGGCGCGCAACGTT
GGGAGGTCGTTGTCGGCAGGCGGGAGGCTGTGCTTTAGG-GGGGTTCAGGTGAGGCAAGG
CTGTGGGGTAACCGTAGGGGAGGCGGGTGAGGCGGATAAGAGGGCTAAGGGTCGGCGGGT
GACGAAGCAGCAGAC
>a7463169-9d04-4e2d-adf9-e8ad65a3cb4d
---GTTAGTCATAGTAGCTTAGCTGAACTGGGCCGTGGGGGTCGTCATCATCTCCACCGG
AACCAGAAGTACCCAAAAGCAGCGTAGGAAGGTGTGGATCATCGCCGCCATGGCCGGAAT
CATGACTATGACCGCCGCCACCGTCTG-TCATCGGAGGCGGGCCCTGGTCACCTTGTTTG
TTTT---CAACCTCTTCCGTCAATGTTGGAGGGCCTCCATCATTTCCAGCAGGGTCGCTA
GGGTTATGAGGCTGCGGGTCATGTGGGCCATTGTCATCAGTGTTGTCAGGGTCCTGTGGG
CCATTGTCATCAGTGTTGTCAGGGTTATGAGGCT--------------------------
------------------------------------------------------------
-------------GC-------------------GGGTCCTGTGGGCCATTGT-------
-----CATCAGTGTTGTCAGGGTCCTGTGGGCCATTGTCATCAGTGTTGTCAGGGTCCTG
TGGGCCATTGTTAGGACCACCTCC---AGGAGCGCCTAGGTT---TTGAGAGCAGAGTGG
GGGTCCGTCGCCGGCTC---------------CACTCACGAGCAGGT--GGTGTCTGCCC
------TCGTTGGAGTTAGAGTCAGATTCATGGCTAGAATCGTCGGTAGCTTGTTGAGGG
TGCGGGAGGGAGTCATCGTGGTGGTGTTCATCAGTGTGTCGTTGTCCATGGTAATACATC
CAGATTAAAATGGCCAGAAACAGGAGGAGCCAAAGGAGATCAACCAATAGAGTCCACCAG
TTTTGTTGTAGATAGAGAGCAATAATAAGCAGGAGGATGTCTAGGAAGAAGGCTAGGATG
AAGGCCAAAAGCTGCCAGATGGTGG-CACCAAGCCGCCAGAGAATCTCCAAGAAGTAGAT
CCAGAGACCTAAGACTGCGTTGAAAAACAGAGTGTTAGGGTTGGAAAAGTGAGGGTGCGG
TAAATAAGTCCCATGGAATGTTAGATCTTACCAAGTAAGCAGGCGAAGATGAACAGCACA
ATTCCAAGGTACAATGCCTGTCCGTGCAAATT-----------------CCAGAGAGCGA
TGAGCAGGAGGGTGACTGGGGAAAGAGGAGAAAGGGCGTTAGACAAGTAAGCGTAAGGGA
AAGGGGGTT--G-GGGGAAAGGGTGTAATACTTACTCATCAGTAGGAGTAGACCAAGGCC
TCCAAGTGGACAGAGAAGGTCTCTTCTGAAGATAAAGATGATGAGAATGATGATAATAAG
TATGAG--------------AGCAAAGGAA--TAGAGGACAAGGAGCGCTCCTCCAGTCC
AGTTACTCATAGTGATATACAGCCAGAAGATTAGCGCCAAGAGCAGGAGAAGGAGAGCAA
GGCCAATGGAAGAGGA-GAGGGGGGGTCCTAGAGGGGGCCGTTGCGGGCCCGGTGGGCCC
CTCTCCAGGTCGCGTTCCATGCCCAGGGTAGTGTGGCAGGAGCTAGGCA---ACTGAG--
-----GAAAGAAGCTGACAGAGCAGTGAGAGAG-GCTTATGTAGGCCGCCTACGAGAGAG
TAACGCGTGTTTCTGGGGATGGAGGCCCG-GGGGGATTTGCGGGGTCTGCCGGAGGCAGT
ACGGGCGCAGATTTCCCGAAAGCGGCGCAGTGTGTGTGCATGTAAGCGTAAAAAGAGGAA
GTAGAAAGCGTGTGTTTGTGTTAGAAAAGCGGGTCCCC-G-AGGGGCAAGCTGTGGGAAT
GCGGTGGTAAAGCGTAGCAGGAAATGGAA--AGGCAGTGCGGCAATCACAAGTGGGAGTG
AGCAGTGTTGTGGGAAGCGGCAGTGTAATCCACACAAAAAGGCGTAGGGCGCGCAACGTT
GGGAGGTCGTTGTCGGCAGGCGGGAGGCTGTGCTTTAGG-GGGGTGCAGGTGAGGCAAGG
CTGTGGGGTAACCGTAGGGGAGGCGGGTGAGGCGGATAAGAGGGCTAAGGGTCGGCGGGT
GACGAAGCAGTAGAC
>a8ff6e64-053c-4b64-82a7-653c36a2bed0
---GTTAGTCATAGTAGCTTAGCTGAACTGGGCCGTGGGGGTCGTCATCATCTCCACCGG
AACCAGAAGTACCCAAAAGCAGCGTAGGAAGGTGTGGATCACCGCCGCCATGGCCNNNNN
NNNNNNNATCACCGCCGCCACCGTCTG-TCATCGAAGGCGGGCCCCGGTCACCTCCTTTG
TTTT---CAACCTCTTCCGTCAAATTTGGAGGGCCTCCATCATTTCCAGCAGAGTCGCTA
GGGTTATGAGGCAGCGGGTCATGTGGGCCATTGTCATCAGTGTTGTCAGGGTCCTGTGGG
CCATTGTCATCAGTGTTGTCAGGGTCCTGAGGCAG-------------------------
------------------------------------------------------------
---------------------------------CGGGTCATGTGGGCCATTGT-------
-----CATCAGTGTTGTCAGGGTCCTGTGGGCCATTGTCATCAGTGTTGTCAGGGTCCTG
TGGGCCATTGTCAGGAGCACCTCC---AGGTGCGCCTAGGTT---TTGAGAGCAGAGTGG
GGGTCCGTCGCCGGCTC---------------CACTCACGAGCAGGT--GGTGTCTGCCC
------TCGTTGGAGTTAGAGTCAGATTGATTGCTAGAATCATCGGTAGCTTGTTGAGGG
TGCGGGAGGGAGTCATCGTGGTGGTGTTCATCACTGTGTCGTTGTCCATGGTAATACATC
CAGATTAAAATCGCCAGAAACAGGAGGAGCCAAAGGAGATCAACCAATAGAGTCCACCAG
TTTTGTTGTAGATAGAGAGCAATAATGAGCAGGAGGATGTCTAGGAAGAAGGCTAGGAAG
AAGGCCAAAAGCTGCCAGATGGTGG-CACCAAGTCGCCAGAGAATCTCCAAGAAGTAGAC
CCAGATACCTAAGACTGCGTTGAAAAAAAGAGTGTTAGGGTTGGAAAAGTGGGGATGTGG
TCAATAAGTCCTAGGGAATGTTAGATCTTACCAAGTAAGCACCCGAAGATGAACAGCACA
ATTCCAAGGTACAATGCCTGTCCGTGCAAATT-----------------CCAGAGAGCGA
TGAGCAGGAGGGTGACTGGGGAAAGAGGAGAAAGTGCGTTAGAGAAGGAAGAGTAAGGGA
AAGGGGGTG--TGGGGCAAAGGGTGTAATACTTACTCATCAGTAGGAGTAGACAAAGGGC
TCCAAGTGGACAGAGAAGGTCTCTTCTGAAGATAAAGATGATCAAAATGATAATCACAAG
CATGAG--------------AGCAAAGGCA--TAGAGGACAAGGAGGGCTCCTCCAGTCC
AGTTACTCATAATGATGTACAGCCAAAACAGTAGCGCCAAGAGCAGGAGAAGGAGAGCAA
GGCCTATGGAAGAGGA-GAGGGGGGGTCCTCGAGGGGGCCGTCGCGGGCCCGGTGGGCCC
CTCTCAAGGTCCAGGTCCATGCTCAGGGCAGTGTGTCAGGAGCCAGGCA---GTTGAG--
-----GAAAGAAGGGGGCAGAGTAGTGTGAGAG-GCTTATGTAGGGCGGCGACGTGAGAG
TTACGCGTGTTTCTGGGGATGTAGGCCCG-GGGGGATTTGCGGGGTCTGCCGGAGGCAGT
ACGGGTGCAGATTTCCCGAAAGCGGCGGTGTGTGTGTGCATGTAAGCGTAAAAAGGGGAA
GTAGGAAGCGTGTGTTAGTGTTAGAAAAGCGGGTCCCC-G-GGGGGCAAGCTGTGGGAAT
GTGGTGGGCAAGTGCAGCAGGAAATGGAA--AGGCAGTGCGGCAATCACAAGGGGGAGTG
CGTAGTGTTGTGGGAAGCGGCAGTGTAATCCGCACAAAGAGGCGCGGGGCGCGCAACGTT
GGGAGGTCGTCGGCGGCAGGCGGGAGGCCGTGTTTTAGG-GGGGTTCAGGTGAGGCAAGG
CTGTGGGTTCACCGTAGGGGAGGTGGGTGAGGCGGCTAAGAGGGCTAAGGGTCGGCGGGT
GACGAAGCAGCAGAC
>b18892e1-a142-4fc5-bcdb-08db520877ec
---GTTAGTCATAGTAGCTTAGCTGAACTGGGCCGTGGGGGTCGTCATCATCTCCACCGG
AACCAGAAGTACCCAAAAGCAGCGTAGGAAGGTGTGGATCACCGCCGCCATGGCCGGAAT
CATGACTATGACCGCCGCCACCGTCTG-TCATCAAAGGCGGGCCCTGGTCACCTCCTTTG
TTTT---CAACCTCTTCCGTCAATTGTGGAGGGCCTCCATCATTTCCAGCAGAGTCGCTA
GGGTTATGAGGCAGCGGGTCATGTGGGCCATTGTCATCAGTGTTGTCAGGGTCCTGTGGG
CCATTGTCATCAGTGTTGTCAGGGTCCTGAGGCAGCGGGTCATGTGGGCCACTGT-----
------------------------------------------------------------
-------------------CATCAGTGTT-GTCAGGGTCCTGTGG---------------
------------------------------GCCATTGTCATCAGTGTTGTCAGGGTCCTG
TGGGCCATTGTCAGGACCACCTCC---AGGTGCGCCTAGGTT---CTGAGAGCAGAGTGG
GGGTCCGTCGCCGGCTC---------------CACTCACGAGCAGGT--GGTGTCTGCCC
------TCGTTGGAGTTAGAGTCAGATTCATGGCTAGAATCATCGGTAGCTTGTTGAGGG
TGCGGGAGGGAGTCATCGTGGTGGTGTTCATCACTGTGTCGTTGTCCATGGTAATACATC
CAGATTAAAATCGCCAGAAACAGGAGGAGCCAAAGGAGATCAACCAATAGAGTCCACCAG
TTTTGTTGTAGATAGAGAGCAATAATGAGCAGGATGAGGTCTAGGAAGAAGGCTAGGAAG
AAGGCCAAAAGCTGCCAGATGGTGG-CACCAAGTCGCCAGAGAATCTCCAATAAGTAGAT
CCAGATACCTAAGACTGCGTTGAAAA-AAGAGTGTTAGGGTTGGAAAAGTGGGGGTGTGG
TAAATAATTCCTAGGGAATGTTAGATCTTACCAAGTAAGCACCCGAAGACGAACAGCACA
ATTCCAAGGTACAATGCCTGTCCTTGCAAATT-----------------CCAGAGAGCGA
TGAGCAGGAGGGTGACTGGGGAAAGAGGAGAAAGTGCGTTAGAGAAGGAAGAGTAAGGGA
AAGGGGGTG--TGGGGCAAAGGGTGTAATACTTACTCATCAGTAGGAGTAGACAAAGGGC
TCCAAGTGGACAGAGAAGGTCTCTTCTGAAGATAAAGATGATCAAAATGATAATTATAAG
CATGAG--------------AGCAAAGGAA--TAGAGGACAAGGAGGGCTCCTGCAGCCC
AGTCACTCATAACGATGTACAGCCAAAACAGTAGCGCCAAGAGGAGGAGAAGGAGAGCAA
GGCCTAGGGAAGAGGA-GAGGGGGGGTCCTCGAGGGGGCCGTCGCGGGCCCGGTGGGCCC
CTCTCAAGGTCGTGTTCCATCCTCAGGGCAGTGTGTCAGGAGCAAGGCA---GTTGAG--
-----GAAAGAAGGGGGCAGAGCAGTGTGAGAG-GCTTATGTAGGGCGGCTACGTCAGAG
TAACGCGTGTTCCTTGGGATGTAGGCCCG-GGGGGATTTGCGGGGTCTGCCGGAGGCAGT
ACGGGCACAGATTTCCCGAAAGCGGCGGTGTGTGTGTGCATGTTAGCGTAAAAAGGGGAA
GTAGAAAGCGTGTGTCTGTGTTAGAAAAGCGGGTCCCCG--GGGGGCAAGCTGTGGGAAT
GCGGTGGCCAAGTGCAACAGGAAATGGAA--AGGCAGTGCGGCAATCAGAAGGGGGAGTG
CGTAGTGTTGTGGGAAGCGGCAGTGTAATCCGCACAAAGAGGCGCGGGGCGCGCAACGTT
GGGAGGTCGTTGGCGGCAGGCGGGAGGCCGTGCTTTAGG-GGGGTTCAGGTGAGGCAAGG
CTGTGGGGTAACCGTAGGGGAGGCGGGTGAGGCGGCTAAGAGGGCTAAGGGTCGGCGGGT
GACGAAGCAGCAGAC
>b2e2c589-c138-43d6-a53a-f0a0407e3304
---GTTAGTCATAGTAGCTTAGCTGAACTGGGCCGTGGGGGTCGTCATCATCTCCACCGG
AACCAGAAGTACCCAAAAGCAGTGTAGGAAGGTGTGGATCACCGCCGCCACGGCCGGAAT
CATGACTATGACCGCCGCCACCGTCTG-TCATCGAAGGCGGGCCCCGGTCACCTCCTTTG
TTTT---CAACCTCTTCCGTCAATTCTGGAGGGCCTCCATCATTTCCAGCAGAGTCGCTA
GGGTTATGAGGCAGCGGGTCATGTGGGCCATTGTCATCAGTGTTGTCAGGGCCCTGTGGG
CCATTGTCATCAGTGTTGTCAGGGCCCTGTGGCAGCGGGCCCTGTGGGCCATTGT-----
------------------------------------------------------------
-------------------CATCAGTGTT-GTCAGGGCCCTGTGG---------------
------------------------------GCCATTGTCATCAGTGTTGTCAGGGTCCTG
TGGGGCATTGTCAGGACCACCTCC---AGGTGCGCCTAGGTT---TTGAGAGCAGAGTGG
GGGTCCGTCGCCGGCTC---------------CAGTCACGAGCAGGT--GGTGTCTGCCC
------TCGTTGGAGTTAGAGTCAGATTGATGGCCAGAATCATCGGTAGCTTGTTGAGGG
TGCGGGAGGGAGTCATCGTGGTGGTGTTCATCACTGTGTCGTTGTCCATGGTAATACATC
CAGATTAAAATCGCCAGAAACAGGAGGAGCCAAAGGAGATCAACCAATAGAGTCCACCAG
TTTTGTTGTAGATAGAGAGCAATAATGAGCAGGATGATGTCTAGGAAGAAGGCTAGGAAG
AAGGCCAAAAGCTGCCAGATGGTGG-CACCAAGTCGCCAGAGAATCTCCAATAAGTAGAT
CCAGATACCTAAGACTGCGTTGAAAA-AAGAGTGTTAGGGTTGGAAAAGTGGGGGTGTGG
TAAATAATTCCTAGGGAATGTTAGATCTTACCAAGTAAGCACCCGAAGATGAACAGCACA
ATTCCAAGGTACAATGCCTGTCCGTGCAAATT-----------------CCAGAGAGCGA
TGAGCAGGAGGGTGACTGGGGAAAGAGGAGAAAGTGCGTTAGAGAAGGAAGAGTAAGGGA
AAGGGGGTG--TGGGGCAAAGGGTGTAATACTTACTCATCAGTAGGAGTAGACAAAGGGC
TCCAAGTGGACAGAGAAGGTCTCTTCTGAAGATAAAGATGATCAAAATTATAATTATAAG
CATGAG--------------AGCAAAGGAA--TAGAGGACAAGGAGGGCTCCTCCAGTCC
AGTCACTCATAACGATGTACAGCCAAAACAGTAGCGCCAAGAGGAGGAGAAGGAGAGCAA
GGCCTAGGGAAGAGGA-GAGGGGGGGTCCTCGAGGGGGCCGTCGCGGGCCCGGTGGGCCC
CTCTCAAGGTCGTGTTCCATCCTCAGGGCAGTGTGTCAGGAGCAAGGCA---GTTGAG--
-----GAAAGAAGGTGGCAGAGCAGTGTGAGAG-GCTTATGTAGGGCGGCTACGTCAGAG
TAACGCGTGTTTCTTGGGATGTAGGCCCG-GGGGGATTTGCGGGGTCTGCCGGAGGCAGT
ACGGGTACAGATTTCCCGAAAGCGGCGGTGTGTGTGTGCATGTAAGCGTAAAAAGGGGAA
GTAGAAAGCGTGTGTTTGTGTTAGGAAAGCGGGTCCCCG--GGGGGCAAGCTGTGGGAAT
GCGGTGGCCAAGTGCAACAGGAAATGGAA--AGGCAGTGCGGCAATCAGAAGGGGGAGTG
CGTAGTGTTGTGGGAAGCGGCAGTGTAATCTGCACAAAGAGGCGCGGGGCGCGCAACGTT
GGGAGGTCGTTGGCGGCAGGCGGGAGGCCGTGCTTTAGG-GGGGTTCAGGTGAGGCAAGG
CTGTGGGGTAACCGTAGGGGAGGCGGGTGAGGCGGCTAAGAGGGCTAAGGGTCGGCGGGT
GACGAAGCAGCAGAC
>bb62c290-3b2a-494b-9701-ded04138648e
---GTTAGTCATAGTAGCTTAGCTGAACTGGGCCGTGGGGGTCGTCATCATCTCCACCGG
AACCAGAAGTACCCAAAAGCAGCGTAGGAAGGTGTGGATCACCGCCGCCANNNNNNNNNN
NNNNNNNATCACCGCCGCCACCGTCTG-TCATCGAAGGCGGGCCCCGGTCACCTCCTTTG
TTTT---CAACCTCTTCCGTCAAATTTGGAGGGCCTCCATCATTTCCAGCAGAGTCGCTA
GGGTTATGAGGCAGCGGGTCATGTGGGCCATTGTCATCAGTGTTGTCAGGGTCCTGTGGG
CCATTGTCATCAGTGTTGTCAGGGTCCTGAGGCAG-------------------------
------------------------------------------------------------
---------------------------------CGGGTCATGTGGGCCATTGT-------
-----CATCAGTGTTGTCAGGGTCCTGTGGGCCATTGTCATCAGTGTTGTCAGGGTCCTG
TGGGCCATTGTCAGGACCACCTCC---AGGTGCGCCTAGGTT---TTGAGAGCAGAGTGG
GGGTCCGTCGCCGGCTC---------------CACTCACGAGCAGGT--GGTGTCTGCCC
------TCGTTGGAGTTAGAGTCAGATTGATGGCTAGAATCATCGGTAGCTTGTTGAGGG
TGCGGGAGGGAGTCATCGTGGTGGTGTTCATCACTGTGTCGTTGTCCATGGTAATACATC
CAGATTAAAATCGCCAGAAACAGGAGGAGCCAAAGGAGATCAACCAATAGAGTCCACCAG
TTTTGTTGTAGATAGAGAGCAATAATGAGCAGGAGGATGTCTAGGAAGAAGGCTAGGAAG
AAGGCCAAAAGCTGCCAGATGGTGG-CACCAAGTCGCCAGAGAATCTCCAAGAAGTAGAC
CCAGATACCTAAGACTGCGTTGAAAAAAAGAGTGTTAGGGTTGGAAAAGTGGGGATGTGG
TAAATAAGTCCTAGGGAATGTTAGATCTTACCAAGTAAGCACCCGAAGATGAACAGCACA
ATTCCAAGGTACAATGCCTGTCCGTGCAAATT-----------------CCAGAGAGCGA
TGAGCAGGAGGGTGACTGGGGAAAGAGGAGAAAGTGCGTTAGAGAAGGAAGAGTAAGGGA
AAGGGGGTG--TGGGGCAAAGGGTGTAATACTTACTCATCAGTAGGAGTAGACAAAGGGC
TCCAAGTGGACAGAGAAGGTCTCTTCTGAAGATAAAGATGATCAAAATGATAATCACAAG
CATGAG--------------AGCAAAGGCA--TAGAGGACAAGGAGGGCTCCTCCAGTCC
AGTTACTCATAATGATGTACAGCCAAAACAGTAGCGCCAAGAGCAGGAGAAGGAGAGCAA
GGCCTATGGAAGAGGA-GAGGGGGGGTCCTCGAGGGGGCCGTCGCGGGCCCGGTGGGCCC
CTCTCAAGGTCCAGGTCCATGCTCAGGGCAGTGTGTCAGGAGCCAGGCA---GTTGAG--
-----GAAAGAAGGGGGCAGAGTAGTGTGAGAG-GCTTATGTAGGGCGGCGACGTGAGAG
TTACGCGTGTTTCTGGGGATGTAGGCCCG-GGGGGATTTGCGGGGTCTGCCGGAGGCAGT
ACGGGTGCAGATTTCCCGAAAGCGGCGGTGTGTGTGTGCATGTAAGCGTAAAAAGGGGAA
GTAGGAAGCGTGTGTTAGTGTTAGAAAAGCGGGTCCCC-G-GGGGGCAAGTTGTGGGAAT
GTGGTGGGCAAGTGCAGCAGGAAATGGAA--AGGCAGTGCGGCAATCACAAGGGGGAGTG
CGTAGTGTTGTGGGAAGCGGCAGTGTAATCCGCAGAAAGAGGCGCGGGGCGCGCAACGTT
GGGAGGTCGTCGGCGGCAGGCGGGAGGCCGTGTTTTAGG-GGGGTTCAGGTGAGGCAAGG
CTGTGGGTTCACCGTAGGGGAGGTGGGTGAGGCGGCTAAGAGGGCTAAGGGTCGGCGGGT
GACGAAGCAGCAGAC
>bbcc6048-2f8d-4d4c-a860-102d32cb8474
---GTTAGTCATAGTAGCTTAGCTGAACTGGGCCGTGGGGGTCGTCATCATCTCCACCGG
AACCAGAAGTACCCAAAAGCAGTGTAGGAAGGTGTGGATCACCGCCGCCACGGCCGGAAT
CATGACTATGACCGCCGCCACCGTCTG-TCATCGAAGGCGGGCCCCGGTCACCTCCTTTG
TTTT---CAACCTCTTCCGTCAATTCTGGAGGGCCTTTATCATTTCCAGCAGAGTCGCTA
GGGTTATGAGGCAGCGGGTCATGTGGGCCATTGTCATCAGTGTTGTCAGGGCCCTGTGGG
CCATTGTCATCAGTGTTGTCAGGGTCCTGTGGCAGCGGGTCCTGTGGGCCATTGT-----
------------------------------------------------------------
-------------------CATCAGTGTT-GTCAGGGTCCTGTGG---------------
------------------------------GCCATTGTCATCAGTGTTGTCAGGGTCCTG
TGGGGCATTGTCAGGACCACCTCC---AGGTGCGCCTAGGTT---TTGAGAGCAGAGTGG
GGGTCCGTCGCCGGCTC---------------CAGTCACGAGCAGGT--GGTGTCTGCCC
------TCGTTGGAGTTAGAGTCAGATTCATGGCTAGAATCATCGGTAGCTTGTTGAGGG
TGCGGGAGGGAGTCATCGTGGTGGTGTTCATCACTGTGTCGTTGTCCATGGTAATACATC
CAGATTAAAATCGCCAGAAACAGGAGGAGCCAAAGGAGATCAACCAATAGAGTCCACCAG
TTTTGTTGTAAATAGAGAGCAATAATGAGCAGGATGATGTCTAGGAAGAAGGCTAGGAAG
AAGGCCAAAAGCTGCCAGATGGTGG-CACCAAGTCGCCAGAGAATCTCCAATAAGTAGAT
CCAGATACCTAAGACTGCGTTGAAAA-AAGAGTGTTAGGGTTGGAAAAGTGGGGGTGTGG
TAAATAATTCCTAGGGAATGTTAGATCTTACCAAGTAAGCACCCGAAGATGAACAGCACA
ATTCCAAGGTACAATGCCTGTCCGTGCAAATT-----------------CCAGAGAGCGA
TGAGCAGGAGGGTGACTGGGGAAAGAGGAGAAAGTGCGTTAGAGAAGGAAGAGTCAGGGA
AAGGGGGTG--TGGGGCAAAGGGTGTAATACTTACTCATCAGTAGGAGTAGACAAAGGGC
TCCAAGTGGACAGAGAAGGTCTCTTCTGAAGATAAAGATGATCAAAATTATAATTATAAG
CATGAG--------------AGCAAAGGAA--TAGAGGACAAGGAGGGCTCCTCCAGTCC
AGTCACTCATAACGATGTACAGCCAAAACAGTAGCGCCAAGAGGAGGAGAAGGAGAGCAA
GGCCTAGGGAAGAGGA-GAGGGGGGGTCCTCGAGGGGGCCGTCGCGGGCCCGGTGGGCCC
CTCTCAAGGTCGTGTTCCATCCTCAGGGCAGTGTGTCAGGAGCAAGGCA---GTTGAG--
-----GAAAGAAGGGGGCAGAGCAGTGTGAGAG-GCTTATGTAGGGCGGCTACGTCAGAG
TAACGCGTGTTTCTTGGGATGTAGGCCCG-GGGGGATTTGCGGGGTCTGCCGGAGGCAGT
ACGGGCACAGATTTCCCGAAAGCGGCGGTGTGTGTGTGCATGTAAGCGTAAAAAGGGGAA
GTAGAAAGCGTGTGTCTGTGTTAGAAAAGCGGGTCCCCG--GGGGGCAAGCTGTGGGAAT
GCGCTGGCCAAGTGCAACAGGAAATGGAA--AGGCAGTGCGGCAATCAGAAGGGGGAGTG
CGTAGTGTTGTGGGAAGCGGCAGTGTAATCCGCACAAAGAGGCGCGGGGCGCGCAACGTT
GGGAGGTCGTTGGCGGCAGGCGGGAGGCCGTGCTTTAGG-GGGGTTCAGGTGAGGCAAGG
CTGTGGGGTAACCGTAGGGGAGGCGGGTGAGGCGGCTAAGAGGGCTAAGGGTCGGCGGGT
GACGAAGCAGCAGAC
>bc184aff-ea8f-4797-b965-8b1f2da31103
---GTTAGTCATAGTAGCTTAGCTGAACTGGGCCGTGGGGGTCGTCATCATCTCCACCGG
AACCAGAAGTACCCAAAAGCAGCGTAGGAAGGTGTGGATCACCGCCGCCANNNNNNNNNN
NNNNNNNATCACCGCCGCCACCGTCTG-TCATCGAAGGCGGGCCCCGGTCACCTCCTTTG
TTTT---CAACCTCTTCCGTCAAATTTGGAGGGCCTCCATCATTTCCAGCAGAGTCGCTA
GGGTTATGAGGCAGCGGGTCATGTGGGCCATTGTCATCAGTGTTGTCAGGGTCCTGTGGG
CCATTGTCATCAGTGTTGTCAGGGTCCTGAGGCAG-------------------------
------------------------------------------------------------
---------------------------------CGGGTCATGTGGGCCATTGT-------
-----CATCAGTGTTGTCAGGGTCCTGTGGGCCATTGTCATCAGTGTTGTCAGGGTCCTG
TGGGCCATTGTCAGGACCACCTCC---AGGTGCGCCTAGGTT---TTGAGAGCAGAGTGG
GGGTCCGTCGCCGGCTC---------------CACTCACGAGCAGGT--GGTGTCTGCCC
------TCGTTGGAGTTAGAGTCAGATTGATTGCTAGAATCATCGGTAGCTTGTTGAGGG
TGCGGGAGGGAGTCATCGTGGTGGTGTTCATCACTGTGTCGTTGTCCATGGTAATACATC
CAGATTAAAATCGCCAGAAACAGGAGGAGCCAAAGGAGATCAACCAATAGAGTCCACCAG
TTTTGTTGTAGATAGAGAGCAATAATGAGCAGGAGGATGTCTAGGAAGAAGGCTAGGAAG
AAGGCCAAAAGCTGCCAGATGGTGG-CACCAAGTCGCCAGAGAATCTCCAAGAAGTAGAC
CCAGATACCTAAGACTGCGTTGAAAAAAAGAGTGTTAGGGTTGGAAAAGTGGGGATGTGG
TAAATAAGTCCTAGGGAATGTTAGATCTTACCAAGTAAGCACCCGAAGATGAACAGCACA
ATTCCAAGGTACAATGCCTGTCCTTGCAAATT-----------------CCAGAGAGCGA
TGAGCAGGAGGGTGACTGGGGAAAGAGGAGAAAGTGCGTTAGAGAAGGAAGAGTAAGGGA
AAGGGGGTG--TGGGGCAAAGGGTGTAATACTTACTCATCAGTAGGAGTAGACAAAGGGC
TCCAAGTGGACAGAGAAGGTCTCTTCTGAAGATAAAGATGATCAAAATGATAATCACAAG
CATGAG--------------AGCAAAGGCA--TAGAGGACAAGGAGGGCTCCTCCAGTCC
AGTTACTCATAATGATGTACAGCCAAAACAGTAGCGCCAAGAGCAGGAGAAGGAGAGCAA
GGCCCATGGAAGAGGA-GAGGGGGGGTCCTCGAGGGGGCCGTCGCGGGCCCGGTGGGCCC
CTCTCAAGGTCCAGGTCCATGCTCAGGGCAGTGTGTCAGGAGCCAGGCA---GTTGAG--
-----GAAAGAAGGGGGCAGAGTAGTGTGAGAG-GCTTATGTAGGCCGCCTACGAGAGAG
TAACGCGTGTTTCTGGGGATGTAGGCCCG-GGGGGATTTGCGGGGTCTGCCGGAGGCATT
ACGGGCGCCGATTTCCCGAAAGCGGCGTAGTGTGTGTGCATGTAAGCGTTAAAAGAGGAA
GTAGAAAGCGTGTGTTTGTGTTAGAAAAGCGAGTCCCC-G-AGGGGCAAGCTGTGGGAAT
GCGGTGGTAAAGCGTAGCAGGAAATGGAA--AGGCAGTGCGGCAATCACAAGGGGGAGTG
AGCAGTGTTGTGGGAAGCGCGAGTGTAATCCACACAAAGAGGCGTAGGGCGCGCAACGTT
GGGAGGTCGTTGTCGGCAGGCGGGAGGCTGTGCTTTAGG-GGGGTTTAGGTGAGGCAAGG
CTGTGGGGTAACCGTAGGGGAGGCGGGTGAGGCGGATAAGAGGGCTAAGGGTCGGCGGGT
GACGAAGCAGCAGAC
>bd12565d-2c9a-42c9-8d3e-9083c3052f47
---GTTAGTCATAGTAGCTTAGCTGAACTGGGCCGCGGGGGTCGTCATCATCTCCGCCGG
AACCAGAAGTACCCAAAAGCAGCGTAGGAAGGGGTGGATCACCGCCGCCATTGCCGGAAT
CATGACTATGACCGCCGCCACCGTCTG-TCATCGGAGGCGGGCCCTGGTCACCTTGTTTG
TTTT---CAACCTCTTCCGTCAATGTTGGAGGGCCTCCATCATTTCCAGCAGGGTCGCTA
GGGTTATGAGGCTGCGGGTCATGTGGGCCATTGTCATCAGTGTTGTCAGGGTCCTGTGGG
CCATTGTCATCAGTGTTGTCAGGGTTATGAGGCT--------------------------
------------------------------------------------------------
-------------GC-------------------GGGTCCTGTGGGCCATTGT-------
-----CATCAGTGTTGTCAGGGTCCTGTGGGCCATTGTCATCAGTGTTGTCAGGGTCCTG
TGGGCCATTGTTAGGACCACCTCC---AGGAGCGCGTAGGTT---TTGAGAGCAGAGTGG
GGGTCCGTCACCGGCTC---------------CACTCACCAGCAGGT--GGTGTCTGCCC
------TCGTTGGAGTTAGAGTCAGATTCATGGCTAGAATCGTCGGTAGCTTGTTGAGGG
TGCGGGAGGGAGTCATCGTGGTGGTGTTCATCAGTGTGTCGTTGTCCATGGAAATACATC
CAGATTAAAATGGCCAGAAACAGGAGGAGCCAAAGGAGATCAACCAATAGAGTCCACCAG
TTTTGTTGTAGATAGAGAGCAATCATAAGCAGGATGATGTCTAGTAAGAAGGCTAGGATG
AAGGCCAGAAGCTGCCAGATGGTGG-CACCAAGCCGCCAGAGAATGTCCAAGAAGTAGAT
CCAGAGACCTAAGACTGCGTTGAAAAAAAGAGTGTTAGGGTTGGAAAAGTGAGGGTGTGG
TAAATAAGTCCTATGGAATGTTAGACCTTACCAAGTAAGCAGGCGAAGATGAACAGCACA
ACTCCAAAGTACAATGCCTGTCCGTGTAAATT-----------------CCAGAGAGCGA
TGAGCAGGAGGGTGACTGGGGAAAGAGGAGAAAGTGCGTTAGACAAGTAAGCGTAAGGGA
AAGGGGGTG--GGGGGCAAAGGGTGTAATACTTACTCATCAGTAGGAGTAGACCAAGGCC
TCCAAGTGGACAGAGAAGGTCTCTTCTGAAGATAAAGATGATGAGAATGATAATAATAAG
CATGAG--------------AGCAAAGGAA--TAGAGGACAAGGAGCGCTCCTCCAGTCC
AGTCACTCATAGTGATATACAGCCATAAGATTAGCGCCAGGAGCAGGAGAAGGAGAGCAA
GGGCAATGGAAGAGGG-GGGGGGGGGTCGTAGAGGGGGCCGTTGCGGGCCCGGTGGGCCC
CTCTCCAGGTCGTGTTCCATGCTCAGGGTAGTGTGGCAGGAGCAAGGCA---ACTGAG--
-----GAAAGAAGCTGACAGAGCAGTGAGAGAG-GCTTATGTAGGCCGCCTACGAGAGAG
TAATGCGTGTTTCTGGGGATGGAGGCCCG-GGGGGATTTGCGGGGTCTGCCGGAGGCAGT
ACGGGCGCAGATTTCCCGAAAGCGGCGTAGTGTGTGTGCATGTAAGCGTAAAAAGAGGAA
GTAGAAAGCGTGTGTTTGTGTTAGAAAAGCGGGTCCCC-G-AGGGGCAAGCTGTGGGAAT
GCGGTGGTAAATCGTAGCAGGAAATGGAA--AGGCAGTGCGGCAATCACAAGGGGGAGTG
AGCAGTGTTGTGGGAAGCGGCAGTGTAATCCACACAAAGAGGCGTAGGGCGCGCAACGTT
GGGAGGTCGTTGTCGGCAGGCGGGAGGCTGTGCTTTAGG-GGGGTTCAGGTGAGGCAAGG
CTGTGGGGTAACCGTAGGGGAGGCGGGTGAGGAGGATAAGAGGGCTAAGGGTCGGCGGGT
GACGAAGCAGCAGAC
>bd80e837-299d-43f1-be81-d91f3698dbfc
---GTTAGTCATAGTAGCTTAGCTGAACTGGGCCGTGGGGGTCGTCATCATCTCCACCGG
AACCAGAAGTACCCAAAAGCAGTGTAGGAAGGTGTGGATCACCGCCGCCACGGCCGGAAT
CATGACTATGACCGCCGCCACCGTCTG-TCATCGAAGGCGGGCCCCGGTCACCTCCTTTG
TTTT---CAACCTCTTCCGTCAATTCTGGAGGGCCTTTATCATTTCCAGCAGAGTCGCTA
GGGTTATGAGGCAGCGGGTCATGTGGGCCATTGTCATCAGTGTTGTCAGGGCCCTGTGGG
CCATTGTCATCAGTGTTGTCAGGGCCCTGTGGCAGCGGGCCCTGTGGGCCATTGT-----
------------------------------------------------------------
-------------------CATCAGTGTT-GTCAGGGTCCTGTGG---------------
------------------------------GCCATTGTCATCAGTGTTGTCAGGGTCCTG
TGGGGCATTGTCAGGACCACCTCC---AGGTGCGCCTAGGTT---TTGAGAGCAGAGTGG
GGGTCCGTCGCCGGCTC---------------CAGTCACGAGCAGGT--GGTGTCTGCCC
------TCGTTGGAGTTAGAGTCAGATTCATGGCTAGAATCATCGGTAGCTTGTTGAGGG
TGCGGGAGGGAGTCATCGTGGTGGTGTTCATCACTGTGTCGTTGTCCATGGTAATACATC
CAGATTAAAATCGCCAGAAACAGGAGGAGCCAAAGGAGATCAACCAATAGAGTCCACCAG
TTTTGTTGTAAATAGAGAGCAATAATGAGCAGGATGATGTCTAGGAAGAAGGCTAGGAAG
AAGGCCAAAAGCTGCCAGATGGTGG-CACCAAGTCGCCAGAGAATCTCCAATAAGTAGAT
CCAGATACCTAAGACTGCGTTGAAAA-AAGAGTGTTAGGGTTGGAAAAGTGGGGGTGTGG
TAAAGAATTCCTAGGGAATGTTAGATCTTACCAAGTAAGCACCCGAAGATGAACAGCACA
ATTCCAAGGTACAATGCCTGTCCGTGCAAATT-----------------CCAGAGAGCGA
TGAGCAGGAGGGTGACTGGGGAAAGAGGAGAAAGTGCGTTAGAGAAGGAAGAGTCAGGGA
AAGGGGGTG--TGGGGCAAAGGGTGTAATACTTACTCATCAGTAGGAGTAGACAAAGGGC
TCCAAGTGGACAGAGAAGGTCTCTTCTGAAGATAAAGATGATCAAAATTATAATTATAAG
CATGAG--------------AGCAAAGGAA--TAGAGGACAAGGAGGGCTCCTCCAGTCC
AGTCACTCATAACGATGTACAGCCAAAACAGTAGCGCCAAGAGGAGGAGAAGGAGAGCAA
GGCCTAGGGAAGAGGA-GAGGGGGGGTCCTCGAGGGGGCCGTCGCGGGCCCGGTGGGCCC
CTCTCAAGGTCGTGTTCCATCCTCAGGGCAGTGTGTCAGGAGCAAGGCA---GTTGAG--
-----GAAAGAAGGGGGCAGAGCAGTGTGAGAG-GCTTATGTAGGGCGGCTACGTCAGAG
TAACGCGTGTTTCTTGGGATGTAGGCCCG-GGGGGATTTGCGGGGTCTGCCGGAGGCAGT
ACGGGCACAGATTTCCCGAAAGCGGCGGTGTGTGTGTGCATGTAAGCGTAAAAAGGGGAA
GTAGAAAGCGTGTGTCTGTGTTAGAAAAGCGGGTCCCCG--GGGGGCAAGCTGTGGGAAT
GCGCTGGCCAAGTGCAACAGGAAATGGAA--AGGCAGTGCGGCAATCAGAAGGGGGAGTG
CGTAGTGTTGTGGGAAGCGGCAGTGTAATCCGCACAAAGAGGCGCGGGGCGCGCAACGTT
GGGAGGTCGTTGGCGGCAGGCGGGAGGCCGTGCTTTAGG-GGTGTTTAGGTGAGGCAAGG
CTGTGGGGTAACCGTAGGGGAGGCGGGTGAGGCGGCTAAGAGGGCTAAGGGTCGGCGGGT
GACGAAGCAGCAGAC
>c1ecc60c-53ad-42cc-b148-5506fc1dfef3
---GTTAGTCATAGTAGCTTAGCTGAACTGGGCCGTGGGGGTCGTCATCATCTCCACCGG
AACCAGAAGTACCCAAAAGCAGTGTAGGAAGGTGTGGATCACCGCCGCCACGGCCGGAAT
CATGACTATGACCGCCGCCACCGTCTG-TCATCGAAGGCGGGCCCCGGTCACCTCCTTTG
TTTT---CAACCTCTTCCGTCAATTCTGGAGGGCCTCCATCATTTCCAGCAGAGTCGCTA
GGGTTATGAGGCAGCGGGTCATGTGGGCCATTGTCATCAGTGTTGTCAGGGCCCTGTGGG
CCATTGTCATCAGTGTTGTCAGGGC-C---------------------------------
------------------------------------------------------------
---------------------------------------CTGTGGGCCATTGT-------
-----CATCAGTGTTGTCAGGGTCCTGTGGGCCATTGTCATCAGTGTTGTCAGGGTCCTG
TGGGGCATTGTCAGGACCACCTCC---AGGTGCGCCTAGGTT---TTGAGAGCAGAGTGG
GGGTCCGTCGCCGGCTC---------------CAGTCACGAGCAGGT--GGTGTCTGCCC
------TCGTTGGAGTTAGAGTCAGAATCACGGCCAGAATCATCGGTAGCTTGTTGAGGG
TGCGGGAGGGAGTCATCGTGGTGGTGTTCATCACTGTGTCGTTGTCCATGGTAATACATC
CAGATTAAAATCGCCAGAAACAGGAGGAGCCAAAGGAGATCAACCAATAGAGTCCACCAG
TTTTGTTGTAGATAGAGAGCAATAATGAGCAGGATGATGTCTAGGAAGAAGGCTAGGAAG
AAGGCCAAAAGCTGCCAGATGGTGG-CACCAAGTCGCCAGAGAATCTCCAATAAGTAGAT
CCAGATACCTAAGACTGCGTTGAAAA-AAGAGTGTTAGGGTTGGAAAAGTGGGGGTGTGG
TAAATAATTCCTAGGGAATGTTAGATCTTACCAAGTAAGCACCCGAAGATGAACAGCACA
ATTCCAAGGTACAATGCCTGTCCGTGCAAATT-----------------CCAGAGAGCGA
TGAGCAGGAGGGTGACTGGGGAAAGAGGAGAAAGTGCGTTAGAGAAGGAAGAGTAAGGGA
AAGGGGGTG--TGGGGCAAAGGGTGTAATACTTACTCATCAGTAGGAGTAGACAAAGGGC
TCCAAGTGGACAGAGAAGGTCTCTTCTGAAGATAAAGATGATCAAAATTATAATTATAAG
CATGAG--------------AGCAAAGGAA--TAGAGGACAAGGAGGGCTCCTCCAGTCC
AGTCACTCATAACGATGTACAGCCAAAACAGTAGCGCCAAGAGGAGGAGAAGGAGAGCAA
GGCCTAGGGAAGAGGA-GAGGGGGGGTCCTCGAGGGGGCCGTCGCGGGCCCGGTGGGCCC
CTCTCAAGGTCGTGTTCCATCCTCAGGGCAGTGTGTCAGGAGCAAGGCA---GTTGAG--
-----GAAAGAAGGGGGCAGAGCAGTGTGAGAG-GCTTATGTAGGGCGGCTACGTCAGAG
TAACGCGTGTTTCTTGGGATGTAGGCCCG-GGGGGATTTGCGGGGTCTGCCAGAGGCAGT
ACGGGTACAGATTTCCCGAAAGCGGCGGTGTGTGTGTGCATGTAAGCGTAAAAAGGGGAA
GTAGAAAGCGTGTGTTTGTGTTAGAAAAGCGGGTCCCCG--GGGGGCAAGCTGTGGGAAT
GCGGTGGCCAAGTGCAACAGGAAATGGAA--AGGCAGTGCGGCAATCAGAAGGGGGAGTG
CGTAGTGTTGTGGGAAGCGGCAGTGTAATCTGCACAAAGAGGCGCGGGGCGCGCAACGTT
GGGAGGTCGTTGGCGGCAGGCGGGAGGCCGTGCTTTAGG-GGGGTTCAGGTGAGGCAAGG
CTGTGGGGTAACCGTAGGGGAGGCGGGTGAGGCGGCTAAGAGGGCTAAGGGTCGGCGGGT
GACGAAGCAGCAGAC
>c30f3ac7-1641-4b53-92b9-f193951e6263
---GTTAGTCATAGTAGCTTAGCTGAACTGGGCCGTGGGGGTCGTCATCATCTCCACCGG
AACCAGAAGTACCCAAAAGCAGCGTAGGAAGGTGTGGATCACCGCCGCCACGGCCGGAAN
NNNNNNTATCACCGCCGCCACCGTCTG-TCATCGAAGGCGGGCCCCGGTCACCTCCTTTG
TTTT---CAACCTCTTCCGTCAAATTTGGAGGGCCTCCATCATTTCCAGCAGAGTCGCTA
GGGTTATGAGGCAGCGGGTCATGTGGGCCATTGTCATCAGTGTTGTCAGGGTCCTGTGGG
CCATTGTCATCAGTGTTGTCAGGGTCCTGAGGCAG-------------------------
------------------------------------------------------------
---------------------------------CGGGTCATGTGGGCCATTGT-------
-----CATCAGTGTTGTCAGGGTCCTGTGGGCCATTGTCATCAGTGTTGTCAGGGTCCTG
TGGGCCATTGTCAGGACCACCTCC---AGGTGCGCCTAGGTT---TTGAGAGCAGAGTGG
GGGTCCGTCGCCGGCTC---------------CACTCACGAGCAGGT--GGTGTCTGCCC
------TCGTTGGAGTTAGAGTCAGATTGATTGCTAGAATCATCGGTAGCTTGTTGAGGG
TGCGGGAGGGAGTCATCGTGGTGGTGTTCATCACTGTGTCGTTGTCCATGGTAATACATC
CAGATTAAAATCGCCAGAAACAGGAGGAGCCAAAGGAGATCAACCAATAGAGTCCACCAG
TTTTGTTGTAGATAGAGAGCAATAATGAGCAGGAGGATGTCTAGGAAGAAGGCTAGGAAG
AAGGCCAAAAGCTGCCAGATGGTGG-CACCAAGTCGCCAGAGAATCTCCAAGAAGTAGAC
CCAGATACCTAAGACTGCGTTGAAAAAAAGAGTGTTAGGGTTGGAAAAGTGGGGATGTGG
TAAATAAGTCCTAGGGAATGTTAGATCTTACCAAGTAAGCACCCGAAGATGAACAGCACA
ATTCCAAGGTACAATGCCTGTCCGTGCAAATT-----------------CCAGAGAGCGA
TGAGCAGGAGGGTGACTGGGGAAAGAGGAGAAAGTGCGTTAGAGAAGGAAGAGTAAGGGA
AAGGGGGTG--TGGGGCAAAGGGTGTAATACTTACTCATCAGTAGGAGTAGACAAAGGGC
TCCAAGTGGACAGAGAAGGTCTGTTCTGAAGATAAAGATGATCAAAATGATAATCACAAG
CATGAG--------------AGCAAAGGCA--TAGAGGACAAGGAGGGCTCCTCCAGTGC
AGTTACTCATAATGATGTACAGCCAAAACAGTAGCGCCAAGAGCAGGAGAAGGAGAGCAA
GGCCCATGGAAGAGGA-GAGGGGGGGTCCTCGAGGGGGCCGTCGCGGGCCCGGTGGGCCC
CTCTCAAGGTCCAGGTCCATGCTCAGGGCAGTGTGTCAGGAGCCAGGCA---GTTGAG--
-----GAAAGAAGGGGGCAGAGTAGTGTGAGAG-GCTTATGTAGGCCGCCTACGAGAGAG
TAACGCGTGTTTCTGGGGATGTAGGCCCG-GGGGGATTTGCGGGGTCTGCCGGAGGCAGT
ACGGGCGCCGATTTCCCGAAAGCGGCGTAGTGTGTGTGCATGTAAGCGTTAAAAGAGGAA
GTAGAAAGCGTGTGTTTGTGTTAGAAAAGCGAGTCCCC-G-AGGGGCAAGCTGTGGGAAT
GCGGTGGTAAAGCGTAGCAGGAAATGGAA--AGGCAGTGCGGCAATCACAAGGGGGAGTG
AGCAGTGTTGTGGGAAGCGCGAGTGTAATCCACACAAAGAGGCGTAGGGCGCGCAACGTT
GGGAGGTCGTTGTCGGCAGGCGGGAGGCTGTGCTTTAGG-GGGGTTCAGGTGAGGCAAGG
CTGTGGGGTAACCGTAGGGGAGGCGGGTGAGGCGGATAAGAGGGCTAAGGGTCGGCGGGT
GACGAAGCAGCAGAC
>c44d913b-0c32-49b0-9f86-ce77352c5593
---GTTAGTCATAGTAGCTTAGCTGAACTGGGCCGTGGGGGTCGTCATCATCTCCACCGG
AACCAGAAGTACCCAAAAGCAGTGTAGGAAGGTGTGGATCACCGCCGCCACGGCCGGAAT
CATGACTATGACCGCCGCCACCGTCTG-TCATCGAAGGCGGGCCCCGGTCACCTCCTTTG
TTTT---CAACCTCTTCCGTCAATTCTGGAGGGCCTCCATCATTTCCAGCAGAGTCGCTA
GGGTTATGAGGCAGCGGGTCATGTGGGCCATTGTCATCAGTGTTGTCAGGGCCCTGTGGG
CCATTGTCATCAGTGTTGTCAGGGCCCTGTGGCAGCGGGCCCTGTGGGCCATTGT-----
------------------------------------------------------------
-------------------CAACAGTGTT-GTCAGGGTCCTGTGG---------------
------------------------------GCCATTGTCATCAGTGTTGTCAGGGTCCTG
TGGGGCATTGTCAGGACCACCTCC---AGGTGCGCCTAGGTT---TTGAGAGCAGAGTGG
GGGTCCGTCGCCGGCTC---------------CAGTCACGAGCAGGT--GGTGTCTGCCC
------TCGTTGGAGTTAGAGTCAGATTCATGGCTAGAATCATCGGTAGCTTGTTGAGGG
TGCGGGAGGGAGTCATCGTGGTGGTGTTCATCACTGTGTCGTTGTCCATGGTAACACATC
CAGATTAAAATCGCCAGAAACAGGAGGAGCCAAAGGAGATCAACCAATAGAGTCCACCAG
TTTTGTTGTAGATAGAGAGCAATAATGAGCAGGATGAGGTCTAGGAAGAAGGCTAGGAAG
AAGGCCAAAAGCTGCCAGATGGTGG-CACCAAGTCGCCAGAGAATGTCCAGTAAGTAGAT
CCAGAGACCTAAGACTGCGTTGAGAA-AAGAGTGTTAGGGTTGGAAAAGTGGGGGTGTGG
TAAATAATTCCTAGGGAATGTTAGATCTTACCAAGTAAGCACCCGAAGATGAACAGCACA
ATTCCAAGGTACAATGCCTGTCCTCGCAAATT-----------------CCAGAGAGCGA
TGAGCAGGAGGGTGACTGGGGAAAGAGGAGAAAGTGCGTTAGAGAAGGAAGAGTAAGGGA
AAGGGGGTG--TGGGGCAAAGGGTGTAATACTTACTCATCAGTAGGAGTAGACAAAGGGC
TCCAAGTGGACAGAGAAGGTCTCTTCTGAAGATAAAGATGATCAAAATTATAATCATAAG
CATGAG--------------AGCAAAGGAA--TAGAGGACAAGGAGGGCTCCTCCAGTCC
AGTTACTCATAACGATGTACAGCCAAAACAGTAGCGCCAAGAGGAGGAGAAGGAGAGCAA
GGCCTAGGGAAGAGTA-GAGGGGGGGTCCTCGAGGGGGCCGTCGCGGGCCCGGTGGGCCC
CTCTCAAGGTCGTGTTCCATCCTCAGGGCAGTGTGTCAGGAGCAAGGCA---GTTGAG--
-----GAAAGAAGGGGGCAGAGCAGTGTGAGAG-GCTTATGTAGGGCGGCTACGTCAGAG
TAACGCGTGTTTCTTGGGATGCAGGCCCG-GGGGGATTTGCGGGGTCTGCCGGAGGCAGT
ACGGGTACAGATTTCCCGAAAGCGGCGGTGTGTGTGTGCATGTAAGCGTAAAAAGGGGAA
GTAGAAAGCGTGTGTTTGTGTTAGAAAAGCGGGTCCCCG--GGGGGCAAGCTGTGGGAAT
GCGGTGGCCAAGTGCAACAGGAAATGGAA--AGGCAGTGCGGCAATTAGAAGGGGGAGTG
CGTAGTGTTGTGGGAAGCGGCAGTGTAATGTGCACAAAGAGGCGCGGGGCGCGCAACGTT
GGGAGGTCGTTGGTGGCAGGCGGGAGGCCGTGCTTTAGG-GGGGTTCAGGTGAGGCAAGG
CTGTGGGGTAACCGTAGGGGAGGCGGGTGAGGCGGCTAAGAGGGCTAAGGGTCGGCGGGT
GACGAAGCAGCAGAC
>c7c96abb-c2ad-4162-a734-89a57d9e8d4c
---GTTAGTCATAGTAGCTTAGCTGAACTGGGCCGTGGGGGTCGTCATCATCTCCACCGG
AACCAGAAGTACCCAAAAGCAGCGTAGGAAGGTGTGGATCACCGCCGCCACGGCCAGAAT
CATGACTATGACCGCCGCCACCGTCTG-TCATCGAAGGCGGGCCCCGGTCACCTCCTTTG
TTTT---CAACCTCTTCCGTCAATTCTGGAGGGCCTCCATCATTTCCAGCAGAGTCGCTA
GGGTTATGAGGCAGCGGGTCATGTGGGCCATTGTCATCAGTGTTGTCAGGGCCCTGTGGG
CCATTGTCATCAGTGTTGTCAGGGCCT--------------------------CG-----
------------------------------------------------------------
-------------------GGTCC----------------TGTGGGCCATTGT-------
-----CATCAGTGTTGTCAGGGTCCTGTGGGCCATTGTCATCAGTGTTGTCAGGGTCCTG
TGGGGCATTGTCAGGACCACCTCC---AGGTGCGCCTAGGTT---TTGAGAGCAAAGTGG
GGGTCCGTTGCCGGCTC---------------CAGTCACGAGCAGGT--GGTGTCTGCCC
------TCGTTGGAGTTAGAGTCAGATTCATGGCTAGAATCATCGGTAGCTTGTTGAGGG
TGCGGGAGGGAGTCATCGTGGTGGTGTTCATCACTGTGTCGTTGTCCATGGTAATACATC
CAGATTAAAATCGCCAGAAACAGGAGGAGCCAAAGGAGATCAACCAATAGAGTCCACCAG
TTTTGTTGTAGATAGAGAGCAATAATGAGCAGGATGATGTCTAGGAAGAAGGCTAGGAAG
AAGGCCAAAAGCTGCCAGATGGTGG-CACCAAGTCGCCAGAGAATCTCCAATAAGTAGAT
CCAGATACCTAAGACTGCGTTGAAAA-AAGAGTGTTAGGGTTGGAAAAGTGGGGGTGTGG
TAAATAATTCCTAGGGAATGTTAGATCTTACCAAGTAAGCACCCGAAGATGAACAGCACA
ATTCCAAGGTACAATGCCTGTCCGTGCAAATT-----------------CCAGAGAGCGA
TGAGCAGGAGGGTGACTGGGGAAAGAGGAGAAAGTGCGTTAGAGAAGGAAGAGTAAGGGA
AAGGGGGTG--TGGGGCAAAGGGTGTAGTACTTACTCATCAGTAGGAGTAGACAAAGGGC
TCCAAGTGGACAGAGAAGGTCTCTTCTGAAGATAAAGATGATCAAAATGATAATTATAAG
CATGAG--------------AGCAAAGGAA--TAGAGGACAAGGAGGGCTCCTCCAGTCC
AGTCACTCATAACAATGTACAGCCAAAACAGTAGCGCCAAGAGGAGGAGAAGGAGAGCAA
GGCCTAGGGAAGAGGA-GAGGGGGGGTCCTCGAGGGGGCCGTCGCGGGCCCGGTGGGCCC
CTCTCAAGGTCCCGGTCCATGCTCAGGGCAGTGTGTCAGGAGCAAGGCA---GTTGAG--
-----GAAAGAAGGGGGCAGAGCAGTGTGAGAG-GCTTATGTAGGGCGGCTACGTAAGAG
TAACGCGTGTGTCTTGGGATGTAGGCCCG-GGGGGATTTGCGGGGTCTGCCGGAGGCAGT
ACGGGTACAGATTTCCCGAAAGCGGCGGTGTGTGTGTGTATGGAGGCGTAAAAAGGGGAA
GTAGAAAGCGTGTGTCTGTGTTAGAAAAGCGGGTCCCCG--GGGGGCAAGCTGTGGGAAT
GCGGTGGCCAAGTGCAACAGGAAATGGAA--AGGCAGTGCGGCAATCACAAGGGGGAGTG
CGTAGTGTTGTGGGAAGCGGCAGTGTAATCCGCACAAAGAGGCGCGGGGCGCGCAACGTT
GGGAGGTCGTTGGCGGCAGGCGGGAGGCCGTGCTTTAGG-GGGGTTCAGGTGAGGCAAGG
CTGTGGGGTAACCGTAGGGGAGGCGGGTGAGGCGGCTAAGAGGGCTAAGGGTCGGCGG--
---------------
>c91ceab1-43d4-4fbb-b311-bb5b714c22aa
---GTTAGTCATAGTAGCTTAGCTGAACTGGGCCGTGGGGGTCGTCATCATCTCCACCGG
AACCAGAAGTACCCAAAAGCAGTGTAGGAAGGTGTGGATCACCGCCGCCACGGCCGGAAT
CATGACTATGACCGCCGCCACCGTCTG-TCATCGAAGGCGGGCCCCGGTCACCTCCTTTG
TTTT---CAACCTCTTCCGTCAATTCTGGAGGGCCTCCATCATTTCCAGCAGAGTCGCTA
GGGTTATGAGGCAGCGGGTCATGTGGGCCATTGTCATCAGTGTTGTCAGGGCCCTGTGGG
CCATTGTCATCAGTGCTGTCAGGGTCCTGTG----------------------GG-----
------------------------------------------------------------
-------------------GGTCC----------------TGTGGGCCATTGT-------
-----CATTAGTGTTGTCAGGGTCCTGTGGGCCATTGTCATCAGTGTTGTCAGGGTCCTG
TGGGCCATTGTCAGGACCACCTCC---AGGTGCGCCTAGGTT---TTGAGAGCAGAGTGG
GGGTCCGTCGCCGGCTC---------------CAGTCACGAGCAGGT--GGTGTCTGCCC
------TCGTTGGAGTTAGAGTCAGATTCATGGCTAGAATCATCGGTAGCTTGTTGAGGG
TGCGGGAGGGAGTCATCGTGGTGGTGTTCATCACTGTGTCGTTGTCCATGGTAATACATC
CAGATTAAAATCGCCAGAAACAGGAGGAGCCAAAGGAGATCAACCAATAGAGTCCACCAG
TTTTGTTGTAGATAGAGAGCAATAATGAGCAGGATGATGTCTAGGAAGAAGGCTAGGAAG
AAGGCCAAAAGCTGCCAGATGGTGG-CACCAAGTCGCCAGAGAATCTCCAGTAAGTAGAT
CCAGATACCTAAGACTGCGTTGAAAA-AAGAGTGTTAGGGTTGGAAAAGTGGGGGTGTGG
TAAATAATTCCTAGGGAATGTTAGATCTTACCAAGTAAGCACCCGAAGATGAACAGCACA
ATTCCAAGGTACAATGCCTGTCCGTGCAAATT-----------------CCAGAGAGCGA
TGAGCAGGAGGGTGACTGGGGAAAGAGGAGAAAGTGCGTTAGAGAAGGAAGAGTAAGGGA
AAGGGGGTG--TGGGGCAAAGGGTGTAATACTTACTCATCAGCAGGAGTAGACAAAGGGC
TCCAAGTGGACAGAGAAGGTCTCTTCTGAAGATAAAGATGATCAAAATGATAATTATAAG
TATGAG--------------AGCAAAGGAA--TAGAGGACAAGGAGGGCTCCTCCAGTCC
AGTTACTCATAACGATGTACAGCCAAAACAGTAGCGCCAAGAGGAGGAGAAGGAGAGCAA
GGCCTAGGGAAGAGGA-GAGGGGGGGTCCTCGAGGGGGCCGTCGCGGGCCCGGTGGGCCC
CTCTCAAGGTCGTGTTCCATCCTCAGGGCAGTGTGTCAGGAGCAAGGCA---GTTGAG--
-----GAAAGAAGGGGGCAGAGCAGTGTGAGAG-GCTTATGTAGGGCGGCTACGTCAGAG
TAACGCGTGTTTCTTGGGATGTAGGCCCG-GGGGGATTTGCGGGGTCTGCCGGAGGCAGT
ACGGGCACAGATTTCCCGAAAGCGGCGGTGTGTGTGTGCATGTAAGCGTAAAAAGGGGAA
GTAGAAAGCGTGTGGTTGTGTTAGAAAAGCGGGTCCCCG--GGGGGCAAGCTGTGGGAAT
GCGGTGGCCAAGTGCAACAGGAAATGGAA--AGGCAGTGCGGCAATCAGAAGGGGGAGTG
CGTAGTGTTGTGGGAAGCGGCAGTGTAATCCGCACAAAGAGGCGCGGGGCGCGCAACGTT
GGGAGGTCGTTGGCGGCAGGCGGGAGGCCGTGCTTTAGG-GGGGTTCAGGTGAGGCAAGG
CTGTGGGGTAACCGTAGGGGAGGCGGGTGAGGCGGCTAAGAGGGCTAAGGGTCGGCGGGT
GACGAAGCAGCAGAC
>cae662b0-3232-473a-8442-dbc6c546ba91
---GTTAGTCATAGTAGCTTAGCTGAACTGGGCCGTGGGGGTCGTCATCATCTCCACCGG
AACCAGAAGTACCCAAAAGCAGTGTAGGAAGGTGTGGATCACCGCCGCCACGGCCGGAAT
CATGACTATGACCGCCGCCACCGTCTG-TCATCGAAGGCGGGCCCCGGTCACCTCCTTTG
TTTT---CAACCTCTTCCGTCAATTCTGGAGGGCCTTTATCATTTCCAGCAGAGTCGCTA
GGGTTATGAGGCAGCGGGTCATGTGGGCCATTGTCATCAGTGTTGTCAGGGCCCTGTGGG
CCATTGTCATCAGTGTTGTCAGGGCCCTGTGGCAGCGGGTCCTGTGGGCCATTGT-----
------------------------------------------------------------
-------------------CATCAGTGTT-GTCAGGGTCCTGTGG---------------
------------------------------GCCATTGTCATCAGTGTTGTCAGGGTCCTG
TGGGGCATTGTCAGGACCACCTCC---AGGTGCGCCTAGGTT---TTGAGAGCAGAGTGG
GGGTCCGTCGCCGGCTC---------------CAGTCACGAGCAGGT--GGTGTCTGCCC
------TCGTTGGAGTTAGAGTCAGATTCATGGCTAGAATCATCGGTAGCTTGTTGAGGG
TGCGGGAGGGAGTCATCGTGGTGGTGTTCATCACTGTGTCGTTGTCCATGGTAATACATC
CAGATTAAAATCGCCAGAAACAGGAGGAGCCAAAGGAGATCAACCAATAGAGTCCACCAG
TTTTGTTGTAAATAGAGAGCAATAATGAGCAGGATGATGTCTAGGAAGAAGGCTAGGAAG
AAGGCCAAAAGCTGCCAGATGGTGG-CACCAAGTCGCCAGAGAATCTCCAATAAGTAGAT
CCAGATACCTAAGACTGCGTTGAAAA-AAGAGTGTTAGGGTTGGAAAAGTGGGGGTGTGG
TAAATAATTCCTAGGGAATGTTAGATCTTACCAAGTAAGCACCCGAAGATGAACAGCACA
ATTCCAAGGTACAATGCCTGTCCGTGCAAATT-----------------CCAGAGAGCGA
TGAGCAGGAGGGTGACTGGGGAAAGAGGAGAAAGTGCGTTAGAGAAGGAAGAGTCAGGGA
AAGGGGGTG--TGGGGCAAAGGGTGTAATACTTACTCATCAGTAGGAGTAGACAAAGGGC
TCCAAGTGGACAGAGAAGGTCTCTTCTGAAGATAAAGATGATCAAAATTATAATTATAAG
CATGAG--------------AGCAAAGGAA--TAGAGGACAAGGAGGGCTCCTCCAGTCC
AGTCACTCATAACGATGTACAGCCAAAACAGTAGCGCCAAGAGGAGGAGAAGGAGAGCAA
GGCCTAGGGAAGAGGA-GAGGGGGGGTCCTCGAGGGGGCCGTCGCGGGCCCGGTGGGCCC
CTCTCAAGGTCGTGTTCCATCCTCAGGGCAGTGTGTCAGGAGCAAGGCA---GTTGAG--
-----GAAAGAAGGGGGCAGAGCAGTGTGAGAG-GCTTATGTAGGGCGGCTACGTCAGAG
TAACGCGTGTTTCTTGGGATGTAGGCCCG-GGGGGATTTGCGGGGTCTGCCGGAGGCAGT
ACGGGCACAGATTTCCCGAAAGCGGCGGTGTGTGTGTGCATGTAAGCGTAAAAAGGGGAA
GTAGAAAGCGTGTGTCTGTGTTAGAAAAGCGGGTCCCCG--GGGGGCAAGCTGTGGGAAT
GCGCTGGCCAAGTGCAACAGGAAATGGAA--AGGCAGTGCGGCAATCAGAAGGGGGAGTG
CGTAGTGTTGTGGGAAGCGGCAGTGTAATCCGCACAAAGAGGCGCGGGGCGCGCAACGTT
GGGAGGTCGTTGGCGGCAGGCGGGAGGCCGTGCTTTAGG-GGGGTTCAGGTGAGGCAAGG
CTGTGGGGTAACCGTAGGGGAGGCGGGTGAGGCGGCTAAGAGGGCTAAGGGTCGGCGGGT
GACGAAGCAGCAGAC
>d467083a-b1d3-46ed-ae1d-ddfe35f194ab
---GTTAGTCATAGTAGCTTAGCTGAACTGGGCCGTGGGGGTCGTCATCATCTCCACCGG
AACCAGAAGTACCCAAAAGCAGCGTAGGAAGGTGTGGATCACCGCCGCCACCGCCGGNNN
NNNNNNNATCACCGCCGCCACCGTCTG-TCATCGAAGGCGGGCCCCGGTCACCTCCTTTG
TTTT---CAACCTCTTCCGTCAAATTTGGAGGGCCTCCATCATTTCCAGCAGAGTCGCTA
GGGTTATGAGGCAGCGGGTCATGTGGGCCATTGTCATCAGTGTTGTCAGGGTCCTGTGGG
CCATTGTCATCAGTGTTGTCAGGGTCCTGAGGCAGCGGGTCATGTGGGCCATTGT-----
------------------------------------------------------------
-------------------CATCAGTGTT-GTCAGGGTCCTGTGG---------------
------------------------------GCCATTGTCATCAGTGTTGTCAGGGTCCTG
TGGGCCATTGTCAGGACCACCTCC---AGGTGCGCCTAGGTT---TTGAGAGCAGAGTGG
GGGTCCGTCGCCGGCTC---------------CACTCACGAGCAGGT--GGTGTCTGCCC
------TCGTTGGAGTTAGAGTCAGATTGATTGCTAGAATCATCGGTAGCTTGTTGAGGG
TGCGGGAGGGAGTCATCGTGGTGGTGTTCATCACTGTGTCGTTGTCCATGGTAATACATC
CAGATTAAAATCGCCAGAAACAGGAGGAGCCAAAGGAGATCAACCAATAGAGTCCACCAG
TTTTGTTGTAGATAGAGAGCAATAATGAGCAGGAGGATGTCTAGGAAGAAGGCTAGGAAG
AAGGCCAAAAGCTGCCAGATGGTGG-CACCAAGTCGCCAGAGAATCTCCAATAAGTAGAT
CCAGATACCTAAGACTGCGTTGAAAA-AAGAGTGTTAGGGTTGGGAAAGTGGGGGTGTGG
TAAATAATTCCTAGGGAATGTTAGATCTTACCAAGTAAGCACCCGAAGATGAACAGCACA
ATTCCAAGGTACAATGCCTGTCCGTGCAAATT-----------------CCAGAGAGCGA
TGAGCAGGAGGGTGACTGGGGAAAGAGGAGAAAGTGCGTTAGAGAAGGAAGAGTAAGGGA
AAGGGGGTG--TGGGGCAAAGGGTGTAATACTTACTCATCAGTAGGAGTAGACAAAGGGC
TCCAAGTGGACAGAGAAGGTCTCTTCTGAAGATAAAGATGATCAAAATTATAATTATAAG
CATGAG--------------AGCAAAGGAA--TAGAGGACAAGGAGGGCTCCTCCAGTCC
AGTCACTCATAACGATGTACAGCCAAAACAGTAGCGCCAAGAGGAGGAGAAGGAGAGCAA
GGCCTAGGGAAGAGGA-GAGGGGGGGTCCTCGAGGGGGCCGTCGCGGGCCCGGTGGGCCC
CTCTCAAGGTCGTGTTCCATCCTCAGGGCAGTGTGTCAGGAGCAAGGCA---GTTGAG--
-----GAAAGAAGGGGGCAGAGCAGTGTGAGAG-GCTTATGTAGGGCGGCTACGTCAGAG
TAACGCGTGTTTCTTGGGATGTAGGCCCG-GGGGGATTTGCGGGGTCTGCCGGAGGCAGT
ACGGGTGCAGATTTCCCGAAAGCGGCGGTGTGTGTGTGCATGTAAGCGTAAAAAGGGGAA
GTAGGAAGCGTGTGTTAGTGTTAGAAAAGCGGGTCCCCG--GGGGGCAAGCTGTGGGAAT
GTGGTGGGCAAGTGCAGCAGGAAATGGAA--AGGCAGTGCGGCAATCAGAAGGGGGAGTG
CGTAGTGTTGTGGGAAGCGGCAGTGTAATCTGCACAAAGAGGCGCGGGGCGCGCAACGTT
GGGAGGTCGTTGGCGGCAGGCGGGAGGCCGTGCTTTAGG-GGGGTTCAGGTGAGGCAAGG
CTGTGGGGTAACCGTAGGGGAGGCGGGTGAGGCGGCTAAGAGGGCTAAGGGTCGGCGGGT
GACGAAGCAGCAGAC
>d79b7114-3f1d-415f-8ac4-311ee27d2c70
---GTTAGTCATAGTAGCTTAGCTGAACTGGGCCGTGGGGGTCGTCATCATCTCCACCGG
AACCAGAAGTACCCAAAAGCAGCGTAGGAAGGTGTGGATCACCGCTGCCATGGCCNNNNN
NNNNNNNATCACCGCTGCCACCGTCTG-TCATCGAAGGCGGGCCCCGGTCACCTCCTTTG
TTTT---CAACCTCTTCCGTCAAATTTGGAGGGCCTCCATCATTGCCAGCAGAGTCGCTA
GGGTTATGAGGCAGCGGGTCATGTGGGCCATTGTCATCAGTGTTGTCAGGGTCCTGTGGG
CCATTGTCATCAGTGTTGTCAGGGTCCTGAGGCAG-------------------------
------------------------------------------------------------
---------------------------------CGGGTCATGTGGGCCATTGT-------
-----CATCAGTGTTGTCAGGGTCCTGTGGGCCATTGTCATCAGTGTTGTCAGGGTCCTG
TGGGCCATTGTCAGGACCACCTCC---AGGTGCGCCTAGGTT---TTGAGAGCAGAGTGG
GGGTCCGTCGCCGGCTC---------------CACTCACGAGCAGGT--GGTGTCTGCCC
------TCGTTGGAGTTAGAGTCAGATTGATTGCTAGAATCATCGGTAGCTTGTTGAGGG
TGCGGGAGGGAGTCATCGTGGTGGTGTTCATCACTGTGTCGTTGTCCATGGTAATACATC
CAGATTAAAATAGCCAGAAACAGGAGGAGCCAAAGGAGATCAACCAATAGAGTCCACCAG
TTTTGTTGTAGATAGAGAGCAATAATGAGCAGGAGGATGTCTAGGAAGAAGGCTAGGAAG
AAGGCCAAAAGCTGCCAGATGGTGG-CACCAAGTCGCCAGAGAATCTCCAAGAAGTAGAC
CCAGATACCTAAGACTGCGTTGAAAAAAAGAGTGTTAGGGTTGGAAAAGTGGGGATGTGG
TAAATAAGTCCTAGGGAATGTTAGATCTTACCAAGTAAGCACCCGAAGATGAACAGCACA
ATTCCAAGGTACAATGCCTGTCCGTGCAAATT-----------------CCAGAGAGCGA
TGAGCAGGAGGGTGACTGGGGAAAGAGGAGAAAGTGCGTTAGAGAAGGAAGAGTAAGGGA
AAGGGGGTG--TGGGGCAAAGGGTGTAATACTTACTCATCAGTAGGAGTAGACAAAGGGC
TCCAAGTGGACAGAGAAGGTCTCTTCTGAAGATAAAGATGATCAAAATGATAATCACAAG
CATGAG--------------AGCAAAGGCA--TAGAGGACAAGGAGGGCTCCTCCAGTCC
AGTTACTCATAATGATGTACAGCCAAAACAGTAGCGCCAAGAGCAGGAGAAGGAGAGCAA
GGCCTATGGAAGAGGA-GAGGGGGGGTCCTCGAGGGGGCCGTCGCGGGCCCGGTGGGCCC
CTCTCAAGGTCCAGGTCCATGCTCAGGGCAGTGTGTCAGGAGCCAGGCA---GTTGAG--
-----GAAAGAAGGGGGCAGAGTAGTGTGAGAG-GCTTATGTAGGCCGCCTACGAGAGAG
TAACGCGTGTTTCTGGGGATGTAGGCCCG-GGGGGATTTGCGGGGTCTGCCGGAGGCAGC
ACGGGCGCCGATTTCCCGAAAGCGGCGTAGTGTGTGTGCATGTAAGCGTTAAAAGAGGAA
GTAGAAAGCGTGTGTTTGTGTTAGAAAAGCGAGTCCCC-G-AGGGGCAAGCTGTGGGAAT
GCGGTGGTAAAGCGTAGCAGGAAATGGAA--AGGCAGTGCGGCAATCACAAGGGGGAGTG
AGCAGTGTTGTGGGAAGCGCGAGTGTAATCCACACAAAGAGGCGTAGGGCGCGCAACGTT
GGGAGGTCGTTGTCGGCAGGCGGGAGGCTGTGCTTTAGG-GGGGTTCAGGTGAGGCAAGG
CTGTGGGGTAACCGTAGGGGAGGCGGGTGAGGCGGATAAGAGGGCTAAGGGTCGGCGGGT
GACGAAGCAGCAGAC
>dbcad3c9-dcd8-4bff-be6b-22a0bdea7f1b
---GTTAGTCATAGTAGCTTAGCTGAACTGGGCCGTGGGGGTCGTCATCATCTCCACCGG
AACCAGAAGTACCCAAAAGCAGTGTAGGAAGGTGTGGATCACCGCCGCCACGGCCGGAAT
CATGACTATGACCGCCGCCACCGTCTG-TCATCGAAGGCGGGCCCCGGTCACCTCCTTTG
TTTT---CAACCTCTTCCGTCAATTGTGGAGGGCCTCCATCATTTCCAGCAGAGTCGCTA
GGGTTCTGAGGCAGCGGGTCATGTGGGCCATTGTCATCAGTGTTGTCAGGGCCCTGTGGG
CCATTGTCATCAGTGTTGTCAGGGTCCTGTG----------------------GG-----
------------------------------------------------------------
-------------------GGTCC----------------TGTGGGCCATTGT-------
-----CATCAGTGTTGTCAGGGTCCTGTGGGCCATTGTCATCAGTGTTGTCAGGGTCCTG
TGGGGCATTGTCAGGACCACCTCC---AGGTGCGCCTAGGTT---TTGAGAGCAGAGTGG
GGGTCCGTCGCCGGCTC---------------CAGTCACGAGCAGGT--GGTGTCTGCCC
------TCGTTGGAGTTAGAGTCAGATTCATGGCTAGAATCATCGGTAGCTTGTTGAGGG
TGCGGGAGGGAGTCATCGTGGTGGTGTTCATCACTGTGTCGTTGTCCATGGTAATACATC
CAGATTAAAATCGCCAGAAACAGGAGGAGCCAAAGGAGATCAACCAATAGAGTCCACCAG
TTTTGTTGTAGATAGAGAGCAATAATGAGCAGGATGATGCTTAGGAAGAAGGCTAGGAAG
AAGGCCAAAAGCTGCCAGATGGTGG-CACCAAGTCGCCAGAGAATCTCCAATAAGTAGAT
CCAGATACCTAAGACTGCGTTGAAAA-AAGAGTGTTAGGGTTGGAAAAGTGGGGGTGTGG
TAAATAATTCCTAGGGAATGTTAGATCTTACCAAGTAAGCACCCGAAGATGAACAGCACA
ATTCCAAGGTACAATGCCTGTCCGTGCAAATT-----------------CCAGAGAGCGA
TGAGCAGGAGGGTGACTGGGGAAAGAGGAGAAAGTGCGTTAGAGAAGGAAGAGTAAGGGA
AAGGGGGTG--TGGGGCAAAGGGTGTAATACTTACTCATCAGTAGGAGTAGACAAAGGGC
TCCAAGTGGACAGAGAAGGTCTCTTCTGAAGATAAAGATGATCAAAATGATAATGATAAG
CATGAG--------------AGCAAAGGAA--TAGAGGACAAGGAGGGCTCCTCCAGTCC
AGTTACTGATAACGACGTATAGCCAAAATAGTAGCGCCAAGAGGAGGAGAAGGAGAGCAA
GGCCTAGGGAAGAGGA-GAGGGGGGGTCCTCGAGGGGGCCGTCGCGGGCCCGGTGGGCCC
CTCTCAAGGTCGTGTTCCATCCTCAGGGCAGTGTGTCAGGAGCAAGGCA---GTTGAG--
-----GAAAGAAGGGGGCAAAGCAGTGTGAGAG-GCTTATGTAGGGCGGCTACGTCAGAG
TAACGCGTGTTTCTTGGGATGCAGGCCCG-GGGGGATTTGCGGGGTCTGCCGGAGGCAGG
ACGGGTACAGATTTCCCGAAAGCGGCGGTGTGTGTGTGCATGTAAGCGTAAAAAGGGGAA
GTAGAAAGCGTGTGTTTGTGTTAGAAAAGCGGGTCCCCG--GGGGGCAAGCTGTGGGAAT
GCGGTGGCCAAGTGCAACAGGAAATGGAA--AGGCAGTGCGGCAATCACAAGGGGGAGTG
CGTAGTGTTGTGGGAAGCGGCAGTGTAATCCGCACAAAGAGGCGCGGGGCGCGCAGCGTT
GGGAGGTCGTTGGCGGCAGGCGGGAGGCCGTGCTTTAGG-GGGGTTCAGGTGAGGCAAGG
CTGTGGGGTAACCGTAGGGGAGGCGGGTGAGGCGGCTAAGAGGGCTAAGGGTCGGCGGGT
GACGAAGCAGCAGAC
>df6d9dfd-635f-4d40-9971-74ec71a70d3a
---GTTAGTCATAGTAGCTTAGCTGAACTGGGCCGTGGGGGTCGTCATCATCTCCACCGG
AACCAGAAGTACCCAAAAGCAGTGTAGGAAGGTGTGGATCACCGCCGCCACGGCCGGAAT
CATGACTATGACCGCCGCCACCGTCTG-TCATCGAAGGCGGGCCCCGGTCACCTCCTTTG
TTTT---CAACCTCTTCCGTCAATTCTGGAGGGCCTCTATCATTTCCAGCAGAGTCGCTA
GGGTTATGAGGCAGCGGGTCATGTGGGCCATTGTCATCAGTGTTGTCAGGGCCCTGTGGG
CCATTGTCATCAGTGTTGTCAGGGTCCTGTGGCAGCGGGTCCTGTGGGCCATTGT-----
------------------------------------------------------------
-------------------CATCAGTGTT-GTCAGGGTCCTGTGG---------------
------------------------------GCCATTGTCATCAGTGTTGTCAGGGTCCTG
TGGGGCATTGTCAGGACCACCTCC---AGGTGCGCCTAGGTT---TTGAGAGCAGAGTGG
GGGTCCGTCGCCGGCTC---------------CAGTCACGAGCAGGT--GGTGTCTGCCC
------TCGTTGGAGTTAGAGTCAGATTCATGGCTAGAATCATCGGTAGCTTGTTGAGGG
TGCGGGAGGGAGTCATCGTGGTGGTGTTCATCACTGTGTCGTTGTCCATGGTAATACATC
CAGATTAAAATCGCCAGAAACAGGAGGAGCCAAAGGAGATCAACCAATAGAGTCCACCAG
TTTTGTTGTAAATAGAGAGCAATAATGAGCAGGATGATGTCTAGGAAGAAGGCTAGGAAG
AAGGCCAAAAGCTGCCAGATGGTGG-CACCAAGTCGCCAGAGAATCTCCAATAAGTAGAT
CCAGATACCTAAGACTGCGTTGAAAA-AAGAGTGTTAGGGTTGGAAAAGTGGGGGTGTGG
TAAATAATTCCTAGGGAATGTTAGATCTTACCAAGTAAGCACCCGAAGATGAACAGCACA
ATTCCAAGGTACAATGCCTGTCCGTGCAAATT-----------------CCAGAGAGCGA
TGAGCAGGAGGGTGACTGGGGAAAGAGGAGAAAGTGCGTTAGAGAAGGAAGAGTCAGGGA
AAGGGGGTG--TGGGGCAAAGGGTGTAATACTTACTCATCAGTAGGAGTAGACAAAGGGC
TCCAAGTGGACAGAGAAGGTCTCTTCTGAAGATAAAGATGATCAAAATTATAATTATAAG
CATGAG--------------AGCAAAGGAA--TAGAGGACAAGGAGGGCTCCTCCAGTCC
AGTCACTCATAACGATGTACAGCCAAAACAGTAGCGCCAAGAGGAGGAGAAGGAGAGCAA
GGCCTAGGGAAGAGGA-GAGGGGGGGTCCTCGAGGGGGCCGTCGCGGGCCCGGTGGGCCC
CTCTCAAGGTCGTGTTCCATCCTCAGGGCAGTGTGTCAGGAGCAAGGCA---GTTGAG--
-----GAAAGAAGGGGGCAGAGCAGTGTGAGAG-GCTTATGTAGGGCGGCTACGTCAGAG
TAACGCGTGTTTCTTGGGATGTAGGCCCG-GGGGGATTTGCGGGGTCAGCCGGAGGCAGT
ACGGGCAGAGATTTCCCGAAAGCGGCGGTGTGTGTGTGCATGTAAGCGTAAAAAGGGGAA
GTAGAAAGCGTGTGTCTGTGTTAGAAAAGCGGGTCCCCG--GGGGGCAAGCTGTGGGAAT
GCGCTGGCCAAGTGCAACAGGAAATGGAA--AGGCAGTGCGGCAATCAGAAGGGGGAGTG
CGTAGTGTTGTGGGAAGCGGCAGTGTAATCCGCACAAAGAGGCGCGGGGCGCGCAACGTT
GGGAGGTAGTTGGCGGCAGGCGGGAGGCCGTGCTTTAGG-GGGGTTCAGGTGAGGCAAGG
CTGTGGGGTAACCGTAGGGGAGGCGGGTGAGGCGGCTAAGAGGGCTAAGGGTCGGCGGGT
GACGAAGCAGCAGAC
>e4df8f51-8ca1-48dc-adec-957e0d697f28
---GTTAGTCATAGTAGCTTAGCTGAACTGGGCCGTGGGGGTCGTCATCATCTCCACCGG
AACCAGAAGTACCCAAAAGCAGCGTAGGAAGGTGTGGATCACCGCCGCCACGGCCGGAAT
CATGACTATCACCGCCGCCACCGTCTG-TCATCGAAGGCGGGCCCCGGTCACCTCCTTTG
TTTT---CAACCTCTTCCGTCAAATTTGGAGGGCCTCCATCATTTCCAGCAGAGTCGCTA
GGGTTATGAGGCAGCGGGTCATGTGGGCCATTGTCATCAGTGTTGTCAGGGTCCTGTGGG
CCATTGTCATCAGTGTTGTCAGGGTCCTGAGGCAG-------------------------
------------------------------------------------------------
---------------------------------CGGGTCATGTGGGCCATTGT-------
-----CATCAGTGTTGTCAGGGTCCTGTGGGCCATTGTCATCAGTGTTGTCAGGGTCCTG
TGGGCCATTGTCAGGACCACCTCC---AGGTGCGCCTAGGTT---TTGAGAGCAGAGTGG
GGGTCCGTCGCCGGCTC---------------CACTCACGAGCAGGT--GGTGTCTGCCC
------TCGTTGGAGTTAGAGTCAGATTGATTGCTAGAATCATCGGTAGCTTGTTGAGGG
TGCGGGAGGGAGTCATCGTGGTGGTGTTCATCACTGTGTCGTTGTCCATGGTAATACATC
CAGATTAAAATCGCCAGAAACAGGAGGAGCCAAAGGAGATCAACCAATAGAGTCCACCAG
TTTTGTTGTAGATAGAGAGCAATAATGAGCAGGAGGATGTCTAGGAAGAAGGCTAGGAAG
AAGGCCAAAAGCTGCCAGATGGTGG-CACCAAGTCGCCAGAGAATCTCCAAGAAGTAGAC
CCAGATACCTAAGACTGCGTTGAAAAAAAGAGTGTTAGGGTTGGAAAAGTGGGGATGTGG
TAAATAAGTCCTAGGGAATGTTAGATCTTACCAAGTAAGCACCCGAAGATGAACAGCACA
ATTCCAAGGTACAATGCCTGTCCGTGCAAATT-----------------CCAGAGAGCGA
TGAGCAGGAGGGTGACTGGGGAAAGAGGAGAAAGCGCGTTAGAGAAGGAAGAGTAAGGGA
AAGGGGGTG--TGGGGCAAAGGGTGTAATACTTACTCATCAGTAGGAGTAGACAAAGGGC
TCCAAGTGGACAGAGAAGGTCTCTTCTGAAGATAAAGATGATCAAAATGATAATCACAAG
CATGAG--------------AGCAAAGGCA--TAGAGGACAAGGAGGGCTCCTCCAGTCC
AGTTACTCATAATGATGTACAGCCAAAACAGTAGCGCCAAGAGCAGGAGAAGGAGAGCAA
GGCCTATGGAAGAGGA-GAGGGGGGGTCCTCGAGGGGGCCGTCGCGGGCCCGGTGGGCCC
CTCTCAAGGTCCAGGTCCATGCTCAGGGCAGTGTGTCAGGAGCCAGGCA---GTTGAG--
-----GAAAGAAGGGGGCAGAGTAGTGTGAGAG-GCTTATGTAGGGCGGCGACGTGAGAG
TTACGCGTGTTTCTGGGGATGTAGGCCCG-GGGGGATTTGCGGGGTCTGCCGGAGGCAGT
ACGGGTGCAGATTTCCCGAAAGCGGCGGTGTGTGTGTGCATGTAAGCGTAAAAAGGGGAA
GTAGGAAGCGTGTGTTAGTGTTAGAAAAGCGGGTCCCC-G-GGGGGCAAGCTGTGGGAAT
GTGGTGGGCAAGTGCAGCAGGAAATGGAA--AGGCAGTGCGGCAATCACAAGGGGGAGTG
CGTAGTGTTGTGGGAAGCGGCAGTGTAATCCGCACAAAGAGGCGCGGGGCGCGCAACGTT
GGGAGGTCGTCGGCGGCAGGCGGGAGGCCGTGTTTTAGG-GGGGTTCAGGTGAGGCAAGG
CTGTGGGTTCACCGTAGGGGAGGTGGGTGAGGCGGCTAAGAGGGCTAAGGGTCGGCGGGT
GACGAAGCAGCAGAC
>e4f9159d-864c-4650-b1d8-c18be73463b0
---GTTAGTCATAGTAGCTTAGCTGAACTGGGCCGTGGGGGTCGTCATCATCTCCCCCGG
AACCAGAAGTACCCAAAAGCAGTGTAGGAAGGTGTGGATCACCGCCGCCACGGCCGGAAT
CATGACTATGACCGCCGCCACCGTCTG-TCATCGAAGGCGGGCCCCGGTCACCTCCTTTG
TTTT---CAACCTCTTCCGTCAATTCTGGAGGGCCTCCATCATTTCCAGCAGAGTCGCTA
GGGTTATGAGGCAGCGGGTCATGTGGGCCATTGTCATCAGTGTTGTCAGGGCCCTGTGGG
CCATTGTCATCAGTGTTGTCAGGGC-----------------------------------
------------------------------------------------------------
-------------------------------------CCCTGTGGGCCATTGT-------
-----CATCAGTGTTGTCAGGGTCCTGTGGGCCATTGTCATCAGTGTTGTCAGGGTCCTG
TGGGGCATTGTCAGGACCACCTCC---AGGTGCGCCTAGGTT---TTGAGAGCAGAGTGG
GGGTCCGTCGCCGGCTC---------------CAGTCACGAGCAGGT--GGTGTCTGCCC
------TCGTTGGAGTTAGAGTCAGATTGATGGCCAGAATCATCGGTAGCTTGTTGAGGG
TGCGGGAGGGAGTCATCGTGGTGGTGTTCATCACTGTGTCGTTGTCCATGGTAATACATC
CAGATTAAAATCGCCAGAAACAGGAGGAGCCAAAGGAGATCAACCAATAGAGTCCACCAG
TTTTGTTGTAGATAGAGAGCAATAATGAGCAGGAGGATGTCTAGGAAGAAGGCTAGGAAG
AAGGCCAAAAGCTGCCAGATGGTGG-CACCAAGTCGCCAGAGAATCTCCAAGAAGTAGAC
CCAGATACCTAAGACTGCGTTGAAAAAAAGAGTGTTAGGGTTGGAAAAGTGGGGATGTGG
TAAATAAGTCCTAGGGAATGTTAGATCTTACCAAGTAAGCACCCGAAGATGAACAGCACA
ATTCCAAGGTACAATGCCTGTCCGTGCAAATT-----------------CCAGAGAGCGA
TGAGCAGGAGGGTGACTGGGGAAAGAGGAGAAAGTGCGTTAGAGAAGGAAGAGTAAGGGA
AAGGGGGTG--TGGGGCAAAGGGTGTAATACTTACTCATCAGTAGGAGTAGACAAAGGGC
TCCAAGTGGACAGAGAAGGTCTCTTCTGAAGATAAAGATGATCAAAATGATAATCACAAG
CATGAG--------------AGCAAAGGCA--TAGAGGACAAGGAGGGCTCCTCCAGTCC
AGTTACTCATAATGATGTACAGCCAAAACAGTAGCGCCAAGAGCAGGAGAAGGAGAGCAA
GGCCTATGGAAGAGGA-GAGGGGGGGTCCTCGAGGGGGCCGTCTCGGGCCCGGTGGGCCC
CTCTCAAGGTCCAGGTCCATGCTCAGGGCAGTGTGTCAGGAGCCAGGCA---GTTGAG--
-----GAAAGAAGGGGGCAGAGTAGTGTGAGAG-GCTTATGTAGGGCGGCGACGTGAGAG
TTACGCGTGTTTCTGGGGATGTAGGCCCG-GGGGGATTTGCGGGGTCTGCCGGAGGCAGT
ACGGGTGCAGATTTCCCGAAAGCGGCGGTGTGTGTGTGCATGTAAGCGTAAAAAGGGGAA
GTAGGAAGCGTGTGTTAGTGTTAGAAAAGCGGGTCCCC-G-GGGGGCAAGCTGTGGGAAT
GTGGTGGGCAAGTGCAGCAGGAAATGGAA--AGGCAGTGCGGCAATCACAAGGGGGAGTG
CGTAGTGTTGTGGGAAGCGGCAGTGTAATCCGCACAAAGAGGCGCGGGGCGCGCAACGTT
GGGAGGTCGTCGGCGGCAGGCGGGAGGCCGTGTTTTAGG-GGGGTTCAGGTGAGGCAAGG
CTGTGGGTTCACCGTAGGGGAGGTGGGTGAGGCGGCTAAGAGGGCTAAGGGTCGGCGGGT
GACAAAGCAGCAGAC
>e7d92701-64cf-436e-b0dc-ff6865ee6fe2
---GTTAGTCATAGTAGCTTAGCTGAACTGGGCCGTGGGGGTCGTCATCATCTCCACCGG
AACCAGAAGTACCCAAAAGCAGCGTAGGAAGGTGTGGATCACCGCCGCCANNNNNNNNNN
NNNNNNNATCACCGCCGCCACCGTCTG-TCATCGAAGGCGGGCCCCGGTCACCTCCTTTG
TTTT---CAACCTCTTCCGTCAAATTTGGAGGGCCTCCATCATTTCCAGCAGAGTCGCTA
GGGTTATGAGGCAGCGGGTCATGTGGGCCATTGTCATCAGTGTTGTCAGGGTCCTGTGGG
CCATTGTCATCAGTGTTGTCAGGGTCCTGAGGCAG-------------------------
------------------------------------------------------------
---------------------------------CGGGTCATGTGGGCCATTGT-------
-----CATCAGTGTTGTCAGGGTCCTGTGGGCCATTGTCATCAGTGTTGTCAGGGTCCTG
TGGGCCATTGTCAGGACCACCTCC---AGGTGCGCCTAGGTT---TTGAGAGCAGAGTGG
GGGTCCGTCGCCGGCTC---------------CACTCACGAGCAGGT--GGTGTCTGCCC
------TCGTTGGAGTTAGAGTCAGATTGATTGCTAGAATCATCGGTAGCTTGTTGAGGG
TGCGGGAGGGAGTCATCGTGGTGGTGTTCATCACTGTGTCGTTGTCCATGGTAATACATC
CAGATTAAAATCGCCAGAAACAGGAGGAGCCAAAGGAGATCAACCAATAGAGTCCACCAG
TTTTGTTGTAGATAGAGAGCAATAATGAGCAGGAGGATGTCTAGGAAGAAGGCTAGGAAG
AAGGCCAAAAGCTGCCAGATGGTGG-CACCAAGTCGCCAGAGAATCTCCAAGAAGTAGAC
CCAGATACCTAAGACTGCGTTGAAAAAAAGAGTGTTAGGGTTGGAAAAGTGGGGATGTGG
TAAATAAGTCCTAGGGAATGTTAGATCTTACCAAGTAAGCACCCGAAGATGAACAGCACA
ATTCCAAGGTACAATGCCTGTCCGTGCAAATT-----------------CCAGAGAGCGA
TGAGCAGGAGGGTGACTGGGGAAAGAGGAGAAAGTGCGTTAGAGAAGGAAGAGTAAGGGA
AAGGGGGTG--TGGGGCAAAGGGTGTAATACTTACTCATCAGTAGGAGTAGACAAAGGGC
TCCAAGTGGACAGAGAAGGTCTCTTCTGAAGATAAAGATGATCAAAATGATAATCACAAG
CATGAG--------------AGCAAAGGCA--TAGAGGACAAGGAGGGCTCCTCCAGTCC
AGTTACTCATAATGATGTACAGCCAAAACAGTAGCGCCAAGAGCAGGAGAAGGAGAGCAA
GGCCTATGGAAGAGGA-GAGGGGGGGTCCTCGAGGGGGCCGTCGCGGGCCCGGTGGGCCC
CTCTCAAGGTCCAGGTCCATGCTCAGGGCAGTGTGTCAGGAGCCAGGCA---GTTGAG--
-----GAAAGAAGGGGGCAGAGTAGTGTGAGAG-GCTTATGTAGGGCGGCGACGTGAGAG
TTACGCGTGTTTCTGGGGATGTAGGCCCG-GGGGGATTTGCGGGGTCTGCCGGAGGCAGT
ACGGGTGCAGATTTCCCGAAAGCGGCGGTGTGTGTGTGCATGTAAGCGTAAAAAGGGGAA
GTAGGAAGCGTGTGTTAGTGTTAGAAAAGCGGGTCCCC-G-GGGGGCAAGTTGTGGGAAT
GTGGTGGGCAAGTGCAGCAGGAAATGGAA--AGGCAGTGCGGCAATCACAAGGGGGAGTG
CGTAGTGTTGTGGGAAGCGGCAGTGTAATCCGCACAAAGAGGCGCGGGGCGCGCAACGTT
GGGAGGTCGTCGGCGGCAGGCGGGAGGCCGTGTTTTAGG-GGGGTTCAGGTGAGGCAAGG
CTGTGGGTTCACCGTAGGGGAGGTGGGTGAGGCGGCTAAGAGGGCTAAGGGTCGGCGGGT
GACGAAGCAGCAGAC
>ea982aaf-3b40-424a-9d07-c0369a67d0c6
---GTTAGTCATAGTAGCTTAGCTGAACTGGGCCGTGGGGGTCGTCATCATCTCCACCGG
AACCAGAAGTACCCAAAAGCAGTGTAGGAAGGTGTGGATCACCGCCGCCACGGCCGAAAT
CATGACTATGACCGCCGCCACCGTCTG-TCATCGAAGGCGGGCCCCGGTCACCTCCTTTG
TTTT---CAACCTCTTCCGTCAATTGTGGAGGGCCTCCATCATTTCCAGCAGAGTCGCTA
GGGTTCTGAGGCAGCGGGTCATGTGGGCCATTGTCATCAGTGTTGTCAGGGCCCTGTGGG
CCATTGTCATCAGTGTTGTCAGGGTCCTGTG----------------------GG-----
------------------------------------------------------------
-------------------GGTCC----------------TGTGGGCCATTGT-------
-----CATCAGTGTTGTCAGGGTCCTGTGGGCCATTGTCATCAGTGTTGTCAGGGTCCTG
TGGGGCATTGTCAGGACCACCTCC---AGGTGCGCCTAGGTT---TTGAGAGCAGAGTGG
GGGTCCGTCGCCGGCTC---------------CAGTCACGAGCAGGT--GGTGTCTGCCC
------TCGTTGGAGTTAGAGTCAGATTCATGGCTAGAATGATCGGTAGCTTGTTGAGGG
TGCGGGAGGGAGTCATCGTGGTGGTGTTCATCACTGTGTCGTTGTCCATGGTAATACATC
CAGATTAAAATCGCCAGAAACAGGAGGAGCCAAAGGAGATCAACCAATAGAGTCCACCAG
TTTTGTTGTAGATAGAGAGCAATAATGAGCAGGATGATGCTTAGGAAGAAGGCTAGGAAG
AAGGCCAAAAGCTGCCAGATGGTGG-CACCAAGTCGCCAGAGAATCTCCAGTAAGTAGAT
CCAGATACCTAAGACTGCGTTGAAAA-AAGAGTGTTAGGGTTGGAAAAGTGGGGGTGTGG
TAAATAATTCCTAGGAAATGTTAGATCTTACCAAGTAAGCACCCGAAGATGAACAGCACA
ATTCCAAGGTACAATGCCTGTCCGTGCAAATT-----------------CCAGAGAGCGA
TGAGCAGGAGGGTGACTGGGGAAAGAGGAGAAAGTGCGTTAGAGAAGGAAGAGTAAGGGA
AAGGGGGTG--TGGGGCAAAGGGTGTAATACTTACTCATCAGTATGAGTAGACAAAGGGC
TCCAAGTGGACAGAGAAGGTCTCTTCTGAAGATAAAGATGATCAAAATGATAATGATAAG
CATGAG--------------AGCAAAGGAA--TAGAGGACAAGGAGGGCTCCTCCAGTCC
AGTTACTCATAACGATGTATAGCCAAAATAGTAGCGCCAAGAGGAGGAGAAGGAGAGCAA
GGCCTAGGGAAGAGGA-GAGGGGGGGTCCTCGAGGGGGCCGTCGCGGGCCCGGTGGGCCC
CTCTCAAGGTCGTGTTCCATCCTCAGGGCAGTGTGTCAGGAGCAAGGCA---GTTGAG--
-----GAAAGAAGGGGGCAAAGCAGTGTGAGAG-GCTTATGTAGGGCGGCTACGTCAGAG
TAACGCGTGTTTCTTGGGATGCAGGCCCG-GGGGGATTTGCGGGGTCTGCCGGAGGCAGG
ACGGGTACAGATTTCCCGAAAGCGGCGGTGTGTGTGTGCATGTAAGCGTAAAAAGGGGAA
GTAGAAAGCGTGTGTTTGTGTTAGAAAAGCGGGTCCCCG--GGGGGCAAGCTGTGGGAAT
GCGGTGGCCAAGTGCAACAGGAAATGGAA--AGGCAGTGCGGCAATCACAAGGGGGAGTG
CGTAGTGTTGTGGGAAGCGGCAGTGTAATCCGCACAAAGAGGCGCGGGGCGCGCAGCGTT
GGGAGGTCGTTGGCGGCAGGCGGGAGGCCGTGCTTTAGG-GGGGTTCAGGTGAGGCAAGG
CTGTGGGGTAACCGTAGGGGAGGCGGGTGAGGCGGCTAAGAGGGCTAAGGGTCGGCGGGT
GACAAAGCAGCAGAC
>ed570a86-0714-45a7-aec0-f197e962ce59
---GTTAGTCATAGTAGCTTAGCTGAACTGGGCCGTGGGGGTCGTCATCATCTCCCCCGG
AACCAGAAGTACCCAAAAGCAGTGTAGGAAGGTGTGGATCACCGCCGCCACGGCCGGAAT
CATGACTATGACCGCCGCCACCGTCTG-TCATCGAAGGCGGGCCCCGGTCACCTCCTTTG
TTTT---CAACCTCTTCCGTCAATTCTGGAGGGCCTCCATCATTTCCAGCAGAGTCGCTA
GGGTTATGAGGCAGCGGGTCATGTGGGCCATTGTCATCAGTGTTGTCAGGGCCCTGTGGG
CCATTGTCATCAGTGTTGTCAGGGCCCTGTGGCAG-------------------------
------------------------------------------------------------
---------------------------------CGGGCCCTGTGGGCCATTGT-------
-----CATCAGTGTTGTCAGGGTCCTGTGGGCCATTGTCATCAGTGTTGTCAGGGTCCTG
TGGGGCATTGTCAGGACCACCTCC---AGGTGCGCCTAGGTT---TTGAGAGCAGAGTGG
GGGTCCGTCGCCGGCTC---------------CAGTCACGAGCAGGT--GGTGTCTGCCC
------TCGTTGGAGTTAGAGTCAGATTGATGGGCAGAATCATCGGTAGCTTGTTGAGGG
TGCGGGAGGGAGTCATCGTGGTGGTGTTCATCACTGTGTCGTTGTCCATGGTAATACATC
CAGATTAAAATCGCCAGAAACAGGAGGAGCCAAAGGAGATCAACCAATAGAGTCCACCAG
TTTTGTTGTAGATAGAGAGCAATAATGAGCAGGAGGATGTCTAGGAAGAAGGCTAGGAAG
AAGGCCAAAAGCTGCCAGATGGTGG-CACCAAGTCGCCAGAGAATCTCCAAGAAGTAGAC
CCAGATACCTAAGACTGCGTTGAAAAAAAGAGTGTTAGGGTTGGAAAAGTGGGGATGTGG
TAAATAAGTCCTAGGGAATGTTAGATCTTACCAAGTAAGCACCCGAAGATGAACAGCACA
ATTCCAAGGTACAATGCCTGTCCGTGCAAATT-----------------CCAGAGAGCGA
TGAGCAGGAGGGTGACTGGGGAAAGAGGAGAAAGTGCGTTAGAGAAGGAAGAGTAAGGGA
AAGGGGGTG--TGGGGCAAAGGGTGTAATACTTACTCATCAGTAGGAGTAGACAAAGGGC
TCCAAGTGGACAGAGAAGGTCTCTTCTGAAGATAAAGATGATCAAAATGATAATCACAAG
CATGAG--------------AGCAAAGGCA--TAGAGGACAAGGAGGGCTCCTCCAGTCC
AGTTACTCATAATGATGTACAGCCAAAACAGTAGCGCCAAGAGCAGGAGAAGGAGAGCAA
GGCCTATGGAAGAGGA-GAGGGGGGGTCCTCGAGGGGGCCGTCGCGGGCCCGGTGGGCCC
CTCTCAAGGTCCAGGTCCATGCTCAGGGCAGTGTGTCAGGAGCCAGGCA---GTTGAG--
-----GAAAGAAGGGGGCAGAGTAGGGTGAGAG-GCTTATGTAGGGCGGCGACGTGAGAG
TTACGCGTGTTTCTGGGGATGTAGGCCCG-GGGGGATTTGCGGGGTCTGCCGGAGGCAGT
ACGGGTGCAGATTTCCCGAAAGCGGCGGTGTGTGTGTGCATGTAAGCGTAAAAAGGGGAA
GTAGGAAGCGTGTGTTAGTGTTAGAAAAGCGGGTCCCC-G-GGGGGCAAGCTGTGGGAAT
GTGGTGGGCAAGTGCAGCAGGAAATGGAA--AGGCAGTGCGGCAATCACAAGGGGGAGTG
CGTAGTGTTGTGGGAAGCGGCAGTGTAATCCGCACAAAGAGGCGCGGGGCGCGCAACGTT
GGGAGGTCGTCGGCGGCAGGCGGGAGGCCGTGTTTTAGGGGGGGTTCAGGTGAGGCAAGG
CTGTGGGTTCACCGTAGGGGAGGTGGGTGAGGCGGCTAAGAGGGCTAAGGGTCGGCGGGT
GACGAAGCAGCAGAC
>ef36b623-4d69-4e45-8ba8-ed414880122a
---GTTAGTCATAGTAGCTTAGCTGAACTGGGCCGTGGGGGTCGTCATCATCTCCACCGG
AACCAGAAGTACCCAAAAGCAGTGTAGGAAGGTGTGGATCACCGCCGCCACGGCCGGAAT
CATGACTATGACCGCCGCCACCGTCTG-TCATCGAAGGCGGGCCCCGGTCACCTCCTTTG
TTTT---CAACCTCTTCCGTCAATTCTGGAGGGCCTCCATCATTTCCAGCAGAGTCGCTA
GGGTTATGAGGCAGCGGGTCATGTGGGCCATTGTCATCAGTGTTGTCAGGGCCCTGTGGG
CCATTGTCATCAGTGTTGTCAGGGCCCTGTGGCAGCGGGCCCTGTGGGCCATTGT-----
------------------------------------------------------------
-------------------CATCAGTGTT-GTCAGGGTCCTGTGG---------------
------------------------------GCCATTGTCATCAGTGTTGTCAGGGTCCTG
TGGGGCATTGTCAGGACCACCTCC---AGGTGCGCCTAGGTT---TTGAGAGCAGAGTGG
GGGTCCGTCGCCGGCTC---------------CAGTCACGAGCAGGT--GGTGTCTGCCC
------TCGTTGGAGTTAGAGTCAGATTGATGGGCAGAATCATCGGTAGCTTGTTGAGGG
TGCGGGAGGGAGTCATCGTGGTGGTGTTCATCACTGTGTCGTTGTCCATGGTAATACATC
CAGATTAAAATCGCCAGAAACAGGAGGAGCCAAAGGAGATCAACCAATAGAGTCCACCAG
TTTTGTTGTAGATAGAGAGCAATAATGAGCAGGATGATGTCTAGGAAGAAGGCTAGGAAG
AAGGCCAAAAGCTGCCAGATGGTGG-CACCAAGTCGCCAGAGAATCTCCAATAAGTAGAT
CCAGATACCTAAGACTGCGTTGAAAA-AAGAGTGTTAGGGTTGGAAAAGTGGGGGTGTGG
TAAATAATTCCTAGGGAATGTTAGATCTTACCAAGTAAGCACCCGAAGATGAACAGCACA
ATTCCAAGGTACAATGCCTGTCCGTGCAAATT-----------------CCAGAGAGCGA
TGAGCAGGAGGGTGACTGGGGAAAGAGGAGAAAGTGCGTTAGAGAAGGAAGAGTAAGGGA
AAGGGGGTG--TGGGGCAAAGGGTGTAATACTTACTCATCAGTAGGAGTAGACAAAGGGC
TCCAAGTGGACAGAGAAGGTCTCTTCTGAAGATAAAGATGATCAAAATTATAATTATAAG
CATGAG--------------AGCAAAGGAA--TAGAGGACAAGGAGGGCTCCTCCAGTCC
AGTCACTCATAACGATGTACAGCCAAAACAGTAGCGCCAAGAGGAGGAGAAGGAGAGCAA
GGCCTAGGGAAGAGGA-GAGGGGGGGTCCTCGAGGGGGCCGTCGCGGGCCCGGTGGGCCC
CTCTCAAGGTCGTGTTCCATCCTCAGGGCAGTGTGTCAGGAGCAAGGCA---GTTGAG--
-----GAAAGAAGGGGGCAGAGCAGTGTGAGAG-GCTTATGTAGGGCGGCTACGTCAGAG
TAACGCGTGTTTCTTGGGATGTAGGCCCG-GGGGGATTTGCGGGGTCTGCCAGAGGCAGT
ACGGGTACAGATTTCCCGAAAGCGGCGGTGTGTGTGTGCATGTAAGCGTAAAAAGGGGAA
GTAGAAAGCGTGTGTTTGTGTTAGAAAAGCGGGTCCCCG--GGGGGCAAGCTGTGGGAAT
GCGGTGGCCAAGTGCAACAGGAAATGGAA--AGGCAGTGCGGCAATCAGAAGGGGGAGTG
CGTAGTGTTGTGGGAAGCGGCAGTGTAATCTGCACAAAGAGGCGCGGGGCGCGCAACGTT
GGGAGGTCGTTGGCGGCAGGCGGGAGGCCGTGCTTTAGG-GGGGTTCAGGTGAGGCAAGG
CTGTGGGGTAACCGTAGGGGAGGCGGGTGAGGCGGCTAAGAGGGCTAAGGGTCGGCGGGT
GACGAAGCAGCAGAC
>f1d43ca4-06d0-43d4-b528-49ffbf1021c5
---GTTAGTCATAGTAGCTTAGCTGAACTGGGCCGTGGGGGTCGTCATCATCTCCACCGG
AACCAGAAGTACCCAAAAGCAGTGTAGGAAGGTGTGGATCACCGCCGCCACGGCCGGAAT
CATGACTATGACCGCCGCCACCGTCTG-TCATCGAAGGCGGGCCCCGGTCACCTCCTTTG
TTTT---CAACCTCTTCCGTCAATTCTGGAGGGCCTCCATCATTTCCAGCAGAGTCGCTA
GGGTTATGAGGCAGCGGGTCATGTGGGCCATTGTCATCAGTGTTGTCAGGGCCCTGTGGG
CCATTGTCATCAGTGTTGTCAGGGC-C---------------------------------
------------------------------------------------------------
---------------------------------------CTGTGGGCCATTGT-------
-----CATCAGTGTTGTCAGGGTCCTGTGGGCCATTGTCATCAGTGTTGTCAGGGTCCTG
TGGGGCATTGTCAGGACCACCTCC---AGGTGCGCCTAGGTT---TTGAGAGCAGAGTGG
GGGTCCGTCGCCGGCTC---------------CAGTCACGAGCAGGT--GGTGTCTGCCC
------TCGTTGGAGTTAGAGTCAGATTCATGGCTAGAATCATCGGTAGCTTGTTGAGGG
TGCGGGAGGGAGTCATCGTGGTGGTGTTCATCACTGTGTCGTTGTCCATGGTAATACATC
CAGATTAAAATCGCCAGAAACAGGAGGAGCCAAAGGAGATCAACCAATAGAGTCCACCAG
TTTTGTTGTAGATAGAGAGCAATAATGAGCAGGATGAGGTCTAGGAAGAAGGCTAGGAAG
AAGGCCAAAAGCTGCCAGATGGTGG-CACCAAGTCGCCAGAGAATCTCCAGTAAGTAGAT
CCAGAGACCTAAGACTGCGTTGAAAA-AAGAGTGTTAGGGTTGGAAAAGTGGGGGTGTGG
TAAATAATTCCTAGGGAATGTTAGATCTTACCAAGTAAGCACCCGAAGATGAACAGCACA
ATTCCAAGGTACAATGCCTGTCCTTGCAAATT-----------------CCAGAGAGCGA
TGAGCAGGAGGGTGACTGGGGAAAGAGGAGAAAGTGCGTTAGAGAAGGAAGAGTAAGGGA
AAGGGGGTG--TGGGGCAAAGGGTGTAATACTTACTCATCAGTAGGAGTAGACAAAGGGC
TCCAAGTGGACAGAGAAGGTCTCTTCTGAAGATAAAGATGAGCAAAATTATAATTATAAG
CATGAG--------------AGCAAAGGAA--TAGAGGACAAGGAGGGCTCCTCCAGTCC
AGTTACTCATAACGATGTACAGCCAAAACAGTAGCGCCAAGAGGAGGAGAAGGAGAGCAA
GGCCTAGGGAAGAGGA-GAGGGGGGGTCCTCGAGGGGGCCGTCGCGGGCCCGGTGGGCCC
CTCTCAAGGTCGTGTTCCATCCTCAGGGCAGTGTGTCAGGAGCAAGGCA---GTTGAG--
-----GAAAGAAGGGGGCAGAGCAGTGTGAGAG-GCTTATGTAGGGCGGCTACGTCAGAG
TAACGCGTGTTTCTTGGGATGCAGGCCCG-GGGGGATTTGCGGGGTCTGCCGGAGGCAGT
ACGGGTACAGATTTCCCGAAAGCGGCGGTGTGTGTGTGCATGTAAGCGTAAAAAGGGGAA
GTAGAAAGCGTGTGTTTGTGTTAGAAAAGCGGGTCCCCG--GGGGGCAAGCTGTGGGAAT
GCGGTGGCCAAGTGCAACAGGAAATGGAA--AGGCAGTGCGGCAATCAGAAGGGGGAGTG
CGTAGTGTTGTGGGAAGCGGCAGTGTAATCTGCACAAAGAGGCGCGGGGCGCGCAACGTT
GGGAGGTCGTTGGCGGCAGGCGGGAGGCCGTGCTTTAGG-GGGGTTCAGGTGAGGCAAGG
CTGTGGGGTAACCGTAGGGGAGGCGGGTGAGGCGGCTAAGAGGGCTAAGGGTCGGCGGGT
GACGAAGCAGCAGAC
>f55112e4-2161-4167-96f3-e9c6a01efc8c
---GTTAGTCATAGTAGCTTAGCTGAACTGGGCCGTGGGGGTCGTCATCATCTCCACCGG
AACCAGAAGTACCCAAAAGCAGCGTAGGAAGGTGTGGATCACCGCCGCCANNNNNNNNNN
NNNNNNNATCACCGCCGCCACCGTCTG-TCATCGAAGGCGGGCCCCGGTCACCTCCTTTG
TTTT---CAACCTCTTCCGTCAAATTTGGAGGGCCTCCATCATTTCCAGCAGAGTCGCTA
GGGTTATGAGGCAGCGGGTCATGTGGGCCATTGTCATCAGTGTTGTCAGGGTCCTGTGGG
CCATTGTCATCAGTGTTGTCAGGGTCCTGAGGCAG-------------------------
------------------------------------------------------------
---------------------------------CGGGTCATGTGGGCCATTGT-------
-----CATCAGTGTTGTCAGGGTCCTGTGGGCCATTGTCATCAGTGTTGTCAGGGTCCTG
TGGGCCATTGTCAGGACCACCTCC---AGGTGCGCCTAGGTT---TTGAGAGCAGAGTGG
GGGTCCGTCGCCGGCTC---------------CACTCACGAGCAGGT--GGTGTCTGCCC
------TCGTTGGAGTTAGAGTCAGATTGATTGCTAGAATCATCGGTAGCTTGTTGAGGG
TGCGGGAGGGAGTCATCGTGGTGGTGTTCATCACTGTGTCGTTGTCCATGGTAATACATC
CAGATTAAAATAGCCAGAAACAGGAGGAGCCAAAGGAGATCAACCAATAGAGTCCACCAG
TTTTGTTGTAGATAGAGAGCAATAATGAGCAGGAGGATGTCTAGGAAGAAGGCTAGGAAG
AAGGCCAAAAGCTGCCAGATGGTGG-CACCAAGTCGCCAGAGAATCTCCAAGAAGTAGAC
CCAGATACCTAAGACTGCGTTGAAAAAAAGAGTGTTAGGGTTGGAAAAGTGGGGATGTGG
TAAATAAGTCCTAGGGAATGTTAGATCTTACCAAGTAAGCACCCGAAGATGAACAGCACA
ATTCCAAGGTACAATGCCTGTCCGTGCAAATT-----------------CCAGAGAGCGA
TGAGCAGGAGGGTGACTGGGGAAAGAGGAGAAAGTGCGTTAGAGAAGGAAGAGTAAGGGA
AAGGGGGTG--TGGGGCAAAGGGTGTAATACTTACTCATCAGTAGGAGTAGACAAAGGGC
TCCAAGTGGACAGAGAAGGTCTCTTCTGAAGATAAAGATGATCAAAATGATAATCACAAG
CATGAG--------------AGCAAAGGCA--TAGAGGACAAGGAGGGCTCCTCCAGTCC
AGTTACTCATAATGATGTACAGCCAAAACAGTAGCGCCAAGAGCAGGAGAAGGAGAGCAA
GGCCTAGGGAAGAGGA-GAGGGGGGGTCCTCGAGGGGGCCGTCGCGGGCCCGGTGGGCCC
CTCTCAAGGTCCAGGTCCATGCTCAGGGCAGTGTGTCAGGAGCCAGGCA---GTTGAG--
-----GAAAGAAGGGGGCAGAGTAGTGTGAGAG-GCTTATGTAGGCCGCCTACGAGAGAG
TAACGCGTGTTTCTGGGGATGTAGGCCCG-GGGGGATTTGCGGGGTCTGCCGGAGGCAGT
ACGGGCGCCGATTTCCCGAAAGCGGCGTAGTGTGTGTGCATGTAAGCGTTAAAAGAGGAA
GTAGAAAACGTGTGTTTGTGTTAGAAAAGCGAGTCCCC-G-AGGGGCAAGCTGTGGGAAT
GCGGTGGTAAAGCGTAGCAGGAAATGGAA--AGGCAGTGCGGCAATCACAAGGGGGAGTG
AGCAGTGTTGTGGGAAGCGCGAGTGTAATCCACACAAAGAGGCGTAGGGCGCGCAACGTT
GGGAGGTCGTTGTCGGCAGGCGGGAGGCTGTGCTTTAGG-GGGGTTCAGGTGAGGCAAGG
CTGTGGGGTAACCGTAGGGGAGGCGGGTGAGGCGGATAAGAGGGCTAAGGGTCGGCGGGT
GACGAAGCAGCAGAC
>f8c8405c-0c51-4f71-8687-2f9f90fe3df7
---GTTAGTCATAGTAGCTTAGCTGAACTGGGCCGTGGGGGTCGTCATCATCTCCACCGG
AACCAGAAGTACCCAAAAGCAGTGTAGGAAGGTGTGGATCACCGCCGCCACGGCCGGAAT
CATGACTATGACCGCCGCCACCGTCTG-TCATCGAAGGCGGGCCCCGGTCACCTCCTTTG
TTTT---CAACCTCTTCCGTCAAATCTGGAGGGCCTCCATCATTTCCAGCAGAGTCGCTA
GGGTTATGAGGCAGCGGGTCATGTGGGCCATTGTCATCAGTGTTGTCAGGGCCCTGTGGG
CCATTGTCATCAGTGTTGTCAGGGTCCTGTGGCAGCGGGTCCTGTGGGCCATTGT-----
------------------------------------------------------------
-------------------CATCAGTGTT-GTCAGGGTCCTGTGG---------------
------------------------------GCCATTGTCATCAGTGTTGTCAGGGTCCTG
TGGGGCATTGTCAGGACCACCTCC---AGGTGCGCCTAGGTT---TTGAGAGCAGAGTGG
GGGTCCGTCGCCGGCTC---------------CAGTCACGAGCAGGT--GGTGTCTGCCC
------TCGTTGGAGTTAGAGTCAGATTGATGGCTAGAATCATCGGTAGCTTGTTGAGGG
TGCGGGAGGGAGTCATCGTGGTGGTGTTCATCACTGTGTCGTTGTCCATGGTAATACATC
CAGATTAAAATCGCCAGAAACAGGAGGAGCCAAAGGAGATCAACCAATAGAGTCCACCAG
TTTTGTTGTAGATAGAGAGCAATAATGAGCAGGAGGATGTCTAGGAAGAAGGCTAGGAAG
AAGGCCAAAAGCTGCCAGATGGTGG-CACCAAGTCGCCAGAGAATCTCCAAGAAGTAGAT
CCAGATACCTAAGACTGCGTTGAAAA-AAGAGTGTTAGGGTTGGAAAAGTGGGGGTGTGG
TAAATAATTCCTAGGGAATGTTAGATCTTACCAAGTAAGCACCCGAAGATGAACAGCACA
ATTCCAAGGTACAATGCCTGTCCGTGCAAATT-----------------CCAGAGAGCGA
TGAGCAGGAGGGTGACTGGGGAAAGAGGAGAAAGTGCGTTAGAGAAGGAAGAGTAAGGGA
AAGGGGGTG--TGGGGCAAAGGGTGTAATACTTACTCATCAGTAGGAGTAGACAAAGGGC
TCCAAGTGGACAGAGAAGGTCTCTTCTGAAGATAAAGATGATCAAAATTATAATTATAAG
CATGAG--------------AGCAAAGGAA--TAGAGGACAAGGAGGGCTCCTCCAGTCC
AGTCACTCATAACGATGTACAGCCAAAACAGTAGCGCCAAGAGGAGGAGAAGGAGAGCAA
GGCCTAGGGAAGAGGA-GAGGGGGGGTCCTCGAGGGGGCCGTCGCGGGCCCGGTGGGCCC
CTCTCAAGGTCGTGTTCCATCCTCAGGGCAGTGTGTCAGGAGCAAGGCA---GTTGAG--
-----GAAAGAAGGGGGCAGAGCAGTGTGAGAG-GCTTATGTAGGGCGGCTACGTCAGAG
TAACGCGTGTTTCTTGGGATGTAGGCCCG-GGGGGATTTGCGGGGTCTGCCGGAGGCAGT
ACGGGAACAGATTTCCCGAAAGCGGCGGTGTGTGTGTGCATGTAAGCGTAAAAAGGGGAA
GTAGAAAGCGTGTGTTTGTGTTAGAAAAGCGGGTCCCCG--GGGGGCAAGCTGTGGGAAT
GCGGTGGCCAAGTGCAACAGGAAATGGAA--AGGCAGTGCGGCAATCAGAAGGGGGAGTG
CGTAGTGTTGTGGGAAGCGGCAGTGTAATCTGCACAAAGAGGCGCGGGGCGCGCAACGTT
GGGAGGTCGTTGGCGGCAGGCGGGAGGCCGTGCTTTAGG-GGGGTTCAGGTGAGGCAAGG
CTGTGGGGTAACCGTAGGGGAGGCGGGTGAGGCGGCTAAGAGGGCTAAGGGTCGGCGGGT
GACGAAGCAGCAGAC
>f9e0138f-0b84-4e4e-9042-48fd5427bd75
---GTTAGTCATAGTAGCTTAGCTGAACTGGGCCGTGGGGGTCGTCATCATCTCCACCGG
AACCAGAAGTACCCAAAAGCAGCGTAGGAAGGTGTGGATCACCGCCGCCANNNNNNNNNN
NNNNNNNATCACCGCCGCCACCGTCTG-TCATCGAAGGCGGGCCCCGGTCACCTCCTTTG
TTTT---CAACCTCTTCCGTCAAATTTGGAGGGCCTCCATCATTTCCAGCAGAGTCGCTA
GGGTTATGAGGCAGCGGGTCATGTGGGCCATTGTCATCAGTGTTGTCAGGGTCCTGTGGG
CCATTGTCATCAGTGTTGTCAGGGTCCTGAGGCAG-------------------------
------------------------------------------------------------
---------------------------------CGGGTCATGTGGGCCATTGT-------
-----CATCAGTGTTGTCAGGGTCCTGTGGGCCATTGTCATCAGTGTTGTCAGGGTCCTG
TGGGCCATTGTCAGGACCACCTCC---AGGTGCGCCTAGGTT---TTGAGAGCAGAGTGG
GGGTCCGTCGCCGGCTC---------------CACTCACGAGCAGGT--GGTGTCTGCCC
------TCGTTGGAGTTAGAGTCAGATTGATTGCTAGAATCATCGGTAGCTTGTTGAGGG
TGCGGGAGGGAGTCATCGTGGTGGTGTTCATCACTGTGTCGTTGTCCATGGTAATACATC
CAGATTAAAATCGCCAGAAACAGGAGGAGCCAAAGGAGATCAACCAATAGAGTCCACCAG
TTTTGTTGTAGATAGAGAGCAATAATGAGCAGGAGGATGTCTAGGAAGAAGGCTAGGAAG
AAGGCCAAAAGCTGCCAGATGGTGG-CACCAAGTCGCCAGAGAATCTCCAAGAAGTAGAC
CCAGATACCTAAGACTGCGTTGAAAAAAAGAGTGTTAGGGTTGGAAAAGTGGGGATGTGG
TAAATAAGTCCTAGGGAATGTTAGATCTTACCAAGTAAGCACCCGAAGATGAACAGCACA
ATTCCAAGGTACAATGCCTGTCCGTGCAAATT-----------------CCAGAGAGCGA
TGAGCAGGAGGGTGACTGGGGAAAGAGGAGAAAGTGCGTTAGAGAAGGAAGAGTAAGGGA
AAGGGGGTG--TGGGGCAAAGGGTGTAATACTTACTCATCAGTAGGAGTAGACAAAGGGC
TCCAAGTGGACAGAGAAGGTCTCTTCTGAAGATAAAGATGATCAAAATGATAATCACAAG
CATGAG--------------AGCAAAGGCA--TAGAGGACAAGGAGGGCTCCTCCAGTCC
AGTTACTCATAATGATGTACAGCCAAAACAGTAGCGCCAAGAGCAGGAGAAGGAGAGCAA
GGCCTATGGAAGAGGA-GAGGGGGGGTCCTCGAGGGGGCCGTCGCGGGCCCGGTGGGCCC
CTCTCAAGGTCCAGGTCCATGCTCAGGGCAGTGTGTCAGGAGCCAGGCA---GTTGAG--
-----GAAAGAAGGGGGCAGAGTAGTGTGAGAG-GCTTATGTAGGGCGGCGACGTGAGAG
TTACGCGTGTTTCTGGGGATGTAGGCCCG-GGGGGATTTGCGGGGTCTGCCGGAGGCAGT
ACGGGTGCAGATTTCCCGAAAGCGGCGGTGTGTGTGTGCATGTAAGCGTAAAAAGGGGAA
GTAGGAAGCGTGTGTTAGTGTTAGAAAAGCGGGTCCCC-G-GGGGGCAAGCTGTGGGAAT
GTGGTGGGCAAGTGCAGCAGGAAATGGAA--AGGCAGTGCGGCAATCACAAGGGGGAGTG
CGTAGTGTTGTGGGAAGCGGCAGTGTAATCCGCACAAAGAGGCGCGGGG-----------
---AGGTCGTCGGCGGCAGGCGGGAGGCCGTGTTTTAGG-GGGGTTCAGGTGAGGCAAGG
CTGTGGGTTCACCGTAGGGGAGGTGGGTGAGGCGGCTAAGAGGGCTAAGGGTCGGCGGGT
GACGAAGCAGCAGAC
>fb40006f-8498-4e6f-a42f-893c1a4dccdc
---GTTAGTCATAGTAGCTTAGCTGAACTGGGCCGTGGGGGTCGTCATCATCTCCACCGG
AACCAGAAGTACCCAAAAGCAGCGTAGGAAGGTGTGGATCACCGCCGCCANNNNNNNNNN
NNTGTCTATCACCGCCGCCACCGTCTG-TCATCGAAGGCGGGCCCCGGTCACCTCCTTTG
TTTT---CAACCTCTTCCGTCAAATTTGGAGGGCCTCCATCATTTCCAGCAGAGTCGCTA
GGGTTATGAGGCAGCGGGTCATGTGGGCCATTGTCATCAGTGTTGTCAGGGTCCTGTGGG
CCATTGTCATCAGTGTTGTCAGGGTCCTGAGGCAG-------------------------
------------------------------------------------------------
---------------------------------CGGGTCATGTGGGCCATTGT-------
-----CATCAGTGTTGTCAGGGTCCTGTGGGCCATTGTCATCAGTGTTGTCAGGGTCCTG
TGGGCCATTGTCAGGACCACCTCC---AGGTGCGCCTAGGTT---TTGAGAGCAGAGTGG
GGGTCCGTCGCCGGCTC---------------CACTCACGAGCAGGT--GGTGTCTGCCC
------TCGTTGGAGTTAGAGTCAGATTGATTGCTAGAATCATCGGTAGCTTGTTGAGGG
TGCGGGAGGGAGTCATCGTGGTGGTGTTCATCACTGTGTCGTTGTCCATGGTAATACATC
CAGATTAAAATCGCCAGAAACAGGAGGAGCCAAAGGAGATCAACCAATAGAGTCCACCAG
TTTTGTTGTAGATAGAGAGCAATAATGAGCAGGAGGATGTCTAGGAAGAAGGCTAGGAAG
AAGGCCAAAAGCTGCCAGATGGTGG-CACCAAGTCGCCAGAGAATCTCCAAGAAGTAGAC
CCAGATACCTAAGACTGCGTTGAAAAAAAGAGTGTTAGGGTTGGAAAAGTGGGGATGTGG
TAAATAAGTCCTAGGGAATGTTAGATCTTACCAAGTAAGCACCCGAAGATGAACAGCACA
ATTCCAAGGTACAATGCCTGTCCGTGCAAATT-----------------CCAGAGAGCGA
TGAGCAGGAGGGTGACTGGGGAAAGAGGAGAAAGTGCGTTAGAGAAGGAAGAGTAAGGGA
AAGGGGGTG--TGGGGCAAAGGGTGTAATACTTACTCATCAGTAGGAGTAGACAAAGGGC
TCCAAGTGGACAGAGAAGGTCTCTTCTGAAGATAAAGATGATCAAAATGATAATCACAAG
CATGAG--------------AGCAAAGGCA--TAGAGGACAAGGAGGGCTCCTCCAGTCC
AGTTACTCATAATGATGTACAGCCAAAACAGTAGCGCCAAGAGCAGGAGAAGGAGAGCAA
GGCCTATGGAAGAGGA-GAGGGGGGGTCCTCGAGGGGGCCGTCGCGGGCCCGGTGGGCCC
CTCTCAAGGTCCAGGTCCATGCTCAGGGCAGTGTGTCAGGAGCCAGGCA---GTTGAG--
-----GAAAGAAGGGGGCAGAGTAGTGTGAGAG-GCTTATGTAGGGCGGCGACGTGAGAG
TTACGCGTGTTTCTGGGGATGTAGGCCCG-GGGGGATTTGCGGGGTCTGCCGGAGGCAGT
ACGGGTGCAGATTTCCCGAAAGCGGCGGTGTGTGTGTGCATGTAAGCGTAAAAAGGGGAA
GTAGGAAGCGTGTGTTAGTGTTAGAAAAGCGGGTCCCC-G-GGGGGCAAGCTGTGGGAAT
GTGGTGGGCAAGTGCAGCAGGAAATGGAA--AGGCAGTGCGGCAATCACAAGGGGGAGTG
CGTAGTGTTGTGGGAAGCGGCAGTGTAATCCGCACAAAGAGGCGCGGGGCGCGCAACGTT
GGGAGGTCGTCGGCGGCAGGCGGGAGGCCGTGTTTTAGG-GGGGTTCAGGTGAGGCAAGG
CTGTGGGTTCACCGTAGGGGAGGTGGGTGAGGCGGCTAAGAGGGCTAAGGGTCGGCGGGT
AACGAAGCAGCAGAC
>fc746834-368e-4443-ad00-a143e4045796
---GTTAGTCATAGTAGCTTAGCTGAACTGGGCCGTGGGGGTCGTCATCATCTCCACCGG
AACCAGAAGTACCCAAAAGCAGCGTAGGAAGGTGTGGATCACCGCCGCCACGGNNNNNNN
NNNNNNTATCACCGCCGCCACCGTCTG-TCATCGAAGGCGGGCCCCGGTCACCTCCTTTG
TTTT---CAACCTCTTCCGTCAAATTTGGAGGGCCTCCATCATTTCCAGCAGAGTCGCTA
GGGTTATGAGGCAGCGGGTCATGTGGGCCATTGTCATCAGTGTTGTCAGGGTCCTGTGGG
CCATTGTCATCAGTGTTGTCAGGGTCCTGAGGCAG-------------------------
------------------------------------------------------------
---------------------------------CGGGTCATGTGGGCCATTGT-------
-----CATCAGTGTTGTCAGGGTCCTGTGGGCCATTGTCATCAGTGTTGTCAGGGTCCTG
TGGGCCATTGTCAGGACCACCTCC---AGGTGCGCCTAGGTT---TTGAGAGCAGAGTGG
GGGTCCGTCGCCGGCTC---------------CACTCACGAGCAGGT--GGTGTCTGCCC
------TCGTTGGAGTTAGAGTCAGATTGATTGCTAGAATCATCGGTAGCTTGTTGAGGG
TGCGGGAGGGAGTCATCGTGGTGGTGTTCATCACTGTGTCGTTGTCCATGGTAATACATC
CAGATTAAAATCGCCAGAAACAGGAGGAGCCAAAGGAGATCAACCAATAGAGTCCACCAG
TTTTGTTGTAGATAGAGAGCAATAATGAGCAGGAGGATGTCTAGGAAGAAGGCTAGGAAG
AAGGCCAAAAGCTGCCAGATGGTGG-CACCAAGTCGCCAGAGAATCTCCAAGAAGTAGAC
CCAGATACCTAAGACTGCGTTGAAAAAAAGAGTGTTAGGGTTGGAAAAGTGGGGATGTGG
TAAATAAGTCCTAGGGAATGTTAGATCTTACCAAGTAAGCACCCGAAGATGAACAGCACA
ATTCCAAGGTACAATGCCTGTCCGTGCAAATT-----------------CCAGAGAGCGA
TGAGCAGGAGGGTGACTGGGGAAAGAGGAGAAAGTGCGTTAGAGAAGGAAGAGTAAGGGA
AAGGGGGTG--TGGGGCAAAGGGTGTAATACTTACTCATCAGTAGGAGTAGACAAAGGGC
TCCAAGTGGACAGAGAAGGTCTCTTCTGAAGATAAAGATGATCAAAATGATAATCACAAG
CATGAG--------------AGCAAAGGCA--TAGAGGACAAGGAGGGCTCCTCCAGTCC
AGTTACTCATAATGATGTACAGCCAAAACAGTAGCGCCAAGAGCAGGAGAAGGAGAGCAA
GGCCTATGGAAGAGGA-GAGGGGGGGTCCTCGAGGGGGCCGTCGCGGGCCCGGTGGGCCC
CTCTCAAGGTCCAGGTCCATGCTCAGGGCAGTGTGTCAGGAGCCAGGCA---GTTGAG--
-----GAAAGAAGGGGGCAGAGTAGTGTGAGAG-GCTTATGTAGGGCGGCGACGTGAGAG
TTACGCGTGTTTCTGGGGATGTAGGCCCG-GGGGGATTTGCGGGGTCTGCCGGAGGCAGT
ACGGGTGCAGATTTCCCGAAAGCGGCGGTGTGTGTGTGCATGTAAGCGTAAAAAGGGGAA
GTAGGAAGCGTGTGTTAGTGTTAGAAAAGCGGGTCCCC-G-GGGGGCAAGCTGTGGGAAT
GTGGTGGGCAAGTGCAGCAGGAAATGGAA--AGGCAGTGCGGCAATCACAAGGGGGAGTG
CGTAGTGTTGTGGGAAGCGGCAGTGTAATCCGCACAAAGAGGCGCGGGGCGCGCAACGTT
GGGAGGTCGTCGGCGGCAGGCGGGAGGCCGTGTTTTAGG-GGGGTTCAGGTGAGGCAAGG
CTGTGGGTTCACCGTAGGGGAGGTGGGTGAGGCGGCTAAGAGGGCTAAGGGTCGGCGGGT
GACGAAGCAGCAGAC
>4d1245ff-3429-43bf-9dcb-3775cff816e3
---GTTAGTCATAGTAGCTTAGCTGAACTGGGCCGTGGGGGTCGTCATCATCTCCACCGG
AACCAGAAGTACCCAAAAGCAGTGTAGGAAGGTGTGGATCACCGCCGCCACGGCCGGAAT
CATGACTATGACCGCCGCCACCGTCTG-TCATCGAAGGCGGGCCCCGGTCACCTCCTTTG
TTTT---CAACCTCTTCCGTCAATTCTGGAGGGCCTTTATCATTTCCAGCAGAGTCGCTA
GGGTTATGAGGCAGCGGGTCATGTGGGCCATTGTCATCAGTGTTGTCAGGGCCCTGTGGG
CCATTGTCATCAGTGTTGTCAGGGCCCTGTGGCAGCGGGCCCTGTGGGCCATTGT-----
------------------------------------------------------------
-------------------CATCAGTGTT-GTCAGGGCCCTGTGG---------------
------------------------------GCCATTGTCATCAGTGTTGTCAGGGTCCTG
TGGGCCATTGTCAGGACCACCTCC---AGGTGCGCCTAGGTT---TTGAGAGCAGAGTGG
GGGTCCGTCGCCGGCTC---------------CAGTCACGAGCAGGT--GGTGTCTGCCC
------TCGTTGGAGTTAGAGTCAGATTCATGGCTAGAATCATCGGTAGCTTGTTGAGGG
TGCGGGAGGGAGTCATCGTGGTGGTGTTCATCACTGTGTCGTTGTCCATGGTAATACATC
CAGATTAAAATCGCCAGAAACAGGAGGAGCCAAAGGAGATCAACCAATAGAGTCCACCAG
TTTTGTTGTAAATAGAGAGCAATAATGAGCAGGATGATGTCTAGGAAGAAGGCTAGGAAG
AAGGCCAAAAGCTGCCAGATGGTGG-CACCAAGTCGCCAGAGAATCTCCAATAAGTAGAT
CCAGATACCTAAGACTGCGTTGAAAA-AAGAGTGTTAGGGTTGGAAAAGTGGGGGTGTGG
TAAATAATTCCTAGGGAATGTTAGATCTTACCAAGTAAGCACCCGAAGATGAACAGCACA
ATTCCAAGGTACAATGCCTGTCCGTGCAAATT-----------------CCAGAGAGCGA
TGAGCAGGAGGGTGACTGGGGAAAGAGGAGAAAGTGCGTTAGAGAAGGAAGAGTCAGGGA
AAGGGGGTG--TGGGGCAAAGGGTGTAATACTTACTCATCAGTAGGAGTAGACAAAGGGC
TCCAAGTGGACAGAGAAGGTCTCTTCTGAAGATAAAGATGATCAAAATTATAATTATAAG
CATGAG--------------AGCAAAGGAA--TAGAGGACAAGGAGGGCTCCTCCAGTCC
AGTCACTCATAACGATGTACAGCCAAAACAGTAGCGCCAAGAGGAGGAGAAGGAGAGCAA
GGCCTAGGGAAGAGGA-GAGGGGGGGTCCTCGAGGGGGCCGTCGCGGGCCCGGTGGGCCC
CTCTCAAGGTCGTGTTCCATCCTCAGGGCAGTGTGTCAGGAGCAAGGCA---GTTGAG--
-----GAAAGAAGGGGGCAGAGCAGTGTGAGAG-GCTTATGTAGGGCGGCTACGTCAGAG
TAACGCGTGTTTCTTGGGATGTAGGCCCG-GGGGGATTTGCGGGGTCTGCCGGAGGCAGT
ACGGGCACAGATTTCCCGAAAGCGGCGGTGTGTGTGTGCATGTAAGCGTAAAAAGGGGAA
GTAGAAAGCGTGTGTTTGTGTTAGAAAAGCGGGTCCCCG--GGGGGCAAGCTGTGGGAAT
GCGCTGGCCAAGTGCAACAGGAAATGGAA--AGGCAGTGCGGCAATCAGAAGGGGGAGTG
CGTAGTGTTGTGGGAAGCGGCAGTGTAATCCGCACAAAGAGGCGCGGGGCGCGCAACGTT
GGGAGGTCGTTGGCGGCAGGCGGGAGGCCGTGCTTTAGG-GGGGTTCAGGTGAGGCAAGG
CTGTGGGGTAACCGTAGGGGAGGCGGGTGAGGCGGCTAAGAGGGCTAAGGGTCGGCGGGT
GACGAAGCAGCAGAC
>5cbf8e72-470d-4ae6-929b-1ec02c4dad6a
---GTTAGTCATAGTAGCTTAGCTGAACTGGGCCGTGGGGGTCGTCATCATCTCCACCGG
AACCAGAAGTACCCAAAAGCAGTGTAGGAAGGTGTGGATCACCGCCGCCACGGCCGGAAT
CATGACTATGACCGCCGCCACCGTCTG-TCATCGAAGGCGGGCCCCGGTCACCTCCTTTG
TTTT---CAACCTCTTCCGTCAATTCTGGAGGGCCTTTATCATTTCCAGCAGAGTCGCTA
GGGTTATGAGGCAGCGGGTCATGTGGGCCATTGTCATCAGTGTTGTCAGGGCCCTGTGGG
CCATTGTCATCAGTGTTGTCAGGGTCATGAGGCAGCGGGTCCTGTGGGCCATTGT-----
------------------------------------------------------------
-------------------CATCAGTGTT-GTCAGGGTCCTGTGG---------------
------------------------------GCCATTGTCATCAGTGTTGTCAGGGTCCTG
TGGGCCATTGTCAGGACCACCTCC---AGGTGCGCCTAGGTT---TTGAGAGCAGAGTGG
GGGTCCGTCGCCGGCTC---------------CAGTCACGAGCAGGT--GGTGTCTGCCC
------TCGTTGGAGTTAGAGTCAGATTCATGGCTAGAATCATCGGTAGCTTGTTGAGGG
TGCGGGAGGGAGTCATCGTGGTGGTGTTCATCACTGTGTCGTTGTCCATGGTAATACATC
CAGATTAAAATCGCCAGAAACAGGAGGAGCCAAAGGAGATCAACCAATAGAGTCCACCAG
TTTTGTTGTAAATAGAGAGCAATAATGAGCAGGATGATGTCTAGGAAGAAGGCTAGGAAG
AAGGCCAAAAGCTGCCAGATGGTGG-CACCAAGTCGCCAGAGAATCTCCAATAAGTAGAT
CCAGATACCTAAGACTGCGTTGAAAA-AAGAGTGTTAGGGTTGGAAAAGTGGGGGTGTGG
TAAATAATTCCTAGGGAATGTTAGATCTTACCAAGTAAGCACCCGAAGATGAACAGCACA
ATTCCAAGGTACAATGCCTGTCCGTGCAAATT-----------------CCAGAGAGCGA
TGAGCAGGAGGGTGACTGGGGAAAGAGGAGAAAGTGCGTTAGAGAAGGAAGAGTCAGGGA
AAGGGGGTG--TGGGGCAAAGGGTGTAATACTTACTCATCAGTAGGAGTAGACAAAGGGC
TCCAAGTGGACAGAGAAGGTCTCTTCTGAAGATAAAGATGATCAAAATTATAATTATAAG
CATGAG--------------AGCAAAGGAA--TAGAGGACAAGGAGGGCTCCTCCAGTCC
AGTCACTCATAACGATGTACAGCCAAAACAGTAGCGCCAAGAGGAGGAGAAGGAGAGCAA
GGCCTAGGGAAGAGGA-GAGGGGGGGTCCTCGAGGGGGCCGTCGCGGGCCCGGTGGGCCC
CTCTCAAGGTCGTGTTCCATCCTCAGGGCAGTGTGTCAGGAGCAAGGCA---GTTGAG--
-----GAAAGAAGGGGGCAGAGCAGTGTGAGAG-GCTTATGTAGGGCGGCTACGTCAGAG
TAACGCGTGTTTCTTGGGATGTAGGCCCG-GGGGGATTAGCGGGGTCTGCCGGAGGCAGT
ACGGGCACAGATTTCCCGAAAGCGGCGGTGTGTGTGTGCATGTAAGCGTAAAAAGGGGAA
GTAGAAAGCGTGTGTCTGTGTTAGAAAAGCGGGTCCCCG--GGGGGCAAGCTGTGGGAAT
GCGCTGGCCAAGTGCAACAGGAAATGGAA--AGGCAGTGCGGCAATCAGAAGGGGGAGTG
CGTAGTGTTGTGGGAAGCGGCAGTGTAATCCGCACAAAGAGGCGCGGGGCGCGCAACGTT
GGGAGGTAGTTGGCGGCAGGCGGGAGGCCGTGCTTTAGG-GGGGTTCAGGTGAGGCAAGG
CTGTGGGGTAACCGTAGGGGAGGCGGGTGAGGCGGCTAAGAGGGCTAAGGGTCGGCGGGT
GACGAAGCAGCAGAC
>SRR9641813
---GTTAGTCATAGTAGCTTAGCTGAACTGGGCCGTGGGGGTCGTCATCATCTCCACCGG
AACCAGAAGTACCCAAAAGCAGCGTAGGAAGGTGTGGATCACCGCCGCCANNNNNNNNNN
NNNNNNNATCACCGCCGCCACCGTCTG-TCATCGAAGGCGGGCCCCGGTCACCTCCTTTG
TTTT---CAACCTCTTCCGTCAAATTTGGAGGGCCTCCATCATTTCCAGCAGAGTCGCTA
GGGTTATGAGGCAGCGGGTCATGTGGGCCATTGTCATCAGTGTTGTCAGGGTCCTGTGGG
CCATTGTCATCAGTGTTGTCAGGGTCCTGAGGCAG-------------------------
------------------------------------------------------------
---------------------------------CGGGTCATGTGGGCCATTGT-------
-----CATCAGTGTTGTCAGGGTCCTGTGGGCCATTGTCATCAGTGTTGTCAGGGTCCTG
TGGGCCATTGTCAGGACCACCTCC---AGGTGCGCCTAGGTT---TTGAGAGCAGAGTGG
GGGTCCGTCGCCGGCTC---------------CACTCACGAGCAGGT--GGTGTCTGCCC
------TCGTTGGAGTTAGAGTCAGATTGATTGCTAGAATCATCGGTAGCTTGTTGAGGG
TGCGGGAGGGAGTCATCGTGGTGGTGTTCATCACTGTGTCGTTGTCCATGGTAATACATC
CAGATTAAAATCGCCAGAAACAGGAGGAGCCAAAGGAGATCAACCAATAGAGTCCACCAG
TTTTGTTGTAGATAGAGAGCAATAATGAGCAGGAGGATGTCTAGGAAGAAGGCTAGGAAG
[truncated: 1,005,539 more chars]
