# Supplementary material for: Epstein-Barr Virus in Burkitt Lymphoma in Africa Reveals a Limited Set of Whole Genome and LMP-1 Sequence Patterns: Analysis of Archival Datasets and Field Samples From Uganda, Tanzania, and Kenya
Source: Front Oncol. 2022 Mar 7;12:812224. doi: 10.3389/fonc.2022.812224 (PMC8948429; doi:10.3389/fonc.2022.812224)
Supplement: Supplementary file 5 [file DataSheet_3.zip › ebna1_wo_repeats_aligned_705_acc_titled.fa]

>NC_7605
AGGGGG-GGAAGTCGTGAAAGAGCCAGGGGGAGAGGTCGTGGACGTGGAGA---AAAGAG
GCCCAGGAGTCCCAGTAGTCAGTCATC---ATCAT-------------------------
--------------------CCGGGTCTCCACCGCGCAGGCCCCCTCCAGGTAGAAGGCC
ATTTTTCCACCCTGTAGGGGAAGCCGATTATTTTGAATACCACCAAG---------AA--
GGTGGCCCAGATGGTGAGCCTGACGTGCCCCCG---------------------------
----GGAGCGATAGAGCAGGGCCCCGCAGATGACCCAGGAGAAGGCCC-AAGCACTGGAC
CCCGGGGTCAGGGTGATGGAGGCAGGCGCAAAAAAGGAGGGTGGTTTGGAAAGCATCGTG
GTCAAGGAGGTTCCAACCCGA-----------AATTTGAGAACATTGCAGAAGGTTTAAG
AGCTCTCCTG--GCTAGGAGTCACGTAGAAAGGAC------TACCGACGAAGGAACTTGG
G--TCGCCGGTGTGTTCGTATATGGAGGTAGTAAGA----CCTCCCTT---TACAACCTA
AGGCGAGGAACTGCCCTTGCTATTCCACAATGTCGTCTTACACCATTGAGTCGTCTCCCC
TTTGGA----ATGGCCCCTGGACCCGGCC-CACAACCTGGCCCGCTAAGGGAGTCCATTG
TCTGTTATTTCATGGTCTTTTTACAAACTCATATATTTGCTGAGGTTTTGAAGGATGCGA
TTAAGGACCTTGTTATGACAAAGCCCGCTCCTACCTGCAATATCAGGGTGACTGTGTGCA
GCTTTGACGATGGAGTAGATTTGCCTCCCTGGTTTCCACCTATGGTGGAAGGGGCTGCCG
CGGAGGGTGATGACGGAGATGACGGAGATGAAGGAGGTGATGGAGATGAGGGTGAGGAAG
GGCAGGAGTGA----------------------------------------
>V01555
AGGGGG-GGAAGTCGTGAAAGAGCCAGGGGGAGAGGTCGTGGACGTGGAGA---AAAGAG
GCCCAGGAGTCCCAGTAGTCAGTCATC---ATCAT-------------------------
--------------------CCGGGTCTCCACCGCGCAGGCCCCCTCCAGGTAGAAGGCC
ATTTTTCCACCCTGTAGGGGAAGCCGATTATTTTGAATACCACCAAG---------AA--
GGTGGCCCAGATGGTGAGCCTGACGTGCCCCCG---------------------------
----GGAGCGATAGAGCAGGGCCCCGCAGATGACCCAGGAGAAGGCCC-AAGCACTGGAC
CCCGGGGTCAGGGTGATGGAGGCAGGCGCAAAAAAGGAGGGTGGTTTGGAAAGCATCGTG
GTCAAGGAGGTTCCAACCCGA-----------AATTTGAGAACATTGCAGAAGGTTTAAG
AGCTCTCCTG--GCTAGGAGTCACGTAGAAAGGAC------TACCGACGAAGGAACTTGG
G--TCGCCGGTGTGTTCGTATATGGAGGTAGTAAGA----CCTCCCTT---TACAACCTA
AGGCGAGGAACTGCCCTTGCTATTCCACAATGTCGTCTTACACCATTGAGTCGTCTCCCC
TTTGGA----ATGGCCCCTGGACCCGGCC-CACAACCTGGCCCGCTAAGGGAGTCCATTG
TCTGTTATTTCATGGTCTTTTTACAAACTCATATATTTGCTGAGGTTTTGAAGGATGCGA
TTAAGGACCTTGTTATGACAAAGCCCGCTCCTACCTGCAATATCAGGGTGACTGTGTGCA
GCTTTGACGATGGAGTAGATTTGCCTCCCTGGTTTCCACCTATGGTGGAAGGGGCTGCCG
CGGAGGGTGATGACGGAGATGACGGAGATGAAGGAGGTGATGGAGATGAGGGTGAGGAAG
GGCAGGAGTGA----------------------------------------
>AJ507799
AGGGGG-GGAAGTCGTGAAAGAGCCAGGGGGAGAGGTCGTGGACGTGGAGA---AAAGAG
GCCCAGGAGTCCCAGTAGTCAGTCATC---ATCAT-------------------------
--------------------CCGGGTCTCCACCGCGCAGGCCCCCTCCAGGTAGAAGGCC
ATTTTTCCACCCTGTAGGGGAAGCCGATTATTTTGAATACCACCAAG---------AA--
GGTGGCCCAGATGGTGAGCCTGACGTGCCCCCG---------------------------
----GGAGCGATAGAGCAGGGCCCCGCAGATGACCCAGGAGAAGGCCC-AAGCACTGGAC
CCCGGGGTCAGGGTGATGGAGGCAGGCGCAAAAAAGGAGGGTGGTTTGGAAAGCATCGTG
GTCAAGGAGGTTCCAACCCGA-----------AATTTGAGAACATTGCAGAAGGTTTAAG
AGCTCTCCTG--GCTAGGAGTCACGTAGAAAGGAC------TACCGACGAAGGAACTTGG
G--TCGCCGGTGTGTTCGTATATGGAGGTAGTAAGA----CCTCCCTT---TACAACCTA
AGGCGAGGAACTGCCCTTGCTATTCCACAATGTCGTCTTACACCATTGAGTCGTCTCCCC
TTTGGA----ATGGCCCCTGGACCCGGCC-CACAACCTGGCCCGCTAAGGGAGTCCATTG
TCTGTTATTTCATGGTCTTTTTACAAACTCATATATTTGCTGAGGTTTTGAAGGATGCGA
TTAAGGACCTTGTTATGACAAAGCCCGCTCCTACCTGCAATATCAGGGTGACTGTGTGCA
GCTTTGACGATGGAGTAGATTTGCCTCCCTGGTTTCCACCTATGGTGGAAGGGGCTGCCG
CGGAGGGTGATGACGGAGATGACGGAGATGAAGGAGGTGATGGAGATGAGGGTGAGGAAG
GGCAGGAGTGA----------------------------------------
>NC_9334
AGGGGG-GGAAGTCGTGAAAGAGCCAGGGGGAGAGGTCGTGGACGTGGTGA---AAAGAG
GCCCAGGAGTCCCAGTAGTCAGTCATC---ATCAT-------------------------
--------------------CCGGGTCTCCACCGCGCAGGCCCCCTCCAGGTAGAAGGCC
ATTTTTCCACCCTGTAGCGGAAGCCGATTATTTTGAATACCACCAAG---------AA--
GGTGGCCCAGATGGTGAGCCTGACATGCCCCCG---------------------------
----GGAGCGATAGAGCAGGGCCCCGCAGATGACCCAGGAGAAGGCCC-AAGCACTGGAC
CCCGGGGTCAGGGTGATGGAGGCAGGCGCAAAAAAGGAGGGTGGTATGGAAAGCATCGTG
GTGAAGGAGGTTCCAGCCAGA-----------AATTTGAGAACATTGCAGAAGGTTTAAG
ACTTCTCCTG--GCTAGGTGTCACGTAGAAAGGAC------TACCGAGGATGGAAATTGG
G--TCGCCGGTGTGTTCGTATATGGAGGTAGTAAGA----CCTCCCTT---TACAACCTC
AGGCGAGGAATTGGCCTTGCTATTCCACAATGTCGTCTTACACCATTGAGTCGTCTCCCC
TTTGGA----ATGGCCCCTGGACCCGGCC-CACAACCTGGCCCACTAAGGGAGTCCATTG
TCTGTTATTTCATTGTCTTTTTACAAACTCATATATTTGCTGAGGGTTTGAAGGATGCGA
TTAAGGACCTTGTTTTGCCAAAGCCCGCTCCTACCTGCAATATCAAGGTGACTGTGTGCA
GCTTTGACGATGGAGTAGATTTGCCTCCCTGGTTTCCACCTATGGTGGAAGGGGCTGCCG
CGGAGGGTGATGACGGAGATGACGGAGATGAAGGAGGTGATGGAGATGAGGGTGAGGAAG
GGCAGGAGTGA-------------------------------
>KP968257
CGGGGGGGGAAGTCGTGAAAGGCCCAGGGGGAGAGGACGTGGACGTGGAGA---AAAGAG
GCCCAGGAGTCCCAGTAGTCAGTCATC---ATCAT-------------------------
--------------------CCGGGTCTCCACCGCGCAGGCCCCCTCCAGGTAGAAGGCC
ATTTTTCCACCCTGTAGGGGAAGCCGATTATTTTGAATACCACCAAG---------AA--
GGTGGCCCAGATGGTGAGCCTGACGTGCCCCCG---------------------------
----GGAGCGATAGAGCAGGGCCCCGCAGATGACCCAGGAGAAGGCCC-AAGCACTGGAC
CCCGGGGTCAGGGTGATGGAGGCAGGCGCAAAAAAGGAGGGTGGTTTGGAAAGCATCGTG
GTGAAGGAGGTTCCAGCCAGA-----------AATTTGAGAACATTGCAGAAGGTTTAAG
ACTTCTCCTG--GCTAGGTGTCACGTAGAAAGGAC------TACCGAGGATGGAAATTGG
G--TCGCCGGTGTGTTCGTATATGGAGGTAGTAAGA----CCTCCCTT---TACAACCTC
AGGCGAGGAATTGGCCTTGCTATTCCACAATGTCGTCTTACACCATTGAGTCGTCTCCCC
TTTGGA----ATGGCCCCTGGACCCGGCC-CACAACCTGGCCCACTAAGGGAGTCCATTG
TCTGTTATTTCATTGTCTTTTTACAAACTCATATATTTGCTGAGGGTTTGAAGGATGCGA
TTAAGGACCTTGTTATGCCAAAGCCCCCTCCTACCTGCAATATCAAGGTGACTGTGTGCA
GCTTTGACGATGGAGTAGATTTGCCTCCCTGGTTTCCACCTATGGTGGAAGGGGCTGCCG
CGGAGGGTGATGACGGAGATGACGGAGATGAAGGAGGTGATGGAGATGAGGGTGAGGAAG
GGCAGGAGTGA----------------------------------------
>KP968258
AGGGGG-GGAAGTCGTGAAAGAGCCAGGGGGAGAGGTCGCGGACGTGGTGA---AAAGAG
GCCCAGGAGTCCCAGTAGTCAGTCATC---ATCAT-------------------------
--------------------CCGGGTCTCCACCGCGCAGGCCCCCTCCAGGTAGAAGGCC
ATTTTTCCACCCTGTAGGGGAAGCCGATTATTTTGAATACCACCAAG---------AA--
GGTGGCCCAGATGGTGAGCCTGACATGCCCCCG---------------------------
----GGAGCGATAGAGCAGGGCCCCGCAGATGACCCAGGAGAAGGCCC-AAGCACTGGAC
CCCGGGGTCAGGGTGATGGAGGCAGGCGCAAAAAAGGAGGGTGGTTTGGAAAGCATCGTG
GTGAAGGAGGTTCCAACCAGA-----------AATTTGAGAACATTGCAGAAGGTTTAAG
ACTTCTCCTG--GCTAGGTGTCACGTAGAAAGGAC------TACCGAGGATGGAAATTGG
G--TCGCCGGTGTGTTCGTATATGGAGGTAGTAAGA----CCTCCCTT---TACAACCTC
AGGCGAGGAATTGGCCTTGCTATTCCACAATGTCGTCTTACACCATTGAGTCGTCTCCCC
TTTGGA----ATGGCCCCTGGACCCGGCC-CACAACCTGGCCCACTAAGGGAGTCCATTG
TCTGTTATTTCATTGTCTTTTTACAAACTCATATATTTGCTGAGGGTTTGAAGGATGCGA
TTAAGGACCTTGTTATGCCAAAGCCCGCTCCTACCTGCAATATCAGGGTGACTGTGTGCA
GCTTTGACGATGGAGTAGATTTGCCTCCCTGGTTTCCACCTATGGTGGAAGGGGCTGCCG
CGGAGGGTGATGACGGAGATGACGGAGATGAAGGAGGTGATGGAGATGAGGGTGAGGAAG
GGCAGGAGTGA-------------------------------
>KP968259
AGGGGG-GGAAGTCGTGAAAGAGCCAGGGGGAGAGGTCGTGGACGTGGAGA---AAAGAG
GCCCAGGAGTCCCAGTAGTCAGTCATC---ATCAT-------------------------
--------------------CCGGGTCTCCACCGCGCAGGCCCCCTCCAGGTAGAAGGCC
ATTTTTCCACCCTGTAGGGGAAGCCGATTATTTTGAATACCACCAAG---------AA--
GGTGGCCCAGATGGTGAGCCTGACGTGCCCCCG---------------------------
----GGAGCGATAGAGCAGGGCCCCGCAGATGACCCAGGAGAAGGCCC-AAGCACTGGAC
CCCGGGGTCAGGGTGATGGAGGCAGGCGCAAAAAAGGAGGGTGGTTTGGAAAGCATCGTG
GTGAAGGAGGTTCCAGCCAGA-----------AATTTGAGAACATTGCAGAAGGTTTAAG
ACTTCTCCTG--GCTAGGTGTCACGTAGAAAGGAC------TACCGAGGATGGAAATTGG
G--TCGCCGGTGTGTTCGTATATGGAGGTAGTAAGA----CCTCCCTT---TACAACCTC
AGGCGAGGAATTGGCCTTGCTATTCCACAATGTCGTCTTACACCATTGAGTCGTCTCCCC
TTTGGA----ATGGCCCCTGGACCCGGCC-CACAACCTGGCCCACTAAGGGAGTCCATTG
TCTGTTATTTCATTGTCTTTTTACAAACTCATATATTTGCTGAGGGTTTGAAGGATGCGA
TTAAGGACCTTGTTTTGCCAAAGCCCGCTCCTACCTGCAATATCAAGGTGACTGTGTGCA
GCTTTGACGATGGAGTAGATTTGCCTCCCTGGTTTCCACCTATGGTGGAAGGGGCTGCCG
CGGAGGGTGATGACGGAGATGACGGAGATGAAGGAGGTGATGGAGATGAGGGTGAGGAAG
GGCAGGAGTGA-------------------------------
>KP968260
AGGG-GGAGGAGTCGTGAAAGAGCCAGGGGGAGAGGTCGTGGACGTGGTGA---AAAGAG
GCCCAGGAGTCCCAGTAGTCAGTCATC---ATCAT-------------------------
--------------------CCGGGTCTCCACCGCGCAGGCCCCCTCCAGGTAGAAGGCC
ATTTTTCCACCCTGTAGGGGATGCCGATTATTTTGAATACCTCCAAG---------AA--
GGTGGCCCAGATGGTGAGCCTGACGTGCCCCCG---------------------------
----GGAGCGATAGAGCAGGGCCCCACAGATGACCCAGGAGAAGGCCC-AAGCACTGGAC
CCCGGGGTCAGGGTGATGGAGGCAGGCGCAAAAAAGGAGGGTGGTTTGGAAAGCATCGTG
GTCAAGGAGGTTCCAACCCGA-----------AATTTGAGAACATTGCAGAAGGTTTAAG
AGTTCTCCTG--GCTAGGAGTCACGTAGAAAGGAC------TACCGAGGAAGGAAATTGG
G--TCGCCGGTGTGTTCGTATATGGAGGTAGTAAGA----CCTCCCTT---TACAACCTC
AGGCGAGGAATTGCCCTTGCTGTTCCACAATGTCGTATTACACCATTGAGTCGTCTCCCC
TTTGGA----ATGGCCCCTGGACCCGGCC-CACAACCTGGCCCACTAAGGGAGTCCATTG
TCTGTTATTTCATGGTCTTTTTACAAACTCATATATTTGCTGAGGTTTTGAAGGATGCGA
TTAAGGACCTTGTTATGACAAAGCCCGCTCCTACCTGCAATATCAAGGTGACTGTGTGCA
GCTTTGACGATGGAGTAGATTTGCCTCCCTGGTTTCCACCTATGGTGGAAGGGGCTGCCG
CGGAGGGTGATGACGGAGATGACGGAGATGAAGGAGGTGATGGAGATGAGGGTGAGGAAG
GGCAGGAGTGA----------------------------------------
>KP968261
AGGGGG-GGAAGTCGTGAAAGAGCCAGGGGGAGAGGTCGCGGACGTGGTGA---AAAGAG
GCCCAGGAGTCCCAGTAGTCAGTCATC---ATCAT-------------------------
--------------------CCGGGTCTCCACCGCGCAGGCCCCCTCCAGGTAGAAGGCC
ATTTTTCCACCCTGTAGGGGAAGCCGATTATTTTGAATACCACCAAG---------AA--
GGTGGCCCAGATGGTGAGCCTGACATGCCCCCG---------------------------
----GGAGCGATAGAGCAGGGCCCCGCAGATGACCCAGGAGAAGGCCC-AAGCACTGGAC
CCCGGGGTCAGGGTGATGGAGGCAGGCGCAAAAAAGGAGGGTGGTTTGGAAAGCGTCGTG
GTGAAGGAGGTTCCAACCAGA-----------AATTTGAGAACATTGCAGAAGGTTTAAG
ACTTCTCCTG--GCTAGGTGTCACGTAGAAAGGAC------TACCGAGGATGGAAATTGG
G--TCGCCGGTGTGTTCGTATATGGAGGTAGTAAGA----CCTCCCTT---TACAACCTC
AGGCGAGGAATTGGCCTTGCTATTCCACAATGTCGTCTTACACCATTGAGTCGTCTCCCC
TTTGGA----ATGGCCCCTGGACCCGGCC-CACAACCTGGCCCACTAAGGGAGTCCATTG
TCTGTTATTTCATTGTCTTTTTACAAACTCATATATTTGCTGAGGGTTTGAAGGATGCGA
TTAAGGACCTTGTTTTGCCAAAGCCCGCTCCTACCTGCAATATCAGGGTGACTGTGTGCA
GCTTTGACGATGGAGTAGATTTGCCTCCCTGGTTTCCACCTATGGTGGAAGGGGCTGCCG
CGGAGGGTGATGACGGAGATGACGGAGATGAAGGAGGTGATGGAGATGAGGGTGAGGAAG
GGCAGGAGTGA-------------------------------
>KP968262
AGGGGG-GGAAGTCGTGAAAGAGCCAGGGGGAGAGGTCGTGGACGTGGAGA---AAAGAG
GCCCAGGAGTCCCAGTAGTCAGTCATC---ATCAT-------------------------
--------------------CCGGGTCTCCACCGCGCAGGCCCCCTCCAGGTAGAAGGCC
ATTTTTCCACCCTGTAGGGGAAGCCGATTATTTTGAATACCACCAAG---------AA--
GGTGGCCCAGATGGTGAGCCTGACGTGCCCCCG---------------------------
----GGAGCGATAGAGCAGGGCCCCGCAGATGACCCAGGAGAAGGCCC-AAGCACTGGAC
CCCGGGGTCAGGGTGATGGAGGCAGGCGCAAAAAAGGAGGGTGGTTTGGAAAGCATCGTG
GTGAAGGAGGTTCCAGCCAGA-----------AATTTGAGAACATTGCAGAAGGTTTAAG
ACTTCTCCTG--GCTAGGTGTCACGTAGAAAGGAC------TACCGAGGATGGAAATTGG
G--TCGCCGGTGTGTTCGTATATGGAGGTAGTAAGA----CCTCCCTT---TACAACCTC
AGGCGAGGAATTGGCCTTGCTATTCCACAATGTCGTCTTACACCATTGAGTCGTCTCCCC
TTTGGA----ATGGCCCCTGGACCCGGCC-CACAACCTGGCCCACTAAGGGAGTCCATTG
TCTGTTATTTCATTGTCTTTTTACAAACTCATATATTTGCTGAGGGTTTGAAGGATGCGA
TTAAGGACCTTGTTCTGCCAAAGCCCGCTCCTACCTGCAATATCAAGGTGACTGTGTGCA
GCTTTGACGATGGAGTAGATTTGCCTCCCTGGTTTCCACCTATGGTGGAAGGGGCTGCCG
CGGAGGGTGATGACGGAGATGACGGAGATGAAGGAGGTGATGGAGATGAGGGTGAGGAAG
GGCAGGAGTGA-------------------------------
>KP968263
AGGGGG-GGAAGTCGTGAAAGAGCCAGGGGGAGAGGTCGTGGACGTGGAGA---AAAGAG
GCCCAGGAGTCCCAGTAGTCAGTCATC---ATCAT-------------------------
--------------------CCGGGTCTCCACCGCGCAGGCCCCCTCCAGGTAGAAGGCC
ATTTTTCCACCCTGTAGGGGAAGCCGATTATTTTGAATACCACCAAG---------AA--
GGTGGCCCAGATGGTGAGCCTGACGTGCCCCCG---------------------------
----GGAGCGATAGAGCAGGGCCCCGCAGATGACCCAGGAGAAGGCCC-AAGCACTGGAC
CCCGGGGTCAGGGTGATGGAGGCAGGCGCAAAAAAGGAGGGTGGTTTGGAAAGCATCGTG
GTGAAGGAGGTTCCAGCCAGA-----------AATTTGAGAACATTGCAGAAGGTTTAAG
ACTTCTCCTG--GCTAGGTGTCACGTAGAAAGGAC------TACCGAGGATGGAAATTGG
G--TCGCCGGTGTGTTCGTATATGGAGGTAGTAAGA----CCTCCCTT---TACAACCTC
AGGCGAGGAATTGGCCTTGCTATTCCACAATGTCGTCTTACACCATTGAGTCGTCTCCCC
TTTGGA----ATGGCCCCTGGACCCGGCC-CACAACCTGGCCCACTAAGGGAGTCCATTG
TCTGTTATTTCATTGTCTTTTTACAAACTCATATATTTGCTGAGGGTTTGAAGGATGCGA
TTAAGGACCTTGTTCTGCCAAAGCCCGCTCCTACCTGCAATATCAAGGTGACTGTGTGCA
GCTTTGACGATGGAGTAGATTTGCCTCCCTGGTTTCCACCTATGGTGGAAGGGGCTGCCG
CGGAGGGTGATGACGGAGATGACGGAGATGAAGGAGGTGATGGAGATGAGGGTGAGGAAG
GGCAGGAGTGA-------------------------------
>KP968264
AGGGGG-GGAAGTCGTGAAAGAGCCAGGGGGAGAGGTCGCGGACGTGGTGA---AAAGAG
GCCCAGGAGTCCCAGTAGTCAGTCATC---ATCAT-------------------------
--------------------CCGGGTCTCCACCGCGCAGGCCCCCTCCAGGTAGAAGGCC
ATTTTTCCACCCTGTAGGGGAAGCCGATTATTTTGAATACCACCAAG---------AA--
GGTGGCCCAGATGGTGAGCCTGACATGCCCCCG---------------------------
----GGAGCGATAGAGCAGGGCCCCGCAGATGACCCAGGAGAAGGCCC-AAGCACTGGAC
CCCGGGGTCAGGGTGATGGAGGCAGGCGCAAAAAAGGAGGGTGGTTTGGAAAGCGTCGTG
GTGAAGGAGGTTCCAACCAGA-----------AATTTGAGAACATTGCAGAAGGTTTAAG
ACTTCTCCTG--GCTAGGTGTCACGTAGAAAGGAC------TACCGAGGATGGAAATTGG
G--TCGCCGGTGTGTTCGTATATGGAGGTAGTAAGA----CCTCCCTT---TACAACCTC
AGGCGAGGAATTGGCCTTGCTATTCCACAATGTCGTCTTACACCATTGAGTCGTCTCCCC
TTTGGA----ATGGCCCCTGGACCCGGCC-CACAACCTGGCCCACTAAGGGAGTCCATTG
TCTGTTATTTCATTGTCTTTTTACAAACTCATATATTTGCTGAGGGTTTGAAGGATGCGA
TTAAGGACCTTGTTTTGCCAAAGCCCGCTCCTACCTGCAATATCAGGGTGACTGTGTGCA
GCTTTGACGATGGAGTAGATTTGCCTCCCTGGTTTCCACCTATGGTGGAAGGGGCTGCCG
CGGAGGGTGATGACGGAGATGACGGAGATGAAGGAGGTGATGGAGATGAGGGTGAGGAAG
GGCAGGAGTGA-------------------------------
>KR063342
AGGGGG-GGAAGTCGTGAAAGAGCCAGGGGGAGAGGTCGCGGACGTGGTGA---AAAGAG
GCCCAGGAGTCCCAGTAGTCAGTCATC---ATCAT-------------------------
--------------------CCGGGTCTCCACCGCGCAGGCCCCCTCCAGGTAGAAGGCC
ATTTTTCCACCCTGTAGGGGAAGCCGATTATTTTGAATACCACCAAG---------AA--
GGTGGCCCAGATGGTGAGCCTGACATGCCCCCG---------------------------
----GGAGCGATAGAGCAGGGCCCCGCAGATGACCCAGGAGAAGGCCC-AAGCACTGGAC
CCCGGGGTCAGGGTGATGGAGGCAGGCGCAAAAAAGGAGGGTGGTTTGGAAAGCGTCGTG
GTGAAGGAGGTTCCAACCAGA-----------AATTTGAGAACATTGCAGAAGGTTTAAG
ACTTCTCCTG--GCTAGGTGTCACGTAGAAAGGAC------TACCGAGGATGGAAATTGG
G--TCGCCGGTGTGTTCGTATATGGAGGTAGTAAGA----CCTCCCTT---TACAACCTC
AGGCGAGGAATTGGCCTTGCTATTCCACAATGTCGTCTTACACCATTGAGTCGTCTCCCC
TTTGGA----ATGGCCCCTGGACCCGGCC-CACAACCTGGCCCACTAAGGGAGTCCATTG
TCTGTTATTTCATTGTCTTTTTACAAACTCATATATTTGCTGAGGGTTTGAAGGATGCGA
TTAAGGACCTTGTTTTGCCAAAGCCCGCTCCTACCTGCAATATCAGGGTGACTGTGTGCA
GCTTTGACGATGGAGTAGATTTGCCTCCCTGGTTTCCACCTATGGTGGAAGGGGCTGCCG
CGGAGGGTGATGACGGAGATGACGGAGATGAAGGAGGTGATGGAGATGAGGGTGAGGAAG
GGCAGGAGTGA-------------------------------
>KR063343
AGGGGG-GGAAGTCGTGAAAGAGCCAGGGGGAGAGGTCGTGGACGTGGAGA---AAAGAG
GCCCAGGAGTCCCAGTAGTCAGTCATC---ATCAT-------------------------
--------------------CCGGGTCTCCACCGCGCAGGCCCCCTCCAGGTAGAAGGCC
ATTTTTCCACCCTGTAGGGGAAGCCGATTATTTTGAATACCACCAAG---------AA--
GGTGGCCCAGATGGTGAGCCTGACGTGCCCCCG---------------------------
----GGAGCGATAGAGCAGGGCCCCGCAGATGACCCAGGAGAAGGCCC-AAGCACTGGAC
CCCGGGGTCAGGGTGATGGAGGCAGGCGCAAAAAAGGAGGGTGGTTTGGAAAGCATCGTG
GTGAAGGAGGTTCCAGCCAGA-----------AATTTGAGAACATTGCAGAAGGTTTAAG
ACTTCTCCTG--GCTAGGTGTCACGTAGAAAGGAC------TACCGAGGATGGAAATTGG
G--TCGCCGGTGTGTTCGTATATGGAGGTAGTAAGA----CCTCCCTT---TACAACCTC
AGGCGAGGAATTGGCCTTGCTATTCCACAATGTCGTCTTACACCATTGAGTCGTCTCCCC
TTTGGA----ATGGCCCCTGGACCCGGCC-CACAACCTGGCCCACTAAGGGAGTCCATTG
TCTGTTATTTCATTGTCTTTTTACAAACTCATATATTTGCTGAGGGTTTGAAGGATGCGA
TTAAGGACCTTGTTATGCCAAAGCCCCCTCCTACCTGCAATATCAAGGTGACTGTGTGCA
GCTTTGACGATGGAGTAGATTTGCCTCCCTGGTTTCCACCTATGGTGGAAGGGGCTGCCG
CGGAGGGTGATGACGGAGATGACGGAGATGAAGGAGGTGATGGAGATGAGGGTGAGGAAG
GGCAGGAGTGA-------------------------------
>KR063344
AGGGGG-GGAAGTCGTGAAAGAGCCAGGGGGAGAGGTCGCGGACGTGGTGA---AAAGAG
GCCCAGGAGTCCCAGTAGTCAGTCATCATCATCAT-------------------------
--------------------CCGGGTCTCCACCGCGCAGGCCCCCTCCAGGTAGAAGGCC
ATTTTTCCACCCTGTAGGGGAAGCCGATTATTTTGAATACCACCAAG---------AA--
GGTGGCCCAGATGGTGAGCCTGACATGCCCCCG---------------------------
----GGAGCGATAGAGCAGGGCCCCGCAGATGACCCAGGAGAAGGCCC-AAGCACTGGAC
CCCGGGGTCAGGGTGATGGAGGCAGGCGCAAAAAAGGAGGGTGGTTTGGAAAGCGTCGTG
GTGAAGGAGGTTCCAACCAGA-----------AATTTGAGAACATTGCAGAAGGTTTAAG
ACTTCTCCTG--GCTAGGTGTCACGTAGAAAGGAC------TACCGAGGATGGAAATTGG
G--TCGCCGGTGTGTTCGTATATGGAGGTAGTAAGA----CCTCCCTT---TACAACCTC
AGGCGAGGAATTGGCCTTGCTATTCCACAATGTCGTCTTACACCATTGAGTCGTCTCCCC
TTTGGA----ATGGCCCCTGGACCCGGCC-CACAACCTGGCCCACTAAGGGAGTCCATTG
TCTGTTATTTCATTGTCTTTTTACAAACTCATATATTTGCTGAGGGTTTGAAGGATGCGA
TTAAGGACCTTGTTATGCCAAGGCCCGCTCCTACCTGCAATATCAGGGTGACTGTGTGCA
GCTTTGACGATGGAGTAGATTTGCCTCCCTGGTTTCCACCTATGGTGGAAGGGGCTGCCG
CGGAGGGTGATGACGGAGATGACGGAGATGAAGGAGGTGATGGAGATGAGGGTGAGGAAG
GGCAGGAGTGA-------------------------------
>KR063345
AGGGGG-GGAAGTCGTGAAAGAGCCAGGGGGAGAGGTCGTGGACGTGGTGA---AAAGAG
GCCCAGGAGTCCCAGTAGTCAGTCATC---ATCAT-------------------------
--------------------CCGGGTCTCCACCGCGCAGGCCCCCTCCAGGTAGAAGGCC
ATTTTTCCACCCTGTAGGGGAAGCCGATTATTTTGAATACCACCAAG---------AA--
GGTGGCCCAGATGGTGAGCCTGACATGCCCCCG---------------------------
----GGAGCGATAGAGCAGGGCCCCGCAGATGACCCAGGAGAAGGCCC-AAGCACTGGAC
CCCGGGGTCAGGGTGATGGAGGCAGGCGCAAAAAAGGAGGGTGGTTTGGAAAGCATCGTG
GTCAAGGAGGTTCCAACCAGA-----------AATTTGAGAACATTGCAGAAGGTTTAAG
AACTCTCCTG--GCTAGGTGTCACGTAGAAAGGAC------TACCGATGAAGGAACTTGG
G--TCGCCGGTGTGTTCGTATATGGAGGTAGTAAGA----CCTCCCTT---TACAACCTC
AGGCGAGGAATTGCCCTTGCTATTCCACAATGTCGTCTTACACCATTGAGTCGTCTCCCC
TTTGGA----ATGGCCCCTGGACCCGGCC-CACAACCTGGCCCACTAAGGGAGTCCATTG
TCTGTTATTTCATTGTCTTTTTACAAACTCATATATTTGCTGAGGGTTTGAAGGATGCGA
TTAAGGACCTTGTTATGCCAAAGCCCCCTCCTACCTGCAATATCAAGGCGACTGTGTGCA
GCTTTGACGATGGAGTAGATTTGCCTCCCTGGTTTCCACCTATGGTGGAAGGGGCTGCCG
CGGAGGGTGATGACGGAGATGACGGAGATGACGGAGATGAAGGAGGTGATGGAGATGAGG
GTGAGGAAGGGCAGGAGTGA-------------------------------
>KT001102
AGGGGG-GGAAGTCGTGAAAGAGCCAGGGGGAGAGGTCGTGGACGTGGAGA---AAAGAG
GCCCAGGAGTCCCAGTAGTCAGTCATC---ATCAT-------------------------
--------------------CCGGGTCTCCACCGCGCAGGCCCCCTCCAGGTAGAAGGCC
ATTTTTCCACCCTGTAGGGGAAGCCGATTATTTTGAATACCACCAAG---------AA--
GGTGGCCCAGATGGTGAGCCTGACGTGCCCCCG---------------------------
----GGAGCGATAGAGCAGGGCCCCGCAGATGACCCAGGAGAAGGCCC-AAGCACTGGAC
CCCGGGGTCAGGGTGATGGAGGCAGGCGCAAAAAAGGAGGGTGGTTTGGAAAGCATCGTG
GTGAAGGAGGTTCCAGCCAGA-----------AATTTGAGAACATTGCAGAAGGTTTAAG
ACTTCTCCTG--GCTAGGTGTCACGTAGAAAGGAC------TACCGAGGATGGAAATTGG
G--TCGCCGGTGTGTTCGTATATGGAGGTAGTAAGA----CCTCCCTT---TACAACCTC
AGGCGAGGAATTGGCCTTGCTATTCCACAATGTCGTCTTACACCATTGAGTCGTCTCCCC
TTTGGA----ATGGCCCCTGGACCCGGCC-CACAACCTGGCCCACTAAGGGAGTCCATTG
TCTGTTATTTCATTGTCTTTTTACAAACTCATATATTTGCTGAGGGTTTGAAGGATGCGA
TTAAGGACCTTGTTCTGCCAAAGCCCGCTCCTACCTGCAATATCAAGGCGACTGTGTGCA
GCTTTGACGATGGAGTAGATTTGCCTCCCTGGTTTCCACCTATGGTGGAAGGGGCTGCCG
CGGAGGGTGATGACGGAGATGACGGAGATGAAGGAGGTGATGGAGATGAGGGTGAGGAAG
GGCAGGAGTGA-------------------------------
>KT001103
AGGGGG-GGAAGTCGTGAAAGAGCCAGGGGGAGAGGTCGCGGACGTGGTGA---AAAGAG
GCCCAGGAGTCCCAGTAGTCAGTCATC---ATCAT-------------------------
--------------------CCGGGTCTCCACCGCGCAGGCCCCCTCCAGGTAGAAGGCC
ATTTTTCCACCCTGTAGGGGAAGCCGATTATTTTGAATACCACCAAG---------AA--
GGTGGCCCAGATGGTGAGCCTGACATGCCCCCG---------------------------
----GGAGCGATAGAGCAGGGCCCCGCAGATGACCCAGGAGAAGGCCC-AAGCACTGGAC
CCCGGGGTCAGGGTGATGGAGGCAGGCGCAAAAAAGGAGGGTGGTTTGGAAAGCATCGTG
GTGAAGGAGGTTCCAACCAGA-----------AATTTGAGAACATTGCAGAAGGTTTAAG
ACTTCTCCTG--GCTAGGTGTCACGTAGAAAGGAC------TACCGAGGATGGAAATTGG
G--TCGCCGGTGTGTTCGTATATGGAGGTAGTAAGA----CCTCCCTT---TACAACCTC
AGGCGAGGAATTGGCCTTGCTATTCCACAATGTCGTCTTACACCATTGAGTCGTCTCCCC
TTTGGA----ATGGCCCCTGGACCCGGCC-CACAACCTGGCCCACTAAGGGAGTCCATTG
TCTGTTATTTCATTGTCTTTTTACAAACTCATATATTTGCTGAGGGTTTGAAGGATGCGA
TTAAGGACCTTGTTATGCCAAAGCCCCCTCCTACCTGCAATATCAGGGTGACTGTGTGCA
GCTTTGACGATGGAGTAGATTTGCCTCCCTGGTTTCCACCTATGGTGGAAGGGGCTGCCG
CGGAGGGTGATGACGGAGATGACGGAGATGAAGGAGGTGATGGAGATGAGGGTGAGGAAG
GGCAGGAGTGA-------------------------------
>n/a
AGGGGG-GGAAGTCGTGAAAGAGCCAGGGGGAGAGGTCGCGGACGTGGTGA---AAAGAG
GCCCAGGAGTCCCAGTAGTCAGTCATC---ATCAT-------------------------
--------------------CCGGGTCTCCACCGCGCAGGCCCCCTCCAGGTAGAAGGCC
ATTTTTCCACCCTGTAGGGGAAGCCGATTATTTTGAATACCACCAAG---------AA--
GGTGGCCCAGATGGTGAGCCTGACATGCCCCCG---------------------------
----GGAGCGATAGAGCAGGGCCCCGCAGATGACCCAGGAGAAGGCCC-AAGCACTGGAC
CCCGGGGTCAGGGTGATGGAGGCAGGCGCAAAAAAGGAGGGTGGTTTGGAAAGCGTCGTG
GTGAAGGAGGTTCCAACCAGA-----------AATTTGAGAACATTGCAGAAGGTTTAAG
ACTTCTCCTG--GCTAGGTGTCACGTAGAAAGGAC------TACCGAGGATGGAAATTGG
G--TCGCCGGTGTGTTCGTATATGGAGGTAGTAAGA----CCTCCCTT---TACAACCTC
AGGCGAGGAATTGGCCTTGCTATTCCACAATGTCGTCTTACACCATTGAGTCGTCTCCCC
TTTGGA----ATGGCCCCTGGACCCGGCC-CACAACCTGGCCCACTAAGGGAGTCCATTG
TCTGTTATTTCATTGTCTTTTTACAAACTCATATATTTGCTGAGGGTTTGAAGGATGCGA
TTAAGGACCTTGTTATGCCAAGGCCCGCTCCTACCTGCAATATCAGGGTGACTGTGTGCA
GCTTTGACGATGGAGTAGATTTGCCTCCCTGGTTTCCACCTATGGTGGAAGGGGCTGCCG
CGGAGGGTGATGACGGAGATGACGGAGATGAAGGAGGTGATGGAGATGAGGGTGAGGAAG
GGCAGGAGTGA-------------------------------
>KC440852
AGGGGG-GGAAGTCGTGAAAGAGCCAGGGGGAGAGGTCGTGGACGTGGTGA---AAAGAG
GCCCAGGAGTCCCAGTAGTCAGTCATC---ATCAT-------------------------
--------------------CCGGGTCTCCACCGCGCAGGCCCCCTCCAGGTAGAAGGCC
ATTTTTCCACCCTGTAGGGGAAGCCGATTATTTTGAATACCACCAAG---------AA--
GGTGGCCCAGATGGTGAGCCTGACATGCCCCCG---------------------------
----GGAGCGATAGAGCAGGGCCCCGCAGATGACCCAGGAGAAGGCCC-AAGCACTGGAC
CCCGGGGTCAGGGTGATGGAGGCAGGCGCAAAAAAGGAGGGTGGTTTGGAAAGCATCGTG
GTCAAGGAGGTTCCAACCAGA-----------AATTTGAGAACATTGCAGAAGGTTTAAG
AACTCTCCTG--GCTAGGTGTCACGTAGAAAGGAC------TACCGATGAAGGAACTTGG
G--TCGCCGGTGTGTTCGTATATGGAGGTAGTAAGA----CCTCCCTT---TACAACCTC
AGGCGAGGAATTGCCCTTGCTATTCCACAATGTCGTCTTACACCATTGAGTCGTCTCCCC
TTTGGA----ATGGCCCCTGGACCCGGCC-CACAACCTGGCCCACTAAGGGAGTCCATTG
TCTGTTATTTCATTGTCTTTTTACAAACTCATATATTTGCTGAGGGTTTGAAGGATGCGA
TTAAGGACCTTGTTATGCCAAAGCCCGCTCCTACCTGCAATATCAAGGCGACTGTGTGCA
GCTTTGACGATGGAGTAGATTTGCCTCCCTGGTTTCCACCTATGGTGGAAGGGGCTGCCG
CGGAGGGTGATGACGGAGATGACGGAGATGAAGGAGGTGATGGAGATGAGGGTGAGGAAG
GGCAGGAGTGA-------------------------------
>KC440851
AGGGGG-GGAAGTCGTGAAAGAGCCAGGGGGAGAGGTCGTGGACGTGGAGA---AAAGAG
GCCCAGGAGTCCCAGTAGTCAGTCATC---ATCAT-------------------------
--------------------CCGGGTCTCCACCGCGCAGGCCCCCTCCAGGTAGAAGGCC
ATTTTTCCACCCTGTAGGGGAAGCCGATTATTTTGAATACCACCAAG---------AA--
GGTGGCCCAGATGGTGAGCCTGACGTGCCCCCG---------------------------
----GGAGCGATAGAGCAGGGCCCCGCAGATGACCCAGGAGAAGGCCC-AAGCACTGGAC
CCCGGGGTCAGGGTGATGGAGGCAGGCGCAAAAAAGGAGGGTGGTTTGGAAAGCATCGTG
GTGAAGGAGGTTCCAGCCAGA-----------AATTTGAGAACATTGCAGAAGGTTTAAA
ACTTCTCCTG--GCTAGGTGTCACGTAGAAAGGAC------TACCGAGGATGGAAATTGG
G--TCGCCGGTGTGTTCGTATATGGAGGTAGTAAGA----CCTCCCTT---TACAACCTC
AGGCGAGGAATTGGCCTTGCTATTCCACAATGTCGTCTTACACCATTGAGTCGTCTCCCC
TTTGGA----ATGGCCCCTGGACCCGGCC-CACAACCTGGCCCACTAAGGGAGTCCATTG
TCTGTTATTTCATTGTCTTTTTACAAACTCATATATTTGCTGAGGGTTTGAAGGATGCGA
TTAAGGACCTTGTTATGCCAAAGCCCGCTCCTACCTGCAATATCAAGGTGACTGTGTGCA
GCTTTGACGATGGAGTAGATTTGCCTCCCTGGTTTCCACCTATGGTGGAAGGGGCTGCCG
CGGAGGGTGATGACGGAGATGACGGAGATGAAGGAGGTGATGGAGATGAGGGTGAGGAAG
GGCAGGAGTGA-------------------------------
>LN827800
AGGGGG-GGAAGTCGTGAAAGAGCCAGGGGGAGAGGTCGCGGACGTGGTGA---AAAGAG
GCCCAGGAGTCCCAGTAGTCAGTCATC---ATCAT-------------------------
--------------------CCGGGTCTCCACCGCGCAGGCCCCCTCCAGGTAGAAGGCC
ATTTTTCCACCCTGTAGCGGAAGCCGATTATTTTGAATACCACCAAG---------AA--
GGTGGCCCAGATGGTGAGCCTGACATGCCCCCG---------------------------
----GGAGCGATAGAGCAGGGCCCCGCAGATGACCCAGGAGAAGGCCC-AAGCACTGGAC
CCCGGGGTCAGGGTGATGGAGGCAGGCGCAAAAAAGGAGGGTGGTTTGGAAAGCGTCGTG
GTGAAGGAGGTTCCAACCAGA-----------AATTTGAGAACATTGCAGAAGGTTTAAG
ACTTCTCCTG--GCTAGGTGTCACGTAGAAAGGAC------TACCGAGGATGGAAATTGG
G--TCGCCGGTGTGTTCGTATATGGAGGTAGTAAGA----CCTCCCTT---TACAACCTC
AGGCGAGGAATTGGCCTTGCTATTCCACAATGTCGTCTTACACCATTGAGTCGTCTCCCC
TTTGGA----ATGGCCCCTGGACCCGGCC-CACAACCTGGCCCACTAAGGGAGTCCATTG
TCTGTTATTTCATTGTCTTTTTACAAACTCATATATTTGCTGAGGGTTTGAAGGATGCGA
TTAAGGACCTTGTTTTGCCAAAGCCCGCTCCTACCTGCAATATCAGGGTGACTGTGTGCA
GCTTTGACGATGGAGTAGATTTGCCTCCCTGGTTTCCACCTATGGTGGAAGGGGCTGCCG
CGGAGGGTGATGACGGAGATGACGGAGATGAAGGAGGTGATGGAGATGAGGGTGAGGAAG
GGCAGGAGTGA-------------------------------
>LN824206
AGGGGG-GGAAGTCGTGAAAGAGCCAGGGGGAGAGGTCGCGGACGTGGTGA---AAAGAG
GCCCAGGAGTCCCAGTAGTCAGTCATC---ATCAT-------------------------
--------------------CCGGGTCTCCACCGCGCAGGCCCCCTCCAGGTAGAAGGCC
ATTTTTCCACCCTGTAGCGGGAGCCGATTATTTTGAATACCACCAAG---------AA--
GGTGGCCCAGATGGTGAGCCTGACATGCCCCCG---------------------------
----GGAGCGATAGAGCAGGGCCCCGCAGATGACCCAGGAGAAGGCCC-AAGCACTGGAC
CCCGGGGTCAGGGTGATGGAGGCAGGCGCAAAAAAGGAGGGTGGTTTGGAAAGCGTCGTG
GTGAAGGAGGTTCCAACCAGA-----------AATTTGAGAACATTGCAGAAGGTTTAAG
ACTTCTCCTG--GCTAGGTGTCACGTAGAAAGGAC------TACCGAGGATGGAAATTGG
G--TCGCCGGTGTGTTCGTATATGGAGGTAGTAAGA----CCTCCCTT---TACAACCTC
AGGCGAGGAATTGGCCTTGCTATTCCACAATGTCGTCTTACACCATTGAGTCGTCTCCCC
TTTGGA----ATGGCCCCTGGACCCGGCC-CACAACCTGGCCCACTAAGGGAGTCCATTG
TCTGTTATTTCATTGTCTTTTTACAAACTCATATATTTGCTGAGGGTTTGAAGGATGCGA
TTAAGGACCTTGTTTTGCCAAAGCCCGCTCCTACCTGCAATATCAGGGTGACTGTGTGCA
GCTTTGACGATGGAGTAGATTTGCCTCCCTGGTTTCCACCTATGGTGGAAGGGGCTGCCG
CGGAGGGTGATGACGGAGATGACGGAGATGAAGGAGGTGATGGAGATGAGGGTGAGGAAG
GGCAGGAGTGA-------------------------------
>LN827799
A-GGGGGGGAAGTCGTGAAAGAGCCAGGGGGAGAGGTCGTGGACGTGGTGA---AAAGAG
GCCCAGGAGTCCCAGTAGTCAGTCATC---ATCAT-------------------------
--------------------CCGGGTCTCCACCGCGCAGGCCCCCTCCAGGTAGAAGGCC
ATTTTTCCACCCTGTAGGGGAAGCCGATTATTTTGAATACCACCAAG---------AA--
GGTGGCCCAGATGGTGAGCCTGACATGCCCCCG---------------------------
----GGAGCGATAGAGCAGGGCCCCGCAGATGACCCAGGAGAAGGCCC-AAGCACTGGAC
CCCGGGGTCAGGGTGATGGAGGCAGGCGCAAAAAAGGAGGGTGGTTTGGAAAGCATCGTG
GTCAAGGAGGTTCCAACCAGA-----------AATTTGAGAACATTGCAGAAGGTTTAAG
AACTCTCCTG--GCTAGGTGTCACGTAGAAAGGAC------TACCGATGAAGGAACTTGG
G--TCGCCGGTGTGTTCGTATATGGAGGTAGTAAGA----CCTCCCTT---TACAACCTC
AGGCGAGGAATTGCCCTTGCTATTCCACAATGTCGTCTTACACCATTGAGTCGTCTCCCC
TTTGGA----ATGGCCCCTGGACCCGGCC-CACAACCTGGCCCACTAAGGGAGTCCATTG
TCTGTTATTTCATTGTCTTTTTACAAACTCATATATTTGCTGAGGGTTTGAAGGATGCGA
TTAAGGACCTTGTTATGCCAAAGCCCGCTCCTACCTGCAATATCAAGGCGACTGTGTGCA
GCTTTGACGATGGAGTAGATTTGCCTCCCTGGTTTCCACCTATGGTGGAAGGGGCTGCCG
CGGAGGGTGATGACGGAGATGACGGAGATGACGGAGATGAAGGAGGTGATGGAGATGAGG
GTGAGGAAGGGCAGGAGTGA-------------------------------
>LN827739
AGGGGG-GGAAGTCGTGAAAGAGCCAGGGGGAGAGGTCGTGGACGTGGAGA---AAAGAG
GCCCAGGAGTCCCAGTAGTCAGTCATC---ATCAT-------------------------
--------------------CCGGGTCTCCACCGCGCAGGCCCCCTCCAGGTAGAAGGCC
ATTTTTCCACCCTGTAGGGGAAGCCGATTATTTTGAATACCACCAAG---------AA--
GGTGGCCCAGATGGTGAGCCTGACGTGCCCCCG---------------------------
----GGAGCGATAGAGCAGGGCCCCGCAGATGACCCAGGAGAAGGCCC-AAGCACTGGAC
CCCGGGGTCAGGGTGATGGAGGCAGGCGCAAAAAAGGAGGGTGGTTTGGAAAGCATCGTG
GTCAAGGAGGTTCCAACCCGA-----------AATTTGAGAACATTGCAGAAGGTTTAAG
AGCTCTCCTG--GCTAGGAGTCACGTAGAAAGGAC------TACCGACGAAGGAACTTGG
G--TCGCCGGTGTGTTCGTATATGGAGGTAGTAAGA----CCTCCCTT---TACAACCTA
AGGCGAGGAACTGCCCTTGCTATTCCACAATGTCGTCTTACACCATTGAGTCGTCTCCCC
TTTGGA----ATGGCCCCTGGACCCGGCC-CACAACCTGGCCCGCTAAGGGAGTCCATTG
TCTGTTATTTCATGGTCTTTTTACAAACTCATATATTTGCTGAGGTTTTGAAGGATGCGA
TTAAGGACCTTGTTATGACAAAGCCCGCTCCTACCTGCAATATCAGGGTGACTGTGTGCA
GCTTTGACGATGGAGTAGATTTGCCTCCCTGGTTTCCACCTATGGTGGAAGGGGCTGCCG
CGGAGGGTGATGACGGAGATGACGGAGATGAAGGAGGTGATGGAGATGAGGGTGAGGAAG
GGCAGGAGTGA----------------------------------------
>LN827597
AGGGGG-GGAAGTCGTGAAAGAGCCAGGGGGAGAGGTCGTGGACGTGGAGA---AAAGAG
GCCCAGGAGTCCCAGTAGTCAGTCATC---ATCAT-------------------------
--------------------CCGGGTCTCCACCGCGCAGGCCCCCTCCAGGTAGAAGGCC
ATTTTTCCACCCTGTAGGGGAAGCCGATTATTTTGAATACCACCAAG---------AA--
GGTGGCCCAGATGGTGAGCCTGACGTGCCCCCG---------------------------
----GGAGCGATAGAGCAGGGCCCCGCAGAGGACCCAGGAGAAGGCCC-AAGCACTGGAC
CCCGGGGTCAGGGTGATGGAGGCAGGCGCAAAAAAGGAGGGTGGTTTGGAAAGCATCGTG
GTCAAGGAGGTTCCAACCCGA-----------AATTTGAGAACATTGCAGAAGGTTTAAG
AGCTCTCCTG--GCTAGGAGTCACGTAGAAAGGAC------TACCGACGAAGGAACTTGG
G--TCGCCGGTGTGTTCGTATATGGAGGTAGTAAGA----CCTCCCTT---TACAACCTA
AGGCGAGGAACTGCCCTTGCTATTCCACAATGTCGTCTTACACCATTGAGTCGTCTCCCC
TTTGGA----ATGGCCCCTGGACCCGGCC-CACAACCTGGCCCGCTAAGGGAGTCCATTG
TCTGTTATTTCATGGTCTTTTTACAAACTCATATATTTGCTGAGGTTTTGAAGGATGCGA
TTAAGGACCTTGTTATGACAAAGCCCGCTCCTACCTGCAATATCAGGGTGACTGTGTGCA
GCTTTGACGATGGAGTAGATTTGCCTCCCTGGTTTCCACCTATGGTGGAAGGGGCTGCCG
CGGAGGGTGATGACGGAGATGACGGAGATGAAGGAGGTGATGGAGATGAGGGTGAGGAAG
GGCAGGAGTGA----------------------------------------
>LN827596
AGGGGG-GGAAGTCGTGAAAGAGCCAGGGGGAGAGGTCGTGGACGTGGTGA---AAAGAG
GCCCAGGAGTCCCAGTAGTCAGTCATC---ATCAT-------------------------
--------------------CCGGGTCTCCACCGCGCAGGCCCCCTCCAGGTAGAAGGCC
ATTTTTCCACCCTGTAGGGGAAGCCGATTATTTTGAATACCACCAAG---------AA--
GGTGGCCCAGATGGTGAGCCTGACATGCCCCCG---------------------------
----GGAGCGATAGAGCAGGGCCCCGCAGATGACCCAGGAGAAGGCCC-AAGCACTGGAC
CCCGGGGTCAGGGTGATGGAGGCAGGCGCAAAAAAGGAGGGTGGTTTGGAAAGCATCGTG
GTCAAGGAGGTTCCAACCAGA-----------AATTTGAGAACATTGCAGAAGGTTTAAG
AACTCTCCTG--GCTAGGTGTCACGTAGAAAGGAC------TACCGATGAAGGAACTTGG
G--TCGCCGGTGTGTTCGTATATGGAGGTAGTAAGA----CCTCCCTT---TACAACCTC
AGGCGAGGAATTGCCCTTGCTATTCCACAATGTCGTCTTACACCATTGAGTCGTCTCCCC
TTTGGA----ATGGCCCCTGGACCCGGCC-CACAACCTGGCCCACTAAGGGAGTCCATTG
TCTGTTATTTCATTGTCTTTTTACAAACTCATATATTTGCTGAGGGTTTGAAGGATGCGA
TTAAGGACCTTGTTATGCCAAAGCCCGCTCCTACCTGCAATATCAAGGCGACTGTGTGCA
GCTTTGACGATGGAGTAGATTTGCCTCCCTGGTTTCCACCTATGGTGGAAGGGGCTGCCG
CGGAGGGTGATGACGGAGATGACGGAGATGAAGGAGGTGATGGAGATGAGGGTGAGGAAG
GGCAGGAGTGA-------------------------------
>LN827595
AGGGGG-GGAAGTCGTGAAAGAGCCAGGGGGAGAGGTCGTGGACGTGGTGA---AAAGAG
GCCCAGGAGTCCCAGTAGTCAGTCATC---ATCAT-------------------------
--------------------CCGGGTCTCCACCGCGCAGGCCCCCTCCAGGTAGAAGGCC
ATTTTTCCACCCTGTAGGGGAAGCCGATTATTTTGAATACCACCAAG---------AA--
GGTGGCCCAGATGGTGAGCCTGACATGCCCCCG---------------------------
----GGAGCGATAGAGCAGGGCCCCGCAGATGACCCAGGAGAAGGCCC-AAGCACTGGAC
CCCGGGGTCAGGGTGATGGAGGCAGGCGCAAAAAAGGAGGGTGGTTTGGAAAGCATCGTG
GTCAAGGAGGTTCCAACCAGA-----------AATTTGAGAACATTGCAGAAGGTTTAAG
AACTCTCCTG--GCTAGGTGTCACGTAGAAAGGAC------TACCGATGAAGGAACTTGG
G--TCGCCGGTGTGTTCGTATATGGAGGTAGTAAGA----CCTCCCTT---TACAACCTC
AGGCGAGGAATTGCCCTTGCTATTCCACAATGTCGTCTTACACCATTGAGTCGTCTCCCC
TTTGGA----ATGGCCCCTGGACCCGGCC-CACAACCTGGCCCACTAAGGGAGTCCATTG
TCTGTTATTTCATTGTCTTTTTACAAACTCATATATTTGCTGAGGGTTTGAAGGATGCGA
TTAAGGACCTTGTTATGCCAAAGCCCGCTCCTACCTGCAATATCAAGGCGACTGTGTGCA
GCTTTGACGATGGAGTAGATTTGCCTCCCTGGTTTCCACCTATGGTGGAAGGGGCTGCCG
CGGAGGGTGATGACGGAGATGACGGAGATGAAGGAGGTGATGGAGATGAGGGTGAGGAAG
GGCAGGAGTGA-------------------------------
>LN827594
AGGGGG-GGAAGTCGTGAAAGAGCCAGGGGGAGAGGTCGTGGACGTGGAGA---AAAGAG
GCCCAGGAGTCCCAGTAGTCAGTCATC---ATCAT-------------------------
--------------------CCGGGTCTCCACCGCGCAGGCCCCCTCCAGGTAGAAGGCC
ATTTTTCCACCCTGTAGGGGAAGCCGATTATTTTGAATACCACCAAG---------AA--
GGTGGCCCAGATGGTGAGCCTGACGTGCCCCCG---------------------------
----GGAGCGATAGAGCAGGGCCCCGCAGATGACCCAGGAGAAGGCCC-AAGCACTGGAC
CCCGGGGTCAGGGTGATGGAGGCAGGCGCAAAAAAGGAGGGTGGTTTGGAAAGCATCGTG
GTGAAGGAGGTTCCAGCCAGA-----------AATTTGAGAACATTGCAGAAGGTTTAAG
ACTTCTCCTG--GCTAGGTGTCACGTAGAAAGGAC------TACCGAGGATGGAAATTGG
G--TCGCCGGTGTGTTCGTATATGGAGGTAGTAAGA----CCTCCCTT---TACAACCTC
AGGCGAGGAATTGGCCTTGCTATTCCACAATGTCGTCTTACACCATTGAGTCGTCTCCCC
TTTGGA----ATGGCCCCTGGACCCGGCC-CACAACCTGGCCCACTAAGGGAGTCCATTG
TCTGTTATTTCATTGTCTTTTTACAAACTCATATATTTGCTGAGGGTTTGAAGGATGCGA
TTAAGGACCTTGTTATGCCAAAGCCCCCTCCTACCTGCAATATCAAGGTGACTGTGTGCA
GCTTTGACGATGGAGTAGATTTGCCTCCCTGGTTTCCACCTATGGTGGAAGGGGCTGCCG
CGGAGGGTGATGACGGAGATGACGGAGATGAAGGAGGTGATGGAGATGAGGGTGAGGAAG
GGCAGGAGTGA-------------------------------
>LN827593
A-GGGGGGGAAGTCGTGAAAGAGCCAGGGGGAGAGGTCGTGGACGTGGTGA---AAAGAG
GCCCAGGAGTCCCAGTAGTCAGTCATC---ATCAT-------------------------
--------------------CCGGGTCTCCACCGCGCAGGCCCCCTCCAGGTAGAAGGCC
ATTTTTCCACCCTGTAGGGGAAGCCGATTATTTTGAATACCACCAAG---------AA--
GGTGGCCCAGATGGTGAGCCTGACATGCCCCCG---------------------------
----GGAGCGATAGAGCAGGGCCCCGCAGATGACCCAGGAGAAGGCCC-AAGCACTGGAC
CCCGGGGTCAGGGTGATGGAGGCAGGCGCAAAAAAGGAGGGTGGTTTGGAAAGCATCGTG
GTCAAGGAGGTTCCAACCAGA-----------AATTTGAGAACATTGCAGAAGGTTTAAG
AACTCTCCTG--GCTAGGTGTCACGTAGAAAGGAC------TACCGATGAAGGAACTTGG
G--TCGCCGGTGTGTTCGTATATGGAGGTAGTAAGA----CCTCCCTT---TACAACCTC
AGGCGAGGAATTGCCCTTGCTATTCCACAATGTCGTCTTACACCATTGAGTCGTCTCCCC
TTTGGA----ATGGCCCCTGGACCCGGCC-CACAACCTGGCCCACTAAGGGAGTCCATTG
TCTGTTATTTCATTGTCTTTTTACAAACTCATATATTTGCTGAGGGTTTGAAGGATGCGA
TTAAGGACCTTGTTATGCCAAAGCCCGCTCCTACCTGCAATATCAAGGCGACTGTGTGCA
GCTTTGACGATGGAGTAGATTTGCCTCCCTGGTTTCCACCTATGGTGGAAGGGGCTGCCG
CGGAGGGTGATGACGGAGATGACGGAGATGACGGAGATGAAGGAGGTGATGGAGATGAGG
GTGAGGAAGGGCAGGAGTGA-------------------------------
>LN827592
AGGGGG-GGAAGTCGTGAAAGAGCCAGGGGGAGAGGTCGTGGACGTGGTGA---AAAGAG
GCCCAGGAGTCCCAGTAGTCAGTCATC---ATCAT-------------------------
--------------------CCGGGTCTCCACCGCGCAGGCCCCCTCCAGGTAGAAGGCC
ATTTTTCCACCCTGTAGGGGAAGCCGATTATTTTGAATACCACCAAG---------AA--
GGTGGCCCAGATGGTGAGCCTGACATGCCCCCG---------------------------
----GGAGCGATAGAGCAGGGCCCCGCAGATGACCCAGGAGAAGGCCC-AAGCACTGGAC
CCCGGGGTCAGGGTGATGGAGGCAGGCGCAAAAAAGGAGGGTGGTTTGGAAAGCATCGTG
GTCAAGGAGGTTCCAACCAGA-----------AATTTGAGAACATTGCAGAAGGTTTAAG
AACTCTCCTG--GCTAGGTGTCACGTAGAAAGGAC------TACCGATGAAGGAACTTGG
G--TCGCCGGTGTGTTCGTATATGGAGGTAGTAAGA----CCTCCCTT---TACAACCTC
AGGCGAGGAATTGCCCTTGCTATTCCACAATGTCGTCTTACACCATTGAGTCGTCTCCCC
TTTGGA----ATGGCCCCTGGACCCGGCC-CACAACCTGGCCCACTAAGGGAGTCCATTG
TCTGTTATTTCATTGTCTTTTTACAAACTCATATATTTGCTGAGGGTTTGAAGGATGCGA
TTAAGGACCTTGTTATGCCAAAGCCCGCTCCTACCTGCAATATCAAGGCGACTGTGTGCA
GCTTTGACGATGGAGTAGATTTGCCTCCCTGGTTTCCACCTATGGTGGAAGGGGCTGCCG
CGGAGGGTGATGACGGAGATGACGGAGATGAAGGAGGTGATGGAGATGAGGGTGAGGAAG
GGCAGGAGTGA-------------------------------
>LN827591
AGGGGG-GGAAGTCGTGAAAGAGCCAGGGGGAGAGGTCGTGGACGTGGAGA---AAAGAG
GCCCAGGAGTCCCAGTAGTCAGTCATC---ATCAT-------------------------
--------------------CCGGGTCTCCACCGCGCAGGCCCCCTCCAGGTAGAAGGCC
ATTTTTCCACCCTGTAGGGGAAGCCGATTATTTTGAATACCACCAAG---------AA--
GGTGGCCCAGATGGTGAGCCTGACGTGCCCCCG---------------------------
----GGAGCGATAGAGCAGGGCCCCGCAGATGACCCAGGAGAAGGCCC-AAGCACTGGAC
CCCGGGGTCAGGGTGATGGAGGCAGGCGCAAAAAAGGAGGGTGGTTTGGAAAGCATCGTG
GTGAAGGAGGTTCCAGCCAGA-----------AATTTGAGAACATTGCAGAAGGTTTAAG
ACTTCTCCTG--GCTAGGTGTCACGTAGAAAGGAC------TACCGAGGATGGAAATTGG
G--TCGCCGGTGTGTTCGTATATGGAGGTAGTAAGA----CCTCCCTT---TACAACCTC
AGGCGAGGAATTGGCCTTGCTATTCCACAATGTCGTCTTACACCATTGAGTCGTCTCCCC
TTTGGA----GTGGCCCCTGGACCCGGCC-CACAACCTGGCCCACTAAGGGAGTCCATTG
TCTGTTATTTCATTGTCTTTTTACAAACTCATATATTTGCTGAGGGTTTGAAGGATGCGA
TTAAGGACCTTGTTTTGCCAAAGCCCGCTCCTACCTGCAATATCAAGGTGACTGTGTGCA
GCTTTGACGATGGAGTAGATTTGCCTCCCTGGTTTCCACCTATGGTGGAAGGGGCTGCCG
CGGAGGGTGATGACGGAGATGACGGAGATGAAGGAGGTGATGGAGATGAGGGTGAGGAAG
GGCAGGAGTGA-------------------------------
>LN827590
AGGGGG-GGAAGTCGTGAAAGAGCCAGGGGGAGAGGTCGTGGACGTGGTGA---AAAGAG
GCCCAGGAGTCCCAGTAGTCAGTCATC---ATCAT-------------------------
--------------------CCGGGTCTCCACCGCGCAGGCCCCCTCCAGGTAGAAGGCC
ATTTTTCCACCCTGTAGGGGAAGCCGATTATTTTGAATACCACCAAG---------AA--
GGTGGCCCAGATGGTGAGCCTGACATGCCCCCG---------------------------
----GGAGCGATAGAGCAGGGCCCCGCAGATGACCCAGGAGAAGGCCC-AAGCACTGGAC
CCCGGGGTCAGGGTGATGGAGGCAGGCGCAAAAAAGGAGGGTGGTTTGGAAAGCATCGTG
GTCAAGGAGGTTCCAACCAGA-----------AATTTGAGAACATTGCAGAAGGTTTAAG
AACTCTCCTG--GCTAGGTGTCACGTAGAAAGGAC------TACCGATGAAGGAACTTGG
G--TCGCCGGTGTGTTCGTATATGGAGGTAGTAAGA----CCTCCCTT---TACAACCTC
AGGCGAGGAATTGCCCTTGCTATTCCACAATGTCGTCTTACACCATTGAGTCGTCTCCCC
TTTGGA----ATGGCCCCTGGACCCGGCC-CACAACCTGGCCCACTAAGGGAGTCCATTG
TCTGTTATTTCATTGTCTTTTTACAAACTCATATATTTGCTGAGGGTTTGAAGGATGCGA
TTAAGGACCTTGTTATGCCAAAGCCCGCTCCTACCTGCAATATCAAGGCGACTGTGTGCA
GCTTTGACGATGGAGTAGATTTGCCTCCCTGGTTTCCACCTATGGTGGAAGGGGCTGCCG
CGGAGGGTGATGACGGAGATGACGGAGATGAAGGAGGTGATGGAGATGAGGGTGAGGAAG
GGCAGGAGTGA-------------------------------
>LN827589
AGGGGG-GGAAGTCGTGAAAGAGCCAGGGGGAGAGGTCGTGGACGTGGAGA---AAAGAG
GCCCAGGAGTCCCAGTAGTCAGTCATC---ATCAT-------------------------
--------------------CCGGGTCTCCACCGCGCAGGCCCCCTCCAGGTAGAAGGCC
ATTTTTCCACCCTGTAGGGGAAGCCGATTATTTTGAATACCACCAAG---------AA--
GGTGGCCCAGATGGTGAGCCTGACGTGCCCCCG---------------------------
----GGAGCGATAGAGCAGGGCCCCGCAGATGACCCAGGAGAAGGCCC-AAGCACTGGAC
CCCGGGGTCAGGGTGATGGAGGCAGGCGCAAAAAAGGAGGGTGGTTTGGAAAGCATCGTG
GTCAAGGAGGTTCCAACCCGA-----------AATTTGAGAACATTGCAGAAGGTTTAAG
AGCTCTCCTG--GCTAGGAGTCACGTAGAAAGGAC------TACCGACGAAGGAACTTGG
G--TCGCCGGTGTGTTCGTATATGGAGGTAGTAAGA----CCTCCCTT---TACAACCTA
AGGCGAGGAACTGCCCTTGCTATTCCACAATGTCGTCTTACACCATTGAGTCGTCTCCCC
TTTGGA----ATGGCCCCTGGACCCGGCC-CACAACCTGGCCCGCTAAGGGAGTCCATTG
TCTGTTATTTCATGGTCTTTTTACAAACTCATATATTTGCTGAGGTTTTGAAGGATGCGA
TTAAGGACCTTGTTATGACAAAGCCCGCTCCTACCTGCAATATCAGGGTGACTGTGTGCA
GCTTTGACGATGGAGTAGATTTGCCTCCCTGGTTTCCACCTATGGTGGAAGGGGCTGCCG
CGGAGGGTGATGACGGAGATGACGGAGATGAAGGAGGTGATGGAGATGAGGGTGAGGAAG
GGCAGGAGTGA----------------------------------------
>LN827588
A-GGGGGGGAAGTCGTGAAAGAGCCAGGGGGAGAGGTCGTGGACGTGGTGA---AAAGAG
GCCCAGGAGTCCCAGTAGTCAGTCATC---ATCAT-------------------------
--------------------CCGGGTCTCCACCGCGCAGGCCCCCTCCAGGTAGAAGGCC
ATTTTTCCACCCTGTAGGGGAAGCCGATTATTTTGAATACCACCAAG---------AA--
GGTGGCCCAGATGGTGAGCCTGACATGCCCCCG---------------------------
----GGAGCGATAGAGCAGGGCCCCGCAGATGACCCAGGAGAAGGCCC-AAGCACTGGAC
CCCGGGGTCAGGGTGATGGAGGCAGGCGCAAAAAAGGAGGGTGGTTTGGAAAGCATCGTG
GTCAAGGAGGTTCCAACCAGA-----------AATTTGAGAACATTGCAGAAGGTTTAAG
AACTCTCCTG--GCTAGGTGTCACGTAGAAAGGAC------TACCGATGAAGGAACTTGG
G--TCGCCGGTGTGTTCGTATATGGAGGTAGTAAGA----CCTCCCTT---TACAACCTC
AGGCGAGGAATTGCCCTTGCTATTCCACAATGTCGTCTTACACCATTGAGTCGTCTCCCC
TTTGGA----ATGGCCCCTGGACCCGGCC-CACAACCTGGCCCACTAAGGGAGTCCATTG
TCTGTTATTTCATTGTCTTTTTACAAACTCATATATTTGCTGAGGGTTTGAAGGATGCGA
TTAAGGACCTTGTTATGCCAAAGCCCGCTCCTACCTGCAATATCAAGGCGACTGTGTGCA
GCTTTGACGATGGAGTAGATTTGCCTCCCTGGTTTCCACCTATGGTGGAAGGGGCTGCCG
CGGAGGGTGATGACGGAGATGACGGAGATGACGGAGATGAAGGAGGTGATGGAGATGAGG
GTGAGGAAGGGCAGGAGTGA-------------------------------
>LN827587
AGGGGG-GGAAGTCGTGAAAGAGCCAGGGGGAGAGGTCGTGGACGTGGTGA---AAAGAG
GCCCAGGAGTCCCAGTAGTCAGTCATC---ATCAT-------------------------
--------------------CCGGGTCTCCACCGCGCAGGCCCCCTCCAGGTAGAAGGCC
ATTTTTCCACCCTGTAGCGGAAGCCGATTATTTTGAATACCACCAAG---------AA--
GGTGGCCCAGATGGTGAGCCTGACATGCCCCCG---------------------------
----GGAGCGATAGAGCAGGGCCCCGCAGATGACCCAGGAGAAGGCCC-AAGCACTGGAC
CCCGGGGTCAGGGTGATGGAGGCAGGCGCAAAAAAGGAGGGTGGTTTGGAAAGCATCGTG
GTGAAGGAGGTTCCAGCCAGA-----------AATTTGAGAACATTGCAGAAGGTTTAAG
ACTTCTCCTG--GCTAGGTGTCACGTAGAAAGGAC------TACCGAGGATGGAAATTGG
G--TCGCCGGTGTGTTCGTATATGGAGGTAGTAAGA----CCTCCCTT---TACAACCTC
AGGCGAGGAATTGGCCTTGCTATTCCACAATGTCGTCTTACACCATTGAGTCGTCTCCCC
TTTGGA----ATGGCCCCTGGACCCGGCC-CACAACCTGGCCCACTAAGGGAGTCCATTG
TCTGTTATTTCATTGTCTTTTTACAAACTCATATATTTGCTGAGGGTTTGAAGGATGCGA
TTAAGGACCTTGTTTTGCCAAAGCCCGCTCCTACCTGCAATATCAAGGTGACTGTGTGCA
GCTTTGACGATGGAGTAGATTTGCCTCCCTGGTTTCCACCTATGGTGGAAGGGGCTGCCG
CGGAGGGTGATGACGGAGATGACGGAGATGAAGGAGGTGATGGAGATGAGGGTGAGGAAG
GGCAGGAGTGA-------------------------------
>LN827586
AGGGGG-GGAAGTCGTGAAAGAGCCAGGGGGAGAGGTCGTGGACGTGGTGA---AAAGAG
GCCCAGGAGTCCCAGTAGTCAGTCATC---ATCAT-------------------------
--------------------CCGGGTCTCCACCGCGCAGGCCCCCTCCAGGTAGAAGGCC
ATTTTTCCACCCTGTAGGGGAAGCCGATTATTTTGAATACCACCAAG---------AA--
GGTGGCCCAGATGGTGAGCCTGACGTGCCCCCG---------------------------
----GGAGCGATAGAGCAGGGCCCCACAGATGACCCAGGAGAAGGCCC-AAGCACTGGAC
CCCGGGGTCAGGGTGATGGAGGCAGGCGCAAAAAAGGAGGGTGGTTTGGAAAGCATCGTG
GTCAAGGAGGTTCCAACCCGA-----------AATTTGAGAACATTGCAGAAGGTTTAAG
AGCTCTCCTG--GCTAGGAGTCACGTAGAAAGGAC------TACCGAAGAAGGAACTTGG
G--TCGCCGGTGTGTTCGTATATGGAGGTAGTAAGA----CCTCCCTT---TACAACCTA
AGGCGAGGAGTTGCCCTTGCTATTCCACAATGTCGTCTTACACCATTGAGTCGTCTCCCC
TTTGGA----ATGGCCCCTGGACCCGGCC-CACAACCTGGCCCACTAAGGGAGTCCATTG
TCTGTTATTTCATGGTCTTTTTACAAACTCATATATTTGCTGAGGTTTTGAAGGATGCGA
TTAAGGACCTTGTTATGACAAAGCCCCCTCCTACCTGCAATATCAAGGTGACTGTGTGCA
GCTTTGACGATGGAGTAGATTTGCCTCCCTGGTTTCCACCTATGGTGGAAGGGGCTGCCG
CGGAGGGTGATGACGGAGATGACGGAGATGAAGGAGGTGATGGAGATGAGGGTGAGGAAG
GGCAGGAGTGA----------------------------------------
>LN827585
AGGGGG-GGAAGTCGTGAAAGAGCCAGGGGGAGAGGTCGTGGACGTGGTGA---AAAGAG
GCCCAGGAGTCCCAGTAGTCAGTCATC---ATCAT-------------------------
--------------------CCGGGTCTCCACCGCGCAGGCCCCCTCCAGGTAGAAGGCC
ATTTTTCCACCCTGTAGGGGAAGCCGATTATTTTGAATACCACCAAG---------AA--
GGTGGCCCAGATGGTGAGCCTGACATGCCCCCG---------------------------
----GGAGCGATAGAGCAGGGCCCCGCAGATGACCCAGGAGAAGGCCC-AAGCACTGGAC
CCCGGGGTCAGGGTGATGGAGGCAGGCGCAAAAAAGGAGGGTGGTTTGGAAAGCATCGTG
GTCAAGGAGGTTCCAACCAGA-----------AATTTGAGAACATTGCAGAAGGTTTAAG
AACTCTCCTG--GCTAGGTGTCACGTAGAAAGGAC------TACCGATGAAGGAACTTGG
G--TCGCCGGTGTGTTCGTATATGGAGGTAGTAAGA----CCTCCCTT---TACAACCTC
AGGCGAGGAATTGGCCTTGCTATTCCACAATGTCGTCTTACACCATTGAGTCGTCTCCCC
TTTGGA----ATGGCCCCTGGACCCGGCC-CACAACCTGGCCCACTAAGGGAGTCCATTG
TCTGTTATTTCATTGTCTTTTTACAAACTCATATATTTGCTGAGGGTTTGAAGGATGCGA
TTAAGGACTTTGTTATGCCAAAGCCCGCTCCTACCTGCAATATCAAGGCGACTGTGTGCA
GCTTTGACGATGGAGTAGATTTGCCTCCCTGGTTTCCACCTATGGTGGAAGGGGCTGCCG
CGGAGGGTGATGACGGAGATGACGGAGATGAAGGAGGTGATGGAGATGAGGGTGAGGAAG
GGCAGGAGTGA-------------------------------
>LN827584
A-GGGGGGGAAGTCGTGAAAGAGCCAGGGGGAGAGGTCGTGGACGTGGTGA---AAAGAG
GCCCAGGAGTCCCAGTAGTCAGTCATC---ATCAT-------------------------
--------------------CCGGGTCTCCACCGCGCAGGCCCCCTCCAGGTAGAAGGCC
ATTTTTCCACCCTGTAGGGGAAGCCGATTATTTTGAATACCACCAAG---------AA--
GGTGGCCCAGATGGTGAGCCTGACATGCCCCCG---------------------------
----GGAGCGATAGAGCAGGGCCCCGCAGATGACCCAGGAGAAGGCCC-AAGCACTGGAC
CCCGGGGTCAGGGTGATGGAGGCAGGCGCAAAAAAGGAGGGTGGTTTGGAAAGCATCGTG
GTCAAGGAGGTTCCAACCAGA-----------AATTTGAGAACATTGCAGAAGGTTTAAG
AACTCTCCTG--GCTAGGTGTCACGTAGAAAGGAC------TACCGATGAAGGAACTTGG
G--TCGCCGGTGTGTTCGTATATGGAGGTAGTAAGA----CCTCCCTT---TACAACCTC
AGGCGAGGAATTGCCCTTGCTATTCCACAATGTCGTCTTACACCATTGAGTCGTCTCCCC
TTTGGA----ATGGCCCCTGGACCCGGCC-CACAACCTGGCCCACTAAGGGAGTCCATTG
TCTGTTATTTCATTGTCTTTTTACAAACTCATATATTTGCTGAGGGTTTGAAGGATGCGA
TTAAGGACCTTGTTATGCCAAAGCCCGCTCCTACCTGCAATATCAAGGCGACTGTGTGCA
GCTTTGACGATGGAGTAGATTTGCCTCCCTGGTTTCCACCTATGGTGGAAGGGGCTGCCG
CGGAGGGTGATGACGGAGATGACGGAGATGACGGAGATGAAGGAGGTGATGGAGATGAGG
GTGAGGAAGGGCAGGAGTGA-------------------------------
>LN827583
A-GGGGGGGAAGTCGTGAAAGAGCCAGGGGGAGAGGTCGTGGACGTGGTGA---AAAGAG
GCCCAGGAGTCCCAGTAGTCAGTCATC---ATCAT-------------------------
--------------------CCGGGTCTCCACCGCGCAGGCCCCCTCCAGGTAGAAGGCC
ATTTTTCCACCCTGTAGGGGAAGCCGATTATTTTGAATACCACCAAG---------AA--
GGTGGCCCAGATGGTGAGCCTGACATGCCCCCG---------------------------
----GGAGCGATAGAGCAGGGCCCCGCAGATGACCCAGGAGAAGGCCC-AAGCACTGGAC
CCCGGGGTCAGGGTGATGGAGGCAGGCGCAAAAAAGGAGGGTGGTTTGGAAAGCATCGTG
GTCAAGGAGGTTCCAACCAGA-----------AATTTGAGAACATTGCAGAAGGTTTAAG
AACTCTCCTG--GCTAGGTGTCACGTAGAAAGGAC------TACCGATGAAGGAACTTGG
G--TCGCCGGTGTGTTCGTATATGGAGGTAGTAAGA----CCTCCCTT---TACAACCTC
AGGCGAGGAATTGCCCTTGCTATTCCACAATGTCGTCTTACACCATTGAGTCGTCTCCCC
TTTGGA----ATGGCCCCTGGACCCGGCC-CACAACCTGGCCCACTAAGGGAGTCCATTG
TCTGTTATTTCATTGTCTTTTTACAAACTCATATATTTGCTGAGGGTTTGAAGGATGCGA
TTAAGGACCTTGTTATGCCAAAGCCCGCTCCTACCTGCAATATCAAGGCGACTGTGTGCA
GCTTTGACGATGGAGTAGATTTGCCTCCCTGGTTTCCACCTATGGTGGAAGGGGCTGCCG
CGGAGGGTGATGACGGAGATGACGGAGATGACGGAGATGAAGGAGGTGATGGAGATGAGG
GTGAGGAAGGGCAGGAGTGA-------------------------------
>LN827582
AGGGGG-GGAAGTCGTGAAAGAGCCAGGGGGAGAGGTCGTGGACGTGGTGA---AAAGAG
GCCCAGGAGTCCCAGTAGTCAGTCATC---ATCAT-------------------------
--------------------CCGGGTCTCCACCGCGCAGGCCCCCTCCAGGTAGAAGGCC
ATTTTTCCACCCTGTAGGGGAAGCCGATTATTTTGAATACCACCAAG---------AA--
GGTGGCCCAGATGGTGAGCCTGACATGCCCCCG---------------------------
----GGAGCGATAGAGCAGGGCCCCGCAGATGACCCAGGAGAAGGCCC-AAGCACTGGAC
CCCGGGGTCAGGGTGATGGAGGCAGGCGCAAAAAAGGAGGGTGGTTTGGAAAGCATCGTG
GTCAAGGAGGTTCCAACCAGA-----------AATTTGAGAACATTGCAGAAGGTTTAAG
AACTCTCCTG--GCTAGGTGTCACGTAGAAAGGAC------TACCGATGAAGGAACTTGG
G--TCGCCGGTGTGTTCGTATATGGAGGTAGTAAGA----CCTCCCTT---TACAACCTC
AGGCGAGGAATTGGCCTTGCTATTCCACAATGTCGTCTTACACCATTGAGTCGTCTCCCC
TTTGGA----ATGGCCCCTGGACCCGGCC-CACAACCTGGCCCACTAAGGGAGTCCATTG
TCTGTTATTTCATTGTCTTTTTACAAACTCATATATTTGCTGAGGGTTTGAAGGATGCGA
TTAAGGACTTTGTTATGCCAAAGCCCGCTCCTACCTGCAATATCAAGGCGACTGTGTGCA
GCTTTGACGATGGAGTAGATTTGCCTCCCTGGTTTCCACCTATGGTGGAAGGGGCTGCCG
CGGAGGGTGATGACGGAGATGACGGAGATGAAGGAGGTGATGGAGATGAGGGTGAGGAAG
GGCAGGAGTGA-------------------------------
>LN827581
AGGGGG-GGAAGTCGTGAAAGAGCCAGGGGGAGAGGTCGTGGACGTGGAGA---AAAGAG
GCCCAGGAGTCCCAGTAGTCAGTCATC---ATCAT-------------------------
--------------------CCGGGTCTCCACCGCGCAGGCCCCCTCCAGGTAGAAGGCC
ATTTTTCCACCCTGTAGGGGAAGCCGATTATTTTGAATACCACCAAG---------AA--
GGTGGCCCAGATGGTGAGCCTGACGTGCCCCCG---------------------------
----GGAGCGATAGAGCAGGGCCCCGCAGATGACCCAGGAGAAGGCCC-AAGCACTGGAC
CCCGGGGTCAGGGTGATGGAGGCAGGCGCAAAAAAGGAGGGTGGTTTGGAAAGCATCGTG
GTGAAGGAGGTTCCAGCCAGA-----------AATTTGAGAACATTGCAGAAGGTTTAAG
ACTTCTCCTG--GCTAGGTGTCACGTAGAAAGGAC------TACCGAGGATGGAAATTGG
G--TCGCCGGTGTGTTCGTATATGGAGGTAGTAAGA----CCTCCCTT---TACAACCTC
AGGCGAGGAATTGGCCTTGCTATTCCACAATGTCGTCTTACACCATTGAGTCGTCTCCCC
TTTGGA----ATGGCCCCTGGACCCGGCC-CACAACCTGGCCCACTAAGGGAGTCCATTG
TCTGTTATTTCATTGTCTTTTTACAAACTCATATATTTGCTGAGGGTTTGAAGGATGCGA
TTAAGGACCTTGTTATGCCAAAGCCCCCTCCTACCTGCAATATCAAGGTGACTGTGTGCA
GCTTTGACGATGGAGTAGATTTGCCTCCCTGGTTTCCACCTATGGTGGAAGGGGCTGCCG
CGGAGGGTGATGACGGAGATGACGGAGATGAAGGAGGTGATGGAGATGAGGGTGAGGAAG
GGCAGGAGTGA-------------------------------
>LN827580
AGGGGG-GGAAGTCGTGAAAGAGCCAGGGGGAGAGGTCGCGGACGTGGTGA---AAAGAG
GCCCAGGAGTCCCAGTAGTCAGTCATC---ATCAT-------------------------
--------------------CCGGGTCTCCACCGCGCAGGCCCCCTCCAGGTAGAAGGCC
ATTTTTCCACCCTGTAGGGGAAGCCGATTATTTTGAATACCACCAAG---------AA--
GGTGGCCCAGATGGTGAGCCTGACATGCCCCCG---------------------------
----GGAGCGATAGAGCAGGGCCCCGCAGATGACCCAGGAGAAGGCCC-AAGCACTGGAC
CCCGGGGTCAGGGTGATGGAGGCAGGCGCAAAAAAGGAGGGTGGTTTGGAAAGCATCGTG
GTGAAGGAGGTTCCAACCAGA-----------AATTTGAGAACATTGCAGAAGGTTTAAG
ACTTCTCCTG--GCTAGGTGTCACGTAGAAAGGAC------TACCGAGGATGGAAATTGG
G--TCGCCGGTGTGTTCGTATATGGAGGTAGTAAGA----CCTCCCTT---TACAACCTC
AGGCGAGGAATTGGCCTTGCTATTCCACAATGTCGTCTTACACCATTGAGTCGTCTCCCC
TTTGGA----ATGGCCCCTGGACCCGGCC-CACAACCTGGCCCACTAAGGGAGTCCATTG
TCTGTTATTTCATTGTCTTTTTACAAACTCATATATTTGCTGAGGGTTTGAAGGATGCGA
TTAAGGACTTTGTTATGCCAAAGCCCGCTCCTACCTGCAATATCAGGGTGACTGTGTGCA
GCTTTGACGATGGAGTAGATTTGCCTCCCTGGTTTCCACCTATGGTGGAAGGGGCTGCCG
CGGAGGGTGATGACGGAGATGACGGAGATGAAGGAGGTGATGGAGATGAGGGTGAGGAAG
GGCAGGAGTGA-------------------------------
>LN827579
AGGGGG-GGAAGTCGTGAAAGAGCCAGGGGGAGAGGTCGTGGACGTGGAGA---AAAGAG
GCCCAGGAGTCCCAGTAGTCAGTCATC---ATCAT-------------------------
--------------------CCGGGTCTCCACCGCGCAGGCCCCCTCCAGGTAGAAGGCC
ATTTTTCCACCCTGTAGGGGAAGCCGATTATTTTGAATACCACCAAG---------AA--
GGTGGCCCAGATGGTGAGCCTGACGTGCCCCCG---------------------------
----GGAGCGATAGAGCAGGGCCCCGCAGATGACCCAGGAGAAGGCCC-AAGCACTGGAC
CCCGGGGTCAGGGTGATGGAGGCAGGCGCAAAAAAGGAGGGTGGTTTGGAAAGCATCGTG
GTGAAGGAGGTTCCAGCCAGA-----------AATTTGAGAACATTGCAGAAGGTTTAAG
ACTTCTCCTG--GCTAGGTGTCACGTAGAAAGGAC------TACCGAGGATGGAAATTGG
G--TCGCCGGTGTGTTCGTATATGGAGGTAGTAAGA----CCTCCCTT---TACAACCTC
AGGCGAGGAATTGGCCTTGCTATTCCACAATGTCGTCTTACACCATTGAGTCGTCTCCCC
TTTGGA----ATGGCCCCTGGACCCGGCC-CACAACCTGGCCCACTAAGGGAGTCCATTG
TCTGTTATTTCATTGTCTTTTTACAAACTCATATATTTGCTGAGGGTTTGAAGGATGCGA
TTAAGGACCTTGTTATGCCAAAGCCCCCTCCTACCTGCAATATCAAGGTGACTGTGTGCA
GCTTTGACGATGGAGTAGATTTGCCTCCCTGGTTTCCACCTATGGTGGAAGGGGCTGCCG
CGGAGGGTGATGACGGAGATGACGGAGATGAAGGAGGTGATGGAGATGAGGGTGAGGAAG
GGCAGGAGTGA-------------------------------
>LN827578
AGGGGG-GGAAGTCGTGAAAGAGCCAGGGGGAGAGGTCGTGGACGTGGTGA---AAAGAG
GCCCAGGAGTCCCAGTAGTCAGTCATC---ATCAT-------------------------
--------------------CCGGGTCTCCACCGCGCAGGCCCCCTCCAGGTAGAAGGCC
ATTTTTCCACCCTGTAGGGGAAGCCGATTATTTTGAATACCACCAAG---------AA--
GGTGGCCCAGATGGTGAGCCTGACATGCCCCCG---------------------------
----GGAGCGATAGAGCAGGGCCCCGCAGATGACCCAGGAGAAGGCCC-AAGCACTGGAC
CCCGGGGTCAGGGTGATGGAGGCAGGCGCAAAAAAGGAGGGTGGTTTGGAAAGCATCGTG
GTCAAGGAGGTTCCAACCAGA-----------AATTTGAGAACATTGCAGAAGGTTTAAG
AACTCTCCTG--GCTAGGTGTCACGTAGAAAGGAC------TACCGATGAAGGAACTTGG
G--TCGCCGGTGTGTTCGTATATGGAGGTAGTAAGA----CCTCCCTT---TACAACCTC
AGGCGAGGAATTGCCCTTGCTATTCCACAATGTCGTCTTACACCATTGAGTCGTCTCCCC
TTTGGA----ATGGCCCCTGGACCCGGCC-CACAACCTGGCCCACTAAGGGAGTCCATTG
TCTGTTATTTCATTGTCTTTTTACAAACTCATATATTTGCTGAGGGTTTGAAGGATGCGA
TTAAGGACCTTGTTATGCCAAAGCCCGCTCCTACCTGCAATATCAAGGCGACTGTGTGCA
GCTTTGACGATGGAGTAGATTTGCCTCCCTGGTTTCCACCTATGGTGGAAGGGGCTGCCG
CGGAGGGTGATGACGGAGATGACGGAGATGAAGGAGGTGATGGAGATGAGGGTGAGGAAG
GGCAGGAGTGA-------------------------------
>LN827577
AGGGGG-GGAAGTCGTGAAAGAGCCAGGGGGAGAGGTCGTGGACGTGGTGA---AAAGAG
GCCCAGGAGTCCCAGTAGTCAGTCATC---ATCAT-------------------------
--------------------CCGGGTCTCCACCGCGCAGGCCCCCTCCAGGTAGAAGGCC
ATTTTTCCACCCTGTAGGGGAAGCCGATTATTTTGAATACCACCAAG---------AA--
GGTGGCCCAGATGGTGAGCCTGACATGCCCCCG---------------------------
----GGAGCGATAGAGCAGGGCCCCGCAGATGACCCAGGAGAAGGCCC-AAGCACTGGAC
CCCGGGGTCAGGGTGATGGAGGCAGGCGCAAAAAAGGAGGGTGGTTTGGAAAGCATCGTG
GTCAAGGAGGTTCCAACCAGA-----------AATTTGAGAACATTGCAGAAGGTTTAAG
AACTCTCCTG--GCTAGGTGTCACGTAGAAAGGAC------TACCGATGAAGGAACTTGG
G--TCGCCGGTGTGTTCGTATATGGAGGTAGTAAGA----CCTCCCTT---TACAACCTC
AGGCGAGGAATTGCCCTTGCTATTCCACAATGTCGTCTTACACCATTGAGTCGTCTCCCC
TTTGGA----ATGGCCCCTGGACCCGGCC-CACAACCTGGCCCACTAAGGGAGTCCATTG
TCTGTTATTTCATTGTCTTTTTACAAACTCATATATTTGCTGAGGGTTTGAAGGATGCGA
TTAAGGACCTTGTTATGCCAAGGCCCGCTCCTACCTGCAATATCAAGGCGACTGTGTGCA
GCTTTGACGATGGAGTAGATTTGCCTCCCTGGTTTCCACCTATGGTGGAAGGGGCTGCCG
CGGAGGGTGATGACGGAGATGACGGAGATGAAGGAGGTGATGGAGATGAGGGTGAGGAAG
GGCAGGAGTGA-------------------------------
>LN827576
A-GGGGGGGAAGTCGTGAAAGAGCCAGGGGGAGAGGTCGTGGACGTGGTGA---AAAGAG
GCCCAGGAGTCCCAGTAGTCAGTCATC---ATCAT-------------------------
--------------------CCGGGTCTCCACCGCGCAGGCCCCCTCCAGGTAGAAGGCC
ATTTTTCCACCCTGTAGGGGAAGCCGATTATTTTGAATACCACCAAG---------AA--
GGTGGCCCAGATGGTGAGCCTGACATGCCCCCG---------------------------
----GGAGCGATAGAGCAGGGCCCCGCAGATGACCCAGGAGAAGGCCC-AAGCACTGGAC
CCCGGGGTCAGGGTGATGGAGGCAGGCGCAAAAAAGGAGGGTGGTTTGGAAAGCATCGTG
GTCAAGGAGGTTCCAACCAGA-----------AATTTGAGAACATTGCAGAAGGTTTAAG
AACTCTCCTG--GCTAGGTGTCACGTAGAAAGGAC------TACCGATGAAGGAACTTGG
G--TCGCCGGTGTGTTCGTATATGGAGGTAGTAAGA----CCTCCCTT---TACAACCTC
AGGCGAGGAATTGCCCTTGCTATTCCACAATGTCGTCTTACACCATTGAGTCGTCTCCCC
TTTGGA----ATGGCCCCTGGACCCGGCC-CACAACCTGGCCCACTAAGGGAGTCCATTG
TCTGTTATTTCATTGTCTTTTTACAAACTCATATATTTGCTGAGGGTTTGAAGGATGCGA
TTAAGGACCTTGTTATGCCAAAGCCCGCTCCTACCTGCAATATCAAGGCGACTGTGTGCA
GCTTTGACGATGGAGTAGATTTGCCTCCCTGGTTTCCACCTATGGTGGAAGGGGCTGCCG
CGGAGGGTGATGACGGAGATGACGGAGATGACGGAGATGAAGGAGGTGATGGAGATGAGG
GTGAGGAAGGGCAGGAGTGA-------------------------------
>LN827575
A-GGGGGGGAAGTCGTGAAAGAGCCAGGGGGAGAGGTCGTGGACGTGGTGA---AAAGAG
GCCCAGGAGTCCCAGTAGTCAGTCATC---ATCAT-------------------------
--------------------CCGGGTCTCCACCGCGCAGGCCCCCTCCAGGTAGAAGGCC
ATTTTTCCACCCTGTAGGGGAAGCCGATTATTTTGAATACCACCAAG---------AA--
GGTGGCCCAGATGGTGAGCCTGACATGCCCCCG---------------------------
----GGAGCGATAGAGCAGGGCCCCGCAGATGACCCAGGAGAAGGCCC-AAGCACTGGAC
CCCGGGGTCAGGGTGATGGAGGCAGGCGCAAAAAAGGAGGGTGGTTTGGAAAGCATCGTG
GTCAAGGAGGTTCCAACCAGA-----------AATTTGAGAACATTGCAGAAGGTTTAAG
AACTCTCCTG--GCTAGGTGTCACGTAGAAAGGAC------TACCGATGAAGGAACTTGG
G--TCGCCGGTGTGTTCGTATATGGAGGTAGTAAGA----CCTCCCTT---TACAACCTC
AGGCGAGGAATTGCCCTTGCTATTCCACAATGTCGTCTTACACCATTGAGTCGTCTCCCC
TTTGGA----ATGGCCCCTGGACCCGGCC-CACAACCTGGCCCACTAAGGGAGTCCATTG
TCTGTTATTTCATTGTCTTTTTACAAACTCATATATTTGCTGAGGGTTTGAAGGATGCGA
TTAAGGACCTTGTTATGCCAAAGCCCGCTCCTACCTGCAATATCAAGGCGACTGTGTGCA
GCTTTGACGATGGAGTAGATTTGCCTCCCTGGTTTCCACCTATGGTGGAAGGGGCTGCCG
CGGAGGGTGATGACGGAGATGACGGAGATGACGGAGATGAAGGAGGTGATGGAGATGAGG
GTGAGGAAGGGCAGGAGTGA-------------------------------
>LN827574
AGGGGG-GGAAGTCGTGAAAGAGCCAGGGGGAGAGGTCGTGGACGTGGAGA---AAAGAG
GCCCAGGAGTCCCAGTAGTCAGTCATC---ATCAT-------------------------
--------------------CCGGGTCTCCACCGCGCAGGCCCCCTCCAGGTAGAAGGCC
ATTTTTCCACCCTGTAGGGGAAGCCGATTATTTTGAATACCACCAAG---------AA--
GGTGGCCCAGATGGTGAGCCTGACGTGCCCCCG---------------------------
----GGAGCGATAGAGCAGGGCCCCGCAGATGACCCAGGAGAAGGCCC-AAGCACTGGAC
CCCGGGGTCAGGGTGATGGAGGCAGGCGCAAAAAAGGAGGGTGGTTTGGAAAGCATCGTG
GTGAAGGAGGTTCCAGCCAGA-----------AATTTGAGAACATTGCAGAAGGTTTAAG
ACTTCTCCTG--GCTAGGTGTCACGTAGAAAGGAC------TACCGAGGATGGAAATTGG
G--TCGCCGGTGTGTTCGTATATGGAGGTAGTAAGA----CCTCCCTT---TACAACCTC
AGGCGAGGAATTGGCCTTGCTATTCCACAATGTCGTCTTACACCATTGAGTCGTCTCCCC
TTTGGA----ATGGCCCCTGGACCCGGCC-CACAACCTGGCCCACTAAGGGAGTCCATTG
TCTGTTATTTCATTGTCTTTTTACAAACTCATATATTTGCTGAGGGTTTGAAGGATGCGA
TTAAGGACCTTGTTATGCCAAAGCCCCCTCCTACCTGCAATATCAAGGTGACTGTGTGCA
GCTTTGACGATGGAGTAGATTTGCCTCCCTGGTTTCCACCTATGGTGGAAGGGGCTGCCG
CGGAGGGTGATGACGGAGATGACGGAGATGAAGGAGGTGATGGAGATGAGGGTGAGGAAG
GGCAGGAGTGA-------------------------------
>LN827573
AGGGGG-GGAAGTCGTGAAAGAGCCAGGGGGAGAGGTCGTGGACGTGGTGA---AAAGAG
GCCCAGGAGTCCCAGTAGTCAGTCATC---ATCAT-------------------------
--------------------CCGGGTCTCCACCGCGCAGGCCCCCTCCAGGTAGAAGGCC
ATTTTTCCACCCTGTAGGGGAAGCCGATTATTTTGAATACCACCAAG---------AA--
GGTGGCCCAGATGGTGAGCCTGACATGCCCCCG---------------------------
----GGAGCGATAGAGCAGGGCCCCGCAGATGACCCAGGAGAAGGCCC-AAGCACTGGAC
CCCGGGGTCAGGGTGATGGAGGCAGGCGCAAAAAAGGAGGGTGGTTTGGAAAGCATCGTG
GTCAAGGAGGTTCCAACCAGA-----------AATTTGAGAACATTGCAGAAGGTTTAAG
AACTCTCCTG--GCTAGGTGTCACGTAGAAAGGAC------TACCGATGAAGGAACTTGG
G--TCGCCGGTGTGTTCGTATATGGAGGTAGTAAGA----CCTCCCTT---TACAACCTC
AGGCGAGGAATTGGCCTTGCTATTCCACAATGTCGTCTTACACCATTGAGTCGTCTCCCC
TTTGGA----ATGGCCCCTGGACCCGGCC-CACAACCTGGCCCACTAAGGGAGTCCATTG
TCTGTTATTTCATTGTCTTTTTACAAACTCATATATTTGCTGAGGGTTTGAAGGATGCGA
TTAAGGACTTTGTTATGCCAAAGCCCGCTCCTACCTGCAATATCAAGGCGACTGTGTGCA
GCTTTGACGATGGAGTAGATTTGCCTCCCTGGTTTCCACCTATGGTGGAAGGGGCTGCCG
CGGAGGGTGATGACGGAGATGACGGAGATGAAGGAGGTGATGGAGATGAGGGTGAGGAAG
GGCAGGAGTGA-------------------------------
>LN827572
AGGGGG-GGAAGTCGTGAAAGAGCCAGGGGGAGAGGTCGTGGACGTGGAGA---AAAGAG
GCCCAGGAGTCCCAGTAGTCAGTCATC---ATCAT-------------------------
--------------------CCGGGTCTCCACCGCGCAGGCCCCCTCCAGGTAGAAGGCC
ATTTTTCCACCCTGTAGGGGAAGCCGATTATTTTGAATACCACCAAG---------AA--
GGTGGCCCAGATGGTGAGCCTGACGTGCCCCCG---------------------------
----GGAGCGATAGAGCAGGGCCCCGCAGATGACCCAGGAGAAGGCCC-AAGCACTGGAC
CCCGGGGTCAGGGTGATGGAGGCAGGCGCAAAAAAGGAGGGTGGTTTGGAAAGCATCGTG
GTCAAGGAGGTTCCAACCCGA-----------AATTTGAGAACATTGCAGAAGGTTTAAG
AGCTCTCCTG--GCTAGGAGTCACGTAGAAAGGAC------TACCGACGAAGGAACTTGG
G--TCGCCGGTGTGTTCGTATATGGAGGTAGTAAGA----CCTCCCTT---TACAACCTA
AGGCGAGGAACTGCCCTTGCTATTCCACAATGTCGTCTTACACCATTGAGTCGTCTCCCC
TTTGGA----ATGGCCCCTGGACCCGGCC-CACAACCTGGCCCGCTAAGGGAGTCCATTG
TCTGTTATTTCATGGTCTTTTTACAAACTCATATATTTGCTGAGGTTTTGAAGGATGCGA
TTAAGGACCTTGTTATGACAAAGCCCGCTCCTACCTGCAATATCAGGGTGACTGTGTGCA
GCTTTGACGATGGAGTAGATTTGCCTCCCTGGTTTCCACCTATGGTGGAAGGGGCTGCCG
CGGAGGGTGATGACGGAGATGACGGAGATGAAGGAGGTGATGGAGATGAGGGTGAGGAAG
GGCAGGAGTGA----------------------------------------
>LN827571
AGGGGG-GGAAGTCGTGAAAGAGCCAGGGGGAGAGGTCGTGGACGTGGTGA---AAAGAG
GCCCAGGAGTCCCAGTAGTCAGTCATC---ATCAT-------------------------
--------------------CCGGGTCTCCACCGCGCAGGCCCCCTCCAGGTAGAAGGCC
ATTTTTCCACCCTGTAGGGGAAGCCGATTATTTTGAATACCACCAAG---------AA--
GGTGGCCCAGATGGTGAGCCTGACATGCCCCCG---------------------------
----GGAGCGATAGAGCAGGGCCCCGCAGATGACCCAGGAGAAGGCCC-AAGCACTGGAC
CCCGGGGTCAGGGTGATGGAGGCAGGCGCAAAAAAGGAGGGTGGTTTGGAAAGCATCGTG
GTCAAGGAGGTTCCAACCAGA-----------AATTTGAGAACATTGCAGAAGGTTTAAG
AACTCTCCTG--GCTAGGTGTCACGTAGAAAGGAC------TACCGATGAAGGAACTTGG
G--TCGCCGGTGTGTTCGTATATGGAGGTAGTAAGA----CCTCCCTT---TACAACCTC
AGGCGAGGAATTGGCCTTGCTATTCCACAATGTCGTCTTACACCATTGAGTCGTCTCCCC
TTTGGA----ATGGCCCCTGGACCCGGCC-CACAACCTGGCCCACTAAGGGAGTCCATTG
TCTGTTATTTCATTGTCTTTTTACAAACTCATATATTTGCTGAGGGTTTGAAGGATGCGA
TTAAGGACTTTGTTATGCCAAAGCCCGCTCCTACCTGCAATATCAAGGCGACTGTGTGCA
GCTTTGACGATGGAGTAGATTTGCCTCCCTGGTTTCCACCTATGGTGGAAGGGGCTGCCG
CGGAGGGTGATGACGGAGATGACGGAGATGAAGGAGGTGATGGAGATGAGGGTGAGGAAG
GGCAGGAGTGA-------------------------------
>LN827570
A-GGGGGGTAAGTCGTGAAAGAGCCAGGGGGAGAGGTCGTGGACGTGGTGA---AAAGAG
GCCCAGGAGTCCCAGTAGTCAGTCATC---ATCAT-------------------------
--------------------CCGGGTCTCCACCGCGCAGGCCCCCTCCAGGTAGAAGGCC
ATTTTTCCACCCTGTAGGGGAAGCCGATTATTTTGAATACCACCAAG---------AA--
GGTGGCCCAGATGGTGATCCTGACATGCCCCCG---------------------------
----GGAGCGATAGAGCAGGGCCCCGCAGATGACCCAGGAGAAGGCCC-AAGCACTGGAC
CCCGGGGTCAGGGTGATGGAGGCAGGCGCAAAAAAGGAGGGTGGTTTGGAAAGCATCGTG
GTCAAGGAGGTTCCAACCAGA-----------AATTTGAGAACATTGCAGAAGGTTTAAG
AACTCTCCTG--GCTAGGTGTCACGTAGAAAGGAC------TACCGATGAAGGAACTTGG
G--TCGCCGGTGTGTTCGTATATGGAGGTAGTAAGA----CCTCCCTT---TACAACCTC
AGGCGAGGAATTGCCCTTGCTATTCCACAATGTCGTCTTACACCATTGAGTCGTCTCCCC
TTTGGA----ATGGCCCCTGGACCCGGCC-CACAACCTGGCCCACTAAGGGAGTCCATTG
TCTGTTATTTCATTGTCTTTTTACAAACTCATATATTTGCTGAGGGTTTGAAGGATGCGA
TTAAGGACCTTGTTATGCCAAAGCCCGCTCCTACCTGCAATATCAAGGTGACTGTGTGCA
GCTTTGACGATGGAGTAGATTTGCCTCCCTGGTTTCCACCTATGGTGGAAGGGGCTGCCG
CGGAGGGTGATGACGGAGATGACGGAGATGACGGAGATGAAGGAGGTGATGGAGATGAGG
GTGAGGAAGGGCAGGAGTGA-------------------------------
>LN827569
AGGGGG-GGAAGTCGTGAAAGAGCCAGGGGGAGAGGTCGTGGACGTGGTGA---AAAGAG
GCCCAGGAGTCCCAGTAGTCAGTCATC---ATCAT-------------------------
--------------------CCGGGTCTCCACCGCGCAGGCCCCCTCCAGGTAGAAGGCC
ATTTTTCCACCCTGTAGGGGAAGCCGATTATTTTGAATACCACCAAG---------AA--
GGTGGCCCAGATGGTGAGCCTGACATGCCCCCG---------------------------
----GGAGCGATAGAGCAGGGCCCCGCAGATGACCCAGGAGAAGGCCC-AAGCACTGGAC
CCCGGGGTCAGGGTGATGGAGGCAGGCGCAAAAAAGGAGGGTGGTTTGGAAAGCATCGTG
GTCAAGGAGGTTCCAACCAGA-----------AATTTGAGAACATTGCAGAAGGTTTAAG
AACTCTCCTG--GCTAGGTGTCACGTAGAAAGGAC------TACCGATGAAGGAACTTGG
G--TCGCCGGTGTGTTCGTATATGGAGGTAGTAAGA----CCTCCCTT---TACAACCTC
AGGCGAGGAATTGCCCTTGCTATTCCACAATGTCGTCTTACACCATTGAGTCGTCTCCCC
TTTGGA----ATGGCCCCTGGACCCGGCC-CACAACCTGGCCCACTAAGGGAGTCCATTG
TCTGTTATTTCATTGTCTTTTTACAAACTCATATATTTGCTGAGGGTTTGAAGGATGCGA
TTAAGGACCTTGTTATGCCAAAGCCCGCTCCTACCTGCAATATCAAGGCGACTGTGTGCA
GCTTTGACGATGGAGTAGATTTGCCTCCCTGGTTTCCACCTATGGTGGAAGGGGCTGCCG
CGGAGGGTGATGACGGAGATGACGGAGATGAAGGAGGTGATGGAGATGAGGGTGAGGAAG
GGCAGGAGTGA-------------------------------
>LN827568
AGGGGG-GGAAGTCGTGAAAGAGCCAGGGGGAGAGGTCGTGGACGTGGAGA---AAAGAG
GCCCAGGAGTCCCAGTAGTCAGTCATC---ATCAT-------------------------
--------------------CCGGGTCTCCACCGCGCAGGCCCCCTCCAGGTAGAAGGCC
ATTTTTCCACCCTGTAGGGGAAGCCGATTATTTTGAATACCACCAAG---------AA--
GGTGGCCCAGATGGTGAGCCTGACGTGCCCCCG---------------------------
----GGAGCGATAGAGCAGGGCCCCGCAGATGACCCAGGAGAAGGCCC-AAGCACTGGAC
CCCGGGGTCAGGGTGATGGAGGCAGGCGCAAAAAAGGAGGGTGGTTTGGAAAGCATCGTG
GTGAAGGAGGTTCCAGCCAGA-----------AATTTGAGAACATTGCAGAAGGTTTAAG
ACTTCTCCTG--GCTAGGTGTCACGTAGAAAGGAC------TACCGAGGATGGAAATTGG
G--TCGCCGGTGTGTTCGTATATGGAGGTAGTAAGA----CCTCCCTT---TACAACCTC
AGGCGAGGAATTGGCCTTGCTATTCCACAATGTCGTCTTACACCATTGAGTCGTCTCCCC
TTTGGA----ATGGCCCCTGGACCCGGCC-CACAACCTGGCCCACTAAGGGAGTCCATTG
TCTGTTATTTCATTGTCTTTTTACAAACTCATATATTTGCTGAGGGTTTGAAGGATGCGA
TTAAGGACCTTGTTATGCCAAAGCCCCCTCCTACCTGCAATATCAAGGTGACTGTGTGCA
GCTTTGACGATGGAGTAGATTTGCCTCCCTGGTTTCCACCTATGGTGGAAGGGGCTGCCG
CGGAGGGTGATGACGGAGATGACGGAGATGAAGGAGGTGATGGAGATGAGGGTGAGGAAG
GGCAGGAGTGA-------------------------------
>LN827567
A-GGGGGGGAAGTCGTGAAAGAGCCAGGGGGAGAGGTCGTGGACGTGGTGA---AAAGAG
GCCCAGGAGTCCCAGTAGTCAGTCATC---ATCAT-------------------------
--------------------CCGGGTCTCCACCGCGCAGGCCCCCTCCAGGTAGAAGGCC
ATTTTTCCACCCTGTAGGGGAAGCCGATTATTTTGAATACCACCAAG---------AA--
GGTGGCCCAGATGGTGAGCCTGACATGCCCCCG---------------------------
----GGAGCGATAGAGCAGGGCCCCGCAGATGACCCAGGAGAAGGCCC-AAGCACTGGAC
CCCGGGGTCAGGGTGATGGAGGCAGGCGCAAAAAAGGAGGGTGGTTTGGAAAGCATCGTG
GTCAAGGAGGTTCCAACCAGA-----------AATTTGAGAACATTGCAGAAGGTTTAAG
AACTCTCCTG--GCTAGGTGTCACGTAGAAAGGAC------TACCGATGAAGGAACTTGG
G--TCGCCGGTGTGTTCGTATATGGAGGTAGTAAGA----CCTCCCTT---TACAACCTC
AGGCGAGGAATTGCCCTTGCTATTCCACAATGTCGTCTTACACCATTGAGTCGTCTCCCC
TTTGGA----ATGGCCCCTGGACCCGGCC-CACAACCTGGCCCACTAAGGGAGTCCATTG
TCTGTTATTTCATTGTCTTTTTACAAACTCATATATTTGCTGAGGGTTTGAAGGATGCGA
TTAAGGACCTTGTTATGCCAAAGCCCGCTCCTACCTGCAATATCAAGGCGACTGTGTGCA
GCTTTGACGATGGAGTAGATTTGCCTCCCTGGTTTCCACCTATGGTGGAAGGGGCTGCCG
CGGAGGGTGATGACGGAGATGACGGAGATGACGGAGATGAAGGAGGTGATGGAGATGAGG
GTGAGGAAGGGCAGGAGTGA-------------------------------
>LN827566
AGGGGG-GGAAGTCGTGAAAGAGCCAGGGGGAGAGGTCGTGGACGTGGTGA---AAAGAG
GCCCAGGAGTCCCAGTAGTCAGTCATC---ATCAT-------------------------
--------------------CCGGGTCTCCACCGCGCAGGCCCCCTCCAGGTAGAAGGCC
ATTTTTCCACCCTGTAGGGGAAGCCGATTATTTTGAATACCACCAAG---------AA--
GGTGGCCCAGATGGTGAGCCTGACATGCCCCCG---------------------------
----GGAGCGATAGAGCAGGGCCCCGCAGATGACCCAGGAGAAGGCCC-AAGCACTGGAC
CCCGGGGTCAGGGTGATGGAGGCAGGCGCAAAAAAGGAGGGTGGTTTGGAAAGCATCGTG
GTCAAGGAGGTTCCAACCAGA-----------AATTTGAGAACATTGCAGAAGGTTTAAG
AACTCTCCTG--GCTAGGTGTCACGTAGAAAGGAC------TACCGATGAAGGAACTTGG
G--TCGCCGGTGTGTTCGTATATGGAGGTAGTAAGA----CCTCCCTT---TACAACCTC
AGGCGAGGAATTGGCCTTGCTATTCCACAATGTCGTCTTACACCATTGAGTCGTCTCCCC
TTTGGA----ATGGCCCCTGGACCCGGCC-CACAACCTGGCCCACTAAGGGAGTCCATTG
TCTGTTATTTCATTGTCTTTTTACAAACTCATATATTTGCTGAGGGTTTGAAGGATGCGA
TTAAGGACTTTGTTATGCCAAAGCCCGCTCCTACCTGCAATATCAAGGCGACTGTGTGCA
GCTTTGACGATGGAGTAGATTTGCCTCCCTGGTTTCCACCTATGGTGGAAGGGGCTGCCG
CGGAGGGTGATGACGGAGATGACGGAGATGAAGGAGGTGATGGAGATGAGGGTGAGGAAG
GGCAGGAGTGA-------------------------------
>LN827565
AGGGGG-GGAAGTCGTGAAAGAGCCAGGGGGAGAGGTCGTGGACGTGGTGA---AAAGAG
GCCCAGGAGTCCCAGTAGTCAGTCATC---ATCAT-------------------------
--------------------CCGGGTCTCCACCGCGCAGGCCCCCTCCAGGTAGAAGGCC
ATTTTTCCACCCTGTAGGGGAAGCCGATTATTTTGAATACCACCAAG---------AA--
GGTGGCCCAGATGGTGAGCCTGACATGCCCCCG---------------------------
----GGAGCGATAGAGCAGGGCCCCGCAGATGACCCAGGAGAAGGCCC-AAGCACTGGAC
CCCGGGGTCAGGGTGATGGAGGCAGGCGCAAAAAAGGAGGGTGGTTTGGAAAGCATCGTG
GTCAAGGAGGTTCCAACCAGA-----------AATTTGAGAACATTGCAGAAGGTTTAAG
AACTCTCCTG--GCTAGGTGTCACGTAGAAAGGAC------TACCGATGAAGGAACTTGG
G--TCGCCGGTGTGTTCGTATATGGAGGTAGTAAGA----CCTCCCTT---TACAACCTC
AGGCGAGGAATTGGCCTTGCTATTCCACAATGTCGTCTTACACCATTGAGTCGTCTCCCC
TTTGGA----ATGGCCCCTGGACCCGGCC-CACAACCTGGCCCACTAAGGGAGTCCATTG
TCTGTTATTTCATTGTCTTTTTACAAACTCATATATTTGCTGAGGGTTTGAAGGATGCGA
TTAAGGACTTTGTTATGCCAAAGCCCGCTCCTACCTGCAATATCAAGGCGACTGTGTGCA
GCTTTGACGATGGAGTAGATTTGCCTCCCTGGTTTCCACCTATGGTGGAAGGGGCTGCCG
CGGAGGGTGATGACGGAGATGACGGAGATGAAGGAGGTGATGGAGATGAGGGTGAGGAAG
GGCAGGAGTGA-------------------------------
>LN827564
AGGGGG-GGAAGTCGTGAAAGAGCCAGGGGGAGAGGTCGTGGACGTGGTGA---AAAGAG
GCCCAGGAGTCCCAGTAGTCAGTCATC---ATCAT-------------------------
--------------------CCGGGTCTCCACCGCGCAGGCCCCCTCCAGGTAGAAGGCC
ATTTTTCCACCCTGTAGGGGAAGCCGATTATTTTGAATACCACCAAG---------AA--
GGTGGCCCAGATGGTGAGCCTGACATGCCCCCG---------------------------
----GGAGCGATAGAGCAGGGCCCCGCAGATGACCCAGGAGAAGGCCC-AAGCACTGGAC
CCCGGGGTCAGGGTGATGGAGGCAGGCGCAAAAAAGGAGGGTGGTTTGGAAAGCATCGTG
GTCAAGGAGGTTCCAACCAGA-----------AATTTGAGAACATTGCAGAAGGTTTAAG
AACTCTCCTG--GCTAGGTGTCACGTAGAAAGGAC------TACCGATGAAGGAACTTGG
G--TCGCCGGTGTGTTCGTATATGGAGGTAGTAAGA----CCTCCCTT---TACAACCTC
AGGCGAGGAATTGCCCTTGCTATTCCACAATGTCGTCTTACACCATTGAGTCGTCTCCCC
TTTGGA----ATGGCCCCTGGACCCGGCC-CACAACCTGGCCCACTAAGGGAGTCCATTG
TCTGTTATTTCATTGTCTTTTTACAAACTCATATATTTGCTGAGGGTTTGAAGGATGCGA
TTAAGGACCTTGTTATGCCAAAGCCCGCTCCTACCTGCAATATCAAGGCGACTGTGTGCA
GCTTTGACGATGGAGTAGATTTGCCTCCCTGGTTTCCACCTATGGTGGAAGGGGCTGCCG
CGGAGGGTGATGACGGAGATGACGGAGATGAAGGAGGTGATGGAGATGAGGGTGAGGAAG
GGCAGGAGTGA-------------------------------
>LN827563
AGGGGG-GGAAGTCGTGAAAGAGCCAGGGGGAGAGGTCGTGGACGTGGAGA---AAAGAG
GCCCAGGAGTCCCAGTAGTCAGTCATC---ATCAT-------------------------
--------------------CCGGGTCTCCACCGCGCAGGCCCCCTCCAGGTAGAAGGCC
ATTTTTCCACCCTGTAGGGGAAGCCGATTATTTTGAATACCACCAAG---------AA--
GGTGGCCCAGATGGTGAGCCTGACGTGCCCCCG---------------------------
----GGAGCGATAGAGCAGGGCCCCGCAGATGACCCAGGAGAAGGCCC-AAGCACTGGAC
CCCGGGGTCAGGGTGATGGAGGCAGGCGCAAAAAAGGAGGGTGGTTTGGAAAGCATCGTG
GTGAAGGAGGTTCCAGCCAGA-----------AATTTGAGAACATTGCAGAAGGTTTAAG
ACTTCTCCTG--GCTAGGTGTCACGTAGAAAGGAC------TACCGAGGATGGAAATTGG
G--TCGCCGGTGTGTTCGTATATGGAGGTAGTAAGA----CCTCCCTT---TACAACCTC
AGGCGAGGAATTGGCCTTGCTATTCCACAATGTCGTCTTACACCATTGAGTCGTCTCCCC
TTTGGA----ATGGCCCCTGGACCCGGCC-CACAACCTGGCCCACTAAGGGAGTCCATTG
TCTGTTATTTCATTGTCTTTTTACAAACTCATATATTTGCTGAGGGTTTGAAGGATGCGA
TTAAGGACCTTGTTTTGCCAAAGCCCGCTCCTACCTGCAATATCAAGGTGACTGTGTGCA
GCTTTGACGATGGAGTAGATTTGCCTCCCTGGTTTCCACCTATGGTGGAAGGGGCTGCCG
CGGAGGGTGATGACGGAGATGACGGAGATGAAGGAGGTGATGGAGATGAGGGTGAGGAAG
GGCAGGAGTGA-------------------------------
>LN827562
A-GGGGGGGAAGTCGTGAAAGAGCCAGGGGGAGAGGTCGTGGACGTGGTGA---AAAGAG
GCCCAGGAGTCCCAGTAGTCAGTCATC---ATCAT-------------------------
--------------------CCGGGTCTCCACCGCGCAGGCCCCCTCCAGGTAGAAGGCC
ATTTTTCCACCCTGTAGGGGAAGCCGATTATTTTGAATACCACCAAG---------AA--
GGTGGCCCAGATGGTGAGCCTGACATGCCCCCG---------------------------
----GGAGCGATAGAGCAGGGCCCCGCAGATGACCCAGGAGAAGGCCC-AAGCACTGGAC
CCCGTGGTCAGGGTGATGGAGGCAGGCGCAAAAAAGGAGGGTGGTTTGGAAAGCATCGTG
GTCAAGGAGGTTCCAACCAGA-----------AATTTGAGAACATTGCAGAAGGTTTAAG
AACTCTCCTG--GCTAGGTGTCACGTAGAAAGGAC------TACCGATGAAGGAACTTGG
G--TCGCCGGTGTGTTCGTATATGGAGGTAGTAAGA----CCTCCCTT---TACAACCTC
AGGCGAGGAATTGCCCTTGCTATTCCACAATGTCGTCTTACACCATTGAGTCGTCTCCCC
TTTGGA----ATGGCCCCTGGACCCGGCC-CACAACCTGGCCCACTAAGGGAGTCCATTG
TCTGTTATTTCATTGTCTTTTTACAAACTCATATATTTGCTGAGGGTTTGAAGGATGCGA
TTAAGGACCTTGTTATGCCAAAGCCCGCTCCTACCTGCAATATCAAGGCGACTGTGTGCA
GCTTTGACGATGGAGTAGATTTGCCTCCCTGGTTTCCACCTATGGTGGAAGGGGCTGCCG
CGGAGGGTGATGACGGAGATGACGGAGATGACGGAGATGAAGGAGGTGATGGAGATGAGG
GTGAGGAAGGGCAGGAGTGA-------------------------------
>LN827561
AGGG-GGGGAAGTCGTGAAAGAGCCAGGGGGAGAGGTCGTGGACGTGGTGA---AAAGAG
GCCCAGGAGTCCCAGTAGTCAGTCATC---ATCAT-------------------------
--------------------CCGGGTCTCCACCGCGCAGGCCCCCTCCAGGTAGAAGGCC
ATTTTTCCACCCTGTAGGGGATGCCGATTATTTTGAATACCTCCAAG---------AA--
GGTGGCCCAGATGGTGAGCCTGACGTGCCCCCG---------------------------
----GGAGCGATAGAGCAGGGCCCCACAGATGACCCAGGAGAAGGCCC-AAGCACTGGAC
CCCGGGGTCAGGGTGATGGAGGCAGGCGCAAAAAAGGAGGGTGGTTTGGAAAGCATCGTG
GTCAAGGAGGTTCCAACCCGA-----------AATTTGAGAACATTGCAGAAGGTTTAAG
AGTTCTCCTG--GCTAGGAGTCACGTAGAAAGGAC------TACCGAGGAAAGAAATTGG
G--TCGCCGGTGTGTTCGTATATGGAGGTAGTAAGA----CCTCCCTT---TACAACCTC
AGGCGAGGAATTGCCCTTGCTGTTCCACAATGTCGTATTACACCATTGAGTCGTCTCCCC
TTTGGA----ATGGCCCCTGGACCCGGCC-CACAACCTGGCCCACTAAGGGAGTCCATTG
TCTGTTATTTCATGGTCTTTTTACAAACTCATATATTTGCTGAGGTTTTGAAGGATGCGA
TTAAGGACCTTGTTATGACAAAGCCCGCTCCTACCTGCAATATCAAGGTGACTGTGTGCA
GCTTTGACGATGGAGTAGATTTGCCTCCCTGGTTTCCACCTATGGTGGAAGGGGCTGCCG
CGGAGGGTGATGACGGAGATGACGGAGATGAAGGAGGTGATGGAGATGAGGGTGAGGAAG
GGCAGGAGTGA----------------------------------------
>LN827560
AGGGGG-GGAAGTCGTGAAAGAGCCAGGGGGAGAGGTCGTGGACGTGGTGA---AAAGAG
GCCCAGGAGTCCCAGTAGTCAGTCATC---ATCAT-------------------------
--------------------CCGGGTCTCCACCGCGCAGGCCCCCTCCAGGTAGAAGGCC
ATTTTTCCACCCTGTAGCGGAAGCCGATTATTTTGAATACCACCAAG---------AA--
GGTGGCCCAGATGGTGAGCCTGACATGCCCCCG---------------------------
----GGAGCGATAGAGCAGGGCCCCGCAGATGACCCAGGAGAAGGCCC-AAGCACTGGAC
CCCGGGGTCAGGGTGATGGAGGCAGGCGCAAAAAAGGAGGGTGGTTTGGAAAGCATCGTG
GTGAAGGAGGTTCCAGCCAGA-----------AATTTGAGAACATTGCAGAAGGTTTAAG
ACTTCTCCTG--GCTAGGTGTCACGTAGAAAGGAC------TACCGAGGATGGAAATTGG
G--TCGCCGGTGTGTTCGTATATGGAGGTAGTAAGA----CCTCCCTT---TACAACCTC
AGGCGAGGAATTGGCCTTGCTATTCCACAATGTCGTCTTACACCATTGAGTCGTCTCCCC
TTTGGA----ATGGCCCCTGGACCCGGCC-CACAACCTGGCCCACTAAGGGAGTCCATTG
TCTGTTATTTCATTGTCTTTTTACAAACTCATATATTTGCTGAGGGTTTGAAGGATGCGA
TTAAGGACCTTGTTTTGCCAAAGCCCGCTCCTACCTGCAATATCAAGGTGACTGTGTGCA
GCTTTGACGATGGAGTAGATTTGCCTCCCTGGTTTCCACCTATGGTGGAAGGGGCTGCCG
CGGAGGGTGATGACGGAGATGACGGAGATGAAGGAGGTGATGGAGATGAGGGTGAGGAAG
GGCAGGAGTGA-------------------------------
>LN827559
A-GGGGGGGAAGTCGTGAAAGAGCCAGGGGGAGAGGTCGTGGACGTGGTGA---AAAGAG
GCCCAGGAGTCCCAGTAGTCAGTCATC---ATCAT-------------------------
--------------------CCGGGTCTCCACCGCGCAGGCCCCCTCCAGGTAGAAGGCC
ATTTTTCCACCCTGTAGGGGAAGCCGATTATTTTGAATACCACCAAG---------AA--
GGTGGCCCAGATGGTGAGCCTGACATGCCCCCG---------------------------
----GGAGCGATAGAGCAGGGCCCCGCAGATGACCCAGGAGAAGGCCC-AAGCACTGGAC
CCCGGGGTCAGGGTGATGGAGGCAGGCGCAAAAAAGGAGGGTGGTTTGGAAAGCATCGTG
GTCAAGGAGGTTCCAACCAGA-----------AATTTGAGAACATTGCAGAAGGTTTAAG
AACTCTCCTG--GCTAGGTGTCACGTAGAAAGGAC------TACCGATGAAGGAACTTGG
G--TCGCCGGTGTGTTCGTATATGGAGGTAGTAAGA----CCTCCCTT---TACAACCTC
AGGCGAGGAATTGCCCTTGCTATTCCACAATGTCGTCTTACACCATTGAGTCGTCTCCCC
TTTGGA----ATGGCCCCTGGACCCGGCC-CACAACCTGGCCCACTAAGGGAGTCCATTG
TCTGTTATTTCATTGTCTTTTTACAAACTCATATATTTGCTGAGGGTTTGAAGGATGCGA
TTAAGGACCTTGTTTTGCCAAAGCCCGCTCCTACCTGCAATATCAAGGCGACTGTGTGCA
GCTTTGACGATGGAGTAGATTTGCCTCCCTGGTTTCCACCTATGGTGGAAGGGGCTGCCG
CGGAGGGTGATGACGGAGATGACGGAGATGACGGAGATGAAGGAGGTGATGGAGATGAGG
GTGAGGAAGGGCAGGAGTGA-------------------------------
>LN827558
AGGGGG-GGAAGTCGTGAAAGAGCCAGGGGGAGAGGTCGTGGACGTGGTGA---AAAGAG
GCCCAGGAGTCCCAGTAGTCAGTCATC---ATCAT-------------------------
--------------------CCGGGTCTCCACCGCGCAGGCCCCCTCCAGGTAGAAGGCC
ATTTTTCCACCCTGTAGGGGAAGCCGATTATTTTGAATACCACCAAG---------AA--
GGTGGCCCAGATGGTGAGCCTGACATGCCCCCG---------------------------
----GGAGCGATAGAGCAGGGCCCCGCAGATGACCCAGGAGAAGGCCC-AAGCACTGGAC
CCCGGGGTCAGGGTGATGGAGGCAGGCGCAAAAAAGGAGGGTGGTTTGGAAAGCATCGTG
GTCAAGGAGGTTCCAACCAGA-----------AATTTGAGAACATTGCAGAAGGTTTAAG
AACTCTCCTG--GCTAGGTGTCACGTAGAAAGGAC------TACCGATGAAGGAACTTGG
G--TCGCCGGTGTGTTCGTATATGGAGGTAGTAAGA----CCTCCCTT---TACAACCTC
AGGCGAGGAATTGGCCTTGCTATTCCACAATGTCGTCTTACACCATTGAGTCGTCTCCCC
TTTGGA----ATGGCCCCTGGACCCGGCC-CACAACCTGGCCCACTAAGGGAGTCCATTG
TCTGTTATTTCATTGTCTTTTTACAAACTCATATATTTGCTGAGGGTTTGAAGGATGCGA
TTAAGGACTTTGTTATGCCAAAGCCCGCTCCTACCTGCAATATCAAGGCGACTGTGTGCA
GCTTTGACGATGGAGTAGATTTGCCTCCCTGGTTTCCACCTATGGTGGAAGGGGCTGCCG
CGGAGGGTGATGACGGAGATGACGGAGATGAAGGAGGTGATGGAGATGAGGGCGAGGAAG
GGCAGGAGTGA-------------------------------
>LN827557
AGGGGG-GGAAGTCGTGAAAGAGCCAGGGGGAGAGGTCGCGGACGTGGTGA---AAAGAG
GCCCAGGAGTCCCAGTAGTCAGTCATC---ATCAT-------------------------
--------------------CCGGGTCTCCACCGCGCAGGCCCCCTCCAGGTAGAAGGCC
ATTTTTCCACCCTGTAGCGGAAGCCGATTATTTTGAATACCACCAAG---------AA--
GGTGGCCCAGATGGTGAGCCTGACATGCCCCCG---------------------------
----GGAGCGATAGAGCAGGGCCCCGCAGATGACCCAGGAGAAGGCCC-AAGCACTGGAC
CCCGGGGTCAGGGTGATGGAGGCAGGCGCAAAAAAGGAGGGTGGTTTGGAAAGCGTCGTG
GTGAAGGAGGTTCCAACCAGA-----------AATTTGAGAACATTGCAGAAGGTTTAAG
ACTTCTCCTG--GCTAGGTGTCACGTAGAAAGGAC------TACCGAGGATGGAAATTGG
G--TCGCCGGTGTGTTCGTATATGGAGGTAGTAAGA----CCTCCCTT---TACAACCTC
AGGCGAGGAATTGGCCTTGCTATTCCACAATGTCGTCTTACACCATTGAGTCGTCTCCCC
TTTGGA----ATGGCCCCTGGACCCGGCC-CACAACCTGGCCCACTAAGGGAGTCCATTG
TCTGTTATTTCATTGTCTTTTTACAAACTCATATATTTGCTGAGGGTTTGAAGGATGCGA
TTAAGGACCTTGTTTTGCCAAAGCCCGCTCCTACCTGCAATATCAGGGTGACTGTGTGCA
GCTTTGACGATGGAGTAGATTTGCCTCCCTGGTTTCCACCTATGGTGGAAGGGGCTGCCG
CGGAGGGTGATGACGGAGATGACGGAGATGAAGGAGGTGATGGAGATGAGGGTGAGGAAG
GGCAGGAGTGA-------------------------------
>LN827556
AGGGGG-GGAAGTCGTGAAAGAGCCAGGGGGAGAGGTCGTGGACGTGGTGA---AAAGAG
GCCCAGGAGTCCCAGTAGTCAGTCATC---ATCAT-------------------------
--------------------CCGGGTCTCCACCGCGCAGGCCCCCTCCAGGTAGAAGGCC
ATTTTTCCACCCTGTAGGGGAAGCCGATTATTTTGAATACCACCAAG---------AA--
GGTGGCCCAGATGGTGAGCCTGACATGCCCCCG---------------------------
----GGAGCGATAGAGCAGGGCCCCGCAGATGACCCAGGAGAAGGCCC-AAGCACTGGAC
CCCGGGGTCAGGGTGATGGAGGCAGGCGCAAAAAAGGAGGGTGGTTTGGAAAGCATCGTG
GTCAAGGAGGTTCCAACCAGA-----------AATTTGAGAACATTGCAGAAGGTTTAAG
AACTCTCCTG--GCTAGGTGTCACGTAGAAAGGAC------TACCGATGAAGGAACTTGG
G--TCGCCGGTGTGTTCGTATATGGAGGTAGTAAGA----CCTCCCTT---TACAACCTC
AGGCGAGGAATTGGCCTTGCTATTCCACAATGTCGTCTTACACCATTGAGTCGTCTCCCC
TTTGGA----ATGGCCCCTGGACCCGGCC-CACAACCTGGCCCACTAAGGGAGTCCATTG
TCTGTTATTTCATTGTCTTTTTACAAACTCATATATTTGCTGAGGGTTTGAAGGATGCGA
TTAAGGACTTTGTTATGCCAAAGCCCGCTCCTACCTGCAATATCAAGGCGACTGTGTGCA
GCTTTGACGATGGAGTAGATTTGCCTCCCTGGTTTCCACCTATGGTGGAAGGGGCTGCCG
CGGAGGGTGATGACGGAGATGACGGAGATGAAGGAGGTGATGGAGATGAGGGTGAGGAAG
GGCAGGAGTGA-------------------------------
>LN827555
AGGGGG-GGAAGTCGTGAAAGAGCCAGGGGGAGAGGTCGTGGACGTGGAGA---AAAGAG
GCCCAGGAGTCCCAGTAGTCAGTCATC---ATCAT-------------------------
--------------------CCGGGTCTCCACCGCGCAGGCCCCCTCCAGGTAGAAGGCC
ATTTTTCCACCCTGTAGGGGAAGCCGATTATTTTGAATACCACCAAG---------AA--
GGTGGCCCAGATGGTGAGCCTGACGTGCCCCCG---------------------------
----GGAGCGATAGAGCAGGGCCCCGCAGATGACCCAGGAGAAGGCCC-AAGCACTGGAC
CCCGGGGTCAGGGTGATGGAGGCAGGCGCAAAAAAGGAGGGTGGTTTGGAAAGCATCGTG
GTCAAGGAGGTTCCAACCCGA-----------AATTTGAGAACATTGCAGAAGGTTTAAG
AGCTCTCCTG--GCTAGGAGTCACGTAGAAAGGAC------TACCGACGAAGGAACTTGG
G--TCGCCGGTGTGTTCGTATATGGAGGTAGTAAGA----CCTCCCTT---TACAACCTA
AGGCGAGGAACTGCCCTTGCTATTCCACAATGTCGTCTTACACCATTGAGTCGTCTCCCC
TTTGGA----ATGGCCCCTGGACCCGGCC-CACAACCTGGCCCGCTAAGGGAGTCCATTG
TCTGTTATTTCATGGTCTTTTTACAAACTCATATATTTGCTGAGGTTTTGAAGGATGCGA
TTAAGGACCTTGTTATGACAAAGCCCGCTCCTACCTGCAATATCAGGGTGACTGTGTGCA
GCTTTGACGATGGAGTAGATTTGCCTCCCTGGTTTCCACCTATGGTGGAAGGGGCTGCCG
CGGAGGGTGATGACGGAGATGACGGAGATGAAGGAGGTGATGGAGATGAGGGTGAGGAAG
GGCAGGAGTGA----------------------------------------
>LN827554
AGGGGG-GGAAGTCGTGAAAGAGCCAGGGGGAGAGGTCGTGGACGTGGAGA---AAAGAG
GCCCAGGAGTCCCAGTAGTCAGTCATC---ATCAT-------------------------
--------------------CCGGGTCTCCACCGCGCAGGCCCCCTCCAGGTAGAAGGCC
ATTTTTCCACCCTGTAGGGGAAGCCGATTATTTTGAATACCACCAAG---------AA--
GGTGGCCCAGATGGTGAGCCTGACGTGCCCCCG---------------------------
----GGAGCGATAGAGCAGGGCCCCGCAGATGACCCAGGAGAAGGCCC-AAGCACTGGAC
CCCGGGGTCAGGGTGATGGAGGCAGGCGCAAAAAAGGAGGGTGGTTTGGAAAGCATCGTG
GTGAAGGAGGTTCCAGCCAGA-----------AATTTGAGAACATTGCAGAAGGTTTAAG
ACTTCTCCTG--GCTAGGTGTCACGTAGAAAGGAC------TACCGAGGATGGAAATTGG
G--TCGCCGGTGTGTTCGTATATGGAGGTAGTAAGA----CCTCCCTT---TACAACCTC
AGGCGAGGAATTGGCCTTGCTATTCCACAATGTCGTCTTACACCATTGAGTCGTCTCCCC
TTTGGA----ATGGCCCCTGGACCCGGCC-CACAACCTGGCCCACTAAGGGAGTCCATTG
TCTGTTATTTCATTGTCTTTTTACAAACTCATATATTTGCTGAGGGTTTGAAGGATGCGA
TTAAGGACCTTGTTCTGCCAAAGCCCGCTCCTACCTGCAATATCAAGGTGACTGTGTGCA
GCTTTGACGATGGAGTAGATTTGCCTCCCTGGTTTCCACCTATGGTGGAAGGGGCTGCCG
CGGAGGGTGATGACGGAGATGACGGAGATGAAGGAGGTGATGGAGATGAGGGTGAGGAAG
GGCAGGAGTGA-------------------------------
>LN827553
AGGGGG-GGAAGTCGTGAAAGAGCCAGGGGGAGAGGTCGTGGACGTGGTGA---AAAGAG
GCCCAGGAGTCCCAGTAGTCAGTCATC---ATCAT-------------------------
--------------------CCGGGTCTCCACCGCGCAGGCCCCCTCCAGGTAGAAGGCC
ATTTTTCCACCCTGTAGGGGAAGCCGATTATTTTGAATACCACCAAG---------AA--
GGTGGCCCAGATGGTGAGCCTGACATGCCCCCG---------------------------
----GGAGCGATAGAGCAGGGCCCCGCAGATGACCCAGGAGAAGGCCC-AAGCACTGGAC
CCCGGGGTCAGGGTGATGGAGGCAGGCGCAAAAAAGGAGGGTGGTTTGGAAAGCATCGTG
GTCAAGGAGGTTCCAACCAGA-----------AATTTGAGAACATTGCAGAAGGTTTAAG
AACTCTCCTG--GCTAGGTGTCACGTAGAAAGGAC------TACCGATGAAGGAACTTGG
G--TCGCCGGTGTGTTCGTATATGGAGGTAGTAAGA----CCTCCCTT---TACAACCTC
AGGCGAGGAATTGCCCTTGCTATTCCACAATGTCGTCTTACACCATTGAGTCGTCTCCCC
TTTGGA----ATGGCCCCTGGACCCGGCC-CACAACCTGGCCCACTAAGGGAGTCCATTG
TCTGTTATTTCATTGTCTTTTTACAAACTCATATATTTGCTGAGGGTTTGAAGGATGCGA
TTAAGGACCTTGTTATGCCAAAGCCCGCTCCTACCTGCAATATCAAGGCGACTGTGTGCA
GCTTTGACGATGGAGTAGATTTGCCTCCCTGGTTTCCACCTATGGTGGAAGGGGCTGCCG
CGGAGGGTGATGACGGAGATGACGGAGATGAAGGAGGTGATGGAGATGAGGGTGAGGAAG
GGCAGGAGTGA-------------------------------
>LN827552
AGGGGG-GGAAGTCGTGAAAGAGCCAGGGGGAGAGGTCGTGGACGTGGTGA---AAAGAG
GCCCAGGAGTCCCAGTAGTCAGTCATC---ATCAT-------------------------
--------------------CCGGGTCTCCACCGCGCAGGCCCCCTCCAGGTAGAAGGCC
ATTTTTCCACCCTGTAGGGGAAGCCGATTATTTTGAATACCACCAAG---------AA--
GGTGGCCCAGATGGTGAGCCTGACATGCCCCCG---------------------------
----GGAGCGATAGAGCAGGGCCCCGCAGATGACCCAGGAGAAGGCCC-AAGCACTGGAC
CCCGGGGTCAGGGTGATGGAGGCAGGCGCAAAAAAGGAGGGTGGTTTGGAAAGCATCGTG
GTCAAGGAGGTTCCAACCAGA-----------AATTTGAGAACATTGCAGAAGGTTTAAG
AACTCTCCTG--GCTAGGTGTCACGTAGAAAGGAC------TACCGATGAAGGAACTTGG
G--TCGCCGGTGTGTTCGTATATGGAGGTAGTAAGA----CCTCCCTT---TACAACCTC
AGGCGAGGAATTGGCCTTGCTATTCCACAATGTCGTCTTACACCATTGAGTCGTCTCCCC
TTTGGA----ATGGCCCCTGGACCCGGCC-CACAACCTGGCCCACTAAGGGAGTCCATTG
TCTGTTATTTCATTGTCTTTTTACAAACTCATATATTTGCTGAGGGTTTGAAGGATGCGA
TTAAGGACTTTGTTATGCCAAAGCCCGCTCCTACCTGCAATATCAAGGCGACTGTGTGCA
GCTTTGACGATGGAGTAGATTTGCCTCCCTGGTTTCCACCTATGGTGGAAGGGGCTGCCG
CGGAGGGTGATGACGGAGATGACGGAGATGAAGGAGGTGATGGAGATGAGGGTGAGGAAG
GGCAGGAGTGA-------------------------------
>LN827551
AGGG-GGAGGAGTCGTGAAAGAGCCAGGGGGAGAGGTCGTGGACGTGGTGA---AAAGAG
GCCCAGGAGTCCCAGTAGTCAGTCATC---ATCAT-------------------------
--------------------CCGGGTCTCCACCGCGCAGGCCCCCTCCAGGTAGAAGGCC
ATTTTTCCACCCTGTAGGGGAAGCCGATTATTTTGAATACCACCAAG---------AA--
GGTGGCCCAGATGGTGAGCCTGACGTGCCCCCG---------------------------
----GGAGCGATAGAGCAGGGCCCCACAGATGACCCAGGAGAGGGCCC-AAGCACTGGAC
CCCGGGGTCAGGGTGATGGAGGCAGGCGCAAAAAAGGAGGGTGGTTTGGAAAGCATCGTG
GTCAAGGAGGTTCCAACCCGA-----------AATTTGAGAACATTGCAGAAGGTTTAAG
AGCTCTCCTG--GCTAGGAGTCACGTAGAAAGGAC------TACCGAGGATGGAAATTGG
G--TCGCCGGTGTGTTCGTATATGGAGGTAGTAAGA----CCTCCCTT---TACAACCTA
AGGCGAGGAATTGCCCTTGCTATTCCACAATGTCGTCTTACACCATTGAGTCGTCTCCCC
TTTGGA----ATGGCCCCTGGACCCGGCC-CACAACCTGGCCCACTAAGGGAGTCCATTG
TCTGTTATTTCATGGTCTTTTTACAAACTCATATATTTGCTGAGGTTTTGAAGGATGCGA
TTAAGGACCTTGTTATGATAAAGCCCGCTCCTACCTGCAATATCAGGGTGACTGTGTGCA
GCTTTGACGATGGAGTAGATTTGCCTCCCTGGTTTCCACCTATGGTGGAAGGGGCTGCCG
CGGAGGGTGATGACGGAGATGACGGAGATGAAGGAGGTGATGGAGATGAGGGTGAGGAAG
GGCAGGAGTGA----------------------------------------
>LN827550
AGGGGG-GGAAGTCGTGAAAGAGCCAGGGGGAGAGGTCGTGGACGTGGTGA---AAAGAG
GCCCAGGAGTCCCAGTAGTCAGTCATC---ATCAT-------------------------
--------------------CCGGGTCTCCACCGCGCAGGCCCCCTCCAGGTAGAAGGCC
ATTTTTCCACCCTGTAGGGGAAGCCGATTATTTTGAATACCACCAAG---------AA--
GGTGGCCCAGATGGTGAGCCTGACATGCCCCCG---------------------------
----GGAGCGATAGAGCAGGGCCCCGCAGATGACCCAGGAGAAGGCCC-AAGCACTGGAC
CCCGGGGTCAGGGTGATGGAGGCAGGCGCAAAAAAGGAGGGTGGTTTGGAAAGCATCGTG
GTCAAGGAGGTTCCAACCAGA-----------AATTTGAGAACATTGCAGAAGGTTTAAG
AACTCTCCTG--GCTAGGTGTCACGTAGAAAGGAC------TACCGATGAAGGAACTTGG
G--TCGCCGGTGTGTTCGTATATGGAGGTAGTAAGA----CCTCCCTT---TACAACCTC
AGGCGAGGAATTGGCCTTGCTATTCCACAATGTCGTCTTACACCATTGAGTCGTCTCCCC
TTTGGA----ATGGCCCCTGGACCCGGCC-CACAACCTGGCCCACTAAGGGAGTCCATTG
TCTGTTATTTCATTGTCTTTTTACAAACTCATATATTTGCTGAGGGTTTGAAGGATGCGA
TTAAGGACTTTGTTATGCCAAAGCCCGCTCCTACCTGCAATATCAAGGCGACTGTGTGCA
GCTTTGACGATGGAGTAGATTTGCCTCCCTGGTTTCCACCTATGGTGGAAGGGGCTGCCG
CGGAGGGTGATGACGGAGATGACGGAGATGAAGGAGGTGATGGAGATGAGGGCGAGGAAG
GGCAGGAGTGA-------------------------------
>LN827549
AG-GGGGAGGAGTCGTGAAAGAGCCAGGGGGAGAGGTCGTGGACGTGGTGA---AAAGAG
GCCCAGGAGTCCCAGTAGTCAGTCATC---ATCAT-------------------------
--------------------CCGGGTCTCCACCGCGCAGGCCCCCTCCAGGTAGAAGGCC
ATTTTTCCACCCTGTAGGGGATGCCGATTATTTTGAATACCTCCAAG---------AA--
GGTGGCCCAGATGGTGAGCCTGACGTGCCCCCG---------------------------
----GGAGCGATAGAGCAGGGCCCCACAGATGACCCAGGAGAAGGCCC-AAGCACTGGAC
CCCGGGGTCAGGGTGATGGAGGCAGGCGCAAAAAAGGAGGGTGGTTTGGAAAGCATCGTG
GTCAAGGAGGTTCCAACCCGA-----------AATTTGAGAACATTGCAGAAGGTTTAAG
AGTTCTCCTG--GCTAGGAGTCACGTAGAAAGGAC------TACCGAGGAAGGAAATTGG
G--TCGCCGGTGTGTTCGTATATGGAGGTAGTAAGA----CCTCCCTT---TACAACCTC
AGGCGAGGAATTGCCCTTGCTGTTCCACAATGTCGTATTACACCATTGAGTCGTCTCCCC
TTTGGA----ATGGCCCCTGGACCCGGCC-CACAACCTGGCCCACTAAGGGAGTCCATTG
TCTGTTATTTCATGGTCTTTTTACAAACTCATATATTTGCTGAGGTTTTGAAGGATGCGA
TTAAGGACCTTGTTATGATAAAGCCCGCTCCTACCTGCAATATCAAGGTGACTGTGTGCA
GCTTTGACGATGGAGTAGATTTGCCTCCCTGGTTTCCACCTATGGTGGAAGGGGCTGCCG
CGGAGGGTGATGACGGAGATGACGGAGATGAAGGAGGTGATGGAGATGAGGGTGAGGAAG
GGCAGGAGTGA----------------------------------------
>LN827548
AGGGGG-GGAAGTCGTGAAAGAGCCAGGGGGAGAGGTCGCGGACGTGGTGA---AAAGAG
GCCCAGGAGTCCCAGTAGTCAGTCATC---ATCAT-------------------------
--------------------CCGGGTCTCCACCGCGCAGGCCCCCTCCAGGTAGAAGGCC
ATTTTTCCACCCTGTAGCGGAAGCCGATTATTTTGAATACCACCAAG---------AA--
GGTGGCCCAGATGGTGAGCCTGACATGCCCCCG---------------------------
----GGAGCGATAGAGCAGGGCCCCGCAGATGACCCAGGAGAAGGCCC-AAGCACTGGAC
CCCGGGGTCAGGGTGATGGAGGCAGGCGCAAAAAAGGAGGGTGGTTTGGAAAGCGTCGTG
GTGAAGGAGGTTCCAACCAGA-----------AATTTGAGAACATTGCAGAAGGTTTAAG
ACTTCTCCTG--GCTAGGTGTCACGTAGAAAGGAC------TACCGAGGATGGAAATTGG
G--TCGCCGGTGTGTTCGTATATGGAGGTAGTAAGA----CCTCCCTT---TACAACCTC
AGGCGAGGAATTGGCCTTGCTATTCCACAATGTCGTCTTACACCATTGAGTCGTCTCCCC
TTTGGA----ATGGCCCCTGGACCCGGCC-CACAACCTGGCCCACTAAGGGAGTCCATTG
TCTGTTATTTCATTGTCTTTTTACAAACTCATATATTTGCTGAGGGTTTGAAGGATGCGA
TTAAGGACCTTGTTTTGCCAAAGCCCGCTCCTACCTGCAATATCAGGGTGACTGTGTGCA
GCTTTGACGATGGAGTAGATTTGCCTCCCTGGTTTCCACCTATGGTGGAAGGGGCTGCCG
CGGAGGGTGATGACGGAGATGACGGAGATGAAGGAGGTGATGGAGATGAGGGTGAGGAAG
GGCAGGAGTGA-------------------------------
>LN827547
AG-GGGGAGGAGTCGTGAAAGAGCCAGGGGGAGAGGTCGTGGACGTGGTGA---AAAGAG
GCCCAGGAGTCCCAGTAGTCAGTCATC---ATCAT-------------------------
--------------------CCGGGTCTCCACCGCGCAGGCCCCCTCCAGGTAGAAGGCC
ATTTTTCCACCCTGTAGGGGATGCCGATTATTTTGAATACCTCCAAG---------AA--
GGTGGCCCAGATGGTGAGCCTGACGTGCCCCCG---------------------------
----GGAGCGATAGAGCAGGGCCCCACAGATGACCCAGGAGAAGGCCC-AAGCACTGGAC
CCCGGGGTCAGGGTGATGGAGGCAGGCGCAAAAAAGGAGGGTGGTTTGGAAAGCATCGTG
GTCAAGGAGGTTCCAACCCGA-----------AATTTGAGAACATTGCAGAAGGTTTAAG
AGTTCTCCTG--GCTAGGAGTCACGTAGAAAGGAC------TACCGAGGAAGGAAATTGG
G--TCGCCGGTGTGTTCGTATATGGAGGTAGTAAGA----CCTCCCTT---TACAACCTC
AGGCGAGGAATTGCCCTTGCTGTTCCACAATGTCGTATTACACCATTGAGTCGTCTCCCC
TTTGGA----ATGGCCCCTGGACCCGGCC-CACAACCTGGCCCACTAAGGGAGTCCATTG
TCTGTTATTTCATGGTCTTTTTACAAACTCATATATTTGCTGAGGTTTTGAAGGATGCGA
TTAAGGACCTTGTTATGACAAAGCCCGCTCCTACCTGCAATATCAAGGTGACTGTGTGCA
GCTTTGACGATGGAGTAGATTTGCCTCCCTGGTTTCCACCTATGGTGGAAGGGGCTGCCG
CGGAGGGTGATGACGGAGATGACGGAGATGAAGGAGGTGATGGAGATGAGGGTGAGGAAG
GGCAGGAGTGA----------------------------------------
>LN827546
A-GGGGGGTAAGTCGTGAAAGAGCCAGGGGGAGAGGTCGTGGACGTGGTGA---AAAGAG
GCCCAGGAGTCCCAGTAGTCAGTCATC---ATCAT-------------------------
--------------------CCGGGTCTCCACCGCGCAGGCCCCCTCCAGGTAGAAGGCC
ATTTTTCCACCCTGTAGGGGAAGCCGATTATTTTGAATACCACCAAG---------AA--
GGTGGCCCAGATGGTGAGCCTGACATGCCCCCG---------------------------
----GGAGCGATAGAGCAGGGCCCCGCAGATGACCCAGGAGAAGGCCC-AAGCACTGGAC
CCCGGGGTCAGGGTGATGGAGGCAGGCGCAAAAAAGGAGGGTGGTTTGGAAAGCATCGTG
GTCAAGGAGGTTCCAACCAGA-----------AATTTGAGAACATTGCAGAAGGTTTAAG
AACTCTCCTG--GCTAGGTGTCACGTAGAAAGGAC------TACCGATGAAGGAACTTGG
G--TCGCCGGTGTGTTCGTATATGGAGGTAGTAAGA----CCTCCCTT---TACAACCTC
AGGCGAGGAATTGCCCTTGCTATTCCACAATGTCGTCTTACACCATTGAGTCGTCTCCCC
TTTGGA----ATGGCCCCTGGACCCGGCC-CACAACCTGGCCCACTAAGGGAGTCCATTG
TCTGTTATTTCATTGTCTTTTTACAAACTCATATATTTGCTGAGGGTTTGAAGGATGCGA
TTAAGGACCTTGTTATGCCAAAGCCCGCTCCTACCTGCAATATCAAGGCGACTGTGTGCA
GCTTTGACGATGGAGTAGATTTGCCTCCCTGGTTTCCACCTATGGTGGAAGGGGCTGCCG
CGGAGGGTGATGACGGAGATGACGGAGATGACGGAGATGAAGGAGGTGATGGAGATGAGG
GTGAGGAAGGGCAGGAGTGA-------------------------------
>LN827545
A-GGGGGGGAAGTCGTGAAAGAGCCAGGGGGAGAGGTCGTGGACGTGGTGA---AAAGAG
GCCCAGGAGTCCCAGTAGTCAGTCATC---ATCAT-------------------------
--------------------CCGGGTCTCCACCGCGCAGGCCCCCTCCAGGTAGAAGGCC
ATTTTTCCACCCTGTAGGGGAAGCCGATTATTTTGAATACCACCAAG---------AA--
GGTGGCCCAGATGGTGAGCCTGACATGCCCCCG---------------------------
----GGAGCGATAGAGCAGGGCCCCGCAGATGACCCAGGAGAAGGCCC-AAGCACTGGAC
CCCGGGGTCAGGGTGATGGAGGCAGGCGCAAAAAAGGAGGGTGGTTTGGAAAGCATCGTG
GTCAAGGAGGTTCCAACCAGA-----------AATTTGAGAACATTGCAGAAGGTTTAAG
AACTCTCCTG--GCTAGGTGTCACGTAGAAAGGAC------TACCGATGAAGGAACTTGG
G--TCGCCGGTGTGTTCGTATATGGAGGTAGTAAGA----CCTCCCTT---TACAACCTC
AGGCGAGGAATTGCCCTTGCTATTCCACAATGTCGTCTTACACCATTGAGTCGTCTCCCC
TTTGGA----ATGGCCCCTGGACCCGGCC-CACAACCTGGCCCACTAAGGGAGTCCATTG
TCTGTTATTTCATTGTCTTTTTACAAACTCATATATTTGCTGAGGGTTTGAAGGATGCGA
TTAAGGACCTTGTTATGCCAAAGCCCGCTCCTACCTGCAATATCAAGGCGACTGTGTGCA
GCTTTGACGATGGAGTAGATTTGCCTCCCTGGTTTCCACCTATGGTGGAAGGGGCTGCCG
CGGAGGGTGATGACGGAGATGACGGAGATGACGGAGATGAAGGAGGTGATGGAGATGAGG
GTGAGGAAGGGCAGGAGTGA-------------------------------
>LN827544
A-GGGGGGGAAGTCGTGAAAGAGCCAGGGGGAGAGGTCGTGGACGTGGTGA---AAAGAG
GCCCAGGAGTCCCAGTAGTCAGTCATC---ATCAT-------------------------
--------------------CCGGGTCTCCACCGCGCAGGCCCCCTCCAGGTAGAAGGCC
ATTTTTCCACCCTGTAGGGGAAGCCGATTATTTTGAATACCACCAAG---------AA--
GGTGGCCCAGATGGTGAGCCTGACATGCCCCCG---------------------------
----GGAGCGATAGAGCAGGGCCCCGCAGATGACCCAGGAGAAGGCCC-AAGCACTGGAC
CCCGGGGTCAGGGTGATGGAGGCAGGCGCAAAAAAGGAGGGTGGTTTGGAAAGCATCGTG
GTCAAGGAGGTTCCAACCAGA-----------AATTTGAGAACATTGCAGAAGGTTTAAG
AACTCTCCTG--GCTAGGTGTCACGTAGAAAGGAC------TACCGATGAAGGAACTTGG
G--TCGCCGGTGTGTTCGTATATGGAGGTAGTAAGA----CCTCCCTT---TACAACCTC
AGGCGAGGAATTGCCCTTGCTATTCCACAATGTCGTCTTACACCATTGAGTCGTCTCCCC
TTTGGA----ATGGCCCCTGGACCCGGCC-CACAACCTGGCCCACTAAGGGAGTCCATTG
TCTGTTATTTCATTGTCTTTTTACAAACTCATATATTTGCTGAGGGTTTGAAGGATGCGA
TTAAGGACCTTGTTATGCCAAAGCCCGCTCCTACCTGCAATATCAAGGTGACTGTGTGCA
GCTTTGACGATGGAGTAGATTTGCCTCCCTGGTTTCCACCTATGGTGGAAGGGGCTGCCG
CGGAGGGTGATGACGGAGATGACGGAGATGACGGAGATGAAGGAGGTGATGGAGATGAGG
GTGAGGAAGGGCAGGAGTGA-------------------------------
>LN827527
A-GGGGGGGAAGTCGTGAAAGAGCCAGGGGGAGAGGTCGTGGACGTGGTGA---AAAGAG
GCCCAGGAGTCCCAGTAGTCAGTCATC---ATCAT-------------------------
--------------------CCGGGTCTCCACCGCGCAGGCCCCCTCCAGGTAGAAGGCC
ATTTTTCCACCCTGTAGCGGAAGCCGATTATTTTGAATACCACCAAG---------AA--
GGTGGCCCAGATGGTGAGCCTGACATGCCCCCG---------------------------
----GGAGCGATAGAGCAGGGCCCCGCAGATGACCCAGGAGAAGGCCC-AAGCACTGGAC
CCCGGGGTCAGGGTGATGGAGGCAGGCGCAAAAAAGGAGGGTGGTTTGGAAAGCATCGTG
GTCAAGGAGGTTCCAACCAGA-----------AATTTGAGAACATTGCAGAAGGTTTAAG
AACTCTCCTG--GCTAGGTGTCACGTAGAAAGGAC------TACCGATGAAGGAACTTGG
G--TCGCCGGTGTGTTCGTATATGGAGGTAGTAAGA----CCTCCCTT---TACAACCTC
AGGCGAGGAATTGCCCTTGCTATTCCACAATGTCGTCTTACACCATTGAGTCGTCTCCCC
TTTGGA----ATGGCCCCTGGACCCGGCC-CACAACCTGGCCCACTAAGGGAGTCCATTG
TCTGTTATTTCATTGTCTTTTTACAAACTCATATATTTGCTGAGGGTTTGAAGGATGCGA
TTAAGGACCTTGTTATGCCAAAGCCCGCTCCTACCTGCAATATCAAGGCGACTGTGTGCA
GCTTTGACGATGGAGTAGATTTGCCTCCCTGGTTTCCACCTATGGTGGAAGGGGCTGCCG
CGGAGGGTGATGACGGAGATGACGGAGATGACGGAGATGAAGGAGGTGATGGAGATGAGG
GTGAGGAAGGGCAGGAGTGA-------------------------------
>LN827526
A-GGGGGGGAAGTCGTGAAAGAGCCAGGGGGAGAGGTCGTGGACGTGGTGA---AAAGAG
GCCCAGGAGTCCCAGTAGTCAGTCATC---ATCAT-------------------------
--------------------CCGGGTCTCCACCGCGCAGGCCCCCTCCAGGTAGAAGGCC
ATTTTTCCACCCTGTAGGGCAAGCCGATTATTTTGAATACCACCAAG---------AA--
GGTGGCCCAGATGGTGAGCCTGACATGCCCCCG---------------------------
----GGAGCGATAGAGCAGGGCCCCGCAGATGACCCAGGAGAAGGCCC-AAGCACTGGAC
CCCGGGGTCAGGGTGATGGAGGCAGGCGCAAAAAAGGAGGGTGGTTTGGAAAGCATCGTG
GTCAAGGAGGTTCCAACCAGA-----------AATTTGAGAACATTGCAGACGGTTTAAG
AACTCTCCTG--GCTAGGTGTCACGTAGAAAGGAC------TACCGATGAAGGAACTTGG
G--TCGCCGGTGTGTTCGTATATGGAGGTAGTAAGA----CCTCCCTT---TACAACCTC
AGGCGAGGAATTGCCCTTGCTATTCCACAATGTCGTCTTACACCATTGAGTCGTCTCCCC
TTTGGA----ATGGCCCCTGGACCCGGCC-CACAACCTGGCCCACTAAGGGAGTCCATTG
TCTGTTATTTCATTGTCTTTTTACAAACTCATATATTTGCTGAGGGTTTGAAGGATGCGA
TTAAGGACTTTGTTATGCCAAAGCCCGCTCCTACCTGCAATATCAAGGCGACTGTGTGCA
GCTTTGACGATGGAGTAGATTTGCCTCCCTGGTTTCCACCTATGGTGGAAGGGGCTGCCG
CGGAGGGTGATGACGGAGATGACGGAGATGACGGAGATGAAGGAGGTGATGGAGATGAGG
GTGAGGAAGGGCAGGAGTGA-------------------------------
>LN827525
AG-GGGGAGGAGTCGTGAAAGAGCCAGGGGGAGAGGTCGTGGACGTGGTGA---AAAGAG
GCCCAGGAGTCCCAGTAGTCAGTCATC---ATCAT-------------------------
--------------------CCGGGTCTCCACCGCGCAGGCCCCCTCCAGGTAGAAGGCC
ATTTTTCCACCCTGTAGGGGATGCCGATTATTTTGAATACCTCCAAG---------AA--
GGTGGCCCAGATGGTGAGCCTGACGTGCCCCCG---------------------------
----GGAGCGATAGAGCAGGGCCCCACAGATGACCCAGGAGAAGGCCC-AAGCACTGGAC
CCCGGGGTCAGGGTGATGGAGGCAGGCGCAAAAAAGGAGGGTGGTTTGGAAAGCATCGTG
GTCAAGGAGGTTCCAACCCGA-----------AATTTGAGAACATTGCAGAAGGTTTAAG
AGTTCTCCTG--GCTAGGAGTCACGTAGAAAGGAC------TACCGAGGAAGGAAATTGG
G--TCGCCGGTGTGTTCGTATATGGAGGTAGTAAGA----CCTCCCTT---TACAACCTC
AGGCGAGGAATTGCCCTTGCTGTTCCACAATGTCGTATTACACCATTGAGTCGTCTCCCC
TTTGGA----ATGGCCCCTGGACCCGGCC-CACAACCTGGCCCACTAAGGGAGTCCATTG
TCTGTTATTTCATGGTCTTTTTACAAACTCATATATTTGCTGAGGTTTTGAAGGATGCGA
TTAAGGACCTTGTTATGACAAAGCCCGCTCCTACCTGCAATATCAAGGTGACTGTGTGCA
GCTTTGACGATGGAGTAGATTTGCCTCCCTGGTTTCCACCTATGGTGGAAGGGGCTGCCG
CGGAGGGTGATGACGGAGATGACGGAGATGAAGGAGGTGATGGAGATGAGGGTGAGGAAG
GGCAGGAGTGA----------------------------------------
>LN827524
A-GGGGGGGAAGTCGTGAAAGAGCCAGGGGGAGAGGTCGTGGACGTGGTGA---AAAGAG
GCCCAGGAGTCCCAGTAGTCAGTCATC---ATCAT-------------------------
--------------------CCGGGTCTCCACCGCGCAGGCCCCCTCCAGGTAGAAGGCC
ATTTTTCAACCCTGTAGGGGAAGCCGATTATTTTGAATACCACCAAG---------AA--
GGTGGCCCAGATGGTGAGCCTGACATGCCCCCG---------------------------
----GGAGCGATAGAGCAGGGCCCCGCAGATGACCCAGGAGAAGGCCC-AAGCACTGGAC
CCCGGGGTCAGGGTGATGGAGGCAGGCGCAAAAAAGGAGGGTGGTTTGGAAAGCATCGTG
GTCAAGGAGGTTCCAACCAGA-----------AATTTGAGAACATTGCAGAAGGTTTAAG
AACTCTCCTG--GCTCGGTGTCACGTAGAAAGGAC------TACCGATGAAGGAACTTGG
G--TCGCCGGTGTGTTCGTATATGGAGGTAGTAAGA----CCTCCCTT---TACAACCTC
AGGCGAGGAATTGCCCTTGCTATTCCACAATGTCGTCTTACACCATTGAGTCGTCTCCCC
TTTGGA----ATGGCCCCTGGACCCGGCC-CACAACCTGGCCCACTAAGGGAGTCCATTG
TCTGTTATTTCATTGTCTTTTTACAAACTCATATATTTGCTGAGGGTTTGAAGGATGCGA
TTAAGGACCTTGTTATGCCAAAGCCCGCTCCTACCTGCAATATCAAGGCGACTGTGTGCA
GCTTTGACGATGGAGTAGATTTGCCTCCCTGGTTTCCACCTATGGTGGAAGGGGCTGCCG
CGGAGGGTGATGACGGAGATGACGGAGATGACGGAGATGAAGGAGGTGATGGAGATGAGG
GTGAGGAAGGGCAGGAGTGA-------------------------------
>LN827523
AGGGGG-GGAAGTCGTGAAAGAGCCAGGGGGAGAGGTCGTGGACGTGGTGA---AAAGAG
GCCCAGGAGTCCCAGTAGTCAGTCATC---ATCAT-------------------------
--------------------CCGGGTCTCCACCGCGCAGGCCCCCTCCAGGTAGAAGGCC
ATTTTTCCACCCTGTAGGGGAAGCCGATTATTTTGAATACCACCAAG---------AA--
GGTGGCCCAGATGGTGAGCCTGACATGCCCCCG---------------------------
----GGAGCGATAGAGCAGGGCCCCGCAGATGACCCAGGAGAAGGCCC-AAGCACTGGAC
CCCGGGGTCAGGGTGATGGAGGCAGGCGCAAAAAAGGAGGGTGGTTTGGAAAGCATCGTG
GTCAAGGAGGTTCCAACCAGA-----------AATTTGAGAACATTGCAGAAGGTTTAAG
AACTCTCCTG--GCTAGGTGTCACGTAGAAAGGAC------TACCGATGAAGGAACTTGG
G--TCGCCGGTGTGTTCGTATATGGAGGTAGTAAGA----CCTCCCTT---TACAACCTC
AGGCGAGGAATTGCCCTTGCTATTCCACAATGTCGTCTTACACCATTGAGTCGTCTCCCC
TTTGGA----ATGGCCCCTGGACCCGGCC-CACAACCTGGCCCACTAAGGGAGTCCATTG
TCTGTTATTTCATTGTCTTTTTACAAACTCATATATTTGCTGAGGGTTTGAAGGATGCGA
TTAAGGACCTTGTTATGCCAAAGCCCGCTCCTACCTGCAATATCAAGGCGACTGTGTGCA
GCTTTGACGATGGAGTAGATTTGCCTCCCTGGTTTCCACCTATGGTGGAAGGGGCTGCCG
CGGAGGGTGATGACGGAGATGACGGAGATGAAGGAGGTGATGGAGATGAGGGTG------
---AGGAAGGGCAGGAGTGA-------------------------------
>LN827522
AGGGGG-GGAAGTCGTGAAAGAGCCAGGGGGAGAGGTCGTGGACGTGGTGA---AAAGAG
GCCCAGGAGTCCCAGTAGTCAGTCATC---ATCAT-------------------------
--------------------CCGGGTCTCCACCGCGCAGGCCCCCTCCAGGTAGAAGGCC
ATTTTTCCACCCTGTAGGGGAAGCCGATTATTTTGAATACCACCAAG---------AA--
GGTGGCCCAGATGGTGAGCCTGACATGCCCCCG---------------------------
----GGAGCGATAGAGCAGGGCCCCGCAGATGACCCAGGAGAAGGCCC-AAGCACTGGAC
CCCGGGGTCAGGGTGATGGAGGCAGGCGCAAAAAAGGAGGGTGGTTTGGAAAGCATCGTG
GTCAAGGAGGTTCCAACCAGA-----------AATTTGAGAACATTGCAGAAGGTTTAAG
AACTCTCCTG--GCTAGGTGTCACGTAGAAAGGAC------TACCGATGAAGGAACTTGG
G--TCGCCGGTGTGTTCGTATATGGAGGTAGTAAGA----CCTCCCTT---TACAACCTC
AGGCGAGGAATTGCCCTTGCTATTCCACAATGTCGTCTTACACCATTGAGTCGTCTCCCC
TTTGGA----ATGGCCCCTGGACCCGGCC-CACAACCTGGCCCACTAAGGGAGTCCATTG
TCTGTTATTTCATTGTCTTTTTACAAACTCATATATTTGCTGAGGGTTTGAAGGATGCGA
TTAAGGACCTTGTTATGCCAAAGCCCGCTCCTACCTGCAATATCAAGGCGACTGTGTGCA
GCTTTGACGATGGAGTAGATTTGCCTCCCTGGTTTCCACCTATGGTGGAAGGGGCTGCCG
CGGAGGGTGATGACGGAGATGACGGAGATGAAGGAGGTGATGGAGATGAGGGTG------
---AGGAAGGGCAGGAGTGA-------------------------------
>LN824226
AGGGGG-GGAAGTCGTGAAAGAGCCAGGGGGAGAGGTCGTGGACGTGGTGA---AAAGAG
GCCCAGGAGTCCCAGTAGTCAGTCATC---ATCAT-------------------------
--------------------CCGGGTCTCCACCGCGCAGGCCCCCTCCAGGTAGAAGGCC
ATTTTTCCACCCTGTAGGGGAAGCCGATTATTTTGAATACCACCAAG---------AA--
GGTGGCCCAGATGGTGAGCCTGACATGCCCCCG---------------------------
----GGAGCGATAGAGCAGGGCCCCGCAGATGACCCAGGAGAAGGCCC-AAGCACTGGAC
CCCGGGGTCAGGGTGATGGAGGCAGGCGCAAAAAAGGAGGGTGGTTTGGAAAGCATCGTG
GTCAAGGAGGTTCCAACCAGA-----------AATTTGAGAACATTGCAGAAGGTTTAAG
AACTCTCCTG--GCTAGGTGTCACGTAGAAAGGAC------TACCGATGAAGGAACTTGG
G--TCGCCGGTGTGTTCGTATATGGAGGTAGTAAGA----CCTCCCTT---TACAACCTC
AGGCGAGGAATTGCCCTTGCTATTCCACAATGTCGTCTTACACCATTGAGTCGTCTCCCC
TTTGGA----ATGGCCCCTGGACCCGGCC-CACAACCTGGCCCACTAAGGGAGTCCATTG
TCTGTTATTTCATTGTCTTTTTACAAACTCATATATTTGCTGAGGGTTTGAAGGATGCGA
TTAAGGACCTTGTTATGCCAAAGCCCGCTCCTACCTGCAATATCAAGGTGACTGTGTGCA
GCTTTGACGATGGAGTAGATTTGCCTCCCTGGTTTCCACCTATGGTGGAAGGGGCTGCCG
CGGAGGGTGATGACGGAGATGACGGAGATGAAGGAGGTGATGGAGATGAGGGTG------
---AGGAAGGGCAGGAGTGA-------------------------------
>LN824225
A-GGGGGGTAAGTCGTGAAAGAGCCAGGGGGAGAGGTCGTGGACGTGGTGA---AAAGAG
GCCCAGGAGTCCCAGTAGTCAGTCATC---ATCAT-------------------------
--------------------CCGGGTCTCCACCGCGCAGGCCCCCTCCAGGTAGAAGGCC
ATTTTTCCACCCTGTAGGGGAAGCCGATTATTTTGAATACCACCAAG---------AA--
GGTGGCCCAGATGGTGAGCCTGACATGCCCCCG---------------------------
----GGAGCGATAGAGCAGGGCCCCGCAGATGACCCAGGAGAAGGCCC-AAGCACTGGAC
CCCGGGGTCAGGGTGATGGAGGCAGGCGCAAAAAAGGAGGGTGGTTTGGAAAGCATCGTG
GTCAAGGAGGTTCCAACCAGA-----------AATTTGAGAACATTGCAGAAGGTTTAAG
AACTCTCCTG--GCTAGGTGTCACGTAGAAAGGAC------TACCGATGAAGGAACTTGG
G--TCGCCGGTGTGTTCGTATATGGAGGTAGTAAGA----CCTCCCTT---TACAACCTC
AGGCGAGGAATTGCCCTTGCTATTCCACAATGTCGTCTTACACCATTGAGTCGTCTCCCC
TTTGGA----ATGGCCCCTGGACCCGGCC-CACAACCTGGCCCACTAAGGGAGTCCATTG
TCTGTTATTTCATTGTCTTTTTACAAACTCATATATTTGCTGAGGGTTTGAAGGATGCGA
TTAAGGACCTTGTTATGCCAAAGCCCGCTCCTACCTGCAATATCAAGGCGACTGTGTGCA
GCTTTGACGATGGAGTAGATTTGCCTCCCTGGTTTCCACCTATGGTGGAAGGGGCTGCCG
CGGAGGGTGATGACGGAGATGACGGAGATGACGGAGATGAAGGAGGTGATGGAGATGAGG
GTGAGGAAGGGCAGGAGTGA-------------------------------
>LN824224
AG-GGGGAGGAGTCGTGAAAGAGCCAGGGGGAGAGGTCGTGGACGTGGTGA---AAAGAG
GCCCAGGAGTCCCAGTAGTCAGTCATC---ATCAT-------------------------
--------------------CCGGGTCTCCACCGCGCAGGCCCCCTCCAGGTAGAAGGCC
ATTTTTCCACCCTGTAGGGGATGCCGATTATTTTGAATACCTCCAAG---------AA--
GGTGGCCCAGATGGTGAGCCTGACGTGCCCCCG---------------------------
----GGAGCGATAGAGCAGGGCCCCACAGATGACCCAGGAGAAGGCCC-AAGCACTGGAC
CCCGGGGTCAGGGTGATGGAGGCAGGCGCAAAAAAGGAGGGTGGTTTGGAAAGCATCGTG
GTCAAGGAGGTTCCAACCCGA-----------AATTTGAGAACATTGCAGAAGGTTTAAG
AGTTCTCCTG--GCTAGGAGTCACGTAGAAAGGAC------TACCGAGGAAGGAAATTGG
G--TCGCCGGTGTGTTCGTATATGGAGGTAGTAAGA----CCTCCCTT---TACAACCTC
AGGCGAGGAATTGCCCTTGCTGTTCCACAATGTCGTATTACACCATTGAGTCGTCTCCCC
TTTGGA----ATGGCCCCTGGACCCGGCC-CACAACCTGGCCCACTAAGGGAGTCCATTG
TCTGTTATTTCATGGTCTTTTTACAAACTCATATATTTGCTGAGGTTTTGAAGGATGCGA
TTAAGGACCTTGTTATGACAAAGCCCGCTCCTACCTGCAATATCAAGGTGACTGTGTGCA
GCTTTGACGATGGAGTAGATTTGCCTCCCTGGTTTCCACCTATGGTGGAAGGGGCTGCCG
CGGAGGGTGATGACGGAGATGACGGAGATGAAGGAGGTGATGGAGATGAGGGTGAGGAAG
GGCAGGAGTGA----------------------------------------
>LN824209
AG-GGGGAGGAGTCGTGAAAGAGCCAGGGGGAGAGGTCGTGGACGTGGTGA---AAAGAG
GCCCAGGAGTCCCAGTAGTCAGTCATC---ATCAT-------------------------
--------------------CCGGGTCTCCACCGCGCAGGCCCCCTCCAGGTAGAAGGCC
ATTTTTCCACCCTGTAGGGGATGCCGATTATTTTGAATACCTCCAAG---------AA--
GGTGGCCCAGATGGTGAGCCTGACGTGCCCCCG---------------------------
----GGAGCGATAGAGCAGGGCCCCACAGATGACCCAGGAGAAGGCCC-AAGCACTGGAC
CCCGGGGTCAGGGTGATGGAGGCAGGCGCAAAAAAGGAGGGTGGTTTGGAAAGCATCGTG
GTCAAGGAGGTTCCAACCCGA-----------AATTTGAGAACATTGCAGAAGGTTTAAG
AGTTCTCCTG--GCTAGGAGTCACGTAGAAAGGAC------TACCGAGGAAGGAAATTGG
G--TCGCCGGTGTGTTCGTATATGGAGGTAGTAAGA----CCTCCCTT---TACAACCTC
AGGCGAGGAATTGCCCTTGCTGTTCCACAATGTCGTATTACACCATTGAGTCGTCTCCCC
TTTGGA----ATGGCCCCTGGACCCGGCC-CACAACCTGGCCCACTAAGGGAGTCCATTG
TCTGTTATTTCATGGTCTTTTTACAAACTCATATATTTGCTGAGGTTTTGAAGGATGCGA
TTAAGGACCTTGTTATGATAAAGCCCGCTCCTACCTGCAATATCAAGGTGACTGTGTGCA
GCTTTGACGATGGAGTAGATTTGCCTCCCTGGTTTCCACCTATGGTGGAAGGGGCTGCCG
CGGAGGGTGATGACGGAGATGACGGAGATGAAGGAGGTGATGGAGATGAGGGTGAGGAAG
GGCAGGAGTGA----------------------------------------
>LN824208
AG-GGGGAGGAGTCGTGAAAGAGCCAGGGGGAGAGGTCGTGGACGTGGTGA---AAAGAG
GCCCAGGAGTCCCAGTAGTCAGTCATC---ATCAT-------------------------
--------------------CCGGGTCTCCACCGCGCAGGCCCCCTCCAGGTAGAAGGCC
ATTTTTCCACCCTGTAGGGGATGCCGATTATTTTGAATACCTCCAAG---------AA--
GGTGGCCCAGATGGTGAGCCTGACGTGCCCCCG---------------------------
----GGAGCGATAGAGCAGGGCCCCACAGATGACCCAGGAGAAGGCCC-AAGCACTGGAC
CCCGGGGTCAGGGTGATGGAGGCAGGCGCAAAAAAGGAGGGTGGTTTGGAAAGCATCGTG
GTCAAGGAGGTTCCAACCCGA-----------AATTTGAGAACATTGCAGAAGGTTTAAG
AGTTCTCCTG--GCTAGGAGTCACGTAGAAAGGAC------TACCGAGGAAGGAAATTGG
G--TCGCCGGTGTGTTCGTATATGGAGGTAGTAAGA----CCTCCCTT---TACAACCTC
AGGCGAGGAATTGCCCTTGCTGTTCCACAATGTCGTATTACACCATTGAGTCGTCTCCCC
TTTGGA----ATGGCCCCTGGACCCGGCC-CACAACCTGGCCCACTAAGGGAGTCCATTG
TCTGTTATTTCATGGTCTTTTTACAAACTCATATATTTGCTGAGGTTTTGAAGGATGCGA
TTAAGGACCTTGTTATGACAAAGCCCGCTCCTACCTGCAATATCAAGGTGACTGTGTGCA
GCTTTGACGATGGAGTAGATTTGCCTCCCTGGTTTCCACCTATGGTGGAAGGGGCTGCCG
CGGAGGGTGATGACGGAGATGACGGAGATGAAGGAGGTGATGGAGATGAGGGTGAGGAAG
GGCAGGAGTGA----------------------------------------
>LN824207
AGGGGG-GGAAGTCGTGAAAGAGCCAGGGGGAGAGGTCGCGGACGTGGTGA---AAAGAG
GCCCAGGAGTCCCAGTAGTCAGTCATC---ATCAT-------------------------
--------------------CCGGGTCTCCACCGCGCAGGCCCCCTCCAGGTAGAAGGCC
ATTTTTCCACCCTGTAGCGGGAGCCGATTATTTTGAATACCACCAAG---------AA--
GGTGGCCCAGATGGTGAGCCTGACATGCCCCCG---------------------------
----GGAGCGATAGAGCAGGGCCCCGCAGATGACCCAGGAGAAGGCCC-AAGCACTGGAC
CCCGGGGTCAGGGTGATGGAGGCAGGCGCAAAAAAGGAGGGTGGTTTGGAAAGCGTCGTG
GTGAAGGAGGTTCCAACCAGA-----------AATTTGAGAACATTGCAGAAGGTTTAAG
ACTTCTCCTG--GCTAGGTGTCACGTAGAAAGGAC------TACCGAGGATGGAAATTGG
G--TCGCCGGTGTGTTCGTATATGGAGGTAGTAAGA----CCTCCCTT---TACAACCTC
AGGCGAGGAATTGGCCTTGCTATTCCACAATGTCGTCTTACACCATTGAGTCGTCTCCCC
TTTGGA----ATGGCCCCTGGACCCGGCC-CACAACCTGGCCCACTAAGGGAGTCCATTG
TCTGTTATTTCATTGTCTTTTTACAAACTCATATATTTGCTGAGGGTTTGAAGGATGCGA
TTAAGGACCTTGTTTTGCCAAAGCCCGCTCCTACCTGCAATATCAGGGTGACTGTGTGCA
GCTTTGACGATGGAGTAGATTTGCCTCCCTGGTTTCCACCTATGGTGGAAGGGGCTGCCG
CGGAGGGTGATGACGGAGATGACGGAGATGAAGGAGGTGATGGAGATGAGGGTG------
---AGGAAGGGCAGGAGTGA-------------------------------
>LN824205
A-GGGGGGGAAGTCGTGAAAGAGCCAGGGGGAGAGGTCGTGGACGTGGTGA---AAAGAG
GCCCAGGAGTCCCAGTAGTCAGTCATC---ATCAT-------------------------
--------------------CCGGGTCTCCACCGCGCAGGCCCCCTCCAGGTAGAAGGCC
ATTTTTCCACCCTGTAGGGGAAGCCGATTATTTTGAATACCACCAAG---------AA--
GGTGGCCCAGATGGTGAGCCTGACATGCCCCCG---------------------------
----GGAGCGATAGAGCAGGGCCCCGCAGATGACCCAGGAGAAGGCCC-AAGCACTGGAC
CCCGGGGTCAGGGTGATGGAGGCAGGCGCAAAAAAGGAGGGTGGTTTGGAAAGCATCGTG
GTCAAGGAGGTTCCAACCAGA-----------AATTTGAGAACATTGCAGAAGGTTTAAG
AACTCTCCTG--GCTAGGTGTCACGTAGAAAGGAC------TACCGATGAAGGAACTTGG
G--TCGCCGGTGTGTTCGTATATGGAGGTAGTAAGA----CCTCCCTT---TACAACCTC
AGGCGAGGAATTGCCCTTGCTATTCCACAATGTCGTCTTACACCATTGAGTCGTCTCCCC
TTTGGA----ATGGCCCCTGGACCCGGCC-CACAACCTGGCCCACTAAGGGAGTCCATTG
TCTGTTATTTCATTGTCTTTTTACAAACTCATATATTTGCTGAGGGTTTGAAGGATGCGA
TTAAGGACCTTGTTATGCCAAAGCCCGCTCCTACCTGCAATATCAAGGCGACTGTGTGCA
GCTTTGACGATGGAGTAGATTTGCCTCCCTGGTTTCCACCTATGGTGGAAGGGGCTGCCG
CGGAGGGTGATGACGGAGATGACGGAGATGACGGAGATGAAGGAGGTGATGGAGATGAGG
GTGAGGAAGGGCAGGAGTGA-------------------------------
>LN824204
AGGGGG-GGAAGTCGTGAAAGAGCCAGGGGGAGAGGTCGTGGACGTGGTGA---AAAGAG
GCCCAGGAGTCCCAGTAGTCAGTCATC---ATCAT-------------------------
--------------------CCGGGTCTCCACCGCGCAGGCCCCCTCCAGGTAGAAGGCC
ATTTTTCCACCCTGTAGGGGAAGCCGATTATTTTGAATACCACCAAG---------AA--
GGTGGCCCAGATGGTGAGCCTGACATGCCCCCG---------------------------
----GGAGCGATAGAGCAGGGCCCCGCAGATGACCCAGGAGAAGGCCC-AAGCACTGGAC
CCCGGGGTCAGGGTGATGGAGGCAGGCGCAAAAAAGGAGGGTGGTTTGGAAAGCATCGTG
GTCAAGGAGGTTCCAACCAGA-----------AATTTGAGAACATTGCAGAAGGTTTAAG
AACTCTCCTG--GCTAGGTGTCACGTAGAAAGGAC------TACCGATGAAGGAACTTGG
G--TCGCCGGTGTGTTCGTATATGGAGGTAGTAAGA----CCTCCCTT---TACAACCTC
AGGCGAGGAATTGCCCTTGCTATTCCACAATGTCGTCTTACACCATTGAGTCGTCTCCCC
TTTGGA----ATGGCCCCTGGACCCGGCC-CACAACCTGGCCCACTAAGGGAGTCCATTG
TCTGTTATTTCATTGTCTTTTTACAAACTCATATATTTGCTGAGGGTTTGAAGGATGCGA
TTAAGGACCTTGTTATGCCAAAGCCCGCTCCTACCTGCAATATCAAGGCGACTGTGTGCA
GCTTTGACGATGGAGTAGATTTGCCTCCCTGGTTTCCACCTATGGTGGAAGGGGCTGCCG
CGGAGGGTGATGACGGAGATGACGGAGATGAAGGAGGTGATGGAGATGAGGGTGAGGAAG
GGCAGGAGTGA-------------------------------
>LN824203
AGGG-GGAGGAGTCGTGAAAGAGCCAGGGGGAGAGGTCGTGGACGTGGTGA---AAAGAG
GCCCAGGAGTCCCAGTAGTCAGTCATC---ATCAT-------------------------
--------------------CCGGGTCTCCACCGCGCAGGCCCCCTCCAGGTAGAAGGCC
ATTTTTCCACCCTGTAGGGGAAGCCGATTATTTTGAATACCACCAAG---------AA--
GGTGGCCCAGATGGTGAGCCTGACGTGCCCCCG---------------------------
----GGAGCGATAGAGCAGGGCCCCACAGATGACCCAGGAGAGGGCCC-AAGCACTGGAC
CCCGGGGTCAGGGTGATGGAGGCAGGCGCAAAAAAGGAGGGTGGTTTGGAAAGCATCGTG
GTCAAGGAGGTTCCAACCCGA-----------AATTTGAGAACATTGCAGAAGGTTTAAG
AGCTCTCCTG--GCTAGGAGTCACGTAGAAAGGAC------TACCGAGGATGGAAATTGG
G--TCGCCGGTGTGTTCGTATATGGAGGTAGTAAGA----CCTCCCTT---TACAACCTA
AGGCGAGGAATTGCCCTTGCTATTCCACAATGTCGTCTTACACCATTGAGTCGTCTCCCC
TTTGGA----ATGGCCCCTGGACCCGGCC-CACAACCTGGCCCACTAAGGGAGTCCATTG
TCTGTTATTTCATGGTCTTTTTACAAACTCATATATTTGCTGAGGTTTTGAAGGATGCGA
TTAAGGACCTTGTTATGATAAAGCCCGCTCCTACCTGCAATATCAGGGTGACTGTGTGCA
GCTTTGACGATGGAGTAGATTTGCCTCCCTGGTTTCCACCTATGGTGGAAGGGGCTGCCG
CGGAGGGTGATGACGGAGATGACGGAGATGAAGGAGGTGATGGAGATGAGGGTGAGGAAG
GGCAGGAGTGA----------------------------------------
>AB850656
A-GGGGGAGGAGTCGTGAAAGAGCCAGGGGGAGAGGTCGTGGACGTGGTGA---AAAGAG
GCCCAGGAGTCCCAGTAGTCAGTCATC---ATCAT-------------------------
--------------------CCGGGTCTCCACCGCGCAGGCCCCCTCCAGGTAGAAGGCC
ATTTTTCCG---------------------------------------------------
------------------------------------------------------------
-----------------------------ATGACCCAGGAGAAGGCCC-AAGCACTGGAC
CCCGGGGTCAGGGTGATGGAGGCAGGCGCAAAAAAGGAGGGTGGTTTGGAAAGCATCGTG
GTCAAGGAGGTTCCAACCCGA-----------AATTTGAGAACATTGCAGAAGGTTTAAG
AGTTCTCCTG--GCTAGGAGTCACGTAGAAAGGAC------TACCGAGGAAGGAAATTGG
G--TCGCCGGTGTGTTCGTATATGGAGGTAGTAAGA----CCTCCCTT---TACAACCTC
AGGCGAGGAATTGCCCTTGCTGTTCCACAATGTCGTATTACACCATTGAGTCGTCTCCCC
TTTGGA----ATGGCCCCTGGACCCGGCC-CACAACCTGGCCCACTAAGGGAGTCCATTG
TCTGTTATTTCATGGTCTTTTTACAAACTCATATATTTGCTGAGGTTTTGAAGGATGCGA
TTAAGGACCTTGTTATGACAAAGCCCGCTCCTACCTGCAATATCAAGGTGACTGTGTGCA
GCTTTGACGATGGAGTAGATTTGCCTCCCTGGTTTCCACCTATGGTGGAAGGGGCTGCCG
CGGAGGGTGATGACGGAGATGACGGAGATGAAGGAGGTGATGGAGATGAGGGTGAGGAAG
GGCAGGAGTGA----------------------------------------
>AB850654
AGGGGG-GGAAGTCGTGAAAGAGCCAGGGGGAGAGGTCGTGGACGTGGAGA---AAAGAG
GCCCAGGAGTCCCAGTAGTCAGTCATC---ATCAT-------------------------
--------------------CCGGGTCTCCACCGCGCAGGCCCCCTCCAGGTAGAAGGCC
ATTTTTCCACCCTGTAGGGGAAGCCGATTATTTTGAATACCACCAAG---------AA--
GGTGGCCCAGATGGTGAGCCTGACGTGCCCCCG---------------------------
----GGAGCGATAGAGCAGGGCCCCGCAGATGACCCAGGAGAAGGCCC-AAGCACTGGAC
CCCGGGGTCAGGGTGATGGAGGCAGGCGCAAAAAAGGAGGGTGGTTTGGAAAGCATCGTG
GTCAAGGAGGTTCCAACCCGA-----------AATTTGAGAACATTGCAGAAGGTTTAAG
AGCTCTCCTG--GCTAGGAGTCACGTAGAAAGGAC------TACCGACGAAGGAACTTGG
G--TCGCCGGTGTGTTCGTATATGGAGGTAGTAAGA----CCTCCCTT---TACAACCTA
AGGCGAGGAACTGCCCTTGCTATTCCACAATGTCGTCTTACACCATTGAGTCGTCTCCCC
TTTGGA----ATGGCCCCTGGACCCGGCC-CACAACCTGGCCCGCTAAGGGAGTCCATTG
TCTGTTATTTCATGGTCTTTTTACAAACTCATATATTTGCTGAGGTTTTGAAGGATGCGA
TTAAGGACCTTGTTATGACAAAGCCCGCTCCTACCTGCAATATCAGGGTGACTGTGTGCA
GCTTTGACGATGGAGTAGATTTGCCTCCCTGGTTTCCACCTATGGTGGAAGGGGCTGCCG
CGGAGGGTGATGACGGAGATGACGGAGATGAAGGAGGTGATGGAGATGAGGGTGAGGAAG
GGCAGGAGTGA----------------------------------------
>AB850651
AGGG-GGAGGAGTCGTGAAAGAGCCAGGGGGAGAGGTCGTGGACGTGGTGA---AAAGAG
GCCCAGGAGTCCCAGTAGTCAGTCATC---ATCAT-------------------------
--------------------CCGGGTCTCCACCGCGCAGGCCCCCTCCAGGTAGAAGGCC
ATTTTTCCACCCTGTAGGGGATGCCGATTATTTTGAATACCTCCAAG---------AA--
GGTGGCCCAGATGGTGAGCCTGACGTGCCCCCG---------------------------
----GGAGCGATAGAGCAGGGCCCCACAGATGACCCAGGAGAAGGCCC-AAGCACTGGAC
CCCGGGGTCAGGGTGATGGAGGCAGGCGCAAAAAAGGAGGGTGGTTTGGAAAGCATCGTG
GTCAAGGAGGTTCCAACCCGA-----------AATTTGAGAACATTGCAGAAGGTTTAAG
AGTTCTCCTG--GCTAGGAGTCACGTAGAAAGGAC------TACCGAGGAAGGAAATTGG
G--TCGCCGGTGTGTTCGTATATGGAGGTAGTAAGA----CCTCCCTT---TACAACCTC
AGGCGAGGAATTGCCCTTGCTGTTCCACAATGTCGTATTACACCATTGAGTCGTCTCCCC
TTTGGA----ATGGCCCCTGGACCCGGCC-CACAACCTGGCCCACTAAGGGAGTCCATTG
TCTGTTATTTCATGGTCTTTTTACAAACTCATATATTTGCTGAGGTTTTGAAGGATGCGA
TTAAGGACCTTGTTATGACAAAGCCCGCTCCTACCTGCAATATCAAGGTGACTGTGTGCA
GCTTTGACGATGGAGTAGATTTGCCTCCCTGGTTTCCACCTATGGTGGAAGGGGCTGCCG
CGGAGGGTGATGACGGAGATGACGGAGATGAAGGAGGTGATGGAGATGAGGGTGAGGAAG
GGCAGGAGTGA----------------------------------------
>AB850648
AGGG-GGAGGAGTCGTGAAAGAGCCAGGGGGAGAGGTCGTGGACGTGGTGA---AAAGAG
GCCCAGGAGTCCCAGTAGTCAGTCATC---ATCAT-------------------------
--------------------CCGGGTCTCCACCGCGCAGGCCCCCTCCAGGTAGAAGGCC
ATTTTTCCACCCTGTAGGGGATGCCGATTATTTTGAATACCTCCAAG---------AA--
GGTGGCCCAGATGGTGAGCCTGACGTGCCCCCG---------------------------
----GGAGCGATAGAGCAGGGCCCCACAGATGACCCAGGAGAAGGCCC-AAGCACTGGAC
CCCGGGGTCAGGGTGATGGAGGCAGGCGCAAAAAAGGAGGGTGGTTTGGAAAGCATCGTG
GTCAAGGAGGTTCCAACCCGA-----------AATTTGAGAACATTGCAGAAGGTTTAAG
AGTTCTCCTG--GCTAGGAGTCACGTAGAAAG----------------------------
-----GCCGGTGTGTTCGTATATGGAGGTAGTAAGA----CCTCCCTT---TACAACCTC
AGGCGAGGAATTGCCCTTGCTGTTCCACAATGTCGTATTACACCATTGAGTCGTCTCCCC
TTTGGA----ATGGCCCCTGGACCCGGCC-CACAACCTGGCCCACTAAGGGAGTCCATTG
TCTGTTATTTCATGGTCTTTTTACAAACTCATATATTTGCTGAGGTTTTGAAGGATGCGA
TTAAGGACCTTGTTATGACAAAGCCCGCTCCTACCTGCAATATCAAGGTGACTGTGTGCA
GCTTTGACGATGGAGTAGATTTGCCTCCCTGGTTTCCACCTATGGTGGAAGGGGCTGCCG
CGGAGGGTGATGACGGAGATGACGGAGATGAAGGAGGTGATGGAGATGAGGGTGAGGAAG
GGCAGGAGTGA----------------------------------------
>AB850647
AGGGGG-GGAAGTCGTGAAAGAGCCAGGGGGAGAGGTCGTGGACGTGGAGA---AAAGAG
GCCCAGGAGTCCCAGTAGTCAGTCATC---ATCAT-------------------------
--------------------CCGGGTCTCCACCGCGCAGGCCCCCTCCAGGTAGAAGGCC
ATTTTTCCACCCTGTAGGGGAAGCCGATTATTTTGAATACCACCAAG---------AA--
GGTGGCCCAGATGGTGAGCCTGACGTGCCCCCG---------------------------
----GGAGCGATAGAGCAGGGCCCCGCAGATGACCCAGGAGAAGGCCC-AAGCACTGGAC
CCCGGGGTCAGGGTGATGGAGGCAGGCGCAAAAAAGGAGGGTGGTTTGGAAAGCATCGTG
GTCAAGGAGGTTCCAACCCGA-----------AATTTGAGAACATTGCAGAAGGTTTAAG
AGCTCTCCTG--GCTAGGAGTCACGTAGAAAGGAC------TACCGACGAAGGAACTTGG
G--TCGCCGGTGTGTTCGTATATGGAGGTAGTAAGA----CCTCCCTT---TACAACCTA
AGGCGAGGAACTGCCCTTGCTATTCCACAATGTCGTCTTACACCATTGAGTCGTCTCCCC
TTTGGA----ATGGCCCCTGGACCCGGCC-CACAACCTGGCCCGCTAAGGGAGTCCATTG
TCTGTTATTTCATGGTCTTTTTACAAACTCATATATTTGCTGAGGTTTTGAAGGATGCGA
TTAAGGACCTTGTTATGACAAAGCCCGCTCCTACCTGCAATATCAGGGTGACTGTGTGCA
GCTTTGACGATGGAGTAGATTTGCCTCCCTGGTTTCCACCTATGGTGGAAGGGGCTGCCG
CGGAGGGTGATGACGGAGATGACGGAGATGAAGGAGGTGATGGAGATGAGGGTGAGGAAG
GGCAGGAGTGA----------------------------------------
>AB850643
AGGG-GGAGGAGTCGTGAAAGAGCCAGGGGGAGAGGTCGTGGACGTGGTGA---AAAGAG
GCCCAGGAGTCCCAGTAGTCAGTCATC---ATCAT-------------------------
--------------------CCGGGTCTCCACCGCGCAGGCCCCCTCCAGGTAGAAGGCC
ATTTTTCCACCCTGTAGGGGATGCCGATTATTTTGAATACCTCCAAG---------AA--
GGTGGCCCAGATGGTGAGCCTGACGTGCCCCCG---------------------------
----GGAGCGATAGAGCAGGGCCCCACAGATGACCCAGGAGAAGGCCC-AAGCACTGGAC
CCCGGGGTCAGGGTGATGGAGGCAGGCGCAAAAAAGGAGGGTGGTTTGGAAAGCATCGTG
GTCAAGGAGGTTCCAACCCGA-----------AATTTGAGAACATTGCAGAAGGTTTAAG
AGTTCTCCTG--GCTAGGAGTCACGTAGAAAGGAC------TACCGAGGAAGGAAATTGG
G--TCGCCGGTGTGTTCGTATATGGAGGTAGTAAGA----CCTCCCTT---TACAACCTC
AGGCGAGGAATTGCCCTTGCTGTTCCACAATGTCGTATTACACCATTGAGTCGTCTCCCC
TTTGGA----ATGGCCCCTGGACCCGGCC-CACAACCTGGCCCACTAAGGGAGTCCATTG
TCTGTTATTTCATGGTCTTTTTACAAACTCATATATTTGCTGAGGTTTTGAAGGATGCGA
TTAAGGACCTTGTTATGATAAAGCCCGCTCCTACCTGCAATATCAAGGTGACTGTGTGCA
GCTTTGACGATGGAGTAGATTTGCCTCCCTGGTTTCCACCTATGGTGGAAGGGGCTGCCG
CGGAGGGTGATGACGGAGATGACGGAGATGAAGGAGGTGATGGAGATGAGGGTGAGGAAG
GGCAGGAGTGA----------------------------------------
>KF717093
AGGGGG-GGAAGTCGTGAAAGAGCCAGGGGGAGAGGTCGTGGACGTGGAGA---AAAGAG
GCCCAGGAGTCCCAGTAGTCAGTCATC---ATCAT-------------------------
--------------------CCGGGTCTCCACCGCGCAGGCCCCCTCCAGGTAGAAGGCC
ATTTTTCCACCCTGTAGGGGAAGCCGATTATTTTGAATACCACCAAG---------AA--
GGTGGCCCAGATGGTGAGCCTGACGTGCCCCCG---------------------------
----GGAGCGATAGAGCAGGGCCCCGCAGATGACCCAGGAGAAGGCCC-AAGCACTGGAC
CCCGGGGTCAGGGTGATGGAGGCAGGCGCAAAAAAGGAGGGTGGTTTGGAAAGCATCGTG
GTGAAGGAGGTTCCAGCCAGA-----------AATTTGAGAACATTGCAGAAGGTTTAAG
ACTTCTCCTG--GCTAGGTGTCACGTAGAAAGGAC------TACCGAGGATGGAAATTGG
G--TCGCCGGTGTGTTCGTATATGGAGGTAGTAAGA----CCTCCCTT---TACAACCTC
AGGCGAGGAATTGGCCTTGCTATTCCACAATGTCGTCTTACACCATTGAGTCGTCTCCCC
TTTGGA----ATGGCCCCTGGACCCGGCC-CACAACCTGGCCCACTAAGGGAGTCCATTG
TCTGTTATTTCATTGTCTTTTTACAAACTCATATATTTGCTGAGGGTTTGAAGGATGCGA
TTAAGGACCTTGTTCTGCCAAAGCCCGCTCCTACCTGCAATATCAAGGTGACTGTGTGCA
GCTTTGACGATGGAGTAGATTTGCCTCCCTGGTTTCCACCTATGGTGGAAGGGGCTGCCG
CGGAGGGTGATGACGGAGATGACGGAGATGAAGGAGGTGATGGAGATGAGGGTGAGGAAG
GGCAGGAGTGA-------------------------------
>AB828191
AGGGGG-GGAAGTCGTGAAAGAGCCAGGGGGAGAGGTCGTGGACGTGGAGA---AAAGAG
GCCCAGGAGTCCCAGTAGTCAGTCATC---ATCAT-------------------------
--------------------CCGGGTCTCCACCGCGCAGGCCCCCTCCAGGTAGAAGGCC
ATTTTTCCACCCTGTAGGGGAAGCCGATTATTTTGAATACCACCAAG---------AA--
GGTGGCCCAGATGGTGAGCCTGACGTGCCCCCG---------------------------
----GGAGCGATAGAGCAGGGCCCCGCAGATGACCCAGGAGAAGGCCC-AAGCACTGGAC
CCCGGGGTCAGGGTGATGGAGGCAGGCGCAAAAAAGGAGGGTGGTTTGGAAAGCATCGTG
GTGAAGGAGGTTCCAGCCAGA-----------AATTTGAGAACATTGCAGAAGGTTTAAG
ACTTCTCCTG--GCTAGGTGTCACGTAGAAAGGAC------TACCGAGGATGGAAATTGG
G--TCGCCGGTGTGTTCGTATATGGAGGTAGTAAGA----CCTCCCTT---TACAACCTC
AGGCGAGGAATTGGCCTTGCTATTCCACAATGTCGTCTTACACCATTGAGTCGTCTCCCC
TTTGGA----ATGGCCCCTGGACCCGGCC-CACAACCTGGCCCACTAAGGGAGTCCATTG
TCTGTTATTTCATTGTCTTTTTACAAACTCATATATTTGCTGAGGGTTTGAAGGATGCGA
TTAAGGACCTTGTTCTGCCAAAGCCCGCTCCTACCTGCAATATCAAGGTGACTGTGTGCA
GCTTTGACGATGGAGTAGATTTGCCTCCCTGGTTTCCACCTATGGTGGAAGGGGCTGCCG
CGGAGGGTGATGACGGAGATGACGGAGATGAAGGAGGTGATGGAGATGAGGGTGAGGAAG
GGCAGGAGTGA-------------------------------
>KF992571
AG-GGGGAGGAGTCGTGAAAGAGCCAGGGGGAGAGGTCGTGGACGTGGTGA---AAAGAG
GCCCAGGAGTCCCAGTAGTCAGTCATC---ATCAT-------------------------
--------------------CCGGGTCTCCACCGCGCAGGCCCCCTCCAGGTAGAAGGCC
ATTTTTCCACCCTGTAGGGGATGCCGATTATTTTGAATACCTCCAAG---------AA--
GGTGGCCCAGATGGTGAGCCTGACGTGCCCCCG---------------------------
----GGAGCGATAGAGCAGGGCCCCACAGATGACCCAGGAGAAGGCCC-AAGCACTGGAC
CCCGGGGTCAGGGTGATGGAGGCAGGCGCAAAAAAGGAGGGTGGTTTGGAAAGCATCGTG
GTCAAGGAGGTTCCAACCCGA-----------AATTTGAGAACATTGCAGAAGGTTTAAG
AGTTCTCCTG--GCTAGGAGTCACGTAGAAAGGAC------TACCGAGGAAGGAAATTGG
G--TCGCCGGTGTGTTCGTATATGGAGGTAGTAAGA----CCTCCCTT---TACAACCTC
AGGCGAGGAATTGCCCTTGCTGTTCCACAATGTCGTATTACACCATTGAGTCGTCTCCCC
TTTGGA----ATGGCCCCTGGACCCGGCC-CACAACCTGGCCCACTAAGGGAGTCCATTG
TCTGTTATTTCATGGTCTTTTTACAAACTCATATATTTGCTGAGGTTTTGAAGGATGCGA
TTAAGGACCTTGTTATGACAAAGCCCGCTCCTACCTGCAATATCAAGGTGACTGTGTGCA
GCTTTGACGATGGAGTAGATTTGCCTCCCTGGTTTCCACCTATGGTGGAAGGGGCTGCCG
CGGAGGGTGATGACGGAGATGACGGAGATGAAGGAGGTGATGGAGATGAGGGTGAGGAAG
GGCAGGAGTGA----------------------------------------
>KF992570
AGGG-GGAGGAGTCGTGAAAGAGCCAGGGGGAGAGGTCGTGGACGTGGTGA---AAAGAG
GCCCAGGAGTCCCAGTAGTCAGTCATC---ATCAT-------------------------
--------------------CCGGGTCTCCACCGCGCAGGCCCCCTCCAGGTAGAAGGCC
ATTTTTCCACCCTGTAGGGGATGCCGATTATTTTGAATACCTCCAAG---------AA--
GGTGGCCCAGATGGTGAGCCTGACGTGCCCCCG---------------------------
----GGAGCGATAGAGCAGGGCCCCACAGATGACCCAGGAGAAGGCCC-AAGCACTGGAC
CCCGGGGTCAGGGTGATGGAGGCAGGCGCAAAAAAGGAGGGTGGTTTGGAAAGCATCGTG
GTCAAGGAGGTTCCAACCCGA-----------AATTTGAGAACATTGCAGAAGGTTTAAG
AGTTCTCCTG--GCTAGGAGTCACGTAGAAAGGAC------TACCGAGGAAGGAAATTGG
G--TCGCCGGTGTGTTCGTATATGGAGGTAGTAAGA----CCTCCCTT---TACAACCTC
AGGCGAGGAATTGCCCTTGCTGTTCCACAATGTCGTATTACACCATTGAGTCGTCTCCCC
TTTGGA----ATGGCCCCTGGACCCGGCC-CACAACCTGGCCCACTAAGGGAGTCCATTG
TCTGTTATTTCATGGTCTTTTTACAAACTCATATATTTGCTGAGGTTTTGAAGGATGCGA
TTAAGGACCTTGTTATGACAAAGCCCGCTCCTACCTGCAATATCAAGGTGACTGTGTGCA
GCTTTGACGATGGAGTAGATTTGCCTCCCTGGTTTCCACCTATGGTGGAAGGGGCTGCCG
CGGAGGGTGATGACGGAGATGACGGAGATGAAGGAGGTGATGGAGATGAGGGTGAGGAAG
GGCAGGAGTGA----------------------------------------
>KF992569
AGGG-GGAGGAGTCGTGAAAGAGCCAGGGGGAGAGGTCGTGGACGTGGTGA---AAAGAG
GCCCAGGAGTCCCAGTAGTCAGTCATC---ATCAT-------------------------
--------------------CCGGGTCTCCACCGCGCAGGCCCCCTCCAGGTAGAAGGCC
ATTTTTCCACCCTGTAGGGGATGCCGATTATTTTGAATACCTCCAAG---------AA--
GGTGGCCCAGATGGTGAGCCTGACGTGCCCCCG---------------------------
----GGAGCGATAGAGCAGGGCCCCACAGATGACCCAGGAGAAGGCCC-AAGCACTGGAC
CCCGGGGTCAGGGTGATGGAGGCAGGCGCAAAAAAGGAGGGTGGTTTGGAAAGCATCGTG
GTCAAGGAGGTTCCAACCCGA-----------AATTTGAGAACATTGCAGAAGGTTTAAG
AGTTCTCCTG--GCTAGGAGTCACGTAGAAAGGAC------TACCGAGGAAGGAAATTGG
G--TCGCCGGTGTGTTCGTATATGGAGGTAGTAAGA----CCTCCCTT---TACAACCTC
AGGCGAGGAATTGCCCTTGCTGTTCCACAATGTCGTATTACACCATTGAGTCGTCTCCCC
TTTGGA----ATGGCCCCTGGACCCGGCC-CACAACCTGGCCCACTAAGGGAGTCCATTG
TCTGTTATTTCATGGTCTTTTTACAAACTCATATATTTGCTGAGGTTTTGAAGGATGCGA
TTAAGGACCTTGTTATGATAAAGCCCGCTCCTACCTGCAATATCAAGGTGACTGTGTGCA
GCTTTGACGATGGAGTAGATTTGCCTCCCTGGTTTCCACCTATGGTGGAAGGGGCTGCCG
CGGAGGGTGATGACGGAGATGACGGAGATGAAGGAGGTGATGGAGATGAGGGTGAGGAAG
GGCAGGAGTGA----------------------------------------
>KF992568
AGGG-GGAGGAGTCGTGAAAGAGCCAGGGGGAGAGGTCGTGGACGTGGTGA---AAAGAG
GCCCAGGAGTCCCAGTAGTCAGTCATC---ATCAT-------------------------
--------------------CCGGGTCTCCACCGCGCAGGCCCCCTCCAGGTAGAAGGCC
ATTTTTCCACCCTGTAGGGGATGCCGATTATTTTGAATACCTCCAAG---------AA--
GGTGGCCCAGATGGTGAGCCTGACGTGCCCCCG---------------------------
----GGAGCGATAGAGCAGGGCCCCACAGATGACCCAGGAGAAGGCCC-AAGCACTGGAC
CCCGGGGTCAGGGTGATGGAGGCAGGCGCAAAAAAGGAGGGTGGTTTGGAAAGCATCGTG
GTCAAGGAGGTTCCAACCCGA-----------AATTTGAGAACATTGCAGAAGGTTTAAG
AGTTCTCCTG--GCTAGGAGTCACGTAGAAAGGAC------TACCGAGGAAGGAAATTGG
G--TCGCCGGTGTGTTCGTATATGGAGGTAGTAAGA----CCTCCCTT---TACAACCTC
AGGCGAGGAATTGCCCTTGCTGTTCCACAATGTCGTATTACACCATTGAGTCGTCTCCCC
TTTGGA----ATGGCCCCTGGACCCGGCC-CACAACCTGGCCCACTAAGGGAGTCCATTG
TCTGTTATTTCATGGTCTTTTTACAAACTCATATATTTGCTGAGGTTTTGAAGGATGCGA
TTAAGGACCTTGTTATGATAAAGCCCGCTCCTACCTGCAATATCAAGGTGACTGTGTGCA
GCTTTGACGATGGAGTAGATTTGCCTCCCTGGTTTCCACCTATGGTGGAAGGGGCTGCCG
CGGAGGGTGATGACGGAGATGACGGAGATGAAGGAGGTGATGGAGATGAGGGTGAGGAAG
GGCAGGAGTGA----------------------------------------
>KF992567
AGGG-GGAGGAGTCGTGAAAGAGCCAGGGGGAGAGGTCGTGGACGTGGTGA---AAAGAG
GCCCAGGAGTCCCAGTAGTCAGTCATC---ATCAT-------------------------
--------------------CCGGGTCTCCACCGCGCAGGCCCCCTCCAGGTAGAAGGCC
ATTTTTCCACCCTGTAGGGGATGCCGATTATTTTGAATACCTCCAAG---------AA--
GGTGGCCCAGATGGTGAGCCTGACGTGCCCCCG---------------------------
----GGAGCGATAGAGCAGGGCCCCACAGATGACCCAGGAGAAGGCCC-AAGCACTGGAC
CCCGGGGTCAGGGTGATGGAGGCAGGCGCAAAAAAGGAGGGTGGTTTGGAAAGCATCGTG
GTCAAGGAGGTTCCAACCCGA-----------AATTTGAGAACATTGCAGAAGGTTTAAG
AGTTCTCCTG--GCTAGGAGTCACGTAGAAAGGAC------TACCGAGGAAGGAAATTGG
G--TCGCCGGTGTGTTCGTATATGGAGGTAGTAAGA----CCTCCCTT---TACAACCTC
AGGCGAGGAATTGCCCTTGCTGTTCCACAATGTCGTATTACACCATTGAGTCGTCTCCCC
TTTGGA----ATGGCCCCTGGACCCGGCC-CACAACCTGGCCCACTAAGGGAGTCCATTG
TCTGTTATTTCATGGTCTTTTTACAAACTCATATATTTGCTGAGGTTTTGAAGGATGCGA
TTAAGGACCTTGTTATGACAAAGCCCGCTCCTACCTGCAATATCAAGGTGACTGTGTGCA
GCTTTGACGATGGAGTAGATTTGCCTCCCTGGTTTCCACCTATGGTGGAAGGGGCTGCCG
CGGAGGGTGATGACGGAGATGACGGAGATGAAGGAGGTGATGGAGATGAGGGTGAGGAAG
GGCAGGAGTGA----------------------------------------
>KF992566
AGGG-GGAGGAGTCGTGAAAGAGCCAGGGGGAGAGGTCGTGGACGTGGTGA---AAAGAG
GCCCAGGAGTCCCAGTAGTCAGTCATC---ATCAT-------------------------
--------------------CCGGGTCTCCACCGCGCAGGCCCCCTCCAGGTAGAAGGCC
ATTTTTCCACCCTGTAGGGGATGCCGATTATTTTGAATACCTCCAAG---------AA--
GGTGGCCCAGATGGTGAGCCTGACGTGCCCCCG---------------------------
----GGAGCGATAGAGCAGGGCCCCACAGATGACCCAGGAGAAGGCCC-AAGCACTGGAC
CCCGGGGTCAGGGTGATGGAGGCAGGCGCAAAAAAGGAGGGTGGTTTGGAAAGCATCGTG
GTCAAGGAGGTTCCAACCCGA-----------AATTTGAGAACATTGCAGAAGGTTTAAG
AGTTCTCCTG--GCTAGGAGTCACGTAGAAAGGAC------TACCGAGGAAGGAAATTGG
G--TCGCCGGTGTGTTCGTATATGGAGGTAGTAAGA----CCTCCCTT---TACAACCTC
AGGCGAGGAATTGCCCTTGCTGTTCCACAATGTCGTATTACACCATTGAGTCGTCTCCCC
TTTGGA----ATGGCCCCTGGACCCGGCC-CACAACCTGGCCCACTAAGGGAGTCCATTG
TCTGTTATTTCATGGTCTTTTTACAAACTCATATATTTGCTGAGGTTTTGAAGGATGCGA
TTAAGGACCTTGTTATGACAAAGCCCGCTCCTACCTGCAATATCAAGGTGACTGTGTGCA
GCTTTGACGATGGAGTAGATTTGCCTCCCTGGTTTCCACCTATGGTGGAAGGGGCTGCCG
CGGAGGGTGATGACGGAGATGACGGAGATGAAGGAGGTGATGGAGATGAGGGTGAGGAAG
GGCAGGAGTGA----------------------------------------
>KF992565
AGGG-GGAGGAGTCGTGAAAGAGCCAGGGGGAGAGGTCGTGGACGTGGTGA---AAAGAG
GCCCAGGAGTCCCAGTAGTCAGTCATC---ATCAT-------------------------
--------------------CCGGGTCTCCACCGCGCAGGCCCCCTCCAGGTAGAAGGCC
ATTTTTCCACCCTGTAGGGGATGCCGATTATTTTGAATACCTCCAAG---------AA--
GGTGGCCCAGATGGTGAGCCTGACGTGCCCCCG---------------------------
----GGAGCGATAGAGCAGGGCCCCACAGATGACCCAGGAGAAGGCCC-AAGCACTGGAC
CCCGGGGTCAGGGTGATGGAGGCAGGCGCAAAAAAGGAGGGTGGTTTGGAAAGCATCGTG
GTCAAGGAGGTTCCAACCCGA-----------AATTTGAGAACATTGCAGAAGGTTTAAG
AGTTCTCCTG--GCTAGGAGTCACGTAGAAAGGAC------TACCGAGGAAGGAAATTGG
G--TCGCCGGTGTGTTCGTATATGGAGGTAGTAAGA----CCTCCCTT---TACAACCTC
AGGCGAGGAATTGCCCTTGCTGTTCCACAATGTCGTATTACACCATTGAGTCGTCTCCCC
TTTGGA----ATGGCCCCTGGACCCGGCC-CACAACCTGGCCCACTAAGGGAGTCCATTG
TCTGTTATTTCATGGTCTTTTTACAAACTCATATATTTGCTGAGGTTTTGAAGGATGCGA
TTAAGGACCTTGTTATGACAAAGCCCGCTCCTACCTGCAATATCAAGGTGACTGTGTGCA
GCTTTGACGATGGAGTAGATTTGCCTCCCTGGTTTCCACCTATGGTGGAAGGGGCTGCCG
CGGAGGGTGATGACGGAGATGACGGAGATGAAGGAGGTGATGGAGATGAGGGTGAGGAAG
GGCAGGAGTGA----------------------------------------
>KF992564
AGGG-GGAGGAGTCGTGAAAGAGCCAGGGGGAGAGGTCGTGGACGTGGTGA---AAAGAG
GCCCAGGAGTCCCAGTAGTCAGTCATC---ATCAT-------------------------
--------------------CCGGGTCTCCACCGCGCAGGCCCCCTCCAGGTAGAAGGCC
ATTTTTCCACCCTGTAGGGGATGCCGATTATTTTGAATACCTCCAAG---------AA--
GGTGGCCCAGATGGTGAGCCTGACGTGCCCCCG---------------------------
----GGAGCGATAGAGCAGGGCCCCACAGATGACCCAGGAGAAGGCCC-AAGCACTGGAC
CCCGGGGTCAGGGTGATGGAGGCAGGCGCAAAAAAGGAGGGTGGTTTGGAAAGCATCGTG
GTCAAGGAGGTTCCAACCCGA-----------AATTTGAGAACATTGCAGAAGGTTTAAG
AGTTCTCCTG--GCTAGGAGTCACGTAGAAAGGAC------TACCGAGGAAGGAAATTGG
G--TCGCCGGTGTGTTCGTATATGGAGGTAGTAAGA----CCTCCCTT---TACAACCTC
AGGCGAGGAATTGCCCTTGCTGTTCCACAATGTCGTATTACACCATTGAGTCGTCTCCCC
TTTGGA----ATGGCCCCTGGACCCGGCC-CACAACCTGGCCCACTAAGGGAGTCCATTG
TCTGTTATTTCATGGTCTTTTTACAAACTCATATATTTGCTGAGGTTTTGAAGGATGCGA
TTAAGGACCTTGTTATGACAAAGCCCGCTCCTACCTGCAATATCAAGGTGACTGTGTGCA
GCTTTGACGATGGAGTAGATTTGCCTCCCTGGTTTCCACCTATGGTGGAAGGGGCTGCCG
CGGAGGGTGATGACGGAGATGACGGAGATGAAGGAGGTGATGGAGATGAGGGTGAGGAAG
GGCAGGAGTGA----------------------------------------
>KJ411974
AGGG-GGAGGAGTCGTGAAAGAGCCAGGGGGAGAGGTCGTGGACGTGGTGA---AAAGAG
GCCCAGGAGTCCCAGTAGTCAGTCATC---ATCAT-------------------------
--------------------CCGGGTCTCCACCGCGCAGGCCCCCTCCAGGTAGAAGGCC
ATTTTTCCACCCTGTAGGGGATGCCGATTATTTTGAATACCTCCAAG---------AA--
GGTGGCCCAGATGGTGAGCCTGACGTGCCCCCG---------------------------
----GGAGCGATAGAGCAGGGCCCCACAGATGACCCAGGAGAAGGCCC-AAGCACTGGAC
CCCGGGGTCAGGGTGATGGAGGCAGGCGCAAAAAAGGAGGGTGGTTTGGAAAGCATCGTG
GTCAAGGAGGTTCCAACCCGA-----------AATTTGAGAACATTGCAGAAGGTTTAAG
AGTTCTCCTG--GCTAGGAGTCACGTAGAAAGGAC------TACCGAGGAAGGAAATTGG
G--TCGCCGGTGTGTTCGTATATGGAGGTAGTAAGA----CCTCCCTT---TACAACCTC
AGGCGAGGAATTGCCCTTGCTGTTCCACAATGTCGTATTACACCATTGAGTCGTCTCCCC
TTTGGA----ATGGCCCCTGGACCCGGCC-CACAACCTGGCCCACTAAGGGAGTCCATTG
TCTGTTATTTCATGGTCTTTTTACAAACTCATATATTTGCTGAGGTTTTGAAGGATGCGA
TTAAGGACCTTGTTATGACAAAGCCCGCTCCTACCTGCAATATCAAGGTGACTGTGTGCA
GCTTTGACGATGGAGTAGATTTGCCTCCCTGGTTTCCACCTATGGTGGAAGGGGCTGCCG
CGGAGGGTGATGACGGAGATGACGGAGATGAAGGAGGTGATGGAGATGAGGGTGAGGAAG
GGCAGGAGTGA----------------------------------------
>JQ009376
AGGG-GGAGGAGTCGTGAAAGAGCCAGGGGGAGAGGTCGTGGACGTGGTGA---AAAGAG
GCCCAGGAGTCCCAGTAGTCAGTCATC---ATCAT-------------------------
--------------------CCGGGTCTCCACCGCGCAGGCCCCCTCCAGGTAGAAGGCC
ATTTTTCCACCCTGTAGGGGATGCCGATTATTTTGAATACCTCCAAG---------AA--
GGTGGCCCAGATGGTGAGCCTGACGTGCCCCCG---------------------------
----GGAGCGATAGAGCAGGGCCCCACAGATGACCCAGGAGAAGGCCC-AAGCACTGGAC
CCCGGGGTCAGGGTGATGGAGGCAGGCGCAAAAAAGGAGGGTGGTTTGGAAAGCATCGTG
GTCAAGGAGGTTCCAACCCGA-----------AATTTGAGAACATTGCAGAAGGTTTAAG
AGTTCTCCTG--GCTAGGAGTCACGTAGAAAGGAC------TACCGAGGAAGGAAATTGG
G--TCGCCGGTGTGTTCGTATATGGAGGTAGTAAGA----CCTCCCTT---TACAACCTC
AGGCGAGGAATTGCCCTTGCTGTTCCACAATGTCGTATTACACCATTGAGTCGTCTCCCC
TTTGGA----ATGGCCCCTGGACCCGGCC-CACAACCTGGCCCACTAAGGGAGTCCATTG
TCTGTTATTTCATGGTCTTTTTACAAACTCATATATTTGCTGAGGTTTTGAAGGATGCGA
TTAAGGACCTTGTTATGACAAAGCCCGCTCCTACCTGCAATATCAAGGTGACTGTGTGCA
GCTTTGACGATGGAGTAGATTTGCCTCCCTGGTTTCCACCTATGGTGGAAGGGGCTGCCG
CGGAGGGTGATGACGGAGATGACGGAGATGAAGGAGGTGATGGAGATGAGGGTGAGGAAG
GGCAGGAGTGA----------------------------------------
>KF373730
AGGG-GGAGGAGTCGTGAAAGAGCCAGGGGGAGAGGTCGTGGACGTGGTGA---AAAGAG
GCCCAGGAGTCCCAGTAGTCAGTCATC---ATCAT-------------------------
--------------------CCGGGTCTCCACCGCGCAGGCCCCCTCCAGGTAGAAGGCC
ATTTTTCCACCCTGTAGGGGATGCCGATTATTTTGAATACCTCCAAG---------AA--
GGTGGCCCAGATGGTGAGCCTGACGTGCCCCCG---------------------------
----GGAGCGATAGAGCAGGGCCCCACAGATGACCCAGGAGAAGGCCC-AAGCACTGGAC
CCCGGGGTCAGGGTGATGGAGGCAGGCGCAAAAAAGGAGGGTGGTTTGGAAAGCATCGTG
GTCAAGGAGGTTCCAACCCGA-----------AATTTGAGAACATTGCAGAAGGTTTAAG
AGTTCTCCTG--GCTAGGAGTCACGTAGAAAGGAC------TACCGAGGAAGGAAATTGG
G--TCGCCGGTGTGTTCGTATATGGAGGTAGTAAGA----CCTCCCTT---TACAACCTC
AGGCGAGGAATTGCCCTTGCTGTTCCACAATGTCGTATTACACCATTGAGTCGTCTCCCC
TTTGGA----ATGGCCCCTGGACCCGGCC-CACAACCTGGCCCACTAAGGGAGTCCATTG
TCTGTTATTTCATGGTCTTTTTACAAACTCATATATTTGCTGAGGTTTTGAAGGATGCGA
TTAAGGACCTTGTTATGACAAAGCCCGCTCCTACCTGCAATATCAAGGTGACTGTGTGCA
GCTTTGACGATGGAGTAGATTTGCCTCCCTGGTTTCCACCTATGGTGGAAGGGGCTGCCG
CGGAGGGTGATGACGGAGATGACGGAGATGAAGGAGGTGATGGAGATGAGGGTGAGGAAG
GGCAGGAGTGA----------------------------------------
>KC617875
G-GGGCCAGGAGTCGTGAAAGAGCCAGGGGGAGAGGTCGTGGACGTGGTGA---AAAGAG
GCCCAGGAGTCCCAGTAGTCAGTCATC---ATCAT-------------------------
--------------------CCGGGTCTCCACCGCGCAGGCCCCCTCCAGGTAGAAGGCC
ATTTTTCCACCCTGTAGGGGATGCCGATTATTTTGAATACCTCCAAG---------AA--
GGTGGCCCAGATGGTGAGCCTGACGTGCCCCCG---------------------------
----GGAGCGATAGAGCAGGGCCCCACAGATGACCCAGGAGAAGGCCC-AAGCACTGGAC
CCCGGGGTCAGGGTGATGGAGGCAGGCGCAAAAAAGGAGGGTGGTTTGGAAAGCATCGTG
GTCAAGGAGGTTCCAACCCGA-----------AATTTGAGAACATTGCAGAAGGTTTAAG
AGTTCTCCTG--GCTAGGAGTCACGTAGAAAGGAC------TACCGAGGAAGGAAATTGG
G--TCGCCGGTGTGTTCGTATATGGAGGTAGTAAGA----CCTCCCTT---TACAACCTC
AGGCGAGGAATTGCCCTTGCTGTTCCACAATGTCGTATTACACCATTGAGTCGTCTCCCC
TTTGGA----ATGGCCCCTGGACCCGGCC-CACAACCTGGCCCACTAAGGGAGTCCATTG
TCTGTTATTTCATGGTCTTTTTACAAACTCATATATTTGCTGAGGTTTTGAAGGATGCGA
TTAAGGACCTTGTTATGACAAAGCCCGCTCCTACCTGCAATATCAAGGTGACTGTGTGCA
GCTTTGACGATGGAGTAGATTTGCCTCCCTGGTTTCCACCTATGGTGGAAGGGGCTGCCG
CGGAGGGTGATGACGGAGATGACGGAGATGAAGGAGGTGATGGAGATGAGGGTGAGGAAG
GGCAGGAGTGA-------------------------------
>KC207814
AGGGGG-GGAAGTCGTGAAAGAGCCAGGGGGAGAGGTCGTGGACGTGGTGA---AAAGAG
GCCCAGGAGTCCCAGTAGTCAGTCATC---ATCAT-------------------------
--------------------CCGGGTCTCCACCGCGCAGGCCCCCTCCAGGTAGAAGGCC
ATTTTTCCACCCTGTAGGGGAAGCCGATTATTTTGAATACCACCAAG---------AA--
GGTGGCCCAGATGGTGAGCCTGACATGCCCCCG---------------------------
----GGAGCGATAGAGCAGGGCCCCGCAGATGACCCAGGAGAAGGCCC-AAGCACTGGAC
CCCGGGGTCAGGGTGATGGAGGCAGGCGCAAAAAAGGAGGGTGGTTTGGAAAGCATCGTG
GTCAAGGAGGTTCCAACCAGA-----------AATTTGAGAACATTGCAGAAGGTTTAAG
AACTCTCCTG--GCTAGGTGTCACGTAGAAAGGAC------TACCGATGAAGGAACTTGG
G--TCGCCGGTGTGTTCGTATATGGAGGTAGTAAGA----CCTCCCTT---TACAACCTC
AGGCGAGGAATTGGCCTTGCTATTCCACAATGTCGTCTTACACCATTGAGTCGTCTCCCC
TTTGGA----ATGGCCCCTGGACCCGGCC-CACAACCTGGCCCACTAAGGGAGTCCATTG
TCTGTTATTTCATTGTCTTTTTACAAACTCATATATTTGCTGAGGGTTTGAAGGATGCGA
TTAAGGACTTTGTTATGCCAAAGCCCGCTCCTACCTGCAATATCAAGGCGACTGTGTGCA
GCTTTGACGATGGAGTAGATTTGCCTCCCTGGTTTCCACCTATGGTGGAAGGGGCTGCCG
CGGAGGGTGATGACGGAGATGACGGAGATGAAGGAGGTGATGGAGATGAGGGTGAGGAAG
GGCAGGAGTGA-------------------------------
>KC207813
AGGG-GGAGGAGTCGTGAAAGAGCCAGGGGGAGAGGTCGTGGACGTGGTGA---AAAGAG
GCCCAGGAGTCCCAGTAGTCAGTCATC---ATCAT-------------------------
--------------------CCGGGTCTCCACCGCGCAGGCCCCCTCCAGGTAGAAGGCC
ATTTTTCCACCCTGTAGGGGATGCCGATTATTTTGAATACCTCCAAG---------AA--
GGTGGCCCAGATGGTGAGCCTGACGTGCCCCCG---------------------------
----GGAGCGATAGAGCAGGGCCCCACAGATGACCCAGGAGAAGGCCC-AAGCACTGGAC
CCCGGGGTCAGGGTGATGGAGGCAGGCGCAAAAAAGGAGGGTGGTTTGGAAAGCATCGTG
GTCAAGGAGGTTCCAACCCGA-----------AATTTGAGAACATTGCAGAAGGTTTAAG
AGTTCTCCTG--GCTAGGAGTCACGTAGAAAGGAC------TACCGAGGAAGGAAATTGG
G--TCGCCGGTGTGTTCGTATATGGAGGTAGTAAGA----CCTCCCTT---TACAACCTC
AGGCGAGGAATTGCCCTTGCTGTTCCACAATGTCGTATTACACCATTGAGTCGTCTCCCC
TTTGGA----ATGGCCCCTGGACCCGGCC-CACAACCTGGCCCACTAAGGGAGTCCATTG
TCTGTTATTTCATGGTCTTTTTACAAACTCATATATTTGCTGAGGTTTTGAAGGATGCGA
TTAAGGACCTTGTTATGACAAAGCCCGCTCCTACCTGCAATATCAAGGTGACTGTGTGCA
GCTTTGACGATGGAGTAGATTTGCCTCCCTGGTTTCCACCTATGGTGGAAGGGGCTGCCG
CGGAGGGTGATGACGGAGATGACGGAGATGAAGGAGGTGATGGAGATGAGGGTGAGGAAG
GGCAGGAGTGA----------------------------------------
>HQ020558
AGGGGGNNAGAGTCGTGAAAGAGCCAGGGGGAGAGGTCGTGGACGTGGTGA---AAAGAG
GCCCAGGAGTCCCAGTAGTCAGTCATC---ATCAT-------------------------
--------------------CCGGGTCTCCACCGCGCAGGCCCCCTCCAGGTAGAAGGCC
ATTTTTCCACCCTGTAGGGGATGCCGATTATTTTGAATACCTCCAAG---------AA--
GGTGGCCCAGATGGTGAGCCTGACGTGCCCCCG---------------------------
----GGAGCGATAGAGCAGGGCCCCACAGATGACCCAGGAGAAGGCCC-AAGCACTGGAC
CCCGGGGTCAGGGTGATGGAGGCAGGCGCAAAAAAGGAGGGTGGTTTGGAAAGCATCGTG
GTCAAGGAGGTTCCAACCCGA-----------AATTTGAGAACATTGCAGAAGGTTTAAG
AGTTCTCCTG--GCTAGGAGTCACGTAGAAAGGAC------TACCGAGGAAGGAAATTGG
G--TCGCCGGTGTGTTCGTATATGGAGGTAGTAAGA----CCTCCCTT---TACAACCTC
AGGCGAGGAATTGCCCTTGCTGTTCCACAATGTCGTATTACACCATTGAGTCGTCTCCCC
TTTGGA----ATGGCCCCTGGACCCGGCC-CACAACCTGGCCCACTAAGGGAGTCCATTG
TCTGTTATTTCATGGTCTTTTTACAAACTCATATATTTGCTGAGGTTTTGAAGGATGCGA
TTAAGGACCTTGTTATGACAAAGCCCGCTCCTACCTGCAATATCAAGGTGACTGTGTGCA
GCTTTGACGATGGAGTAGATTTGCCTCCCTGGTTTCCACCTATGGTGGAAGGGGCTGCCG
CGGAGGGTGATGACGGAGATGACGGAGATGAAGGAGGTGATGGAGATGAGGGTGAGGAAG
GGCAGGAGTGA----------------------------------------
>DQ279927
AGGGGG-GGAAGTCGTGAAAGAGCCAGGGGGAGAGGTCGTGGACGTGGTGA---AAAGAG
GCCCAGGAGTCCCAGTAGTCAGTCATC---ATCAT-------------------------
--------------------CCGGGTCTCCACCGCGCAGGCCCCCTCCAGGTAGAAGGCC
ATTTTTCCACCCTGTAGCGGAAGCCGATTATTTTGAATACCACCAAG---------AA--
GGTGGCCCAGATGGTGAGCCTGACATGCCCCCG---------------------------
----GGAGCGATAGAGCAGGGCCCCGCAGATGACCCAGGAGAAGGCCC-AAGCACTGGAC
CCCGGGGTCAGGGTGATGGAGGCAGGCGCAAAAAAGGAGGGTGGTATGGAAAGCATCGTG
GTGAAGGAGGTTCCAGCCAGA-----------AATTTGAGAACATTGCAGAAGGTTTAAG
ACTTCTCCTG--GCTAGGTGTCACGTAGAAAGGAC------TACCGAGGATGGAAATTGG
G--TCGCCGGTGTGTTCGTATATGGAGGTAGTAAGA----CCTCCCTT---TACAACCTC
AGGCGAGGAATTGGCCTTGCTATTCCACAATGTCGTCTTACACCATTGAGTCGTCTCCCC
TTTGGA----ATGGCCCCTGGACCCGGCC-CACAACCTGGCCCACTAAGGGAGTCCATTG
TCTGTTATTTCATTGTCTTTTTACAAACTCATATATTTGCTGAGGGTTTGAAGGATGCGA
TTAAGGACCTTGTTTTGCCAAAGCCCGCTCCTACCTGCAATATCAAGGTGACTGTGTGCA
GCTTTGACGATGGAGTAGATTTGCCTCCCTGGTTTCCACCTATGGTGGAAGGGGCTGCCG
CGGAGGGTGATGACGGAGATGACGGAGATGAAGGAGGTGATGGAGATGAGGGTGAGGAAG
GGCAGGAGTGA-------------------------------
>AY961628
AGGG-GGAGGAGTCGTGAAAGAGCCAGGGGGAGAGGTCGTGGACGTGGTGA---AAAGAG
GCCCAGGAGTCCCAGTAGTCAGTCATC---ATCAT-------------------------
--------------------CCGGGTCTCCACCGCGCAGGCCCCCTCCAGGTAGAAGGCC
ATTTTTCCACCCTGTAGGGGATGCCGATTATTTTGAATACCTCCAAG---------AA--
GGTGGCCCAGATGGTGAGCCTGACGTGCCCCCG---------------------------
----GGAGCGATAGAGCAGGGCCCCACAGATGACCCAGGAGAAGGCCC-AAGCACTGGAC
CCCGGGGTCAGGGTGATGGAGGCAGGCGCAAAAAAGGAGGGTGGTTTGGAAAGCATCGTG
GTCAAGGAGGTTCCAACCCGA-----------AATTTGAGAACATTGCAGAAGGTTTAAG
AGTTCTCCTG--GCTAGGAGTCACGTAGAAAGGAC------TACCGAGGAAGGAAATTGG
G--TCGCCGGTGTGTTCGTATATGGAGGTAGTAAGA----CCTCCCTT---TACAACCTC
AGGCGAGGAATTGCCCTTGCTGTTCCACAATGTCGTATTACACCATTGAGTCGTCTCCCC
TTTGGA----ATGGCCCCTGGACCCGGCC-CACAACCTGGCCCACTAAGGGAGTCCATTG
TCTGTTATTTCATGGTCTTTTTACAAACTCATATATTTGCTGAGGTTTTGAAGGATGCGA
TTAAGGACCTTGTTATGACAAAGCCCGCTCCTACCTGCAATATCAAGGTGACTGTGTGCA
GCTTTGACGATGGAGTAGATTTGCCTCCCTGGTTTCCACCTATGGTGGAAGGGGCTGCCG
CGGAGGGTGATGACGGAGATGACGGAGATGAAGGAGGTGATGGAGATGAGGGTGAGGAAG
GGCAGGAGTGA----------------------------------------
>08b8ce1e-63b2-444d-9f8b-7a960db4bb18
AGGGGG-GGAAGTCGTGAAAGAGCCAGGGGGAGAGGTCGTGGACGTGGTGA---AAAGAG
GCCCAGGAGTCCCAGTAGTCAGTCATC---ATCAT-------------------------
--------------------CCGGGTCTCCACCGCGCAGGCCCCCTCCAGGTAGAAGGCC
ATTTTTCCACCCTGTAGGGGAAGCCGATTATTTTGAATACCACCAAG---------AA--
GGTGGCCCAGATGGTGAGCCTGACATGCCCCCG---------------------------
----GGAGCGATAGAGCAGGGCCCCGCAGATGACCCAGGAGAAGGCCC-AAGCACTGGAC
CCCGGGGTCAGGGTGATGGAGGCAGGCGCAAAAAAGGAGGGTGGTTTGGAAAGCATCGTG
GTCAAGGAGGTTCCAACCAGA-----------AATTTGAGAACATTGCAGAAGGTTTAAG
AACTCTCCTG--GCTAGGTGTCACGTAGAAAGGAC------TACCGATGAAGGAACTTGG
G--TCGCCGGTGTGTTCGTATATGGAGGTAGTAAGA----CCTCCCTT---TACAACCTC
AGGCGAGGAATTGGCCTTGCTATTCCACAATGTCGTCTTACACCATTGAGTCGTCTCCCC
TTTGGA----ATGGCCCCTGGACCCGGCC-CACAACCTGGCCCACTAAGGGAGTCCATTG
TCTGTTATTTCATTGTCTTTTTACAAACTCATATATTTGCTGAGGGTTTGAAGGATGCGA
TTAAGGACTTTGTTATGCCAAAGCCCGCTCCTACCTGCAATATCAAGGCGACTGTGTGCA
GCTTTGACGATGGAGTAGATTTGCCTCCCTGGTTTCCACCTATGGTGGAAGGGGCTGCCG
CGGAGGGTGATGACGGAGATGACGGAGATGAAGGAGGTGATGGAGATGAGGGTGAGGAAG
GGCAGGAGTGA-------------------------------
>0d389c84-899c-42f0-bbe3-981601ba0896
AGGGGG-GGAAGTCGTGAAAGAGCCAGGGGGAGAGGTCGTGGACGTGGAGA---AAAGAG
GCCCAGGAGTCCCAGTAGTCAGTCATC---ATCAT-------------------------
--------------------CCGGGTCTCCACCGCGCAGGCCCCCTCCAGGTAGAAGGCC
ATTTTTCCACCCTGTAGGGGAAGCCGATTATTTTGAATACCACCAAG---------AA--
GGTGGCCCAGATGGTGAGCCTGACGTGCCCCCG---------------------------
----GGAGCGATAGAGCAGGGCCCCGCAGATGACCCAGGAGAAGGCCC-AAGCACTGGAC
CCCGGGGTCAGGGTGATGGAGGCAGGCGCAAAAAAGGAGGGTGGTTTGGAAAGCATCGTG
GTGAAGGAGGTTCCAGCCAGA-----------AATTTGAGAACATTGCAGAAGGTTTAAG
ACTTCTCCTG--GCTAGGTGTCACGTAGAAAGGAC------TACCGAGGATGGAAATTGG
G--TCGCCGGTGTGTTCGTATATGGAGGTAGTAAGA----CCTCCCTT---TACAACCTC
AGGCGAGGAATTGGCCTTGCTATTCCACAATGTCGTCTTACACCATTGAGTCGTCTCCCC
TTTGGA----ATGGCCCCTGGACCCGGCC-CACAACCTGGCCCACTAAGGGAGTCCATTG
TCTGTTATTTCATTGTCTTTTTACAAACTCATATATTTGCTGAGGGTTTGAAGGATGCGA
TTAAGGACCTTGTTATGCCAAAGCCCGCTCCTACCTGCAATATCAAGGTGACTGTGTGCA
GCTTTGACGATGGAGTAGATTTGCCTCCCTGGTTTCCACCTATGGTGGAAGGGGCTGCCG
CGGAGGGTGATGACGGAGATGACGGAGATGAAGGAGGTGATGGAGATGAGGGTGAGGAAG
GGCAGGAGTGA-------------------------------
>15846704-e77f-4d1f-8c1b-c65b0811236f
AGGGGG-GGAAGTCGTGAAAGAGCCAGGGGGAGAGGTCGTGGACGTGGTGA---AAAGAG
GCCCAGGAGTCCCAGTAGTCAGTCATC---ATCAT-------------------------
--------------------CCGGGTCTCCACCGCGCAGGCCCCCTCCAGGTAGAAGGCC
ATTTTTCCACCCTGTAGGGGAAGCCGATTATTTTGAATACCACCAAG---------AA--
GGTGGCCCAGATGGTGAGCCTGACATGCCCCCG---------------------------
----GGAGCGATAGAGCAGGGCCCCGCAGATGACCCAGGAGAAGGCCC-AAGCACTGGAC
CCCGGGGTCAGGGTGATGGAGGCAGGCGCAAAAAAGGAGGGTGGTTTGGAAAGCATCGTG
GTCAAGGAGGTTCCAACCAGA-----------AATTTGAGAACATTGCAGAAGGTTTAAG
AACTCTCCTG--GCTAGGTGTCACGTAGAAAGGAC------TACCGATGAAGGAACTTGG
G--TCGCCGGTGTGTTCGTATATGGAGGTAGTAAGA----CCTCCCTT---TACAACCTC
AGGCGAGGAATTGGCCTTGCTATTCCACAATGTCGTCTTACACCATTGAGTCGTCTCCCC
TTTGGA----ATGGCCCCTGGACCCGGCC-CACAACCTGGCCCACTAAGGGAGTCCATTG
TCTGTTATTTCATTGTCTTTTTACAAACTCATATATTTGCTGAGGGTTTGAAGGATGCGA
TTAAGGACTTTGTTATGCCAAAGCCCGCTCCTACCTGCAATATCAAGGCGACTGTGTGCA
GCTTTGACGATGGAGTAGATTTGCCTCCCTGGTTTCCACCTATGGTGGAAGGGGCTGCCG
CGGAGGGTGATGACGGAGATGACGGAGATGAAGGAGGTGATGGAGATGAGGGTGAGGAAG
GGCAGGAGTGA-------------------------------
>15f97967-a3f9-41fe-8641-f351b96e31e1
AGGGGG-GGAAGTCGTGAAAGAGCCAGGGGGAGAGGTCGTGGACGTGGTGA---AAAGAG
GCCCAGGAGTCCCAGTAGTCAGTCATC---ATCAT-------------------------
--------------------CCGGGTCTCCACCGCGCAGGCCCCCTCCAGGTAGAAGGCC
ATTTTTCCACCCTGTAGGGGAAGCCGATTATTTTGAATACCACCAAG---------AA--
GGTGGCCCAGATGGTGAGCCTGACATGCCCCCG---------------------------
----GGAGCGATAGAGCAGGGCCCCGCAGATGACCCAGGAGAAGGCCC-AAGCACTGGAC
CCCGGGGTCAGGGTGATGGAGGCAGGCGCAAAAAAGGAGGGTGGTTTGGAAAGCATCGTG
GTCAAGGAGGTTCCAACCAGA-----------AATTTGAGAACATTGCAGAAGGTTTAAG
AACTCTCCTG--GCTAGGTGTCACGTAGAAAGGAC------TACCGATGAAGGAACTTGG
G--TCGCCGGTGTGTTCGTATATGGAGGTAGTAAGA----CCTCCCTT---TACAACCTC
AGGCGAGGAATTGGCCTTGCTATTCCACAATGTCGTCTTACACCATTGAGTCGTCTCCCC
TTTGGA----ATGGCCCCTGGACCCGGCC-CACAACCTGGCCCACTAAGGGAGTCCATTG
TCTGTTATTTCATTGTCTTTTTACAAACTCATATATTTGCTGAGGGTTTGAAGGATGCGA
TTAAGGACTTTGTTATGCCAAAGCCCGCTCCTACCTGCAATATCAAGGCGACTGTGTGCA
GCTTTGACGATGGAGTAGATTTGCCTCCCTGGTTTCCACCTATGGTGGAAGGGGCTGCCG
CGGAGGGTGATGACGGAGATGACGGAGATGAAGGAGGTGATGGAGATGAGGGTGAGGAAG
GGCAGGAGTGA-------------------------------
>1d8c94ce-8324-4b2b-a394-b7d3a4cf9764
AGGGGG-GGAAGTCGTGAAAGAGCCAGGGGGAGAGGTCGTGGACGTGGAGA---AAAGAG
GCCCAGGAGTCCCAGTAGTCAGTCATC---ATCAT-------------------------
--------------------CCGGGTCTCCACCGCGCAGGCCCCCTCCAGGTAGAAGGCC
ATTTTTCCACCCTGTAGGGGAAGCCGATTATTTTGAATACCACCAAG---------AA--
GGTGGCCCAGATGGTGAGCCTGACGTGCCCCCG---------------------------
----GGAGCGATAGAGCAGGGCCCCGCAGATGACCCAGGAGAAGGCCC-AAGCACTGGAC
CCCGGGGTCAGGGTGATGGAGGCAGGCGCAAAAAAGGAGGGTGGTTTGGAAAGCATCGTG
GTGAAGGAGGTTCCAGCCAGA-----------AATTTGAGAACATTGCAGAAGGTTTAAG
ACTTCTCCTG--GCTAGGTGTCACGTAGAAAGGAC------TACCGAGGATGGAAATTGG
G--TCGCCGGTGTGTTCGTATATGGAGGTAGTAAGA----CCTCCCTT---TACAACCTC
AGGCGAGGAATTGGCCTTGCTATTCCACAATGTCGTCTTACACCATTGAGTCGTCTCCCC
TTTGGA----ATGGCCCCTGGACCCGGCC-CACAACCTGGCCCACTAAGGGAGTCCATTG
TCTGTTATTTCATTGTCTTTTTACAAACTCATATATTTGCTGAGGGTTTGAAGGATGCGA
TTAAGGACCTTGTTATGCCAAAGCCCCCTCCTACCTGCAATATCAAGGTGACTGTGTGCA
GCTTTGACGATGGAGTAGATTTGCCTCCCTGGTTTCCACCTATGGTGGAAGGGGCTGCCG
CGGAGGGTGATGACGGAGATGACGGAGATGAAGGAGGTGATGGAGATGAGGGTGAGGAAG
GGCAGGAGTGA-------------------------------
>1e1a632f-4f87-46f3-994b-0c25a6bae1e9
AGGGGG-GGAAGTCGTGAAAGAGCCAGGGGGAGAGGTCGTGGACGTGGTGA---AAAGAG
GCCCAGGAGTCCCAGTAGTCAGTCATC---ATCAT-------------------------
--------------------CCGGGTCTCCACCGCGCAGGCCCCCTCCAGGTAGAAGGCC
ATTTTTCCACCCTGTAGGGGAAGCCGATTATTTTGAATACCACCAAG---------AA--
GGTGGCCCAGATGGTGAGCCTGACATGCCCCCG---------------------------
----GGAGCGATAGAGCAGGGCCCCGCAGATGACCCAGGAGAAGGCCC-AAGCACTGGAC
CCCGGGGTCAGGGTGATGGAGGCAGGCGCAAAAAAGGAGGGTGGTTTGGAAAGCATCGTG
GTCAAGGAGGTTCCAACCAGA-----------AATTTGAGAACATTGCAGAAGGTTTAAG
AACTCTCCTG--GCTAGGTGTCACGTAGAAAGGAC------TACCGATGAAGGAACTTGG
G--TCGCCGGTGTGTTCGTATATGGAGGTAGTAAGA----CCTCCCTT---TACAACCTC
AGGCGAGGAATTGGCCTTGCTATTCCACAATGTCGTCTTACACCATTGAGTCGTCTCCCC
TTTGGA----ATGGCCCCTGGACCCGGCC-CACAACCTGGCCCACTAAGGGAGTCCATTG
TCTGTTATTTCATTGTCTTTTTACAAACTCATATATTTGCTGAGGGTTTGAAGGATGCGA
TTAAGGACTTTGTTATGCCAAAGCCCGCTCCTACCTGCAATATCAAGGCGACTGTGTGCA
GCTTTGACGATGGAGTAGATTTGCCTCCCTGGTTTCCACCTATGGTGGAAGGGGCTGCCG
CGGAGGGTGATGACGGAGATGACGGAGATGAAGGAGGTGATGGAGATGAGGGTGAGGAAG
GGCAGGAGTGA-------------------------------
>3293b918-454d-435d-bace-b0275ec97f70
AGGGGG-GGAAGTCGTGAAAGAGCCAGGGGGAGAGGTCGTGGACGTGGAGA---AAAGAG
GCCCAGGAGTCCCAGTAGTCAGTCATC---ATCAT-------------------------
--------------------CCGGGTCTCCACCGCGCAGGCCCCCTCCAGGTAGAAGGCC
ATTTTTCCACCCTGTAGGGGAAGCCGATTATTTTGAATACCACCAAG---------AA--
GGTGGCCCAGATGGTGAGCCTGACGTGCCCCCG---------------------------
----GGAGCGATAGAGCAGGGCCCCGCAGATGACCCAGGAGAAGGCCC-AAGCACTGGAC
CCCGGGGTCAGGGTGATGGAGGCAGGCGCAAAAAAGGAGGGTGGTTTGGAAAGCATCGTG
GTGAAGGAGGTTCCAGCCAGA-----------AATTTGAGAACATTGCAGAAGGTTTAAG
ACTTCTCCTG--GCTAGGTGTCACGTAGAAAGGAC------TACCGAGGATGGAAATTGG
G--TCGCCGGTGTGTTCGTATATGGAGGTAGTAAGA----CCTCCCTT---TACAACCTC
AGGCGAGGAATTGGCCTTGCTATTCCACAATGTCGTCTTACACCATTGAGTCGTCTCCCC
TTTGGA----ATGGCCCCTGGACCCGGCC-CACAACCTGGCCCACTAAGGGAGTCCATTG
TCTGTTATTTCATTGTCTTTTTACAAACTCATATATTTGCTGAGGGTTTGAAGGATGCGA
TTAAGGACCTTGTTTTGCCAAAGCCCGCTCCTACCTGCAATATCAAGGTGACTGTGTGCA
GCTTTGACGATGGAGTAGATTTGCCTCCCTGGTTTCCACCTATGGTGGAAGGGGCTGCCG
CGGAGGGTGATGACGGAGATGACGGAGATGAAGGAGGTGATGGAGATGAGGGTGAGGAAG
GGCAGGAGTGA-------------------------------
>34aeb8a4-6681-4b7d-b2e3-141b431e9490
AGGGGG-GGAAGTCGTGAAAGAGCCAGGGGGAGAGGTCGCGGACGTGGTGA---AAAGAG
GCCCAGGAGTCCCAGTAGTCAGTCATC---ATCAT-------------------------
--------------------CCGGGTCTCCACCGCGCAGGCCCCCTCCAGGTAGAAGGCC
ATTTTTCCACCCTGTAGGGGAAGCCGATTATTTTGAATACCACCAAG---------AA--
GGTGGCCCAGATGGTGAGCCTGACATGCCCCCG---------------------------
----GGAGCGATAGAGCAGGGCCCCGCAGATGACCCAGGAGAAGGCCC-AAGCACTGGAC
CCCGGGGTCAGGGTGATGGAGGCAGGCGCAAAAAAGGAGGGTGGTTTGGAAAGCGTCGTG
GTGAAGGAGGTTCCAACCAGA-----------AATTTGAGAACATTGCAGAAGGTTTAAG
ACTTCTCCTG--GCTAGGTGTCACGTAGAAAGGAC------TACCGAGGATGGAAATTGG
G--TCGCCGGTGTGTTCGTATATGGAGGTAGTAAGA----CCTCCCTT---TACAACCTC
AGGCGAGGAATTGGCCTTGCTATTCCACAATGTCGTCTTACACCATTGAGTCGTCTCCCC
TTTGGA----ATGGCCCCTGGACCCGGCC-CACAACCTGGCCCACTAAGGGAGTCCATTG
TCTGTTATTTCATTGTCTTTTTACAAACTCATATATTTGCTGAGGGTTTGAAGGATGCGA
TTAAGGACCTTGTTATGCCAAAGCCCGCTCCTACCTGCAATATCAGGGTGACTGTGTGCA
GCTTTGACGATGGAGTAGATTTGCCTCCCTGGTTTCCACCTATGGTGGAAGGGGCTGCCG
CGGAGGGTGATGACGGAGATGACGGAGATGAAGGAGGTGATGGAGATGAGGGTGAGGAAG
GGCAGGAGTGA-------------------------------
>35cfe5e3-4a50-4d2f-90f4-f157f2b3e5e6
AGGGGG-GGAAGTCGTGAAAGAGCCAGGGGGAGAGGTCGCGGACGTGGTGA---AAAGAG
GCCCAGGAGTCCCAGTAGTCAGTCATC---ATCAT-------------------------
--------------------CCGGGTCTCCACCGCGCAGGCCCCCTCCAGGTAGAAGGCC
ATTTTTCCACCCTGTAGGGGAAGCCGATTATTTTGAATACCACCAAG---------AA--
GGTGGCCCAGATGGTGAGCCTGACATGCCCCCG---------------------------
----GGAGCGATAGAGCAGGGCCCCGCAGATGACCCAGGAGAAGGCCC-AAGCACTGGAC
CCCGGGGTCAGGGTGATGGAGGCAGGCGCAAAAAAGGAGGGTGGTTTGGAAAGCATCGTG
GTGAAGGAGGTTCCAACCAGA-----------AATTTGAGAACATTGCAGAAGGTTTAAG
ACTTCTCCTG--GCTAGGTGTCACGTAGAAAGGAC------TACCGAGGATGGAAATTGG
G--TCGCCGGTGTGTTCGTATATGGAGGTAGTAAGA----CCTCCCTT---TACAACCTC
AGGCGAGGAATTGGCCTTGCTATTCCACAATGTCGTCTTACACCATTGAGTCGTCTCCCC
TTTGGA----ATGGCCCCTGGACCCGGCC-CACAACCTGGCCCACTAAGGGAGTCCATTG
TCTGTTATTTCATTGTCTTTTTACAAACTCATATATTTGCTGAGGGTTTGAAGGATGCGA
TTAAGGACTTTGTTATGCCAAAGCCCGCTCCTACCTGCAATATCAGGGTGACTGTGTGCA
GCTTTGACGATGGAGTAGATTTGCCTCCCTGGTTTCCACCTATGGTGGAAGGGGCTGCCG
CGGAGGGTGATGACGGAGATGACGGAGATGAAGGAGGTGATGGAGATGAGGGTGAGGAAG
GGCAGGAGTGA-------------------------------
>3711aeb1-47b6-4d82-a8ee-4d7d27b79b91
AGGGGG-GGAAGTCGTGAAAGAGCCAGGGGGAGAGGTCGTGGACGTGGAGA---AAAGAG
GCCCAGGAGTCCCAGTAGTCAGTCATC---ATCAT-------------------------
--------------------CCGGGTCTCCACCGCGCAGGCCCCCTCCAGGTAGAAGGCC
ATTTTTCCACCCTGTAGGGGAAGCCGATTATTTTGAATACCACCAAG---------AA--
GGTGGCCCAGATGGTGAGCCTGACGTGCCCCCG---------------------------
----GGAGCGATAGAGCAGGGCCCCGCAGATGACCCAGGAGAAGGCCC-AAGCACTGGAC
CCCGGGGTCAGGGTGATGGAGGCAGGCGCAAAAAAGGAGGGTGGTTTGGAAAGCATCGTG
GTGAAGGAGGTTCCAGCCAGA-----------AATTTGAGAACATTGCAGAAGGTTTAAG
ACTTCTCCTG--GCTAGGTGTCACGTAGAAAGGAC------TACCGAGGATGGAAATTGG
G--TCGCCGGTGTGTTCGTATATGGAGGTAGTAAGA----CCTCCCTT---TACAACCTC
AGGCGAGGAATTGGCCTTGCTATTCCACAATGTCGTCTTACACCATTGAGTCGTCTCCCC
TTTGGA----ATGGCCCCTGGACCCGGCC-CACAACCTGGCCCACTAAGGGAGTCCATTG
TCTGTTATTTCATTGTCTTTTTACAAACTCATATATTTGCTGAGGGTTTGAAGGATGCGA
TTAAGGACCTTGTTTTGCCAAAGCCCGCTCCTACCTGCAATATCAAGGTGACTGTGTGCA
GCTTTGACGATGGAGTAGATTTGCCTCCCTGGTTTCCACCTATGGTGGAAGGGGCTGCCG
CGGAGGGTGATGACGGAGATGACGGAGATGAAGGAGGTGATGGAGATGAGGGTGAGGAAG
GGCAGGAGTGA-------------------------------
>3718725e-d486-4bb4-b41a-3afce1ac8eca
AGGGGG-GGAAGTCGTGAAAGAGCCAGGGGGAGAGGTCGTGGACGTGGTGA---AAAGAG
GCCCAGGAGTCCCAGTAGTCAGTCATC---ATCAT-------------------------
--------------------CCGGGTCTCCACCGCGCAGGCCCCCTCCAGGTAGAAGGCC
ATTTTTCCACCCTGTAGGGGAAGCCGATTATTTTGAATACCACCAAG---------AA--
GGTGGCCCAGATGGTGAGCCTGACATGCCCCCG---------------------------
----GGAGCGATAGAGCAGGGCCCCGCAGATGACCCAGGAGAAGGCCC-AAGCACTGGAC
CCCGGGGTCAGGGTGATGGAGGCAGGCGCAAAAAAGGAGGGTGGTTTGGAAAGCATCGTG
GTCAAGGAGGTTCCAACCAGA-----------AATTTGAGAACATTGCAGAAGGTTTAAG
ACTTCTCCTG--GCTAGGTGTCACGTAGAAAGGAC------TACCGAGGACGGAAATTGG
G--TCGCCGGTGTGTTCGTATATGGAGGTAGTAAGA----CCTCCCTT---TACAACCTC
AGGCGAGGAATTGCCCTTGCTATTCCACAATGTCGTCTTACACCATTGAGTCGTCTCCCC
TTTGGA----ATGGCCCCTGGACCCGGCC-CACAACCTGGCCCACTAAGGGAGTCCATTG
TCTGTTATTTCATTGTCTTTTTACAAACTCATATATTTGCTGAGGGTTTGAAGGATGCGA
TTAAGGACCTTGTTATGCCAAGGCCCGCTCCTACCTGCAATATCAGGGTGACTGTGTGCA
GCTTTGACGATGGAGTAGATTTGCCTCCCTGGTTTCCACCTATGGTGGAAGGGGCTGCCG
CGGAGGGTGATGACGGAGATGACGGAGATGAAGGAGGTGATGGAGATGAGGGTGAGGAAG
GGCAGGAGTGA-------------------------------
>3a8ddbdc-f477-4704-8f17-2637723b0cdb
AGGGGG-GGAAGTCGTGAAAGAGCCAGGGGGAGAGGTCGTGGACGTGGAGA---AAAGAG
GCCCAGGAGTCCCAGTAGTCAGTCATC---ATCAT-------------------------
--------------------CCGGGTCTCCACCGCGCAGGCCCCCTCCAGGTAGAAGGCC
ATTTTTCCACCCTGTAGGGGAAGCCGATTATTTTGAATACCACCAAG---------AA--
GGTGGCCCAGATGGTGAGCCTGACGTGCCCCCG---------------------------
----GGAGCGATAGAGCAGGGCCCCGCAGATGACCCAGGAGAAGGCCC-AAGCACTGGAC
CCCGGGGTCAGGGTGATGGAGGCAGGCGCAAAAAAGGAGGGTGGTTTGGAAAGCATCGTG
GTGAAGGAGGTTCCAGCCAGA-----------AATTTGAGAACATTGCAGAAGGTTTAAG
ACTTCTCCTG--GCTAGGTGTCACGTAGAAAGGAC------TACCGAGGATGGAAATTGG
G--TCGCCGGTGTGTTCGTATATGGAGGTAGTAAGA----CCTCCCTT---TACAACCTC
AGGCGAGGAATTGGCCTTGCTATTCCACAATGTCGTCTTACACCATTGAGTCGTCTCCCC
TTTGGA----AAGGCCCCTGGACCCGGCC-CACAACCTGGCCCACTAAGGGAGTCCATTG
TCTGTTATTTCATTGTCTTTTTACAAACTCATATATTTGCTGAGGGTTTGAAGGATGCGA
TTAAGGACCTTGTTATGCCAAGGCCCGCTCCTACCTGCAATATCAAGGTGACTGTGTGCA
GCTTTGACGATGGAGTAGATTTGCCTCCCTGGTTTCCACCTATGGTGGAAGGGGCTGCCG
CGGAGGGTGATGACGGAGATGACGGAGATGAAGGAGGTGATGGAGATGAGGGTGAGGAAG
GGCAGGAGTGA-------------------------------
>3fd6e94c-211a-485a-adc6-c8315e8a34e8
AGGGGG-GGAAGTCGTGAAAGAGCCAGGGGGAGAGGTCGTGGACGTGGAGA---AAAGAG
GCCCAGGAGTCCCAGTAGTCAGTCATC---ATCAT-------------------------
--------------------CCGGGTCTCCACCGCGCAGGCCCCCTCCAGGTAGAAGGCC
ATTTTTCCACCCTGTAGGGGAAGCCGATTATTTTGAATACCACCAAG---------AA--
GGTGGCCCAGATGGTGAGCCTGACGTGCCCCCG---------------------------
----GGAGCGATAGAGCAGGGCCCCGCAGATGACCCAGGAGAAGGCCC-AAGCACTGGAC
CCCGGGGTCAGGGTGATGGAGGCAGGCGCAAAAAAGGAGGGTGGTTTGGAAAGCATCGTG
GTGAAGGAGGTTCCAGCCAGA-----------AATTTGAGAACATTGCAGAAGGTTTAAG
ACTTCTCCTG--GCTAGGTGTCACGTAGAAAGGAC------TACCGAGGATGGAAATTGG
G--TCGCCGGTGTGTTCGTATATGGAGGTAGTAAGA----CCTCCCTT---TACAACCTC
AGGCGAGGAATTGGCCTTGCTATTCCACAATGTCGTCTTACACCATTGAGTCGTCTCCCC
TTTGGA----ACGGCCCCTGGACCCGGCC-CACAACCTGGCCCACTAAGGGAGTCCATTG
TCTGTTATTTCATTGTCTTTTTACAAACTCATATATTTGCTGAGGGTTTGAAGGATGCGA
TTAAGGACCTTGTTATGCCAAAGCCCCCTCCTACCTGCAATATCAAGGTGACTGTGTGCA
GCTTTGACGATGGAGTAGATTTGCCTCCCTGGTTTCCACCTATGGTGGAAGGGGCTGCCG
CGGAGGGTGATGACGGAGATGACGGAGATGAAGGAGGTGATGGAGATGAGGGTGAGGAAG
GGCAGGAGTGA-------------------------------
>40ec408a-1728-4eb5-a4b6-5eb379ac2f28
AGGGGG-GGAAGTCGTGAAAGAGCCAGGGGGAGAGGTCGTGGACGTGGAGA---AAAGAG
GCCCAGGAGTCCCAGTAGTCAGTCATC---ATCAT-------------------------
--------------------CCGGGTCTCCACCGCGCAGGCCCCCTCCAGGTAGAAGGCC
ATTTTTCCACCCTGTAGGGGAAGCCGATTATTTTGAATACCACCAAG---------AA--
GGTGGCCCAGATGGTGAGCCTGACGTGCCCCCG---------------------------
----GGAGCGATAGAGCAGGGCCCCGCAGATGACCCAGGAGAAGGCCC-AAGCACTGGAC
CCCGGGGTCAGGGTGATGGAGGCAGGCGCAAAAAAGGAGGGTGGTTTGGAAAGCATCGTG
GTGAAGGAGGTTCCAGCCAGA-----------AATTTGAGAACATTGCAGAAGGTTTAAG
ACTTCTCCTG--GCTAGGTGTCACGTAGAAAGGAC------TACCGAGGATGGAAATTGG
G--TCGCCGGTGTGTTCGTATATGGAGGTAGTAAGA----CCTCCCTT---TACAACCTC
AGGCGAGGAATTGGCCTTGCTATTCCACAATGTCGTCTTACACCATTGAGTCGTCTCCCC
TTTGGA----ATGGCCCCTGGACCCGGCC-CACAACCTGGCCCACTAAGGGAGTCCATTG
TCTGTTATTTCATTGTCTTTTTACAAACTCATATATTTGCTGAGGGTTTGAAGGATGCGA
TTAAGGACCTTGTTTTGCCAAAGCCCGCTCCTACCTGCAATATCAAGGTGACTGTGTGCA
GCTTTGACGATGGAGTAGATTTGCCTCCCTGGTTTCCACCTATGGTGGAAGGGGCTGCCG
CGGAGGGTGATGACGGAGATGACGGAGATGAAGGAGGTGATGGAGATGAGGGTGAGGAAG
GGCAGGAGTGA-------------------------------
>42fa2e74-254d-4775-a34e-a227562428db
AGGGGG-GGAAGTCGTGAAAGAGCCAGGGGGAGAGGTCGTGGACGTGGAGA---AAAGAG
GCCCAGGAGTCCCAGTAGTCAGTCATC---ATCAT-------------------------
--------------------CCGGGTCTCCACCGCGCAGGCCCCCTCCAGGTAGAAGGCC
ATTTTTCCACCCTGTAGGGGAAGCCGATTATTTTGAATACCACCAAG---------AA--
GGTGGCCCAGATGGTGAGCCTGACGTGCCCCCG---------------------------
----GGAGCGATAGAGCAGGGCCCCGCAGATGACCCAGGAGAAGGCCC-AAGCACTGGAC
CCCGGGGTCAGGGTGATGGAGGCAGGCGCAAAAAAGGAGGGTGGTTTGGAAAGCATCGTG
GTGAAGGAGGTTCCAGCCAGA-----------AATTTGAGAACATTGCAGAAGGTTTAAG
ACTTCTCCTG--GCTAGGTGTCACGTAGAAAGGAC------TACCGAGGATGGAAATTGG
G--TCGCCGGTGTGTTCGTATATGGAGGTAGTAAGA----CCTCCCTT---TACAACCTC
AGGCGAGGAATTGGCCTTGCTATTCCACAATGTCGTCTTACACCATTGAGTCGTCTCCCC
TTTGGA----ATGGCCCCTGGACCCGGCC-CACAACCTGGCCCACTAAGGGAGTCCATTG
TCTGTTATTTCATTGTCTTTTTACAAACTCATATATTTGCTGAGGGTTTGAAGGATGCGA
TTAAGGACCTTGTTTTGCCAAAGCCCGCTCCTACCTGCAATATCAAGGTGACTGTGTGCA
GCTTTGACGATGGAGTAGATTTGCCTCCCTGGTTTCCACCTATGGTGGAAGGGGCTGCCG
CGGAGGGTGATGACGGAGATGACGGAGATGAAGGAGGTGATGGAGATGAGGGTGAGGAAG
GGCAGGAGTGA-------------------------------
>43c5808d-ec0f-45db-9cce-590cb755d59a
AGGGGG-GGAAGTCGTGAAAGAGCCAGGGGGAGAGGTCGTGGACGTGGAGA---AAAGAG
GCCCAGGAGTCCCAGTAGTCAGTCATC---ATCAT-------------------------
--------------------CCGGGTCTCCACCGCGCAGGCCCCCTCCAGGTAGAAGGCC
ATTTTTCCACCCTGTAGGGGAAGCCGATTATTTTGAATACCACCAAG---------AA--
GGTGGCCCAGATGGTGAGCCTGACGTGCCCCCG---------------------------
----GGAGCGATAGAGCAGGGCCCCGCAGATGACCCAGGAGAAGGCCC-AAGCACTGGAC
CCCGGGGTCAGGGTGATGGAGGCAGGCGCAAAAAAGGAGGGTGGTTTGGAAAGCATCGTG
GTGAAGGAGGTTCCAGCCAGA-----------AATTTGAGAACATTGCAGAAGGTTTAAG
ACTTCTCCTG--GCTAGGTGTCACGTAGAAAGGAC------TACCGAGGATGGAAATTGG
G--TCGCCGGTGTGTTCGTATATGGAGGTAGTAAGA----CCTCCCTT---TACAACCTC
AGGCGAGGAATTGGCCTTGCTATTCCACAATGTCGTCTTACACCATTGAGTCGTCTCCCC
TTTGGA----ATGGCCCCTGGACCCGGCC-CACAACCTGGCCCACTAAGGGAGTCCATTG
TCTGTTATTTCATTGTCTTTTTACAAACTCATATATTTGCTGAGGGTTTGAAGGATGCGA
TTAAGGACCTTGTTATGCCAAAGCCCCCTCCTACCTGCAATATCAAGGTGACTGTGTGCA
GCTTTGACGATGGAGTAGATTTGCCTCCCTGGTTTCCACCTATGGTGGAAGGGGCTGCCG
CGGAGGGTGATGACGGAGATGACGGAGATGAAGGAGGTGATGGAGATGAGGGTGAGGAAG
GGCAGGAGTGA-------------------------------
>44178db9-61fc-46df-b0a0-b15ed4b9b757
AGGGGG-GGAAGTCGTGAAAGAGCCAGGGGGAGAGGTCGTGGACGTGGTGA---AAAGAG
GCCCAGGAGTCCCAGTAGTCAGTCATC---ATCAT-------------------------
--------------------CCGGGTCTCCACCGCGCAGGCCCCCTCCAGGTAGAAGGCC
ATTTTTCCACCCTGTAGGGGAAGCCGATTATTTTGAATACCACCAAG---------AA--
GGTGGCCCAGATGGTGAGCCTGACATGCCCCCG---------------------------
----GGAGCGATAGAGCAGGGCCCCGCAGATGACCCAGGAGAAGGCCC-AAGCACTGGAC
CCCGGGGTCAGGGTGATGGAGGCAGGCGCAAAAAAGGAGGGTGGTTTGGAAAGCATCGTG
GTCAAGGAGGTTCCAACCAGA-----------AATTTGAGAACATTGCAGAAGGTTTAAG
AACTCTCCTG--GCTAGGTGTCACGTAGAAAGGAC------TACCGATGAAGGAACTTGG
G--TCGCCGGTGTGTTCGTATATGGAGGTAGTAAGA----CCTCCCTT---TACAACCTC
AGGCGAGGAATTGGCCTTGCTATTCCACAATGTCGTCTTACACCATTGAGTCGTCTCCCC
TTTGGA----ATGGCCCCTGGACCCGGCC-CACAACCTGGCCCACTAAGGGAGTCCATTG
TCTGTTATTTCATTGTCTTTTTACAAACTCATATATTTGCTGAGGGTTTGAAGGATGCGA
TTAAGGACTTTGTTATGCCAAAGCCCGCTCCTACCTGCAATATCAAGGCGACTGTGTGCA
GCTTTGACGATGGAGTAGATTTGCCTCCCTGGTTTCCACCTATGGTGGAAGGGGCTGCCG
CGGAGGGTGATGACGGAGATGACGGAGATGAAGGAGGTGATGGAGATGAGGGTGAGGAAG
GGCAGGAGTGA-------------------------------
>47267de6-321d-46ed-b32a-0f708a89b497
AGGGGG-GGAAGTCGTGAAAGAGCCAGGGGGAGAGGTCGTGGACGTGGTGA---AAAGAG
GCCCAGGAGTCCCAGTAGTCAGTCATC---ATCAT-------------------------
--------------------CCGGGTCTCCACCGCGCAGGCCCCCTCCAGGTAGAAGGCC
ATTTTTCCACCCTGTAGGGGAAGCCGATTATTTTGAATACCACCAAG---------AA--
GGTGGCCCAGATGGTGAGCCTGACATGCCCCCG---------------------------
----GGAGCGATAGAGCAGGGCCCCGCAGATGACCCAGGAGAAGGCCC-AAGCACTGGAC
CCCGGGGTCAGGGTGATGGAGGCAGGCGCAAAAAAGGAGGGTGGTTTGGAAAGCATCGTG
GTCAAGGAGGTTCCAACCAGA-----------AATTTGAGAACATTGCAGAAGGTTTAAG
AGTTCTCCTG--GCTAGGTGTCACGTAGAAAGGAC------TACCGATGAAGGAACTTGG
G--TCGCCGGTGTGTTCGTATATGGAGGTAGTAAGA----CCTCCCTT---TACAACCTC
AGGCGAGGAATTGCCCTTGCTATTCCACAATGTCGTCTTACACCATTGAGTCGTCTCCCC
TTTGGA----ATGGCCCCTGGACCCGGCC-CACAACCTGGCCCACTAAGGGAGTCCATTG
TCTGTTATTTCATTGTCTTTTTACAAACTCATATATTTGCTGAGGGTTTGAAGGATGCGA
TTAAGGACCTTGTTATGCCAAAGCCCGCTCCTACCTGCAATATCAAGGTGACTGTGTGCA
GCTTTGACGATGGAGTAGATTTGCCTCCCTGGTTTCCACCTATGGTGGAAGGGGCTGCCG
CGGAGGGTGATGACGGAGATGACGGAGATGAAGGAGGTGATGGAGATGAGGGTGAGGAAG
GGCAGGAGTGA-------------------------------
>4c8eb5ae-543b-4427-aa33-b69f837dd581
AGGGGG-GGAAGTCGTGAAAGAGCCAGGGGGAGAGGGCGTGGACGTGGAGA---AAAGAG
GCCCAGGAGTCCCAGTAGTCAGTCATC---ATCAT-------------------------
--------------------CCGGGTCTCCACCGCGCAGGCCCCCTCCAGGTAGAAGGCC
ATTTTTCCACCCTGTAGGGGAAGCCGATTATTTTGAATACCACCAAG---------AA--
GGTGGCCCAGATGGTGAGCCTGACGTGCCCCCG---------------------------
----GGAGCGATAGAGCAGGGCCCCGCAGATGACCCAGGAGAAGGCCC-AAGCACTGGAC
CCCGGGGTCAGGGTGATGGAGGCAGGCGCAAAAAAGGAGGGTGGTTTGGAAAGCATCGTG
GTGAAGGAGGTTCCAGCCAGA-----------AATTTGAGAACATTGCAGAAGGTTTAAG
ACTTCTCCTG--GCTAGGTGTCACGTAGAAAGGAC------TACCGAGGATGGAAATTGG
G--TCGCCGGTGTGTTCGTATATGGAGGTAGTAAGA----CCTCCCTT---TACAACCTC
AGGCGAGGAATTGGCCTTGCTATTCCACAATGTCGTCTTACACCATTGAGTCGTCTCCCC
TTTGGA----ATGGCCCCTGGACCCGGCC-CACAACCTGGCCCACTAAGGGAGTCCATTG
TCTGTTATTTCATTGTCTTTTTACAAACTCATATATTTGCTGAGGGTTTGAAGGATGCGA
TTAAGGACCTTGTTTTGCCAAAGCCCGCTCCTACCTGCAATATCAAGGTGACTGTGTGCA
GCTTTGACGATGGAGTAGATTTGCCTCCCTGGTTTCCACCTATGGTGGAAGGGGCTGCCG
CGGAGGGTGATGACGGAGATGACGGAGATGAAGGAGGTGATGGAGATGAGGGTGAGGAAG
GGCAGGAGTGA-------------------------------
>512001d2-2c85-47df-ac2c-a5f6601b772d
AGGGGG-GGAAGTCGTGAAAGAGCCAGGGGGAGAGGTCGTGGACGTGGAGA---AAAGAG
GCCCAGGAGTCCCAGTAGTCAGTCATC---ATCAT-------------------------
--------------------CCGGGTCTCCACCGCGCAGGCCCCCTCCAGGTAGAAGGCC
ATTTTTCCACCCTGTAGGGGAAGCCGATTATTTTGAATACCACCAAG---------AA--
GGTGGCCCAGATGGTGAGCCTGACGTGCCCCCG---------------------------
----GGAGCGATAGAGCAGGGCCCCGCAGATGACCCAGGAGAAGGCCC-AAGCACTGGAC
CCCGGGGTCAGGGTGATGGAGGCAGGCGCAAAAAAGGAGGGTGGTTTGGAAAGCATCGTG
GTGAAGGAGGTTCCAGCCAGA-----------AATTTGAGAACATTGCAGAAGGTTTAAG
ACTTCTCCTG--GCTAGGTGTCACGTAGAAAGGAC------TACCGAGGATGGAAATTGG
G--TCGCCGGTGTGTTCGTATATGGAGGTAGTAAGA----CCTCCCTT---TACAACCTC
AGGCGAGGAATTGGCCTTGCTATTCCACAATGTCGTCTTACACCATTGAGTCGTCTCCCC
TTTGGA----ATGGCCCCTGGACCCGGCC-CACAACCTGGCCCACTAAGGGAGTCCATTG
TCTGTTATTTCATTGTCTTTTTACAAACTCATATATTTGCTGAGGGTTTGAAGGATGCGA
TTAAGGACCTTGTTTTGCCAAAGCCCGCTCCTACCTGCAATATCAAGGTGACTGTGTGCA
GCTTTGACGATGGAGTAGATTTGCCTCCCTGGTTTCCACCTATGGTGGAAGGGGCTGCCG
CGGAGGGTGATGACGGAGATGACGGAGATGAAGGAGGTGATGGAGATGAGGGTGAGGAAG
GGCAGGAGTGA-------------------------------
>54371e6f-c22e-4a68-80e5-5eb757a978e1
AGGGGG-GGAAGTCGTGAAAGAGCCAGGGGGAGAGGTCGTGGACGTGGAGA---AAAGAG
GCCCAGGAGTCCCAGTAGTCAGTCATC---ATCAT-------------------------
--------------------CCGGGTCTCCACCGCGCAGGCCCCCTCCAGGTAGAAGGCC
ATTTTTCCACCCTGTAGGGGAAGCCGATTATTTTGAATACCACCAAG---------AA--
GGTGGCCCAGATGGTGAGCCTGACGTGCCCCCG---------------------------
----GGAGCGATAGAGCAGGGCCCCGCAGATGACCCAGGAGAAGGCCC-AAGCACTGGAC
CCCGGGGTCAGGGTGATGGAGGCAGGCGCAAAAAAGGAGGGTGGTTTGGAAAGCATCGTG
GTGAAGGAGGTTCCAGCCAGA-----------AATTTGAGAACATTGCAGAAGGTTTAAG
ACTTCTCCTG--GCTAGGTGTCACGTAGAAAGGAC------TACCGAGGATGGAAATTGG
G--TCGCCGGTGTGTTCGTATATGGAGGTAGTAAGA----CCTCCCTT---TACAACCTC
AGGCGAGGAATTGGCCTTGCTATTCCACAATGTCGTCTTACACCATTGAGTCGTCTCCCC
TTTGGA----ATGGCCCCTGGACCCGGCC-CACAACCTGGCCCACTAAGGGAGTCCATTG
TCTGTTATTTCATTGTCTTTTTACAAACTCATATATTTGCTGAGGGTTTGAAGGATGCGA
TTAAGGACCTTGTTATGCCAAAGCCCGCTCCTACCTGCAATATCAAGGTGACTGTGTGCA
GCTTTGACGATGGAGTAGATTTGCCACCCTGGTTTCCACCTATGGTGGAAGGGGCTGCCG
CGGAGGGTGATGACGGAGATGACGGAGATGAAGGAGGTGATGGAGATGAGGGTGAGGAAG
GGCAGGAGTGA-------------------------------
>57fb53fd-966b-4a7e-a033-2f99e759a720
AGGGGG-GGAAGTCGTGAAAGAGCCAGGGGGAGAGGTCGTGGACGTGGTGA---AAAGAG
GCCCAGGAGTCCCAGTAGTCAGTCATC---ATCAT-------------------------
--------------------CCGGGTCTCCACCGCGCAGGCCCCCTCCAGGTAGAAGGCC
ATTTTTCCACCCTGTAGGGGAAGCCGATTATTTTGAATACCACCAAG---------AA--
GGTGGCCCAGATGGTGAGCCTGACATGCCCCCG---------------------------
----GGAGCGATAGAGCAGGGCCCCGCAGATGACCCAGGAGAAGGCCC-AAGCACTGGAC
CCCGGGGTCAGGGTGATGGAGGCAGGCGCAAAAAAGGAGGGTGGTTTGGAAAGCATCGTG
GTCAAGGAGGTTCCAACCAGA-----------AATTTGAGAACATTGCAGAAGGTTTAAG
AACTCTCCTG--GCTAGGTGTCACGTAGAAAGGAC------TACCGATGAAGGAACTTGG
G--TCGCCGGTGTGTTCGTATATGGAGGTAGTAAGA----CCTCCCTT---TACAACCTC
AGGCGAGGAATTGGCCTTGCTATTCCACAATGTCGTCTTACACCATTGAGTCGTCTCCCC
TTTGGA----ATGGCCCCTGGACCCGGCC-CACAACCTGGCCCACTAAGGGAGTCCATTG
TCTGTTATTTCATTGTCTTTTTACAAACTCATATATTTGCTGAGGGTTTGAAGGATGCGA
TTAAGGACTTTGTTATGCCAAAGCCCGCTCCTACCTGCAATATCAAGGCGACTGTGTGCA
GCTTTGACGATGGAGTAGATTTGCCTCCCTGGTTTCCACCTATGGTGGAAGGGGCTGCCG
CGGAGGGTGATGACGGAGATGACGGAGATGAAGGAGGTGATGGAGATGAGGGTGAGGAAG
GGCAGGAGTGA-------------------------------
>5b853ad2-81ea-4562-953b-597dc3b24e03
AGGGGG-GGAAGTCGTGAAAGAGCCAGGGGGAGAGGTCGTGGACGTGGAGA---AAAGAG
GCCCAGGAGTCCCAGTAGTCAGTCATC---ATCAT-------------------------
--------------------CCGGGTCTCCACCGCGCAGGCCCCCTCCAGGTAGAAGGCC
ATTTTTCCACCCTGTAGGGGAAGCCGATTATTTTGAATACCACCAAG---------AA--
GGTGGCCCAGATGGTGAGCCTGACGTGCCCCCG---------------------------
----GGAGCGATAGAGCAGGGCCCCGCAGATGACCCAGGAGAAGGCCC-AAGCACTGGAC
CCCGGGGTCAGGGTGATGGAGGCAGGCGCAAAAAAGGAGGGTGGTTTGGAAAGCATCGTG
GTGAAGGAGGTTCCAGCCAGA-----------AATTTGAGAACATTGCAGAAGGTTTAAG
ACTTCTCCTG--GCTAGGTGTCACGTAGAAAGGAC------TACCGAGGATGGAAATTGG
G--TCGCCGGTGTGTTCGTATATGGAGGTAGTAAGA----CCTCCCTT---TACAACCTC
AGGCGAGGAATTGGCCTTGCTATTCCACAATGTCGTCTTACACCATTGAGTCGTCTCCCC
TTTGGA----ATGGCCCCTGGACCCGGCC-CACAACCTGGCCCACTAAGGGAGTCCATTG
TCTGTTATTTCATTGTCTTTTTACAAACTCATATATTTGCTGAGGGTTTGAAGGATGCGA
TTAAGGACCTTGTTTTGCCAAAGCCCGCTCCTACCTGCAATATCAAGGTGACTGTGTGCA
GCTTTGACGATGGAGTAGATTTGCCTCCCTGGTTTCCACCTATGGTGGAAGGGGCTGCCG
CGGAGGGTGATGACGGAGATGACGGAGATGAAGGAGGTGATGGAGATGAGGGTGAGGAAG
GGCAGGAGTGA-------------------------------
>60d70cf0-c41b-4f81-b04e-6165a41565c3
AGGGGG-GGAAGTCGTGAAAGAGCCAGGGGGAGAGGTCGTGGACGTGGAGA---AAAGAG
GCCCAGGAGTCCCAGTAGTCAGTCATC---ATCAT-------------------------
--------------------CCGGGTCTCCACCGCGCAGGCCCCCTCCAGGTAGAAGGCC
ATTTTTCCACCCTGTAGGGGAAGCCGATTATTTTGAATACCACCAAG---------AA--
GGTGGCCCAGATGGTGAGCCTGACGTGCCCCCG---------------------------
----GGAGCGATAGAGCAGGGCCCCGCAGATGACCCAGGAGAAGGCCC-AAGCACTGGAC
CCCGGGGTCAGGGTGATGGAGGCAGGCGCAAAAAAGGAGGGTGGTTTGGAAAGCATCGTG
GTGAAGGAGGTTCCAGCCAGA-----------AATTTGAGAACATTGCAGAAGGTTTAAG
ACTTCTCCTG--GCTAGGTGTCACGTAGAAAGGAC------TACCGAGGATGGAAATTGG
G--TCGCCGGTGTGTTCGTATATGGAGGTAGTAAGA----CCTCCCTT---TACAACCTC
AGGCGAGGAATTGGCCTTGCTATTCCACAATGTCGTCTTACACCATTGAGTCGTCTCCCC
TTTGGA----ATGGCCCCTGGACCCGGCC-CACAACCTGGCCCACTAAGGGAGTCCATTG
TCTGTTATTTCATTGTCTTTTTACAAACTCATATATTTGCTGAGGGTTTGAAGGATGCGA
TTAAGGACCTTGTTTTGCCAAAGCCCGCTCCTACCTGCAATATCAAGGTGACTGTGTGCA
GCTTTGACGATGGAGTAGATTTGCCTCCCTGGTTTCCACCTATGGTGGAAGGGGCTGCCG
CGGAGGGTGATGACGGAGATGACGGAGATGAAGGAGGTGATGGAGATGAGGGTGAGGAAG
GGCAGGAGTGA-------------------------------
>633ad88a-a50c-4555-8614-39ae0baf7fe8
AGGGGG-GGAAGTCGTGAAAGAGCCAGGGGGAGAGGTCGTGGACGTGGAGA---AAAGAG
GCCCAGGAGTCCCAGTAGTCAGTCATC---ATCAT-------------------------
--------------------CCGGGTCTCCACCGCGCAGGCCCCCTCCAGGTAGAAGGCC
ATTTTTCCACCCTGTAGGGGAAGCCGATTATTTTGAATACCACCAAG---------AA--
GGTGGCCCAGATGGTGAGCCTGACGTGCCCCCG---------------------------
----GGAGCGATAGAGCAGGGCCCCGCAGATGACCCAGGAGAAGGCCC-AAGCACTGGAC
CCCGGGGTCAGGGTGATGGAGGCAGGCGCAAAAAAGGAGGGTGGTTTGGAAAGCATCGTG
GTGAAGGAGGTTCCAGCCAGA-----------AATTTGAGAACATTGCAGAAGGTTTAAG
ACTTCTCCTG--GCTAGGTGTCACGTAGAAAGGAC------TACCGAGGATGGAAATTGG
G--TCGCCGGTGTGTTCGTATATGGAGGTAGTAAGA----CCTCCCTT---TACAACCTC
AGGCGAGGAATTGGCCTTGCTATTCCACAATGTCGTCTTACACCATTGAGTCGTCTCCCC
TTTGGA----ATGGCCCCTGGACCCGGCC-CACAACCTGGCCCACTAAGGGAGTCCATTG
TCTGTTATTTCATTGTCTTTTTACAAACTCATATATTTGCTGAGGGTTTGAAGGATGCGA
TTAAGGACCTTGTTTTGCCAAAGCCCGCTCCTACCTGCAATATCAAGGTGACTGTGTGCA
GCTTTGACGATGGAGTAGATTTGCCTCCCTGGTTTCCACCTATGGTGGAAGGGGCTGCCG
CGGAGGGTGATGACGGAGATGACGGAGATGAAGGAGGTGATGGAGATGAGGGTGAGGAAG
GGCAGGAGTGA-------------------------------
>66e279a0-016d-4b61-b051-9d3a385d4791
AGGGGG-GGAAGTCGTGAAAGAGCCAGGGGGAGAGGTCGTGGACGTGGAGA---AAAGAG
GCCCAGGAGTCCCAGTAGTCAGTCATC---ATCAT-------------------------
--------------------CCGGGTCTCCACCGCGCAGGCCCCCTCCAGGTAGAAGGCC
ATTTTTCCACCCTGTAGGGGAAGCCGATTATTTTGAATACCACCAAG---------AA--
GGTGGCCCAGATGGTGAGCCTGACGTGCCCCCG---------------------------
----GGAGCGATAGAGCAGGGCCCCGCAGATGACCCAGGAGAAGGCCC-AAGCACTGGAC
CCCGGGGTCAGGGTGATGGAGGCAGGCGCAAAAAAGGAGGGTGGTTTGGAAAGCATCGTG
GTGAAGGAGGTTCCAGCCAGA-----------AATTTGAGAACATTGCAGAAGGTTTAAG
ACTTCTCCTG--GCTAGGTGTCACGTAGAAAGGAC------TACCGAGGATGGAAATTGG
G--TCGCCGGTGTGTTCGTATATGGAGGTAGTAAGA----CCTCCCTT---TACAACCTC
AGGCGAGGAATTGGCCTTGCTATTCCACAATGTCGTCTTACACCATTGAGTCGTCTCCCC
TTTGGA----AAGGCCCCTGGACCCGGCC-CACAACCTGGCCCACTAAGGGAGTCCATTG
TCTGTTATTTCATTGTCTTTTTACAAACTCATATATTTGCTGAGGGTTTGAAGGATGCGA
TTAAGGACCTTGTTATGCCAAGGCCCGCTCCTACCTGCAATATCAAGGTGACTGTGTGCA
GCTTTGACGATGGAGTAGATTTGCCTCCCTGGTTTCCACCTATGGTGGAAGGGGCTGCCG
CGGAGGGTGATGACGGAGATGACGGAGATGAAGGAGGTGATGGAGATGAGGGTGAGGAAG
GGCAGGAGTGA-------------------------------
>68e608ee-d8f8-4816-b46d-c8cbed8f534e
AGGGGG-GGAAGTCGTGAAAGAGCCAGGGGGAGAGGTCGTGGACGTGGAGA---AAAGAG
GCCCAGGAGTCCCAGTAGTCAGTCATC---ATCAT-------------------------
--------------------CCGGGTCTCCACCGCGCAGGCCCCCTCCAGGTAGAAGGCC
ATTTTTCCACCCTGTAGGGGAAGCCGATTATTTTGAATACCACCAAG---------AA--
GGTGGCCCAGATGGTGAGCCTGACGTGCCCCCG---------------------------
----GGAGCGATAGAGCAGGGCCCCGCAGATGACCCAGGAGAAGGCCC-AAGCACTGGAC
CCCGGGGTCAGGGTGATGGAGGCAGGCGCAAAAAAGGAGGGTGGTTTGGAAAGCATCGTG
GTGAAGGAGGTTCCAGCCAGA-----------AATTTGAGAACATTGCAGAAGGTTTAAG
ACTTCTCCTG--GCTAGGTGTCACGTAGAAAGGAC------TACCGAGGATGGAAATTGG
G--TCGCCGGTGTGTTCGTATATGGAGGTAGTAAGA----CCTCCCTT---TACAACCTC
AGGCGAGGAATTGGCCTTGCTATTCCACAATGTCGTCTTACACCATTGAGTCGTCTCCCC
TTTGGA----ATGGCCCCTGGACCCGGCC-CACAACCTGGCCCACTAAGGGAGTCCATTG
TCTGTTATTTCATTGTCTTTTTACAAACTCATATATTTGCTGAGGGTTTGAAGGATGCGA
TTAAGGACCTTGTTATGCCAAAGCCCCCTCCTACCTGCAATATCAAGGTGACTGTGTGCA
GCTTTGACGATGGAGTAGATTTGCCTCCCTGGTTTCCACCTATGGTGGAAGGGGCTGCCG
CGGAGGGTGATGACGGAGATGACGGAGATGAAGGAGGTGATGGAGATGAGGGTGAGGAAG
GGCAGGAGTGA-------------------------------
>69179886-7b3c-46c3-807d-92f057f6aa03
AGGGGG-GGAAGTCGTGAAAGAGCCAGGGGGAGAGGTCGTGGACGTGGAGA---AAAGAG
GCCCAGGAGTCCCAGTAGTCAGTCATC---ATCAT-------------------------
--------------------CCGGGTCTCCACCGCGCAGGCCCCCTCCAGGTAGAAGGCC
ATTTTTCCACCCTGTAGGGGAAGCCGATTATTTTGAATACCACCAAG---------AA--
GGTGGCCCAGATGGTGAGCCTGACGTGCCCCCG---------------------------
----GGAGCGATAGAGCAGGGCCCCGCAGATGACCCAGGAGAAGGCCC-AAGCACTGGAC
CCCGGGGTCAGGGTGATGGAGGCAGGCGCAAAAAAGGAGGGTGGTTTGGAAAGCATCGTG
GTGAAGGAGGTTCCAGCCAGA-----------AATTTGAGAACATTGCAGAAGGTTTAAG
ACTTCTCCTG--GCTAGGTGTCACGTAGAAAGGAC------TACCGAGGATGGAAATTGG
G--TCGCCGGTGTGTTCGTATATGGAGGTAGTAAGA----CCTCCCTT---TACAACCTC
AGGCGAGGAATTGGCCTTGCTATTCCACAATGTCGTCTTACACCATTGAGTCGTCTCCCC
TTTGGA----ATGGCCCCTGGACCCGGCC-CACAACCTGGCCCACTAAGGGAGTCCATTG
TCTGTTATTTCATTGTCTTTTTACAAACTCATATATTTGCTGAGGGTTTGAAGGATGCGA
TTAAGGACCTTGTTATGCCAAGGCCCGCTCCTACCTGCAATATCAAGGTGACTGTGTGCA
GCTTTGACGATGGAGTAGATTTGCCTCCCTGGTTTCCACCTATGGTGGAAGGGGCTGCCG
CGGAGGGTGATGACGGAGATGACGGAGATGAAGGAGGTGATGGAGATGAGGGTGAGGAAG
GGCAGGAGTGA-------------------------------
>6a95177f-747d-4431-99d8-82830d4bf266
AGGGGG-GGAAGTCGTGAAAGAGCCAGGGGGAGAGGTCGTGGACGTGGTGA---AAAGAG
GCCCAGGAGTCCCAGTAGTCAGTCATC---ATCAT-------------------------
--------------------CCGGGTCTCCACCGCGCAGGCCCCCTCCAGGTAGAAGGCC
ATTTTTCCACCCTGTAGGGGAAGCCGATTATTTTGAATACCACCAAG---------AA--
GGTGGCCCAGATGGTGAGCCTGACATGCCCCCG---------------------------
----GGAGCGATAGAGCAGGGCCCCGCAGATGACCCAGGAGAAGGCCC-AAGCACTGGAC
CCCGGGGTCAGGGTGATGGAGGCAGGCGCAAAAAAGGAGGGTGGTTTGGAAAGCATCGTG
GTCAAGGAGGTTCCAACCAGA-----------AATTTGAGAACATTGCAGAAGGTTTAAG
AACTCTCCTG--GCTAGGTGTCACGTAGAAAGGAC------TACCGATGAAGGAACTTGG
G--TCGCCGGTGTGTTCGTATATGGAGGTAGTAAGA----CCTCCCTT---TACAACCTC
AGGCGAGGAATTGCCCTTGCTATTCCACAATGTCGTCTTACACCATTGAGTCGTCTCCCC
TTTGGA----ATGGCCCCTGGACCCGGCC-CACAACCTGGCCCACTAAGGGAGTCCATTG
TCTGTTATTTCATTGTCTTTTTACAAACTCATATATTTGCTGAGGGTTTGAAGGATGCGA
TTAAGGACCTTGTTATGCCAAAGCCCGCTCCTACCTGCAATATCAAGGCGACTGTGTGCA
GCTTTGACGATGGAGTAGATTTGCCTCCCTGGTTTCCACCTATGGTGGAAGGGGCTGCCG
CGGAGGGTGATGACGGAGATGACGGAGATGAAGGAGGTGATGGAGATGAGGGTGAGGAAG
GGCAGGAGTGA-------------------------------
>6c019f23-8fca-4685-a5e9-3a376da65500
AGGGGG-GGAAGTCGTGAAAGAGCCAGGGGGAGAGGTCGCGGACGTGGTGA---AAAGAG
GCCCAGGAGTCCCAGTAGTCAGTCATC---ATCAT-------------------------
--------------------CCGGGTCTCCACCGCGCAGGCCCCCTCCAGGTAGAAGGCC
ATTTTTCCACCCTGTAGGGGAAGCCGATTATTTTGAATACCACCAAG---------AA--
GGTGGCCCAGATGGTGAGCCTGACATGCCCCCG---------------------------
----GGAGCGATAGAGCAGGGCCCCGCAGATGACCCAGGAGAAGGCCC-AAGCACTGGAC
CCCGGGGTCAGGGTGATGGAGGCAGGCGCAAAAAAGGAGGGTGGTTTGGAAAGCATCGTG
GTGAAGGAGGTTCCAACCAGA-----------AATTTGAGAACATTGCAGAAGGTTTAAG
ACTTCTCCTG--GCTAGGTGTCACGTAGAAAGGAC------TACCGAGGATGGAAATTGG
G--TCGCCGGTGTGTTCGTATATGGAGGTAGTAAGA----CCTCCCTT---TACAACCTC
AGGCGAGGAATTGGCCTTGCTATTCCACAATGTCGTCTTACACCATTGAGTCGTCTCCCC
TTTGGA----ATGGCCCCTGGACCCGGCC-CACAACCTGGCCCACTAAGGGAGTCCATTG
TCTGTTATTTCATTGTCTTTTTACAAACTCATATATTTGCTGAGGGTTTGAAGGATGCGA
TTAAGGACTTTGTTATGCCAAAGCCCGCTCCTACCTGCAATATCAGGGTGACTGTGTGCA
GCTTTGACGATGGAGTAGATTTGCCTCCCTGGTTTCCACCTATGGTGGAAGGGGCTGCCG
CGGAGGGTGATGACGGAGATGACGGAGATGAAGGAGGTGATGGAGATGAGGGTGAGGAAG
GGCAGGAGTGA-------------------------------
>6e257f50-7a7d-4a6e-ba7e-bf3406edf42f
AGGGGG-GGAAGTCGTGAAAGAGCCAGGGGGAGAGGTCGTGGACGTGGAGA---AAAGAG
GCCCAGGAGTCCCAGTAGTCAGTCATC---ATCAT-------------------------
--------------------CCGGGTCTCCACCGCGCAGGCCCCCTCCAGGTAGAAGGCC
ATTTTTCCACCCTGTAGGGGAAGCCGATTATTTTGAATACCACCAAG---------AA--
GGTGGCCCAGATGGTGAGCCTGACGTGCCCCCG---------------------------
----GGAGCGATAGAGCAGGGCCCCGCAGATGACCCAGGAGAAGGCCC-AAGCACTGGAC
CCCGGGGTCAGGGTGATGGAGGCAGGCGCAAAAAAGGAGGGTGGTTTGGAAAGCATCGTG
GTGAAGGAGGTTCCAGCCAGA-----------AATTTGAGAACATTGCAGAAGGTTTAAG
ACTTCTCCTG--GCTAGGTGTCACGTAGAAAGGAC------TACCGAGGATGGAAATTGG
G--TCGCCGGTGTGTTCGTATATGGAGGTAGTAAGA----CCTCCCTT---TACAACCTC
AGGCGAGGAATTGGCCTTGCTATTCCACAATGTCGTCTTACACCATTGAGTCGTCTCCCC
TTTGGA----ATGGCCCCTGGACCCGGCC-CACAACCTGGCCCACTAAGGGAGTCCATTG
TCTGTTATTTCATTGTCTTTTTACAAACTCATATATTTGCTGAGGGTTTGAAGGATGCGA
TTAAGGACCTTGTTTTGCCAAAGCCCGCTCCTACCTGCAATATCAAGGTGACTGTGTGCA
GCTTTGACGATGGAGTAGATTTGCCTCCCTGGTTTCCACCTATGGTGGAAGGGGCTGCCG
CGGAGGGTGATGACGGAGATGACGGAGATGAAGGAGGTGATGGAGATGAGGGTGAGGAAG
GGCAGGAGTGA-------------------------------
>6fdd85b6-8185-416a-ab8b-d45f37c523ed
AGGGGG-GGAAGTCGTGAAAGAGCCAGGGGGAGAGGTCGCGGACGTGGTGA---AAAGAG
GCCCAGGAGTCCCAGTAGTCAGTCATC---ATCAT-------------------------
--------------------CCGGGTCTCCACCGCGCAGGCCCCCTCCAGGTAGAAGGCC
ATTTTTCCACCCTGTAGGGGAAGCCGATTATTTTGAATACCACCAAG---------AA--
GGTGGCCCAGATGGTGAGCCTGACATGCCCCCG---------------------------
----GGAGCGATAGAGCAGGGCCCCGCAGATGACCCAGGAGAAGGCCC-AAGCACTGGAC
CCCGGGGTCAGGGTGATGGAGGCAGGCGCAAAAAAGGAGGGTGGTTTGGAAAGCATCGTG
GTGAAGGAGGTTCCAACCAGA-----------AATTTGAGAACATTGCAGAAGGTTTAAG
ACTTCTCCTG--GCTAGGTGTCACGTAGAAAGGAC------TACCGAGGATGGAAATTGG
G--TCGCCGGTGTGTTCGTATATGGAGGTAGTAAGA----CCTCCCTT---TACAACCTC
AGGCGAGGAATTGGCCTTGCTATTCCACAATGTCGTCTTACACCATTGAGTCGTCTCCCC
TTTGGA----ATGGCCCCTGGACCCGGCC-CACAACCTGGCCCACTAAGGGAGTCCATTG
TCTGTTATTTCATTGTCTTTTTACAAACTCATATATTTGCTGAGGGTTTGAAGGATGCGA
TTAAGGACTTTGTTATGCCAAAGCCCGCTCCTACCTGCAATATCAGGGTGACTGTGTGCA
GCTTTGACGATGGAGTAGATTTGCCTCCCTGGTTTCCACCTATGGTGGAAGGGGCTGCCG
CGGAGGGTGATGACGGAGATGACGGAGATGAAGGAGGTGATGGAGATGAGGGTGAGGAAG
GGCAGGAGTGA-------------------------------
>701fff05-b71a-4225-a691-15ddffdb4171
AGGGGG-GGAAGTCGTGAAAGAGCCAGGGGGAGAGGTCGTGGACGTGGTGA---AAAGAG
GCCCAGGAGTCCCAGTAGTCAGTCATC---ATCAT-------------------------
--------------------CCGGGTCTCCACCGCGCAGGCCCCCTCCAGGTAGAAGGCC
ATTTTTCCACCCTGTAGGGGAAGCCGATTATTTTGAATACCACCAAG---------AA--
GGTGGCCCAGATGGTGAGCCTGACATGCCCCCG---------------------------
----GGAGCGATAGAGCAGGGCCCCGCAGATGACCCAGGAGAAGGCCC-AAGCACTGGAC
CCCGGGGTCAGGGTGATGGAGGCAGGCGCAAAAAAGGAGGGTGGTTTGGAAAGCATCGTG
GTCAAGGAGGTTCCAACCAGA-----------AATTTGAGAACATTGCAGAAGGTTTAAG
AACTCTCCTG--GCTAGGTGTCACGTAGAAAGGAC------TACCGATGAAGGAACTTGG
G--TCGCCGGTGTGTTCGTATATGGAGGTAGTAAGA----CCTCCCTT---TACAACCTC
AGGCGAGGAATTGGCCTTGCTATTCCACAATGTCGTCTTACACCATTGAGTCGTCTCCCC
TTTGGA----ATGGCCCCTGGACCCGGCC-CACAACCTGGCCCACTAAGGGAGTCCATTG
TCTGTTATTTCATTGTCTTTTTACAAACTCATATATTTGCTGAGGGTTTGAAGGATGCGA
TTAAGGACTTTGTTATGCCAAAGCCCGCTCCTACCTGCAATATCAAGGCGACTGTGTGCA
GCTTTGACGATGGAGTAGATTTGCCTCCCTGGTTTCCACCTATGGTGGAAGGGGCTGCCG
CGGAGGGTGATGACGGAGATGACGGAGATGAAGGAGGTGATGGAGATGAGGGTGAGGAAG
GGCAGGAGTGA-------------------------------
>731c7b44-04ac-4f34-a6e7-faa389c4fc03
AGGGGG-GGAAGTCGTGAAAGAGCCAGGGGGAGAGGTCGTGGACGTGGTGA---AAAGAG
GCCCAGGAGTCCCAGTAGTCAGTCATC---ATCAT-------------------------
--------------------CCGGGTCTCCACCGCGCAGGCCCCCTCCAGGTAGAAGGCC
ATTTTTCCACCCTGTAGGGGAAGCCGATTATTTTGAATACCACCAAG---------AA--
GGTGGCCCAGATGGTGAGCCTGACATGCCCCCG---------------------------
----GGAGCGATAGAGCAGGGCCCCGCAGATGACCCAGGAGAAGGCCC-AAGCACTGGAC
CCCGGGGTCAGGGTGATGGAGGCAGGCGCAAAAAAGGAGGGTGGTTTGGAAAGCATCGTG
GTCAAGGAGGTTCCAACCAGA-----------AATTTGAGAACATTGCAGAAGGTTTAAG
AACTCTCCTG--GCTAGGTGTCACGTAGAAAGGAC------TACCGATGAAGGAACTTGG
G--TCGCCGGTGTGTTCGTATATGGAGGTAGTAAGA----CCTCCCTT---TACAACCTC
AGGCGAGGAATTGCCCTTGCTATTCCACAATGTCGTCTTACACCATTGAGTCGTCTCCCC
TTTGGA----ATGGCCCCTGGACCCGGCC-CACAACCTGGCCCACTAAGGGAGTCCATTG
TCTGTTATTTCATTGTCTTTTTACAAACTCATATATTTGCTGAGGGTTTGAAGGATGCGA
TTAAGGACCTTGTTATGCCAAAGCCCGCTCCTACCTGCAATATCAAGGCGACTGTGTGCA
GCTTTGACGATGGAGTAGATTTGCCTCCCTGGTTTCCACCTATGGTGGAAGGGGCTGCCG
CGGAGGGTGATGACGGAGATGACGGAGATGAAGGAGGTGATGGAGATGAGGGTGAGGAAG
GGCAGGAGTGA-------------------------------
>742964e3-c03c-4642-9f8a-74837a5ca9e0
AGGGGG-GGAAGTCGTGAAAGAGCCAGGGGGAGAGGTCGTGGACGTGGTGA---AAAGAG
GCCCAGGAGTCCCAGTAGTCAGTCATC---ATCAT-------------------------
--------------------CCGGGTCTCCACCGCGCAGGCCCCCTCCAGGTAGAAGGCC
ATTTTTCCACCCTGTAGGGGAAGCCGATTATTTTGAATACCACCAAG---------AA--
GGTGGCCCAGATGGTGAGCCTGACATGCCCCCG---------------------------
----GGAGCGATAGAGCAGGGCCCCGCAGATGACCCAGGAGAAGGCCC-AAGCACTGGAC
CCCGGGGTCAGGGTGATGGAGGCAGGCGCAAAAAAGGAGGGTGGTTTGGAAAGCATCGTG
GTCAAGGAGGTTCCAACCAGA-----------AATTTGAGAACATTGCAGAAGGTTTAAG
AACTCTCCTG--GCTAGGTGTCACGTAGAAAGGAC------TACCGATGAAGGAACTTGG
G--TCGCCGGTGTGTTCGTATATGGAGGTAGTAAGA----CCTCCCTT---TACAACCTC
AGGCGAGGAATTGCCCTTGCTATTCCACAATGTCGTCTTACACCATTGAGTCGTCTCCCC
TTTGGA----ATGGCCCCTGGACCCGGCC-CACAACCTGGCCCACTAAGGGAGTCCATTG
TCTGTTATTTCATTGTCTTTTTACAAACTCATATATTTGCTGAGGGTTTGAAGGATGCGA
TTAAGGACCTTGTTATGCCAAGGCCCGCTCCTACCTGCAATATCAAGGCGACTGTGTGCA
GCTTTGACGATGGAGTAGATTTGCCTCCCTGGTTTCCACCTATGGTGGAAGGGGCTGCCG
CGGAGGGTGATGACGGAGATGACGGAGATGAAGGAGGTGATGGAGATGAGGGTGAGGAAG
GGCAGGAGTGA-------------------------------
>75b553e2-90b9-414d-9ceb-fdfeae04c0a7
AGGGGG-GGAAGTCGTGAAAGAGCCAGGGGGAGAGGTCGCGGACGTGGTGA---AAAGAG
GCCCAGGAGTCCCAGTAGTCAGTCATC---ATCAT-------------------------
--------------------CCGGGTCTCCACCGCGCAGGCCCCCTCCAGGTAGAAGGCC
ATTTTTCCACCCTGTAGGGGAAGCCGATTATTTTGAATACCACCAAG---------AA--
GGTGGCCCAGATGGTGAGCCTGACATGCCCCCG---------------------------
----GGAGCGATAGAGCAGGGCCCCGCAGATGACCCAGGAGAAGGCCC-AAGCACTGGAC
CCCGGGGTCAGGGTGATGGAGGCAGGCGCAAAAAAGGAGGGTGGTTTGGAAAGCATCGTG
GTGAAGGAGGTTCCAACCAGA-----------AATTTGAGAACATTGCAGAAGGTTTAAG
ACTTCTCCTG--GCTAGGTGTCACGTAGAAAGGAC------TACCGAGGATGGAAATTGG
G--TCGCCGGTGTGTTCATATATGGAGGTAGTAAGA----CCTCCCTT---TACAACCTC
AGGCGAGGAATTGGCCTTGCTATTCCACAATGTCGTCTTACACCATTGAGTCGTCTCCCC
TTTGGA----ATGGCCCCTGGACCCGGCC-CACAACCTGGCCCACTAAGGGAGTCCATTG
TCTGTTATTTCATTGTCTTTTTACAAACTCATATATTTGCTGAGGGTTTGAAGGATGCGA
TTAAGGACTTTGTTATGCCAAAGCCCGCTCCTACCTGCAATATCAGGGTGACTGTGTGCA
GCTTTGACGATGGAGTAGATTTGCCTCCCTGGTTTCCACCTATGGTGGAAGGGGCTGCCG
CGGAGGGTGATGACGGAGATGACGGAGATGAAGGAGGTGATGGAGATGAGGGTGAGGAAG
GGCAGGAGTGA-------------------------------
>7babe5c4-59a5-4341-9661-82d3235e3c52
AGGGGG-GGGAGTCGTGAAAGAGCCAGGGGGAGAGGTCGTGGACGTGGTGA---AAAGAG
GCCCAGGAGTCCCAGTAGTCAGTCATC---ATCAT-------------------------
--------------------CCGGGTCTCCACCGCGCAGGCCCCCTCCAGGTAGAAGGCC
ATTTTTCCACCCTGTAGGGGAAGCCGATTATTTTGAATACCACCAAG---------AA--
GGTGGCCCAGATGGTGAGCCTGACATGCCCCCG---------------------------
----GGAGCGATAGAGCAGGGCCCCGCAGATGACCCAGGAGAAGGCCC-AAGCACTGGAC
CCCGGGGTCAGGGTGATGGAGGCAGGCGCAAAAAAGGAGGGTGGTTTGGAAAGCATCGTG
GTCAAGGAGGTTCCAACCAGA-----------AATTTGAGAACATTGCAGAAGGTTTAAG
ACTTCTCCTG--GCTAGGTGTCACGTAGAAAGGAC------TACCGAGGACGGAAATTGG
G--TCGCCGGTGTGTTCGTATATGGAGGTAGTAAGA----CCTCCCTT---TACAACCTC
AGGCGAGGAATTGCCCTTGCTATTCCACAATGTCGTCTTACACCATTGAGTCGTCTCCCC
TTTGGA----ATGGCCCCTGGACCCGGCC-CACAACCTGGCCCACTAAGGGAGTCCATTG
TCTGTTATTTCATTGTCTTTTTACAAACTCATATATTTGCTGAGGGTTTGAAGGATGCGA
TTAAGGACCTTGTTCTGCCAAAGCCCGCTCCTACCTGCAATATCAGGGTGACTGTGTGCA
GCTTTGACGATGGAGTAGATTTGCCTCCCTGGTTTCCACCTATGGTGGAAGGGGCTGCCG
CGGAGGGTGATGACGGAGATGACGGAGATGAAGGAGGTGATGGAGATGAGGGTGAGGAAG
GGCAGGAGTGA-------------------------------
>803ea3f6-3657-46f4-b494-bce43f19a3c6
AGGGGG-GGAAGTCGTGAAAGAGCCAGGGGGAGAGGTCGTGGACGTGGTGA---AAAGAG
GCCCAGGAGTCCCAGTAGTCAGTCATC---ATCAT-------------------------
--------------------CCGGGTCTCCACCGCGCAGGCCCCCTCCAGGTAGAAGGCC
ATTTTTCCACCCTGTAGGGGAAGCCGATTATTTTGAATACCACCAAG---------AA--
GGTGGCCCAGATGGTGAGCCTGACATGCCCCCG---------------------------
----GGAGCGATAGAGCAGGGCCCCGCAGATGACCCAGGAGAAGGCCC-AAGCACTGGAC
CCCGGGGTCAGGGTGATGGAGGCAGGCGCAAAAAAGGAGGGTGGTTTGGAAAGCATCGTG
GTCAAGGAGGTTCCAACCAGA-----------AATTTGAGAACATTGCAGAAGGTTTAAG
AACTCTCCTG--GCTAGGTGTCACGTAGAAAGGAC------TACCGATGAAGGAACTTGG
G--TCGCCGGTGTGTTCGTATATGGAGGTAGTAAGA----CCTCCCTT---TACAACCTC
AGGCGAGGAATTGCCCTTGCTATTCCACAATGTCGTCTTACACCATTGAGTCGTCTCCCC
TTTGGA----ATGGCCCCTGGACCCGGCC-CACAACCTGGCCCACTAAGGGAGTCCATTG
TCTGTTATTTCATTGTCTTTTTACAAACTCATATATTTGCTGAGGGTTTGAAGGATGCGA
TTAAGGACCTTGTTATGCCAAAGCCCGCTCCTACCTGCAATATCAAGGCGACTGTGTGCA
GCTTTGACGATGGAGTAGATTTGCCTCCCTGGTTTCCACCTATGGTGGAAGGGGCTGCCG
CGGAGGGTGATGACGGAGATGACGGAGATGAAGGAGGTGATGGAGATGAGGGTGAGGAAG
GGCAGGAGTGA-------------------------------
>8a43d359-134d-426b-b338-1eaf0456de7e
AGGGGG-GGAAGTCGTGAAAGAGCCAGGGGGAGAGGTCGCGGACGTGGTGA---AAAGAG
GCCCAGGAGTCCCAGTAGTCAGTCATC---ATCAT-------------------------
--------------------CCGGGTCTCCACCGCGCAGGCCCCCTCCAGGTAGAAGGCC
ATTTTTCCACCCTGTAGGGGAAGCCGATTATTTTGAATACCACCAAG---------AA--
GGTGGCCCAGATGGTGAGCCTGACATGCCCCCG---------------------------
----GGAGCGATAGAGCAGGGCCCCGCAGATGACCCAGGAGAAGGCCC-AAGCACTGGAC
CCCGGGGTCAGGGTGATGGAGGCAGGCGCAAAAAAGGAGGGTGGTTTGGAAAGCGTCGTG
GTGAAGGAGGTTCCAACCAGA-----------AATTTGAGAACATTGCAGAAGGTTTAAG
ACTTCTCCTG--GCTAGGTGTCACGTAGAAAGGAC------TACCGAGGATGGAAATTGG
G--TCGCCGGTGTGTTCGTATATGGAGGTAGTAAGA----CCTCCCTT---TACAACCTC
AGGCGAGGAATTGGCCTTGCTATTCCACAATGTCGTCTTACACCATTGAGTCGTCTCCCC
TTTGGA----ATGGCCCCTGGACCCGGCC-CACAACCTGGCCCACTAAGGGAGTCCATTG
TCTGTTATTTCATTGTCTTTTTACAAACTCATATATTTGCTGAGGGTTTGAAGGATGCGA
TTAAGGACCTTGTTCTGCCAAAGCCCGCTCCTACCTGCAATATCAGGGTGACTGTGTGCA
GCTTTGACGATGGAGTAGATTTGCCTCCCTGGTTTCCACCTATGGTGGAAGGGGCTGCCG
CGGAGGGTGATGACGGAGATGACGGAGATGAAGGAGGTGATGGAGATGAGGGTGAGGAAG
GGCAGGAGTGA-------------------------------
>8f8e821e-e860-4190-a208-53efe218bd72
AGGGGG-GGAAGTCGTGAAAGAGCCAGGGGGAGAGGTCGCGGACGTGGTGA---AAAGAG
GCCCAGGAGTCCCAGTAGTCAGTCATC---ATCAT-------------------------
--------------------CCGGGTCTCCACCGCGCAGGCCCCCTCCAGGTAGAAGGCC
ATTTTTCCACCCTGTAGGGGAAGCCGATTATTTTGAATACCACCAAG---------AA--
GGTGGCCCAGATGGTGAGCCTGACATGCCCCCG---------------------------
----GGAGCGATAGAGCAGGGCCCCGCAGATGACCCAGGAGAAGGCCC-AAGCACTGGAC
CCCGGGGTCAGGGTGATGGAGGCAGGCGCAAAAAAGGAGGGTGGTTTGGAAAGCATCGTG
GTGAAGGAGGTTCCAACCAGA-----------AATTTGAGAACATTGCAGAAGGTTTAAG
ACTTCTCCTG--GCTAGGTGTCACGTAGAAAGGAC------TACCGAGGATGGAAATTGG
G--TCGCCGGTGTGTTCGTATATGGAGGTAGTAAGA----CCTCCCTT---TACAACCTC
AGGCGAGGAATTGGCCTTGCTATTCCACAATGTCGTCTTACACCATTGAGTCGTCTCCCC
TTTGGA----ATGGCCCCTGGACCCGGCC-CACAACCTGGCCCACTAAGGGAGTCCATTG
TCTGTTATTTCATTGTCTTTTTACAAACTCATATATTTGCTGAGGGTTTGAAGGATGCGA
TTAAGGACTTTGTTATGCCAAAGCCCGCTCCTACCTGCAATATCAGGGTGACTGTGTGCA
GCTTTGACGATGGAGTAGATTTGCCTCCCTGGTTTCCACCTATGGTGGAAGGGGCTGCCG
CGGAGGGTGATGACGGAGATGACGGAGATGAAGGAGGTGATGGAGATGAGGGTGAGGAAG
GGCAGGAGTGA-------------------------------
>95d2e1ce-0333-44e7-bcbe-8534358835a7
AGGGGG-GGAAGTCGTGAAAGAGCCAGGGGGAGAGGTCGTGGACGTGGTGA---AAAGAG
GCCCAGGAGTCCCAGTAGTCAGTCATC---ATCAT-------------------------
--------------------CCGGGTCTCCACCGCGCAGGCCCCCTCCAGGTAGAAGGCC
ATTTTTCCACCCTGTAGGGGAAGCCGATTATTTTGAATACCACCAAG---------AA--
GGTGGCCCAGATGGTGAGCCTGACATGCCCCCG---------------------------
----GGAGCGATAGAGCAGGGCCCCGCAGATGACCCAGGAGAAGGCCC-AAGCACTGGAC
CCCGGGGTCAGGGTGATGGAGGCAGGCGCAAAAAAGGAGGGTGGTTTGGAAAGCATCGTG
GTCAAGGAGGTTCCAACCAGA-----------AATTTGAGAACATTGCAGAAGGTTTAAG
AACTCTCCTG--GCTAGGTGTCACGTAGAAAGGAC------TACCGATGAAGGAACTTGG
G--TCGCCGGTGTGTTCGTATATGGAGGTAGTAAGA----CCTCCCTT---TACAACCTC
AGGCGAGGAATTGGCCTTGCTATTCCACAATGTCGTCTTACACCATTGAGTCGTCTCCCC
TTTGGA----ATGGCCCCTGGACCCGGCC-CACAACCTGGCCCACTAAGGGAGTCCATTG
TCTGTTATTTCATTGTCTTTTTACAAACTCATATATTTGCTGAGGGTTTGAAGGATGCGA
TTAAGGACTTTGTTATGCCAAAATCCGCTCCTACCTGCAATATCAAGGCGACTGTGTGCA
GCTTTGACGATGGAGTAGATTTGCCTCCCTGGTTTCCACCTATGGTGGAAGGGGCTGCCG
CGGAGGGTGATGACGGAGATGACGGAGATGAAGGAGGTGATGGAGATGAGGGTGAGGAAG
GGCAGGAGTGA-------------------------------
>98310363-1681-44f1-ab47-2a5a8296309c
AGGGGG-GGAAGTCGTGAAAGAGCCAGGGGGAGAGGTCGTGGACGTGGAGA---AAAGAG
GCCCAGGAGTCCCAGTAGTCAGTCATC---ATCAT-------------------------
--------------------CCGGGTCTCCACCGCGCAGGCCCCCTCCAGGTAGAAGGCC
ATTTTTCCACCCTGTAGGGGAAGCCGATTATTTTGAATACCACCAAG---------AA--
GGTGGCCCAGATGGTGAGCCTGACGTGCCCCCG---------------------------
----GGAGCGATAGAGCAGGGCCCCGCAGATGACCCAGGAGAAGGCCC-AAGCACTGGAC
CCCGGGGTCAGGGTGATGGAGGCAGGCGCAAAAAAGGAGGGTGGTTTGGAAAGCATCGTG
GTGAAGGAGGTTCCAGCCAGA-----------AATTTGAGAACATTGCAGAAGGTTTAAG
ACTTCTCCTG--GCTAGGTGTCACGTAGAAAGGAC------TACCGAGGATGGAAATTGG
G--TCGCCGGTGTGTTCGTATATGGAGGTAGTAAGA----CCTCCCTT---TACAACCTC
AGGCGAGGAATTGGCCTTGCTATTCCACAATGTCGTCTTACACCATTGAGTCGTCTCCCC
TTTGGA----ATGGCCCCTGGACCCGGCC-CACAACCTGGCCCACTAAGGGAGTCCATTG
TCTGTTATTTCATTGTCTTTTTACAAACTCATATATTTGCTGAGGGTTTGAAGGATGCGA
TTAAGGACCTTGTTTTGCCAAAGCCCGCTCCTACCTGCAATATCAAGGTGACTGTGTGCA
GCTTTGACGATGGAGTAGATTTGCCTCCCTGGTTTCCACCTATGGTGGAAGGGGCTGCCG
CGGAGGGTGATGACGGAGATGACGGAGATGAAGGAGGTGATGGAGATGAGGGTGAGGAAG
GGCAGGAGTGA-------------------------------
>a1b90f2c-6f53-482f-9562-a0f58e797389
AGGGGG-GGAAGTCGTGAAAGAGCCAGGGGGAGAGGTCGCGGACGTGGTGA---AAAGAG
GCCCAGGAGTCCCAGTAGTCAGTCATC---ATCAT-------------------------
--------------------CCGGGTCTCCACCGCGCAGGCCCCCTCCAGGTAGAAGGCC
ATTTTTCCACCCTGTAGGGGAAGCCGATTATTTTGAATACCACCAAG---------AA--
GGTGGCCCAGATGGTGAGCCTGACATGCCCCCG---------------------------
----GGAGCGATAGAGCAGGGCCCCGCAGATGACCCAGGAGAAGGCCC-AAGCACTGGAC
CCCGGGGTCAGGGTGATGGAGGCAGGCGCAAAAAAGGAGGGTGGTTTGGAAAGCATCGTG
GTGAAGGAGGTTCCAACCAGA-----------AATTTGAGAACATTGCAGAAGGTTTAAG
ACTTCTCCTG--GCTAGGTGTCACGTAGAAAGGAC------TACCGAGGATGGAAATTGG
G--TCGCCGGTGTGTTCGTATATGGAGGTAGTAAGA----CCTCCCTT---TACAACCTC
AGGCGAGGAATTGGCCTTGCTATTCCACAATGTCGTCTTACACCATTGAGTCGTCTCCCC
TTTGGA----ATGGCCCCTGGACCCGGCC-CACAACCTGGCCCACTAAGGGAGTCCATTG
TCTGTTATTTCATTGTCTTTTTACAAACTCATATATTTGCTGAGGGTTTGAAGGATGCGA
TTAAGGACCTTGTTATGCCAAGGCCCGCTCCTACCTGCAATATCAGGGTGACTGTGTGCA
GCTTTGACGATGGAGTAGATTTGCCTCCCTGGTTTCCACCTATGGTGGAAGGGGCTGCCG
CGGAGGGTGATGACGGAGATGACGGAGATGAAGGAGGTGATGGAGATGAGGGTGAGGAAG
GGCAGGAGTGA-------------------------------
>a7463169-9d04-4e2d-adf9-e8ad65a3cb4d
AGGGGG-GGAAGTCGTGAAAGAGCCAGGGGGAGAGGTCGTGGACGTGGTGA---AAAGAG
GCCCAGGAGTCCCAGTAGTCAGTCATC---ATCAT-------------------------
--------------------CCGGGTCTCCACCGCGCAGGCCCCCTCCAGGTAGAAGGCC
ATTTTTCCACCCTGTAGGGGAAGCCGATTATTTTGAATACCACCAAG---------AA--
GGTGGCCCAGATGGTGAGCCTGACATGCCCCCG---------------------------
----GGAGCGATAGAGCAGGGCCCCGCAGATGACCCAGGAGAAGGCCC-AAGCACTGGAC
CCCGTGGTCAGGGTGATGGAGGCAGGCGCAAAAAAGGAGGGTGGTTTGGAAAGCATCGTG
GTCAAGGAGGTTCCAACCAGA-----------AATTTGAGAACATTGCAGAAGGTTTAAG
AACTCTCCTG--GCTAGGTGTCACGTAGAAAGGAC------TACCGATGAAGGAACTTGG
G--TCGCCGGTGTGTTCGTATATGGAGGTAGTAAGA----CCTCCCTT---TACAACCTC
AGGCGAGGAATTGCCCTTGCTATTCCACAATGTCGTCTTACACCATTGAGTCGTCTCCCC
TTTGCA----ATGGCCCCTATACCCGGCC-CACAACCTGGCCCACTAAGGGAGTCCATTG
TCTGTTATTTCATTGTCTTTTTACAAACTCATATATTTGCTGAGGGTTTGAAGGATGCGA
TTAAGGACCTTGTTATGCCAAAGCCCGCTCCTACCTGCAATATCAAGGCGACTGTGTGCA
GCTTTGACGATGGAGTAGATTTGCCTCCCTGGTTTCCACCTATGGTGGAAGGGGCTGCCG
CGGAGGGTGATGACGGAGATGACGGAGATGAAGGAGGTGATGGAGATGAGGGTGAGGAAG
GGCAGGAGTGA-------------------------------
>a8ff6e64-053c-4b64-82a7-653c36a2bed0
AGGGGG-GGAAGTCGTGAAAGAGCCAGGGGGAGAGGTCGTGGACGTGGTGA---AAAGAG
GCCCAGGAGTCCCAGTAGTCAGTCATC---ATCAT-------------------------
--------------------CCGGGTCTCCACCGCGCAGGCCCCCTCCAGGTAGAAGGCC
ATTTTTCCACCCTGTAGGGGAAGCCGATTATTTTGAATACCACCAAG---------AA--
GGTGGCCCAGATGGTGAGCCTGACATGCCCCCG---------------------------
----GGAGCGATAGAGCAGGGCCCCGCAGATGACCCAGGAGAAGGCCC-AAGCACTGGAC
CCCGGGGTCAGGGTGATGGAGGCAGGCGCAAAAAAGGAGGGTGGTTTGGAAAGCATCGTG
GTCAAGGAGGTTCCAACCAGA-----------AATTTGAGAACATTGCAGAAGGTTTAAG
AACTCTCCTG--GCTAGGTGTCACGTAGAAAGGAC------TACCGATGAAGGAACTTGG
G--TCGCCGGTGTGTTCGTATATGGAGGTAGTAAGA----CCTCCCTT---TACAACCTC
AGGCGAGGAATTGGCCTTGCTATTCCACAATGTCGTCTTACACCATTGAGTCGTCTCCCC
TTTGGA----ATGGCCCCTGGACCCGGCC-CACAACCTGGCCCACTAAGGGAGTCCATTG
TCTGTTATTTCATTGTCTTTTTACAAACTCATATATTTGCTGAGGGTTTGAAGGATGCGA
TTAAGGACTTTGTTATGCCAAAGCCCGCTCCTACCTGCAATATCAAGGCGACTGTGTGCA
GCTTTGACGATGGAGTAGATTTGCCTCCCTGGTTTCCACCTATGGTGGAAGGGGCTGCCG
CGGAGGGTGATGACGGAGATGACGGAGATGAAGGAGGTGATGGAGATGAGGGTGAGGAAG
GGCAGGAGTGA-------------------------------
>b18892e1-a142-4fc5-bcdb-08db520877ec
AGGGGG-GGAAGTCGTGAAAGAGCCAGGGGGAGAGGTCGTGGACGTGGTGA---AAAGAG
GCCCAGGAGTCCCAGTAGTCAGTCATC---ATCAT-------------------------
--------------------CCGGGTCTCCACCGCGCAGGCCCCCTCCAGGTAGAAGGCC
ATTTTTCCACCCTGTAGGGGAAGCCGATTATTTTGAATACCACCAAG---------AA--
GGTGGCCCAGATGGTGAGCCTGACATGCCCCCG---------------------------
----GGAGCGATAGAGCAGGGCCCCGCAGATGACCCAGGAGAAGGCCC-AAGCACTGGAC
CCCGGGGTCAGGGTGATGGAGGCAGGCGCAAAAAAGGAGGGTGGTTTGGAAAGCATCGTG
GTCAAGGAGGTTCCAACCAGA-----------AATTTGAGAACATTGCAGAAGGTTTAAG
AACTCTCCTG--GCTAGGTGTCACGTAGAAAGGAC------TACCGATGAAGGAACTTGG
G--TCGCCGGTGTGTTCGTATATGGAGGTAGTAAGA----CCTCCCTT---TACAACCTC
AGGCGAGGAATTGGCCTTGCTATTCCACAATGTCGTCTTACACCATTGAGTCGTCTCCCC
TTTGGA----ATGGCCCCTGGACCCGGCC-CACAACCTGGCCCACTAAGGGAGTCCATTG
TCTGTTATTTCATTGTCTTTTTACAAACTCATATATTTGCTGAGGGTTTGAAGGATGCGA
TTAAGGACTTTGTTATGCCAAAGCCCGCTCCTACCTGCAATATCAAGGCGACTGTGTGCA
GCTTTGACGATGGAGTAGATTTGCCTCCCTGGTTTCCACCTATGGTGGAAGGGGCTGCCG
CGGAGGGTGATGACGGAGATGACGGAGATGAAGGAGGTGATGGAGATGAGGGTGAGGAAG
GGCAGGAGTGA-------------------------------
>b2e2c589-c138-43d6-a53a-f0a0407e3304
AGGGGG-GGAAGTCGTGAAAGAGCCAGGGGGAGAGGTCGTGGACGTGGAGA---AAAGAG
GCCCAGGAGTCCCAGTAGTCAGTCATC---ATCAT-------------------------
--------------------CCGGGTCTCCACCGCGCAGGCCCCCTCCAGGTAGAAGGCC
ATTTTTCCACCCTGTAGGGGAAGCCGATTATTTTGAATACCACCAAG---------AA--
GGTGGCCCAGATGGTGAGCCTGACGTGCCCCCG---------------------------
----GGAGCGATAGAGCAGGGCCCCGCAGATGACCCAGGAGAAGGCCC-AAGCACTGGAC
CCCGGGGTCAGGGTGATGGAGGCAGGCGCAAAAAAGGAGGGTGGTTTGGAAAGCATCGTG
GTGAAGGAGGTTCCAGCCAGA-----------AATTTGAGAACATTGCAGAAGGTTTAAG
ACTTCTCCTG--GCTAGGTGTCACGTAGAAAGGAC------TACCGAGGATGGAAATTGG
G--TCGCCGGTGTGTTCGTATATGGAGGTAGTAAGA----CCTCCCTT---TACAACCTC
AGGCGAGGAATTGGCCTTGCTATTCCACAATGTCGTCTTACACCATTGAGTCGTCTCCCC
TTTGGA----ATGGCCCCTGGACCCGGCC-CACAACCTGGCCCACTAAGGGAGTCCATTG
TCTGTTATTTCATTGTCTTTTTACAAACTCATATATTTGCTGAGGGTTTGAAGGATGCGA
TTAAGGACCTTGTTTTGCCAAAGCCCGCTCCTACCTGCAATATCAAGGTGACTGTGTGCA
GCTTTGACGATGGAGTAGATTTGCCTCCCTGGTTTCCACCTATGGTGGAAGGGGCTGCCG
CGGAGGGTGATGACGGAGATGACGGAGATGAAGGAGGTGATGGAGATGAGGGTGAGGAAG
GGCAGGAGTGA-------------------------------
>bb62c290-3b2a-494b-9701-ded04138648e
AGGGGG-GGAAGTCGTGAAAGAGCCAGGGGGAGAGGGCGTGGACGTGGAGA---AAAGAG
GCCCAGGAGTCCCAGTAGTCAGTCATC---ATCAT-------------------------
--------------------CCGGGTCTCCACCGCGCAGGCCCCCTCCAGGTAGAAGGCC
ATTTTTCCACCCTGTAGGGGAAGCCGATTATTTTGAATACCACCAAG---------AA--
GGTGGCCCAGATGGTGAGCCTGACGTGCCCCCG---------------------------
----GGAGCGATAGAGCAGGGCCCCGCAGATGACCCAGGAGAAGGCCC-AAGCACTGGAC
CCCGGGGTCAGGGTGATGGAGGCAGGCGCAAAAAAGGAGGGTGGTTTGGAAAGCATCGTG
GTGAAGGAGGTTCCAGCCAGA-----------AATTTGAGAACATTGCAGAAGGTTTAAG
ACTTCTCCTG--GCTAGGTGTCACGTAGAAAGGAC------TACCGAGGATGGAAATTGG
G--TCGCCGGTGTGTTCGTATATGGAGGTAGTAAGA----CCTCCCTT---TACAACCTC
AGGCGAGGAATTGGCCTTGCTATTCCACAATGTCGTCTTACACCATTGAGTCGTCTCCCC
TTTGGA----ATGGCCCCTGGACCCGGCC-CACAACCTGGCCCACTAAGGGAGTCCATTG
TCTGTTATTTCATTGTCTTTTTACAAACTCATATATTTGCTGAGGGTTTGAAGGATGCGA
TTAAGGACCTTGTTTTGCCAAAGCCCGCTCCTACCTGCAATATCAAGGTGACTGTGTGCA
GCTTTGACGATGGAGTAGATTTGCCTCCCTGGTTTCCACCTATGGTGGAAGGGGCTGCCG
CGGAGGGTGATGACGGAGATGACGGAGATGAAGGAGGTGATGGAGATGAGGGTGAGGAAG
GGCAGGAGTGA-------------------------------
>bbcc6048-2f8d-4d4c-a860-102d32cb8474
AGGGGG-GGAAGTCGTGAAAGAGCCAGGGGGAGAGGTCGTGGACGTGGTGA---AAAGAG
GCCCAGGAGTCCCAGTAGTCAGTCATC---ATCAT-------------------------
--------------------CCGGGTCTCCACCGCGCAGGCCCCCTCCAGGTAGAAGGCC
ATTTTTCCACCCTGTAGGGGAAGCCGATTATTTTGAATACCACCAAG---------AA--
GGTGGCCCAGATGGTGAGCCTGACATGCCCCCG---------------------------
----GGAGCGATAGAGCAGGGCCCCGCAGATGACCCAGGAGAAGGCCC-AAGCACTGGAC
CCCGGGGTCAGGGTGATGGAGGCAGGCGCAAAAAAGGAGGGTGGTTTGGAAAGCATCGTG
GTCAAGGAGGTTCCAACCAGA-----------AATTTGAGAACATTGCAGAAGGTTTAAG
AACTCTCCTG--GCTAGGTGTCACGTAGAAAGGAC------TACCGATGAAGGAACTTGG
G--TCGCCGGTGTGTTCGTATATGGAGGTAGTAAGA----CCTCCCTT---TACAACCTC
AGGCGAGGAATTGGCCTTGCTATTCCACAATGTCGTCTTACACCATTGAGTCGTCTCCCC
TTTGGA----ATGGCCCCTGGACCCGGCC-CACAACCTGGCCCACTAAGGGAGTCCATTG
TCTGTTATTTCATTGTCTTTTTACAAACTCATATATTTGCTGAGGGTTTGAAGGATGCGA
TTAAGGACTTTGTTATGCCAAAGCCCGCTCCTACCTGCAATATCAAGGCGACTGTGTGCA
GCTTTGACGATGGAGTAGATTTGCCTCCCTGGTTTCCACCTATGGTGGAAGGGGCTGCCG
CGGAGGGTGATGACGGAGATGACGGAGATGAAGGAGGTGATGGAGATGAGGGTGAGGAAG
GGCAGGAGTGA-------------------------------
>bc184aff-ea8f-4797-b965-8b1f2da31103
AGGGGG-GGAAGTCGTGAAAGAGCCAGGGGGAGAGGTCGCGGACGTGGTGA---AAAGAG
GCCCAGGAGTCCCAGTAGTCAGTCATC---ATCAT-------------------------
--------------------CCGGGTCTCCACCGCGCAGGCCCCCTCCAGGTAGAAGGCC
ATTTTTCCACCCTGTAGGGGAAGCCGATTATTTTGAATACCACCAAG---------AA--
GGTGGCCCAGATGGTGAGCCTGACATGCCCCCG---------------------------
----GGAGCGATAGAGCAGGGCCCCGCAGATGACCCAGGAGAAGGCCC-AAGCACTGGAC
CCCGGGGTCAGGGTGATGGAGGCAGGCGCAAAAAAGGAGGGTGGTTTGGAAAGCATCGTG
GTGAAGGAGGTTCCAACCAGA-----------AATTTGAGAACATTGCAGAAGGTTTAAG
ACTTCTCCTG--GCTAGGTGTCACGTAGAAAGGAC------TACCGAGGATGGAAATTGG
G--TCGCCGGTGTGTTCGTATATGGAGGTAGTAAGA----CCTCCCTT---TACAACCTC
AGGCGAGGAATTGGCCTTGCTATTCCACAATGTCGTCTTACACCATTGAGTCGTCTCCCC
TTTGGA----ATGGCCCCTGGACCCGGCC-CACAACCTGGCCCACTAAGGGAGTCCATTG
TCTGTTATTTCATTGTCTTTTTACAAACTCATATATTTGCTGAGGGTTTGAAGGATGCGA
TTAAGGACCTTGTTATGCCAAGGCCCGCTCCTACCTGCAATATCAGGGTGACTGTGTGCA
GCTTTGACGATGGAGTAGATTTGCCTCCCTGGTTTCCACCTATGGTGGAAGGGGCTGCCG
CGGAGGGTGATGACGGAGATGACGGAGATGAAGGAGGTGATGGAGATGAGGGTGAGGAAG
GGCAGGAGTGA-------------------------------
>bd12565d-2c9a-42c9-8d3e-9083c3052f47
AGGG-GGGGAAGTCGTGAAAGAGCCAGGGGGAGAGGTCGTGGACGTGGTGA---AAAGAG
GCCCAGGAGTCCCAGTAGTCAGTCATC---ATCAT-------------------------
--------------------CCGGGTCTCCACCGCGCAGGCCCCCTCCAGGTAGAAGGCC
ATTTTTCCACCCTGTAGGGGAAGCCGATTATTTTGAATACCACCAAG---------AA--
GGTGGCCCAGATGGTGAGCCTGACGTGCCCCCG---------------------------
----GGAGCGATAGAGCAGGGCCCCACAGATGACCCAGGAGAAGGCCC-AAGCACTGGAC
CCCGGGGTCAGGGTGATGGAGGCAGGCGCAAAAAAGGAGGGTGGTTTGGAAAGCATCGTG
GTCAAGGAGGTTCCAACCCGA-----------AATTTGAGAACATTGCAGAAGGTTTAAG
AGCTCTCCTG--GCTAGGAGTCACGTAGAAAGGAC------TACCGAAGAAGGAACTTGG
G--TCGCCGGTGTGTTCGTATATGGAGGTAGTAAGA----CCTCCCTT---TACAACCTA
AGGCGAGGAGTTGCCCTTGCTATTCCACAATGTCGTCTTACACCATTGAGTCGTCTCCCC
TTTGGA----ATGGCCCCTGGACCCGGCC-CACAACCTGGCCCACTAAGGGAGTCCATTG
TCTGTTATTTCATGGTCTTTTTACAAACTCATATATTTGCTGAGGTTTTGAAGGATGCGA
TTAAGGACCTTGTTATGACAAAGCCCCCTCCTACCTGCAATATCAAGGTGACTGTGTGCA
GCTTTGACGATGGAGTAGATTTGCCTCCCTGGTTTCCACCTATGGTGGAAGGGGCTGCCG
CGGAGGGTGATGACGGAGATGACGGAGATGAAGGAGGTGATGGAGATGAGGGTGAGGAAG
GGCAGGAGTGA----------------------------------------
>bd80e837-299d-43f1-be81-d91f3698dbfc
AGGGGG-GGAAGTCGTGAAAGAGCCAGGGGGAGAGGTCGTGGACGTGGTGA---AAAGAG
GCCCAGGAGTCCCAGTAGTCAGTCATC---ATCAT-------------------------
--------------------CCGGGTCTCCACCGCGCAGGCCCCCTCCAGGTAGAAGGCC
ATTTTTCCACCCTGTAGGGGAAGCCGATTATTTTGAATACCACCAAG---------AA--
GGTGGCCCAGATGGTGAGCCTGACATGCCCCCG---------------------------
----GGAGCGATAGAGCAGGGCCCCGCAGATGACCCAGGAGAAGGCCC-AAGCACTGGAC
CCCGGGGTCAGGGTGATGGAGGCAGGCGCAAAAAAGGAGGGTGGTTTGGAAAGCATCGTG
GTCAAGGAGGTTCCAACCAGA-----------AATTTGAGAACATTGCAGAAGGTTTAAG
AACTCTCCTG--GCTAGGTGTCACGTAGAAAGGAC------TACCGATGAAGGAACTTGG
G--TCGCCGGTGTGTTCGTATATGGAGGTAGTAAGA----CCTCCCTT---TACAACCTC
AGGCGAGGAATTGGCCTTGCTATTCCACAATGTCGTCTTACACCATTGAGTCGTCTCCCC
TTTGGA----ATGGCCCCTGGACCCGGCC-CACAACCTGGCCCACTAAGGGAGTCCATTG
TCTGTTATTTCATTGTCTTTTTACAAACTCATATATTTGCTGAGGGTTTGAAGGATGCGA
TTAAGGACTTTGTTATGCCAAAGCCCGCTCCTACCTGCAATATCAAGGCGACTGTGTGCA
GCTTTGACGATGGAGTAGATTTGCCTCCCTGGTTTCCACCTATGGTGGAAGGGGCTGCCG
CGGAGGGTGATGACGGAGATGACGGAGATGAAGGAGGTGATGGAGATGAGGGTGAGGAAG
GGCAGGAGTGA-------------------------------
>c1ecc60c-53ad-42cc-b148-5506fc1dfef3
AGGGGG-GGAAGTCGTGAAAGAGCCAGGGGGAGAGGTCGTGGACGTGGAGA---AAAGAG
GCCCAGGAGTCCCAGTAGTCAGTCATC---ATCAT-------------------------
--------------------CCGGGTCTCCACCGCGCAGGCCCCCTCCAGGTAGAAGGCC
ATTTTTCCACCCTGTAGGGGAAGCCGATTATTTTGAATACCACCAAG---------AA--
GGTGGCCCAGATGGTGAGCCTGACGTGCCCCCG---------------------------
----GGAGCGATAGAGCAGGGCCCCGCAGATGACCCAGGAGAAGGCCC-AAGCACTGGAC
CCCGGGGTCAGGGTGATGGAGGCAGGCGCAAAAAAGGAGGGTGGTTTGGAAAGCATCGTG
GTGAAGGAGGTTCCAGCCAGA-----------AATTTGAGAACATTGCAGAAGGTTTAAG
ACTTCTCCTG--GCTAGGTGTCACGTAGAAAGGAC------TACCGAGGATGGAAATTGG
G--TCGCCGGTGTGTTCGTATATGGAGGTAGTAAGA----CCTCCCTT---TACAACCTC
AGGCGAGGAATTGGCCTTGCTATTCCACAATGTCGTCTTACACCATTGAGTCGTCTCCCC
TTTGGA----ATGGCCCCTGGACCCGGCC-CACAACCTGGCCCACTAAGGGAGTCCATTG
TCTGTTATTTCATTGTCTTTTTACAAACTCATATATTTGCTGAGGGTTTGAAGGATGCGA
TTAAGGACCTTGTTATGCCAAAGCCCGCTCCTACCTGCAATATCAAGGTGACTGTGTGCA
GCTTTGACGATGGAGTAGATTTGCCTCCCTGGTTTCCACCTATGGTGGAAGGGGCTGCCG
CGGAGGGTGATGACGGAGATGACGGAGATGAAGGAGGTGATGGAGATGAGGGTGAGGAAG
GGCAGGAGTGA-------------------------------
>c30f3ac7-1641-4b53-92b9-f193951e6263
AGGGGG-GGAAGTCGTGAAAGAGCCAGGGGGAGAGGTCGCGGACGTGGTGA---AAAGAG
GCCCAGGAGTCCCAGTAGTCAGTCATC---ATCAT-------------------------
--------------------CCGGGTCTCCACCGCGCAGGCCCCCTCCAGGTAGAAGGCC
ATTTTTCCACCCTGTAGGGGAAGCCGATTATTTTGAATACCACCAAG---------AA--
GGTGGCCCAGATGGTGAGCCTGACATGCCCCCG---------------------------
----GGAGCGATAGAGCAGGGCCCCGCAGATGACCCAGGAGAAGGCCC-AAGCACTGGAC
CCCGGGGTCAGGGTGATGGAGGCAGGCGCAAAAAAGGAGGGTGGTTTGGAAAGCATCGTG
GTGAAGGAGGTTCCAACCAGA-----------AATTTGAGAACATTGCAGAAGGTTTAAG
ACTTCTCCTG--GCTAGGTGTCACGTAGAAAGGAC------TACCGAGGATGGAAATTGG
G--TCGCCGGTGTGTTCGTATATGGAGGTAGTAAGA----CCTCCCTT---TACAACCTC
AGGCGAGGAATTGGCCTTGCTATTCCACAATGTCGTCTTACACCATTGAGTCGTCTCCCC
TTTGGA----ATGGCCCCTGGACCCGGCC-CACAACCTGGCCCACTAAGGGAGTCCATTG
TCTGTTATTTCATTGTCTTTTTACAAACTCATATATTTGCTGAGGGTTTGAAGGATGCGA
TTAAGGACCTTGTTATGCCAAGGCCCGCTCCTACCTGCAATATCAGGGTGACTGTGTGCA
GCTTTGACGATGGAGTAGATTTGCCTCCCTGGTTTCCACCTATGGTGGAAGGGGCTGCCG
CGGAGGGTGATGACGGAGATGACGGAGATGAAGGAGGTGATGGAGATGAGGGTGAGGAAG
GGCAGGAGTGA-------------------------------
>c44d913b-0c32-49b0-9f86-ce77352c5593
AGGGGG-GGAAGTCGTGAAAGAGCCAGGGGGAGAGGTCGTGGACGTGGTGA---AAAGAG
GCCCAGGAGTCCCAGTAGTCAGTCATC---ATCAT-------------------------
--------------------CCGGGTCTCCACCGCGCAGGCCCCCTCCAGGTAGAAGGCC
ATTTTTCCACCCTGTAGGGGAAGCCGATTATTTTGAATACCACCAAG---------AA--
GGTGGCCCAGATGGTGAGCCTGACATGCCCCCG---------------------------
----GGAGCGATAGAGCAGGGCCCCGCAGATGACCCAGGAGAAGGCCC-AAGCACTGGAC
CCCGGGGTCAGGGTGATGGAGGCAGGCGCAAAAAAGGAGGGTGGTTTGGAAAGCATCGTG
GTCAAGGAGGTTCCAACCAGA-----------AATTTGAGAACATTGCAGAAGGTTTAAG
AACTCTCCTG--GCTAGGTGTCACGTAGAAAGGAC------TACCGATGAAGGAACTTGG
G--TCGCCGGTGTGTTCGTATATGGAGGTAGTAAGA----CCTCCCTT---TACAACCTC
AGGCGAGGAATTGGCCTTGCTATTCCACAATGTCGTCTTACACCATTGAGTCGTCTCCCC
TTTGGA----ATGGCCCCTGGACCCGGCC-CACAACCTGGCCCACTAAGGGAGTCCATTG
TCTGTTATTTCATTGTCTTTTTACAAACTCATATATTTGCTGAGGGTTTGAAGGATGCGA
TTAAGGACTTTGTTATGCCAAAGCCCGCTCCTACCTGCAATATCAAGGTGACTGTGTGCA
GCTTTGACGATGGAGTAGATTTGCCTCCCTGGTTTCCACCTATGGTGGAAGGGGCTGCCG
CGGAGGGTGATGACGGAGATGACGGAGATGAAGGAGGTGATGGAGATGAGGGTGAGGAAG
GGCAGGAGTGA-------------------------------
>c7c96abb-c2ad-4162-a734-89a57d9e8d4c
AGGG-GGAGGAGTCGTGAAAGAGCCAGGGGGAGAGGTCGTGGACGTGGTGA---AAAGAG
GCCCAGGAGTCCCAGTAGTCAGTCATC---ATCAT-------------------------
--------------------CCGGGTCTCCACCGCGCAGGCCCCCTCCAGGTAGAAGGCC
ATTTTTCCACCCTGTAGGGGAAGCCGATTATTTTGAATACCACCAAG---------AA--
GGTGGCCCAGATGGTGAGCCTGACGTGCCCCCG---------------------------
----GGAGCGATAGAGCAGGGCCCCACAGATGACCCAGGAGAGGGCCC-AAGCACTGGAC
CCCGGGGTCAGGGTGATGGAGGCAGGCGCAAAAAAGGAGGGTGGTTTGGAAAGCATCGTG
GTCAAGGAGGTTCCAACCCGA-----------AATTTGAGAACATTGCAGAAGGTTTAAG
AGCTCTCCTG--GCTAGGAGTCACGTAGAAAGGAC------TACCGAGGATGGAAATTGG
G--TCGCCGGTGTGTTCGTATATGGAGGTAGTAAGA----CCTCCCTT---TACAACCTA
AGGCGAGGAATTGCCCTTGCTATTCCACAATGTCGTCTTACACCATTGAGTCGTCTCCCC
TTTGGA----ATGGCCCCTGGACCCGGCC-CACAACCTGGCCCACTAAGGGAGTCCATTG
TCTGTTATTTCATGGTCTTTTTACAAACTCATATATTTGCTGAGGTTTTGAAGGATGCGA
TTAAGGACCTTGTTATGATAAAGCCCGCTCCTACCTGCAATATCAGGGTGACTGTGTGCA
GCTTTGACGATGGAGTAGATTTGCCTCCCTGGTTTCCACCTATGGTGGAAGGGGCTGCCG
CGGAGGGTGATGACGGAGATGACGGAGATGAAGGAGGTGATGGAGATGAGGGTGAGGAAG
GGCAGGAGTGA----------------------------------------
>c91ceab1-43d4-4fbb-b311-bb5b714c22aa
AGGGGG-GGAAGTCGTGAAAGAGCCAGGGGGAGAGGTCGCGGACGTGGTGA---AAAGAG
GCCCAGGAGTCCCAGTAGTCAGTCATC---ATCAT-------------------------
--------------------CCGGGTCTCCACCGCGCAGGCCCCCTCCAGGTAGAAGGCC
ATTTTTCCACCCTGTAGGGGAAGCCGATTATTTTGAATACCACCAAG---------AA--
GGTGGCCCAGATGGTGAGCCTGACATGCCCCCG---------------------------
----GGAGCGATAGAGCAGGGCCCCGCAGATGACCCAGGAGAAGGCCC-AAGCACTGGAC
CCCGGGGTCAGGGTGATGGAGGCAGGCGCAAAAAAGGAGGGTGGTTTGGAAAGCATCGTG
GTGAAGGAGGTTCCAACCAGA-----------AATTTGAGAACATTGCAGAAGGTTTAAG
ACTTCTCCTG--GCTAGGTGTCACGTAGAAAGGAC------TACCGAGGATGGAAATTGG
G--TCGCCGGTGTGTTCGTATATGGAGGTAGTAAGA----CCTCCCTT---TACAACCTC
AGGCGAGGAATTGGCCTTGCTATTCCACAATGTCGTCTTACACCATTGAGTCGTCTCCCC
TTTGGA----ATGGCCCCTGGACCCGGCC-CACAACCTGGCCCACTAAGGGAGTCCATTG
TCTGTTATTTCATTGTCTTTTTACAAACTCATATATTTGCTGAGGGTTTGAAGGATGCGA
TTAAGGACTTTGTTATGCCAAAGCCCGCTCCTACCTGCAATATCAGGGTGACTGTGTGCA
GCTTTGACGATGGAGTAGATTTGCCTCCCTGGTTTCCACCTATGGTGGAAGGGGCTGCCG
CGGAGGGTGATGACGGAGATGACGGAGATGAAGGAGGTGATGGAGATGAGGGTGAGGAAG
GGCAGGAGTGA-------------------------------
>cae662b0-3232-473a-8442-dbc6c546ba91
AGGGGG-GGAAGTCGTGAAAGAGCCAGGGGGAGAGGTCGTGGACGTGGTGA---AAAGAG
GCCCAGGAGTCCCAGTAGTCAGTCATC---ATCAT-------------------------
--------------------CCGGGTCTCCACCGCGCAGGCCCCCTCCAGGTAGAAGGCC
ATTTTTCCACCCTGTAGGGGAAGCCGATTATTTTGAATACCACCAAG---------AA--
GGTGGCCCAGATGGTGAGCCTGACATGCCCCCG---------------------------
----GGAGCGATAGAGCAGGGCCCCGCAGATGACCCAGGAGAAGGCCC-AAGCACTGGAC
CCCGGGGTCAGGGTGATGGAGGCAGGCGCAAAAAAGGAGGGTGGTTTGGAAAGCATCGTG
GTCAAGGAGGTTCCAACCAGA-----------AATTTGAGAACATTGCAGAAGGTTTAAG
AACTCTCCTG--GCTAGGTGTCACGTAGAAAGGAC------TACCGATGAAGGAACTTGG
G--TCGCCGGTGTGTTCGTATATGGAGGTAGTAAGA----CCTCCCTT---TACAACCTC
AGGCGAGGAATTGGCCTTGCTATTCCACAATGTCGTCTTACACCATTGAGTCGTCTCCCC
TTTGGA----ATGGCCCCTGGACCCGGCC-CACAACCTGGCCCACTAAGGGAGTCCATTG
TCTGTTATTTCATTGTCTTTTTACAAACTCATATATTTGCTGAGGGTTTGAAGGATGCGA
TTAAGGACTTTGTTATGCCAAAGCCCGCTCCTACCTGCAATATCAAGGCGACTGTGTGCA
GCTTTGACGATGGAGTAGATTTGCCTCCCTGGTTTCCACCTATGGTGGAAGGGGCTGCCG
CGGAGGGTGATGACGGAGATGACGGAGATGAAGGAGGTGATGGAGATGAGGGTGAGGAAG
GGCAGGAGTGA-------------------------------
>d467083a-b1d3-46ed-ae1d-ddfe35f194ab
AGGGGG-GGAAGTCGTGAAAGAGCCAGGGGGAGAGGTCGTGGACGTGGTGA---AAAGAG
GCCCAGGAGTCCCAGTAGTCAGTCATC---ATCAT-------------------------
--------------------CCGGGTCTCCACCGCGCAGGCCCCCTCCAGGTAGAAGGCC
ATTTTTCCACCCTGTAGGGGAAGCCGATTATTTTGAATACCACCAAG---------AA--
GGTGGCCCAGATGGTGAGCCTGACATGCCCCCG---------------------------
----GGAGCGATAGAGCAGGGCCCCGCAGATGACCCAGGAGAAGGCCC-AAGCACTGGAC
CCCGTGGTCAGGGTGATGGAGGCAGGCGCAAAAAAGGAGGGTGGTTTGGAAAGCATCGTG
GTCAAGGAGGTTCCAACCAGA-----------AATTTGAGAACATTGCAGAAGGTTTAAG
AACTCTCCTG--GCTAGGTGTCACGTAGAAAGGAC------TACCGATGAAGGAACTTGG
G--TCGCCGGTGTGTTCGTATATGGAGGTAGTAAGA----CCTCCCTT---TACAACCTC
AGGCGAGGAATTGCCCTTGCTATTCCACAATGTCGTCTTACACCATTGAGTCGTCTCCCC
TTTGGA----ATGGCCCCTGGACCCGGCC-CACAACCTGGCCCACTAAGGGAGTCCATTG
TCTGTTATTTCATTGTCTTTTTACAAACTCATATATTTGCTGAGGGTTTGAAGGATGCGA
TTAAGGACCTTGTTCTGCCAAAGCCCGCTCCTACCTGCAATATCAGGGCGACTGTGTGCA
GCTTTGACGATGGAGTAGATTTGCCTCCCTGGTTTCCACCTATGGTGGAAGGGGCTGCCG
CGGAGGGTGATGACGGAGATGACGGAGATGAAGGAGGTGATGGAGATGAGGGTGAGGAAG
GGCAGGAGTGA-------------------------------
>d79b7114-3f1d-415f-8ac4-311ee27d2c70
AGGGGG-GGAAGTCGTGAAAGAGCCAGGGGGAGAGGTCGCGGACGTGGTGA---AAAGAG
GCCCAGGAGTCCCAGTAGTCAGTCATC---ATCAT-------------------------
--------------------CCGGGTCTCCACCGCGCAGGCCCCCTCCAGGTAGAAGGCC
ATTTTTCCACCCTGTAGGGGAAGCCGATTATTTTGAATACCACCAAG---------AA--
GGTGGCCCAGATGGTGAGCCTGACATGCCCCCG---------------------------
----GGAGCGATAGAGCAGGGCCCCGCAGATGACCCAGGAGAAGGCCC-AAGCACTGGAC
CCCGGGGTCAGGGTGATGGAGGCAGGCGCAAAAAAGGAGGGTGGTTTGGAAAGCGTCGTG
GTGAAGGAGGTTCCAACCAGA-----------AATTTGAGAACATTGCAGAAGGTTTAAG
ACTTCTCCTG--GCTAGGTGTCACGTAGAAAGGAC------TACCGAGGATGGAAATTGG
G--TCGCCGGTGTGTTCGTATATGGAGGTAGTAAGA----CCTCCCTT---TACAACCTC
AGGCGAGGAATTGGCCTTGCTATTCCACAATGTCGTCTTACACCATTGAGTCGTCTCCCC
TTTGGA----ATGGCCCCTGGACCCGGCC-CACAACCTGGCCCACTAAGGGAGTCCATTG
TCTGTTATTTCATTGTCTTTTTACAAACTCATATATTTGCTGAGGGTTTGAAGGATGCGA
TTAAGGACCTTGTTATGCCAAAGCCCGCTCCTACCTGCAATATCAGGGTGACTGTGTGCA
GCTTTGACGATGGAGTAGATTTGCCTCCCTGGTTTCCACCTATGGTGGAAGGGGCTGCCG
CGGAGGGTGATGACGGAGATGACGGAGATGAAGGAGGTGATGGAGATGAGGGTGAGGAAG
GGCAGGAGTGA-------------------------------
>dbcad3c9-dcd8-4bff-be6b-22a0bdea7f1b
AGGGGG-GGAAGTCGTGAAAGAGCCAGGGGGAGAGGTCGTGGACGTGGTGA---AAAGAG
GCCCAGGAGTCCCAGTAGTCAGTCATC---ATCAT-------------------------
--------------------CCGGGTCTCCACCGCGCAGGCCCCCTCCAGGTAGAAGGCC
ATTTTTCCACCCTGTAGGGGAAGCCGATTATTTTGAATACCACCAAG---------AA--
GGTGGCCCAGATGGTGAGCCTGACATGCCCCCG---------------------------
----GGAGCGATAGAGCAGGGCCCCGCAGATGACCCAGGAGAAGGCCC-AAGCACTGGAC
CCCGGGGTCAGGGTGATGGAGGCAGGCGCAAAAAAGGAGGGTGGTTTGGAAAGCATCGTG
GTCAAGGAGGTTCCAACCAGA-----------AATTTGAGAACATTGCAGAAGGTTTAAG
AACTCTCCTG--GCTAGGTGTCACGTAGAAAGGAC------TACCGATGAAGGAACTTGG
G--TCGCCGGTGTGTTCGTATATGGAGGTAGTAAGA----CCTCCCTT---TACAACCTC
AGGCGAGGAATTGCCCTTGCTATTCCACAATGTCGTCTTACACCATTGAGTCGTCTCCCC
TTTGGA----ATGGCCCCTGGACCCGGCC-CACAACCTGGCCCACTAAGGGAGTCCATTG
TCTGTTATTTCATTGTCTTTTTACAAACTCATATATTTGCTGAGGGTTTGAAGGATGCGA
TTAAGGACCTTGTTATGCCAAAGCCCGCTCCTACCTGCAATATCAAGGCGACTGTGTGCA
GCTTTGACGATGGAGTAGATTTGCCTCCCTGGTTTCCACCTATGGTGGAAGGGGCTGCCG
CGGAGGGTGATGACGGAGATGACGGAGATGAAGGAGGTGATGGAGATGAGGGTGAGGAAG
GGCAGGAGTGA-------------------------------
>df6d9dfd-635f-4d40-9971-74ec71a70d3a
AGGGGG-GGAAGTCGTGAAAGAGCCAGGGGGAGAGGTCGTGGACGTGGTGA---AAAGAG
GCCCAGGAGTCCCAGTAGTCAGTCATC---ATCAT-------------------------
--------------------CCGGGTCTCCACCGCGCAGGCCCCCTCCAGGTAGAAGGCC
ATTTTTCCACCCTGTAGGGGAAGCCGATTATTTTGAATACCACCAAG---------AA--
GGTGGCCCAGATGGTGAGCCTGACATGCCCCCG---------------------------
----GGAGCGATAGAGCAGGGCCCCGCAGATGACCCAGGAGAAGGCCC-AAGCACTGGAC
CCCGGGGTCAGGGTGATGGAGGCAGGCGCAAAAAAGGAGGGTGGTTTGGAAAGCATCGTG
GTCAAGGAGGTTCCAACCAGA-----------AATTTGAGAACATTGCAGAAGGTTTAAG
AACTCTCCTG--GCTAGGTGTCACGTAGAAAGGAC------TACCGATGAAGGAACTTGG
G--TCGCCGGTGTGTTCGTATATGGAGGTAGTAAGA----CCTCCCTT---TACAACCTC
AGGCGAGGAATTGGCCTTGCTATTCCACAATGTCGTCTTACACCATTGAGTCGTCTCCCC
TTTGGA----ATGCCCCCTGGACCCGGCC-CACAACCTGGCCCACTAAGGGAGTCCATTG
TCTGTTATTTCATTGTCTTTTTACAAACTCATATATTTGCTGAGGGTTTGAAGGATGCGA
TTAAGGACTTTGTTATGCCAAAGCCCGCTCCTACCTGCAATATCAAGGCGACTGTGTGCA
GCTTTGACGATGGAGTAGATTTGCCTCCCTGGTTTCCACCTATGGTGGAAGGGGCTGCCG
CGGAGGGTGATGACGGAGATGACGGAGATGAAGGAGGTGATGGAGATGAGGGTGAGGAAG
GGCAGGAGTGA-------------------------------
>e4df8f51-8ca1-48dc-adec-957e0d697f28
AGGGGG-GGGAGTCGTGAAAGAGCCAGGGGGAGAGGTCGTGGACGTGGTGA---AAAGAG
GCCCAGGAGTCCCAGTAGTCAGTCATC---ATCAT-------------------------
--------------------CCGGGTCTCCACCGCGCAGGCCCCCTCCAGGTAGAAGGCC
ATTTTTCCACCCTGTAGGGGAAGCCGATTATTTTGAATACCACCAAG---------AA--
GGTGGCCCAGATGGTGAGCCTGACATGCCCCCG---------------------------
----GGAGCGATAGAGCAGGGCCCCGCAGATGACCCAGGAGAAGGCCC-AAGCACTGGAC
CCCGGGGTCAGGGTGATGGAGGCAGGCGCAAAAAAGGAGGGTGGTTTGGAAAGCATCGTG
GTCAAGGAGGTTCCAACCAGA-----------AATTTGAGAACATTGCAGAAGGTTTAAG
ACTTCTCCTG--GCTAGGTGTCACGTAGAAAGGAC------TACCGAGGACGGAAATTGG
G--TCGCCGGTGTGTTCGTATATGGAGGTAGTAAGA----CCTCCCTT---TACAACCTC
AGGCGAGGAATTGCCCTTGCTATTCCACAATGTCGTCTTACACCATTGAGTCGTCTCCCC
TTTGGA----ATGGCCCCTGGACCCGGCC-CACAACCTGGCCCACTAAGGGAGTCCATTG
TCTGTTATTTCATTGTCTTTTTACAAACTCATATATTTGCTGAGGGTTTGAAGGATGCGA
TTAAGGACCTTGTTCTGCCAAAGCCCGCTCCTACCTGCAATATCAGGGTGACTGTGTGCA
GCTTTGACGATGGAGTAGATTTGCCTCCCTGGTTTCCACCTATGGTGGAAGGGGCTGCCG
CGGAGGGTGATGACGGAGATGACGGAGATGAAGGAGGTGATGGAGATGAGGGTGAGGAAG
GGCAGGAGTGA-------------------------------
>e4f9159d-864c-4650-b1d8-c18be73463b0
AGGGGG-GGAAGTCGTGAAAGAGCCAGGGGGAGAGGTCGTGGACGTGGAGA---AAAGAG
GCCCAGGAGTCCCAGTAGTCAGTCATC---ATCAT-------------------------
--------------------CCGGGTCTCCACCGCGCAGGCCCCCTCCAGGTAGAAGGCC
ATTTTTCCACCCTGTAGGGGAAGCCGATTATTTTGAATACCACCAAG---------AA--
GGTGGCCCAGATGGTGAGCCTGACGTGCCCCCG---------------------------
----GGAGCGATAGAGCAGGGCCCCGCAGATGACCCAGGAGAAGGCCC-AAGCACTGGAC
CCCGGGGTCAGGGTGATGGAGGCAGGCGCAAAAAAGGAGGGTGGTTTGGAAAGCATCGTG
GTGAAGGAGGTTCCAGCCAGA-----------AATTTGAGAACATTGCAGAAGGTTTAAG
ACTTCTCCTG--GCTAGGTGTCACGTAGAAAGGAC------TACCGAGGATGGAAATTGG
G--TCGCCGGTGTGTTCGTATATGGAGGTAGTAAGA----CCTCCCTT---TACAACCTC
AGGCGAGGAATTGGCCTTGCTATTCCACAATGTCGTCTTACACCATTGAGTCGTCTCCCC
TTTGGA----ATGGCCCCTGGACCCGGCC-CACAACCTGGCCCACTAAGGGAGTCCATTG
TCTGTTATTTCATTGTCTTTTTACAAACTCATATATTTGCTGAGGGTTTGAAGGATGCGA
TTAAGGACCTTGTTATGCCAAGGCCCGCTCCTACCTGCAATATCAAGGTGACTGTGTGCA
GCTTTGACGATGGAGTAGATTTGCCTCCCTGGTTTCCACCTATGGTGGAAGGGGCTGCCG
CGGAGGGTGATGACGGAGATGACGGAGATGAAGGAGGTGATGGAGATGAGGGTGAGGAAG
GGCAGGAGTGA-------------------------------
>e7d92701-64cf-436e-b0dc-ff6865ee6fe2
AGGGGG-GGAAGTCGTGAAAGAGCCAGGGGGAGAGGTCGTGGACGTGGAGA---AAAGAG
GCCCAGGAGTCCCAGTAGTCAGTCATC---ATCAT-------------------------
--------------------CCGGGTCTCCACCGCGCAGGCCCCCTCCAGGTAGAAGGCC
ATTTTTCCACCCTGTAGGGGAAGCCGATTATTTTGAATACCACCAAG---------AA--
GGTGGCCCAGATGGTGAGCCTGACGTGCCCCCG---------------------------
----GGAGCGATAGAGCAGGGCCCCGCAGATGACCCAGGAGAAGGCCC-AAGCACTGGAC
CCCGGGGTCAGGGTGATGGAGGCAGGCGCAAAAAAGGAGGGTGGTTTGGAAAGCATCGTG
GTGAAGGAGGTTCCAGCCAGA-----------AATTTGAGAACATTGCAGAAGGTTTAAG
ACTTCTCCTG--GCTAGGTGTCACGTAGAAAGGAC------TACCGAGGATGGAAATTGG
G--TCGCCGGTGTGTTCGTATATGGAGGTAGTAAGA----CCTCCCTT---TACAACCTC
AGGCGAGGAATTGGCCTTGCTATTCCACAATGTCGTCTTACACCATTGAGTCGTCTCCCC
TTTGGA----GTGGCCCCTGGACCCGGCC-CACAACCTGGCCCACTAAGGGAGTCCATTG
TCTGTTATTTCATTGTCTTTTTACAAACTCATATATTTGCTGAGGGTTTGAAGGATGCGA
TTAAGGACCTTGTTTTGCCAAAGCCCGCTCCTACCTGCAATATCAAGGTGACTGTGTGCA
GCTTTGACGATGGAGTAGATTTGCCTCCCTGGTTTCCACCTATGGTGGAAGGGGCTGCCG
CGGAGGGTGATGACGGAGATGACGGAGATGAAGGAGGTGATGGAGATGAGGGTGAGGAAG
GGCAGGAGTGA-------------------------------
>ea982aaf-3b40-424a-9d07-c0369a67d0c6
AGGGGG-GGAAGTCGTGAAAGAGCCAGGGGGAGAGGTCGTGGACGTGGTGA---AAAGAG
GCCCAGGAGTCCCAGTAGTCAGTCATC---ATCAT-------------------------
--------------------CCGGGTCTCCACCGCGCAGGCCCCCTCCAGGTAGAAGGCC
ATTTTTCCACCCTGTAGGGGAAGCCGATTATTTTGAATACCACCAAG---------AA--
GGTGGCCCAGATGGTGAGCCTGACATGCCCCCG---------------------------
----GGAGCGATAGAGCAGGGCCCCGCAGATGACCCAGGAGAAGGCCC-AAGCACTGGAC
CCCGGGGTCAGGGTGATGGAGGCAGGCGCAAAAAAGGAGGGTGGTTTGGAAAGCATCGTG
GTCAAGGAGGTTCCAACCAGA-----------AATTTGAGAACATTGCAGAAGGTTTAAG
AACTCTCCTG--GCTAGGTGTCACGTAGAAAGGAC------TACCGATGAAGGAACTTGG
G--TCGCCGGTGTGTTCGTATATGGAGGTAGTAAGA----CCTCCCTT---TACAACCTC
AGGCGAGGAATTGCCCTTGCTATTCCACAATGTCGTCTTACACCATTGAGTCGTCTCCCC
TTTGGA----ATGGCCCCTGGACCCGGCC-CACAACCTGGCCCACTAAGGGAGTCCATTG
TCTGTTATTTCATTGTCTTTTTACAAACTCATATATTTGCTGAGGGTTTGAAGGATGCGA
TTAAGGACCTTGTTATGCCAAAGCCCGCTCCTACCTGCAATATCAAGGCGACTGTGTGCA
GCTTTGACGATGGAGTAGATTTGCCTCCCTGGTTTCCACCTATGGTGGAAGGGGCTGCCG
CGGAGGGTGATGACGGAGATGACGGAGATGAAGGAGGTGATGGAGATGAGGGTGAGGAAG
GGCAGGAGTGA-------------------------------
>ed570a86-0714-45a7-aec0-f197e962ce59
AGGGGG-GGAAGTCGTGAAAGAGCCAGGGGGAGAGGTCGTGGACGTGGAGA---AAAGAG
GCCCAGGAGTCCCAGTAGTCAGTCATC---ATCAT-------------------------
--------------------CCGGGTCTCCACCGCGCAGGCCCCCTCCAGGTAGAAGGCC
ATTTTTCCACCCTGTAGGGGAAGCCGATTATTTTGAATACCACCAAG---------AA--
GGTGGCCCAGATGGTGAGCCTGACGTGCCCCCG---------------------------
----GGAGCGATAGAGCAGGGCCCCGCAGATGACCCAGGAGAAGGCCC-AAGCACTGGAC
CCCGGGGTCAGGGTGATGGAGGCAGGCGCAAAAAAGGAGGGTGGTTTGGAAAGCATCGTG
GTGAAGGAGGTTCCAGCCAGA-----------AATTTGAGAACATTGCAGAAGGTTTAAG
ACTTCTCCTG--GCTAGGTGTCACGTAGAAAGGAC------TACCGAGGATGGAAATTGG
G--TCGCCGGTGTGTTCGTATATGGAGGTAGTAAGA----CCTCCCTT---TACAACCTC
AGGCGAGGAATTGGCCTTGCTATTCCACAATGTCGTCTTACACCATTGAGTCGTCTCCCC
TTTGGA----ATGGCCCCTGGACCCGGCC-CACAACCTGGCCCACTAAGGGAGTCCATTG
TCTGTTATTTCATTGTCTTTTTACAAACTCATATATTTGCTGAGGGTTTGAAGGATGCGA
TTAAGGACCTTGTTCTGCCAAAGCCCGCTCCTACCTGCAATATCAAGGTGACTGTGTGCA
GCTTTGACGATGGAGTAGATTTGCCTCCCTGGTTTCCACCTATGGTGGAAGGGGCTGCCG
CGGAGGGTGATGACGGAGATGACGGAGATGAAGGAGGTGATGGAGATGAGGGTGAGGAAG
GGCAGGAGTGA-------------------------------
>ef36b623-4d69-4e45-8ba8-ed414880122a
AGGGGG-GGAAGTCGTGAAAGAGCCAGGGGGAGAGGTCGTGGACGTGGAGA---AAAGAG
GCCCAGGAGTCCCAGTAGTCAGTCATC---ATCAT-------------------------
--------------------CCGGGTCTCCACCGCGCAGGCCCCCTCCAGGTAGAAGGCC
ATTTTTCCACCCTGTAGGGGAAGCCGATTATTTTGAATACCACCAAG---------AA--
GGTGGCCCAGATGGTGAGCCTGACGTGCCCCCG---------------------------
----GGAGCGATAGAGCAGGGCCCCGCAGATGACCCAGGAGAAGGCCC-AAGCACTGGAC
CCCGGGGTCAGGGTGATGGAGGCAGGCGCAAAAAAGGAGGGTGGTTTGGAAAGCATCGTG
GTGAAGGAGGTTCCAGCCAGA-----------AATTTGAGAACATTGCAGAAGGTTTAAG
ACTTCTCCTG--GCTAGGTGTCACGTAGAAAGGAC------TACCGAGGATGGAAATTGG
G--TCGCCGGTGTGTTCGTATATGGAGGTAGTAAGA----CCTCCCTT---TACAACCTC
AGGCGAGGAATTGGCCTTGCTATTCCACAATGTCGTCTTACACCATTGAGTCGTCTCCCC
TTTGGA----ATGGCCCCTGGACCCGGCC-CACAACCTGGCCCACTAAGGGAGTCCATTG
TCTGTTATTTCATTGTCTTTTTACAAACTCATATATTTGCTGAGGGTTTGAAGGATGCGA
TTAAGGACCTTGTTATGCCAAAGCCCGCTCCTACCTGCAATATCAAGGTGACTGTGTGCA
GCTTTGACGATGGAGTAGATTTGCCTCCCTGGTTTCCACCTATGGTGGAAGGGGCTGCCG
CGGAGGGTGATGACGGAGATGACGGAGATGAAGGAGGTGATGGAGATGAGGGTGAGGAAG
GGCAGGAGTGA-------------------------------
>f1d43ca4-06d0-43d4-b528-49ffbf1021c5
AGGGGG-GGAAGTCGTGAAAGAGCCAGGGGGAGAGGTCGCGGACGTGGTGA---AAAGAG
GCCCAGGAGTCCCAGTAGTCAGTCATC---ATCAT-------------------------
--------------------CCGGGTCTCCACCGCGCAGGCCCCCTCCAGGTAGAAGGCC
ATTTTTCCACCCTGTAGGGGAAGCCGATTATTTTGAATACCACCAAG---------AA--
GGTGGCCCAGATGGTGAGCCTGACATGCCCCCG---------------------------
----GGAGCGATAGAGCAGGGCCCCGCAGATGACCCAGGAGAAGGCCC-AAGCACTGGAC
CCCGGGGTCAGGGTGATGGAGGCAGGCGCAAAAAAGGAGGGTGGTTTGGAAAGCATCGTG
GTGAAGGAGGTTCCAACCAGA-----------AATTTGAGAACATTGCAGAAGGTTTAAG
ACTTCTCCTG--GCTAGGTGTCACGTAGAAAGGAC------TACCGAGGATGGAAATTGG
G--TCGCCGGTGTGTTCGTATATGGAGGTAGTAAGA----CCTCCCTT---TACAACCTC
AGGCGAGGAATTGGCCTTGCTATTCCACAATGTCGTCTTACACCATTGAGTCGTCTCCCC
TTTGGA----ATGGCCCCTGGACCCGGCC-CACAACCTGGCCCACTAAGGGAGTCCATTG
TCTGTTATTTCATTGTCTTTTTACAAACTCATATATTTGCTGAGGGTTTGAAGGATGCGA
TTAAGGACTTTGTTATGCCAAAGCCCGCTCCTACCTGCAATATCAGGGTGACTGTGTGCA
GCTTTGACGATGGAGTAGATTTGCCTCCCTGGTTTCCACCTATGGTGGAAGGGGCTGCCG
CGGAGGGTGATGACGGAGATGACGGAGATGAAGGAGGTGATGGAGATGAGGGTGAGGAAG
GGCAGGAGTGA-------------------------------
>f55112e4-2161-4167-96f3-e9c6a01efc8c
AGGGGG-GGAAGTCGTGAAAGAGCCAGGGGGAGAGGTCGCGGACGTGGTGA---AAAGAG
GCCCAGGAGTCCCAGTAGTCAGTCATC---ATCAT-------------------------
--------------------CCGGGTCTCCACCGCGCAGGCCCCCTCCAGGTAGAAGGCC
ATTTTTCCACCCTGTAGGGGAAGCCGATTATTTTGAATACCACCAAG---------AA--
GGTGGCCCAGATGGTGAGCCTGACATGCCCCCG---------------------------
----GGAGCGATAGAGCAGGGCCCCGCAGATGACCCAGGAGAAGGCCC-AAGCACTGGAC
CCCGGGGTCAGGGTGATGGAGGCAGGCGCAAAAAAGGAGGGTGGTTTGGAAAGCGTCGTG
GTGAAGGAGGTTCCAACCAGA-----------AATTTGAGAACATTGCAGAAGGTTTAAG
ACTTCTCCTG--GCTAGGTGTCACGTAGAAAGGAC------TACCGAGGATGGAAATTGG
G--TCGCCGGTGTGTTCGTATATGGAGGTAGTAAGA----CCTCCCTT---TACAACCTC
AGGCGAGGAATTGGCCTTGCTATTCCACAATGTCGTCTTACACCATTGAGTCGTCTCCCC
TTTGGA----ATGGCCCCTGGACCCGGCC-CACAACCTGGCCCACTAAGGGAGTCCATTG
TCTGTTATTTCATTGTCTTTTTACAAACTCATATATTTGCTGAGGGTTTGAAGGATGCGA
TTAAGGACCTTGTTATGCCAAAGCCCGCTCCTACCTGCAATATCAGGGTGACTGTGTGCA
GCTTTGACGATGGAGTAGATTTGCCTCCCTGGTTTCCACCTATGGTGGAAGGGGCTGCCG
CGGAGGGTGATGACGGAGATGACGGAGATGAAGGAGGTGATGGAGATGAGGGTGAGGAAG
GGCAGGAGTGA-------------------------------
>f8c8405c-0c51-4f71-8687-2f9f90fe3df7
AGGGGG-GGAAGTCGTGAAAGAGCCAGGGGGAGAGGTCGTGGACGTGGAGA---AAAGAG
GCCCAGGAGTCCCAGTAGTCAGTCATC---ATCAT-------------------------
--------------------CCGGGTCTCCACCGCGCAGGCCCCCTCCAGGTAGAAGGCC
ATTTTTCCACCCTGTAGGGGAAGCCGATTATTTTGAATACCACCAAG---------AA--
GGTGGCCCAGATGGTGAGCCTGACGTGCCCCCG---------------------------
----GGAGCGATAGAGCAGGGCCCCGCAGATGACCCAGGAGAAGGCCC-AAGCACTGGAC
CCCGGGGTCAGGGTGATGGAGGCAGGCGCAAAAAAGGAGGGTGGTTTGGAAAGCATCGTG
GTGAAGGAGGTTCCAGCCAGA-----------AATTTGAGAACATTGCAGAAGGTTTAAG
ACTTCTCCTG--GCTAGGTGTCACGTAGAAAGGAC------TACCGAGGATGGAAATTGG
G--TCGCCGGTGTGTTCGTATATGGAGGTAGTAAGA----CCTCCCTT---TACAACCTC
AGGCGAGGAATTGGCCTTGCTATTCCACAATGTCGTCTTACACCATTGAGTCGTCTCCCC
TTTGGA----ATGGCCCCTGGACCCGGCC-CACAACCTGGCCCACTAAGGGAGTCCATTG
TCTGTTATTTCATTGTCTTTTTACAAACTCATATATTTGCTGAGGGTTTGAAGGATGCGA
TTAAGGACCTTGTTATGCCAAAGCCCGCTCCTACCTGCAATATCAAGGTGACTGTGTGCA
GCTTTGACGATGGAGTAGATTTGCCACCCTGGTTTCCACCTATGGTGGAAGGGGCTGCCG
CGGAGGGTGATGACGGAGATGACGGAGATGAAGGAGGTGATGGAGATGAGGGTGAGGAAG
GGCAGGAGTGA-------------------------------
>f9e0138f-0b84-4e4e-9042-48fd5427bd75
AGGGGG-GGAAGTCGTGAAAGAGCCAGGGGGAGAGGTCGTGGACGTGGAGA---AAAGAG
GCCCAGGAGTCCCAGTAGTCAGTCATC---ATCAT-------------------------
--------------------CCGGGTCTCCACCGCGCAGGCCCCCTCCAGGTAGAAGGCC
ATTTTTCCACCCTGTAGGGGAAGCCGATTATTTTGAATACCACCAAG---------AA--
GGTGGCCCAGATGGTGAGCCTGACGTGCCCCCG---------------------------
----GGAGCGATAGAGCAGGGCCCCGCAGATGACCCAGGAGAAGGCCC-AAGCACTGGAC
CCCGGGGTCAGGGTGATGGAGGCAGGCGCAAAAAAGGAGGGTGGTTTGGAAAGCATCGTG
GTGAAGGAGGTTCCAGCCAGA-----------AATTTGAGAACATTGCAGAAGGTTTAAG
ACTTCTCCTG--GCTAGGTGTCACGTAGAAAGGAC------TACCGAGGATGGAAATTGG
G--TCGCCGGTGTGTTCGTATATGGAGGTAGTAAGA----CCTCCCTT---TACAACCTC
AGGCGAGGAATTGGCCTTGCTATTCCACAATGTCGTCTTACACCATTGAGTCGTCTCCCC
TTTGGA----ATGGCCCCTGGACCCGGCC-CACAACCTGGCCCACTAAGGGAGTCCATTG
TCTGTTATTTCATTGTCTTTTTACAAACTCATATATTTGCTGAGGGTTTGAAGGATGCGA
TTAAGGACCTTGTTTTGCCAAAGCCCGCTCCTACCTGCAATATCAAGGTGACTGTGTGCA
GCTTTGACGATGGAGTAGATTTGCCTCCCTGGTTTCCACCTATGGTGGAAGGGGCTGCCG
CGGAGGGTGATGACGGAGATGACGGAGATGAAGGAGGTGATGGAGATGAGGGTGAGGAAG
GGCAGGAGTGA-------------------------------
>fb40006f-8498-4e6f-a42f-893c1a4dccdc
AGGGGG-GGAAGTCGTGAAAGAGCCAGGGGGAGAGGTCGTGGACGTGGAGA---AAAGAG
GCCCAGGAGTCCCAGTAGTCAGTCATC---ATCAT-------------------------
--------------------CCGGGTCTCCACCGCGCAGGCCCCCTCCAGGTAGAAGGCC
ATTTTTCCACCCTGTAGGGGAAGCCGATTATTTTGAATACCACCAAG---------AA--
GGTGGCCCAGATGGTGAGCCTGACGTGCCCCCG---------------------------
----GGAGCGATAGAGCAGGGCCCCGCAGATGACCCAGGAGAAGGCCC-AAGCACTGGAC
CCCGGGGTCAGGGTGATGGAGGCAGGCGCAAAAAAGGAGGGTGGTTTGGAAAGCATCGTG
GTGAAGGAGGTTCCAGCCAGA-----------AATTTGAGAACATTGCAGAAGGTTTAAG
ACTTCTCCTG--GCTAGGTGTCACGTAGAAAGGAC------TACCGAGGATGGAAATTGG
G--TCGCCGGTGTGTTCGTATATGGAGGTAGTAAGA----CCTCCCTT---TACAACCTC
AGGCGAGGAATTGGCCTTGCTATTCCACAATGTCGTCTTACACCATTGAGTCGTCTCCCC
TTTGGA----ATGGCCCCTGGACCCGGCC-CACAACCTGGCCCACTAAGGGAGTCCATTG
TCTGTTATTTCATTGTCTTTTTACAAACTCATATATTTGCTGAGGGTTTGAAGGATGCGA
TTAAGGACCTTGTTATGCCAAAGCCCCCTCCTACCTGCAATATCAAGGTGACTGTGTGCA
GCTTTGACGATGGAGTAGATTTGCCTCCCTGGTTTCCACCTATGGTGGAAGGGGCTGCCG
CGGAGGGTGATGACGGAGATGACGGAGATGAAGGAGGTGATGGAGATGAGGGTGAGGAAG
GGCAGGAGTGA-------------------------------
>fc746834-368e-4443-ad00-a143e4045796
AGGGGG-GGGAGTCGTGAAAGAGCCAGGGGGAGAGGTCGTGGACGTGGTGA---AAAGAG
GCCCAGGAGTCCCAGTAGTCAGTCATC---ATCAT-------------------------
--------------------CCGGGTCTCCACCGCGCAGGCCCCCTCCAGGTAGAAGGCC
ATTTTTCCACCCTGTAGGGGAAGCCGATTATTTTGAATACCACCAAG---------AA--
GGTGGCCCAGATGGTGAGCCTGACATGCCCCCG---------------------------
----GGAGCGATAGAGCAGGGCCCCGCAGATGACCCGGGAGAAGGCCC-AAGCACTGGAC
CCCGGGGTCAGGGTGATGGAGGCAGGCGCAAAAAAGGAGGGTGGTTTGGAAAGCATCGTG
GTCAAGGAGGTTCCAACCAGA-----------AATTTGAGAACATTGCAGAAGGTTTAAG
ACTTCTCCTG--GCTAGGTGTCACGTAGAAAGGAC------TACCGAGGACGGAAATTGG
G--TCGCCGGTGTGTTCGTATATGGAGGTAGTAAGA----CCTCCCTT---TACAACCTC
AGGCGAGGAATTGCCCTTGCTATTCCACAATGTCGTCTTACACCATTGAGTCGTCTCCCC
TTTGGA----ATGGCCCCTGGACCCGGCC-CACAACCTGGCCCACTAAGGGAGTCCATTG
TCTGTTATTTCATTGTCTTTTTACAAACTCATATATTTGCTGAGGGTTTGAAGGATGCGA
TTAAGGACCTTGTTCTGCCAAAGCCCGCTCCTACCTGCAATATCAGGGTGACTGTGTGCA
GCTTTGACGATGGAGTAGATTTGCCTCCCTGGTTTCCACCTATGGTGGAAGGGGCTGCCG
CGGAGGGTGATGACGGAGATGACGGAGATGAAGGAGGTGATGGAGATGAGGGTGAGGAAG
GGCAGGAGTGA-------------------------------
>4d1245ff-3429-43bf-9dcb-3775cff816e3
AGGGGG-GGAAGTCGTGAAAGAGCCAGGGGGAGAGGTCGTGGACGTGGTGA---AAAGAG
GCCCAGGAGTCCCAGTAGTCAGTCATC---ATCAT-------------------------
--------------------CCGGGTCTCCACCGCGCAGGCCCCCTCCAGGTAGAAGGCC
ATTTTTCCACCCTGTAGGGGAAGCCGATTATTTTGAATACCACCAAG---------AA--
GGTGGCCCAGATGGTGAGCCTGACATGCCCCCG---------------------------
----GGAGCGATAGAGCAGGGCCCCGCAGATGACCCAGGAGAAGGCCC-AAGCACTGGAC
CCCGGGGTCAGGGTGATGGAGGCAGGCGCAAAAAAGGAGGGTGGTTTGGAAAGCATCGTG
GTCAAGGAGGTTCCAACCAGA-----------AATTTGAGAACATTGCAGAAGGTTTAAG
AACTCTCCTG--GCTAGGTGTCACGTAGAAAGGAC------TACCGATGAAGGAACTTGG
G--TCGCCGGTGTGTTCGTATATGGAGGTAGTAAGA----CCTCCCTT---TACAACCTC
AGGCGAGGAATTGGCCTTGCTATTCCACAATGTCGTCTTACACCATTGAGTCGTCTCCCC
TTTGGA----ATGGCCCCTGGACCCGGCC-CACAACCTGGCCCACTAAGGGAGTCCATTG
TCTGTTATTTCATTGTCTTTTTACAAACTCATATATTTGCTGAGGGTTTGAAGGATGCGA
TTAAGGACTTTGTTATGCCAAAGCCCGCTCCTACCTGCAATATCAAGGCGACTGTGTGCA
GCTTTGACGATGGAGTAGATTTGCCTCCCTGGTTTCCACCTATGGTGGAAGGGGCTGCCG
CGGAGGGTGATGACGGAGATGACGGAGATGAAGGAGGTGATGGAGATGAGGGTGAGGAAG
GGCAGGAGTGA-------------------------------
>5cbf8e72-470d-4ae6-929b-1ec02c4dad6a
AGGGGG-GGAAGTCGTGAAAGAGCCAGGGGGAGAGGTCGTGGACGTGGTGA---AAAGAG
GCCCAGGAGTCCCAGTAGTCAGTCATC---ATCAT-------------------------
--------------------CCGGGTCTCCACCGCGCAGGCCCCCTCCAGGTAGAAGGCC
ATTTTTCCACCCTGTAGGGGAAGCCGATTATTTTGAATACCACCAAG---------AA--
GGTGGCCCAGATGGTGAGCCTGACATGCCCCCG---------------------------
----GGAGCGATAGAGCAGGGCCCCGCAGATGACCCAGGAGAAGGCCC-AAGCACTGGAC
CCCGGGGTCAGGGTGATGGAGGCAGGCGCAAAAAAGGAGGGTGGTTTGGAAAGCATCGTG
GTCAAGGAGGTTCCAACCAGA-----------AATTTGAGAACATTGCAGAAGGTTTAAG
AACTCTCCTG--GCTAGGTGTCACGTAGAAAGGAC------TACCGATGAAGGAACTTGG
G--TCGCCGGTGTGTTCGTATATGGAGGTAGTAAGA----CCTCCCTT---TACAACCTC
AGGCGAGGAATTGGCCTTGCTATTCCACAATGTCGTCTTACACCATTGAGTCGTCTCCCC
TTTGGA----ATGGCCCCTGGACCCGGCC-CACAACCTGGCCCACTAAGGGAGTCCATTG
TCTGTTATTTCATTGTCTTTTTACAAACTCATATATTTGCTGAGGGTTTGAAGGATGCGA
TTAAGGACTTTGTTATGCCAAAGCCCGCTCCTACCTGCAATATCAAGGCGACTGTGTGCA
GCTTTGACGATGGAGTAGATTTGCCTCCCTGGTTTCCACCTATGGTGGAAGGGGCTGCCG
CGGAGGGTGATGACGGAGATGACGGAGATGAAGGAGGTGATGGAGATGAGGGTGAGGAAG
GGCAGGAGTGA-------------------------------
>SRR9641813
AGGGGG-GGAAGTCGTGAAAGAGCCAGGGGGAGAGGTCGTGGACGTGGAGA---AAAGAG
GCCCAGGAGTCCCAGTAGTCAGTCATC---ATCAT-------------------------
--------------------CCGGGTCTCCACCGCGCAGGCCCCCTCCAGGTAGAAGGCC
ATTTTTCCACCCTGTAGGGGAAGCCGATTATTTTGAATACCACCAAG---------AA--
GGTGGCCCAGATGGTGAGCCTGACGTGCCCCCG---------------------------
----GGAGCGATAGAGCAGGGCCCCGCAGATGACCCAGGAGAAGGCCC-AAGCACTGGAC
CCCGGGGTCAGGGTGATGGAGGCAGGCGCAAAAAAGGAGGGTGGTTTGGAAAGCATCGTG
GTGAAGGAGGTTCCAGCCAGA-----------AATTTGAGAACATTGCAGAAGGTTTAAG
ACTTCTCCTG--GCTAGGTGTCACGTAGAAAGGAC------TACCGAGGATGGAAATTGG
G--TCGCCGGTGTGTTCGTATATGGAGGTAGTAAGA----CCTCCCTT---TACAACCTC
AGGCGAGGAATTGGCCTTGCTATTCCACAATGTCGTCTTACACCATTGAGTCGTCTCCCC
TTTGGA----ATGGCCCCTGGACCCGGCC-CACAACCTGGCCCACTAAGGGAGTCCATTG
TCTGTTATTTCATTGTCTTTTTACAAACTCATATATTTGCTGAGGGTTTGAAGGATGCGA
TTAAGGACCTTGTTATGCCAAGGCCCGCTCCTACCTGCAATATCAAGGTGACTGTGTGCA
GCTTTGACGATGGAGTAGATTTGCCTCCCTGGTTTCCACCTATGGTGGAAGGGGCTGCCG
CGGAGGGTGATGACGGAGATGACGGAGATGAAGGAGGTGATGGAGATGAGGGTGAGGAAG
GGCAGGAGTGA-------------------------------
>SRR9641814
AGGGGG-GGAAGTCGTGAAAGAGCCAGGGGGAGAGGTCGCGGACGTGGTGA---AAAGAG
GCCCAGGAGTCCCAGTAGTCAGTCATC---ATCAT-------------------------
--------------------CCGGGTCTCCACCGCGCAGGCCCCCTCCAGGTAGAAGGCC
ATTTTTCCACCCTGTAGGGGAAGCCGATTATTTTGAATACCACCAAG---------AA--
GGTGGCCCAGATGGTGAGCCTGACATGCCCCCG---------------------------
----GGAGCGATAGAGCAGGGCCCCGCAGATGACCCAGGAGAAGGCCC-AAGCACTGGAC
CCCGGGGTCAGGGTGATGGAGGCAGGCGCAAAAAAGGAGGGTGGTTTGGAAAGCATCGTG
GTGAAGGAGGTTCCAACCAGA-----------AATTTGAGAACATTGCAGAAGGTTTAAG
ACTTCTCCTG--GCTAGGTGTCACGTAGAAAGGAC------TACCGAGGATGGAAATTGG
G--TCGCCGGTGTGTTCGTATATGGAGGTAGTAAGA----CCTCCCTT---TACAACCTC
AGGCGAGGAATTGGCCTTGCTATTCCACAATGTCGTCTTACACCATTGAGTCGTCTCCCC
TTTGGA----ATGGCCCCTGGACCCGGCC-CACAACCTGGCCCACTAAGGGAGTCCATTG
TCTGTTATTTCATTGTCTTTTTACAAACTCATATATTTGCTGAGGGTTTGAAGGATGCGA
TTAAGGACTTTGTTATGCCAAAGCCCGCTCCTACCTGCAATATCAGGGTGACTGTGTGCA
GCTTTGACGATGGAGTAGATTTGCCTCCCTGGTTTCCACCTATGGTGGAAGGGGCTGCCG
CGGAGGGTGATGACGGAGATGACGGAGATGAAGGAGGTGATGGAGATGAGGGTGAGGAAG
GGCAGGAGTGA-------------------------------
>SRR9641815
AGGGGG-GGAAGTCGTGAAAGAGCCAGGGGGAGAGGTCGCGGACGTGGTGA---AAAGAG
GCCCAGGAGTCCCAGTAGTCAGTCATC---ATCAT-------------------------
--------------------CCGGGTCTCCACCGCGCAGGCCCCCTCCAGGTAGAAGGCC
ATTTTTCCACCCTGTAGGGGAAGCCGATTATTTTGAATACCACCAAG---------AA--
GGTGGCCCAGATGGTGAGCCTGACATGCCCCCG---------------------------
----GGAGCGATAGAGCAGGGCCCCGCAGATGACCCAGGAGAAGGCCC-AAGCACTGGAC
CCCGGGGTCAGGGTGATGGAGGCAGGCGCAAAAAAGGAGGGTGGTTTGGAAAGCATCGTG
GTGAAGGAGGTTCCAACCAGA-----------AATTTGAGAACATTGCAGAAGGTTTAAG
ACTTCTCCTG--GCTAGGTGTCACGTAGAAAGGAC------TACCGAGGATGGAAATTGG
G--TCGCCGGTGTGTTCGTATATGGAGGTAGTAAGA----CCTCCCTT---TACAACCTC
AGGCGAGGAATTGGCCTTGCTATTCCACAATGTCGTCTTACACCATTGAGTCGTCTCCCC
TTTGGA----ATGGCCCCTGGACCCGGCC-CACAACCTGGCCCACTAAGGGAGTCCATTG
TCTGTTATTTCATTGTCTTTTTACAAACTCATATATTTGCTGAGGGTTTGAAGGATGCGA
TTAAGGACTTTGTTATGCCAAAGCCCGCTCCTACCTGCAATATCAGGGTGACTGTGTGCA
GCTTTGACGATGGAGTAGATTTGCCTCCCTGGTTTCCACCTATGGTGGAAGGGGCTGCCG
CGGAGGGTGATGACGGAGATGACGGAGATGAAGGAGGTGATGGAGATGAGGGTGAGGAAG
GGCAGGAGTGA-------------------------------
>SRR9641817
AGGGGG-GGAAGTCGTGAAAGAGCCAGGGGGAGAGGTCGTGGACGTGGTGA---AAAGAG
GCCCAGGAGTCCCAGTAGTCAGTCATC---ATCAT-------------------------
--------------------CCGGGTCTCCACCGCGCAGGCCCCCTCCAGGTAGAAGGCC
ATTTTTCCACCCTGTAGGGGAAGCCGATTATTTTGAATACCACCAAG---------AA--
GGTGGCCCAGATGGTGAGCCTGACATGCCCCCG---------------------------
----GGAGCGATAGAGCAGGGCCCCGCAGATGACCCAGGAGAAGGCCC-AAGCACTGGAC
CCCGGGGTCAGGGTGATGGAGGCAGGCGCAAAAAAGGAGGGTGGTTTGGAAAGCATCGTG
GTCAAGGAGGTTCCAACCAGA-----------AATTTGAGAACATTGCAGAAGGTTTAAG
AACTCTCCTG--GCTAGGTGTCACGTAGAAAGGAC------TACCGATGAAGGAACTTGG
G--TCGCCGGTGTGTTCGTATATGGAGGTAGTAAGA----CCTCCCTT---TACAACCTC
AGGCGAGGAATTGGCCTTGCTATTCCACAATGTCGTCTTACACCATTGAGTCGTCTCCCC
TTTGGA----ATGGCCCCTGGACCCGGCC-CACAACCTGGCCCACTAAGGGAGTCCATTG
TCTGTTATTTCATTGTCTTTTTACAAACTCATATATTTGCTGAGGGTTTGAAGGATGCGA
TTAAGGACCTTGTTATGCCAAAGCCCGCTCCTACCTGCAATATCAAGGCGACTGTGTGCA
GCTTTGACGATGGAGTAGATTTGCCTCCCTGGTTTCCACCTATGGTGGAAGGGGCTGCCG
CGGAGGGTGATGACGGAGATGACGGAGATGACGGAGATGAAGGAGGTGATGGAGATGAGG
GTGAGGAAGGGCAGGAGTGA-------------------------------
>SRR9641818
AGGGGG-GGAAGTCGTGAAAGAGCCAGGGGGAGAGGTCGTGGACGTGGAGA---AAAGAG
GCCCAGGAGTCCCAGTAGTCAGTCATC---ATCAT-------------------------
--------------------CCGGGTCTCCACCGCGCAGGCCCCCTCCAGGTAGAAGGCC
ATTTTTCCACCCTGTAGGGGAAGCCGATTATTTTGAATACCACCAAG---------AA--
GGTGGCCCAGATGGTGAGCCTGACGTGCCCCCG---------------------------
----GGAGCGATAGAGCAGGGCCCCGCAGATGACCCAGGAGAAGGCCC-AAGCACTGGAC
CCCGGGGTCAGGGTGATGGAGGCAGGCGCAAAAAAGGAGGGTGGTTTGGAAAGCATCGTG
GTGAAGGAGGTTCCAGCCAGA-----------AATTTGAGAACATTGCAGAAGGTTTAAG
ACTTCTCCTG--GCTAGGTGTCACGTAGAAAGGAC------TACCGAGGATGGAAATTGG
G--TCGCCGGTGTGTTCGTATATGGAGGTAGTAAGA----CCTCCCTT---TACAACCTC
AGGCGAGGAATTGGCCTTGCTATTCCACAATGTCGTCTTACACCATTGAGTCGTCTCCCC
TTTGGA----AAGGCCCCTGGACCCGGCC-CACAACCTGGCCCACTAAGGGAGTCCATTG
TCTGTTATTTCATTGTCTTTTTACAAACTCATATATTTGCTGAGGGTTTGAAGGATGCGA
TTAAGGACCTTGTTATGCCAAGGCCCGCTCCTACCTGCAATATCAAGGTGACTGTGTGCA
GCTTTGACGATGGAGTAGATTTGCCTCCCTGGTTTCCACCTATGGTGGAAGGGGCTGCCG
CGGAGGGTGATGACGGAGATGACGGAGATGAAGGAGGTGATGGAGATGAGGGTGAGGAAG
GGCAGGAGTGA-------------------------------
>SRR9641819
AGGGGG-GGAAGTCGTGAAAGAGCCAGGGGGAGAGGTCGCGGACGTGGTGA---AAAGAG
GCCCAGGAGTCCCAGTAGTCAGTCATC---ATCAT-------------------------
--------------------CCGGGTCTCCACCGCGCAGGCCCCCTCCAGGTAGAAGGCC
ATTTTTCCACCCTGTAGGGGAAGCCGATTATTTTGAATACCACCAAG---------AA--
GGTGGCCCAGATGGTGAGCCTGACATGCCCCCG---------------------------
----GGAGCGATAGAGCAGGGCCCCGCAGATGACCCAGGAGAAGGCCC-AAGCACTGGAC
CCCGGGGTCAGGGTGATGGAGGCAGGCGCAAAAAAGGAGGGTGGTTTGGAAAGCATCGTG
GTGAAGGAGGTTCCAACCAGA-----------AATTTGAGAACATTGCAGAAGGTTTAAG
ACTTCTCCTG--GCTAGGTGTCACGTAGAAAGGAC------TACCGAGGATGGAAATTGG
G--TCGCCGGTGTGTTCGTATATGGAGGTAGTAAGA----CCTCCCTT---TACAACCTC
AGGCGAGGAATTGGCCTTGCTATTCCACAATGTCGTCTTACACCATTGAGTCGTCTCCCC
TTTGGA----ATGGCCCCTGGACCCGGCC-CACAACCTGGCCCACTAAGGGAGTCCATTG
TCTGTTATTTCATTGTCTTTTTACAAACTCATATATTTGCTGAGGGTTTGAAGGATGCGA
TTAAGGACTTTGTTATGCCAAAGCCCGCTCCTACCTGCAATATCAGGGTGACTGTGTGCA
GCTTTGACGATGGAGTAGATTTGCCTCCCTGGTTTCCACCTATGGTGGAAGGGGCTGCCG
CGGAGGGTGATGACGGAGATGACGGAGATGAAGGAGGTGATGGAGATGAGGGTGAGGAAG
GGCAGGAGTGA-------------------------------
>SRR9641820
AGGGGG-GGAAGTCGTGAAAGAGCCAGGGGGAGAGGTCGTGGACGTGGAGA---AAAGAG
GCCCAGGAGTCCCAGTAGTCAGTCATC---ATCAT-------------------------
--------------------CCGGGTCTCCACCGCGCAGGCCCCCTCCAGGTAGAAGGCC
ATTTTTCCACCCTGTAGGGGAAGCCGATTATTTTGAATACCACCAAG---------AA--
GGTGGCCCAGATGGTGAGCCTGACGTGCCCCCG---------------------------
----GGAGCGATAGAGCAGGGCCCCGCAGATGACCCAGGAGAAGGCCC-AAGCACTGGAC
CCCGGGGTCAGGGTGATGGAGGCAGGCGCAAAAAAGGAGGGTGGTTTGGAAAGCATCGTG
GTGAAGGAGGTTCCAGCCAGA-----------AATTTGAGAACATTGCAGAAGGTTTAAG
ACTTCTCCTG--GCTAGGTGTCACGTAGAAAGGAC------TACCGAGGATGGAAATTGG
G--TCGCCGGTGTGTTCGTATATGGAGGTAGTAAGA----CCTCCCTT---TACAACCTC
AGGCGAGGAATTGGCCTTGCTATTCCACAATGTCGTCTTACACCATTGAGTCGTCTCCCC
TTTGGA----ATGGCCCCTGGACCCGGCC-CACAACCTGGCCCACTAAGGGAGTCCATTG
TCTGTTATTTCATTGTCTTTTTACAAACTCATATATTTGCTGAGGGTTTGAAGGATGCGA
TTAAGGACCTTGTTTTGCCAAAGCCCGCTCCTACCTGCAATATCAAGGTGACTGTGTGCA
GCTTTGACGATGGAGTAGATTTGCCTCCCTGGTTTCCACCTATGGTGGAAGGGGCTGCCG
CGGAGGGTGATGACGGAGATGACGGAGATGAAGGAGGTGATGGAGATGAGGGTGAGGAAG
GGCAGGAGTGA-------------------------------
>SRR9641821
AGGGGG-GGAAGTCGTGAAAGAGCCAGGGGGAGAGGTCGTGGACGTGGAGA---AAAGAG
GCCCAGGAGTCCCAGTAGTCAGTCATC---ATCAT-------------------------
--------------------CCGGGTCTCCACCGCGCAGGCCCCCTCCAGGTAGAAGGCC
ATTTTTCCACCCTGTAGGGGAAGCCGATTATTTTGAATACCACCAAG---------AA--
GGTGGCCCAGATGGTGAGCCTGACGTGCCCCCG---------------------------
----GGAGCGATAGAGCAGGGCCCCGCAGATGACCCAGGAGAAGGCCC-AAGCACTGGAC
CCCGGGGTCAGGGTGATGGAGGCAGGCGCAAAAAAGGAGGGTGGTTTGGAAAGCATCGTG
GTGAAGGAGGTTCCAGCCAGA-----------AATTTGAGAACATTGCAGAAGGTTTAAG
ACTTCTCCTG--GCTAGGTGTCACGTAGAAAGGAC------TACCGAGGATGGAAATTGG
G--TCGCCGGTGTGTTCGTATATGGAGGTAGTAAGA----CCTCCCTT---TACAACCTC
AGGCGAGGAATTGGCCTTGCTATTCCACAATGTCGTCTTACACCATTGAGTCGTCTCCCC
TTTGGA----AAGGCCCCTGGACCCGGCC-CACAACCTGGCCCACTAAGGGAGTCCATTG
TCTGTTATTTCATTGTCTTTTTACAAACTCATATATTTGCTGAGGGTTTGAAGGATGCGA
TTAAGGACCTTGTTATGCCAAGGCCCGCTCCTACCTGCAATATCAAGGTGACTGTGTGCA
GCTTTGACGATGGAGTAGATTTGCCTCCCTGGTTTCCACCTATGGTGGAAGGGGCTGCCG
CGGAGGGTGATGACGGAGATGACGGAGATGAAGGAGGTGATGGAGATGAGGGTGAGGAAG
GGCAGGAGTGA-------------------------------
>SRR9641822
AGGGGG-GGAAGTCGTGAAAGAGCCAGGGGGAGAGGTCGTGGACGTGGAGA---AAAGAG
GCCCAGGAGTCCCAGTAGTCAGTCATC---ATCAT-------------------------
--------------------CCGGGTCTCCACCGCGCAGGCCCCCTCCAGGTAGAAGGCC
ATTTTTCCACCCTGTAGGGGAAGCCGATTATTTTGAATACCACCAAG---------AA--
GGTGGCCCAGATGGTGAGCCTGACGTGCCCCCG---------------------------
----GGAGCGATAGAGCAGGGCCCCGCAGATGACCCAGGAGAAGGCCC-AAGCACTGGAC
CCCGGGGTCAGGGTGATGGAGGCAGGCGCAAAAAAGGAGGGTGGTTTGGAAAGCATCGTG
GTGAAGGAGGTTCCAGCCAGA-----------AATTTGAGAACATTGCAGAAGGTTTAAG
ACTTCTCCTG--GCTAGGTGTCACGTAGAAAGGAC------TACCGAGGATGGAAATTGG
G--TCGCCGGTGTGTTCGTATATGGAGGTAGTAAGA----CCTCCCTT---TACAACCTC
AGGCGAGGAATTGGCCTTGCTATTCCACAATGTCGTCTTACACCATTGAGTCGTCTCCCC
TTTGGA----ATGGCCCCTGGACCCGGCC-CACAACCTGGCCCACTAAGGGAGTCCATTG
TCTGTTATTTCATTGTCTTTTTACAAACTCATATATTTGCTGAGGGTTTGAAGGATGCGA
TTAAGGACCTTGTTATGCCAAAGCCCCCTCCTACCTGCAATATCAAGGTGACTGTGTGCA
GCTTTGACGATGGAGTAGATTTGCCTCCCTGGTTTCCACCTATGGTGGAAGGGGCTGCCG
CGGAGGGTGATGACGGAGATGACGGAGATGAAGGAGGTGATGGAGATGAGGGTGAGGAAG
GGCAGGAGTGA-------------------------------
>SRR9641823
AGGGGG-GGAAGTCGTGAAAGAGCCAGGGGGAGAGGTCGTGGACGTGGAGA---AAAGAG
GCCCAGGAGTCCCAGTAGTCAGTCATC---ATCAT-------------------------
--------------------CCGGGTCTCCACCGCGCAGGCCCCCTCCAGGTAGAAGGCC
ATTTTTCCACCCTGTAGGGGAAGCCGATTATTTTGAATACCACCAAG---------AA--
GGTGGCCCAGATGGTGAGCCTGACGTGCCCCCG---------------------------
----GGAGCGATAGAGCAGGGCCCCGCAGATGACCCAGGAGAAGGCCC-AAGCACTGGAC
CCCGGGGTCAGGGTGATGGAGGCAGGCGCAAAAAAGGAGGGTGGTTTGGAAAGCATCGTG
GTGAAGGAGGTTCCAGCCAGA-----------AATTTGAGAACATTGCAGAAGGTTTAAG
ACTTCTCCTG--GCTAGGTGTCACGTAGAAAGGAC------TACCGAGGATGGAAATTGG
G--TCGCCGGTGTGTTCGTATATGGAGGTAGTAAGA----CCTCCCTT---TACAACCTC
AGGCGAGGAATTGGCCTTGCTATTCCACAATGTCGTCTTACACCATTGAGTCGTCTCCCC
TTTGGA----ATGGCCCCTGGACCCGGCC-CACAACCTGGCCCACTAAGGGAGTCCATTG
TCTGTTATTTCATTGTCTTTTTACAAACTCATATATTTGCTGAGGGTTTGAAGGATGCGA
TTAAGGACCTTGTTATGCCAAGGCCCGCTCCTACCTGCAATATCAAGGTGACTGTGTGCA
GCTTTGACGATGGAGTAGATTTGCCTCCCTGGTTTCCACCTATGGTGGAAGGGGCTGCCG
CGGAGGGTGATGACGGAGATGACGGAGATGAAGGAGGTGATGGAGATGAGGGTGAGGAAG
GGCAGGAGTGA-------------------------------
>SRR9641824
AGGGGG-GGAAGTCGTGAAAGAGCCAGGGGGAGAGGTCGCGGACGTGGTGA---AAAGAG
GCCCAGGAGTCCCAGTAGTCAGTCATC---ATCAT-------------------------
--------------------CCGGGTCTCCACCGCGCAGGCCCCCTCCAGGTAGAAGGCC
ATTTTTCCACCCTGTAGGGGAAGCCGATTATTTTGAATACCACCAAG---------AA--
GGTGGCCCAGATGGTGAGCCTGACATGCCCCCG---------------------------
----GGAGCGATAGAGCAGGGCCCCGCAGATGACCCAGGAGAAGGCCC-AAGCACTGGAC
CCCGGGGTCAGGGTGATGGAGGCAGGCGCAAAAAAGGAGGGTGGTTTGGAAAGCATCGTG
GTGAAGGAGGTTCCAACCAGA-----------AATTTGAGAACATTGCAGAAGGTTTAAG
ACTTCTCCTG--GCTAGGTGTCACGTAGAAAGGAC------TACCGAGGATGGAAATTGG
G--TCGCCGGTGTGTTCGTATATGGAGGTAGTAAGA----CCTCCCTT---TACAACCTC
AGGCGAGGAATTGGCCTTGCTATTCCACAATGTCGTCTTACACCATTGAGTCGTCTCCCC
TTTGGA----ATGGCCCCTGGACCCGGCC-CACAACCTGGCCCACTAAGGGAGTCCATTG
TCTGTTATTTCATTGTCTTTTTACAAACTCATATATTTGCTGAGGGTTTGAAGGATGCGA
TTAAGGACTTTGTTATGCCAAAGCCCGCTCCTACCTGCAATATCAGGGTGACTGTGTGCA
GCTTTGACGATGGAGTAGATTTGCCTCCCTGGTTTCCACCTATGGTGGAAGGGGCTGCCG
CGGAGGGTGATGACGGAGATGACGGAGATGAAGGAGGTGATGGAGATGAGGGTGAGGAAG
GGCAGGAGTGA-------------------------------
>SRR9641825
AGGGGG-GGAAGTCGTGAAAGAGCCAGGGGGAGAGGTCGTGGACGTGGAGA---AAAGAG
GCCCAGGAGTCCCAGTAGTCAGTCATC---ATCAT-------------------------
--------------------CCGGGTCTCCACCGCGCAGGCCCCCTCCAGGTAGAAGGCC
ATTTTTCCACCCTGTAGGGGAAGCCGATTATTTTGAATACCACCAAG---------AA--
GGTGGCCCAGATGGTGAGCCTGACGTGCCCCCG---------------------------
----GGAGCGATAGAGCAGGGCCCCGCAGATGACCCAGGAGAAGGCCC-AAGCACTGGAC
CCCGGGGTCAGGGTGATGGAGGCAGGCGCAAAAAAGGAGGGTGGTTTGGAAAGCATCGTG
GTGAAGGAGGTTCCAGCCAGA-----------AATTTGAGAACATTGCAGAAGGTTTAAG
ACTTCTCCTG--GCTAGGTGTCACGTAGAAAGGAC------TACCGAGGATGGAAATTGG
G--TCGCCGGTGTGTTCGTATATGGAGGTAGTAAGA----CCTCCCTT---TACAACCTC
AGGCGAGGAATTGGCCTTGCTATTCCACAATGTCGTCTTACACCATTGAGTCGTCTCCCC
TTTGGA----AGGGCCCCTGGACCCGGCC-CACAACCTGGCCCACTAAGGGAGTCCATTG
TCTGTTATTTCATTGTCTTTTTACAAACTCATATATTTGCTGAGGGTTTGAAGGATGCGA
TTAAGGACCTTGTTTTGCCAAAGCCCGCTCCTACCTGCAATATCAAGGTGACTGTGTGCA
GCTTTGACGATGGAGTAGATTTGCCTCCCTGGTTTCCACCTATGGTGGAAGGGGCTGCCG
CGGAGGGTGATGACGGAGATGACGGAGATGAAGGAGGTGATGGAGATGAGGGTGAGGAAG
GGCAGGAGTGA-------------------------------
>SRR9641826
AGGGGG-GGAAGTCGTGAAAGAGCCAGGGGGAGAGGTCGTGGACGTGGTGA---AAAGAG
GCCCAGGAGTCCCAGTAGTCAGTCATC---ATCAT-------------------------
--------------------CCGGGTCTCCACCGCGCAGGCCCCCTCCAGGTAGAAGGCC
ATTTTTCCACCCTGTAGGGGAAGCCGATTATTTTGAATACCACCAAG---------AA--
GGTGGCCCAGATGGTGAGCCTGACATGCCCCCG---------------------------
----GGAGCGATAGAGCAGGGCCCCGCAGATGACCCAGGAGAAGGCCC-AAGCACTGGAC
CCCGGGGTCAGGGTGATGGAGGCAGGCGCAAAAAAGGAGGGTGGTTTGGAAAGCATCGTG
GTCAAGGAGGTTCCAACCAGA-----------AATTTGAGAACATTGCAGAAGGTTTAAG
AACTCTCCTG--GCTAGGTGTCACGTAGAAAGGAC------TACCGATGAAGGAACTTGG
G--TCGCCGGTGTGTTCGTATATGGAGGTAGTAAGA----CCTCCCTT---TACAACCTC
AGGCGAGGAATTGGCCTTGCTATTCCACAATGTCGTCTTACACCATTGAGTCGTCTCCCC
TTTGGA----ATGCCCCCTGGACCCGGCC-CACAACCTGGCCCACTAAGGGAGTCCATTG
TCTGTTATTTCATTGTCTTTTTACAAACTCATATATTTGCTGAGGGTTTGAAGGATGCGA
TTAAGGACTTTGTTATGCCAAAGCCCGCTCCTACCTGCAATATCAAGGCGACTGTGTGCA
GCTTTGACGATGGAGTAGATTTGCCTCCCTGGTTTCCACCTATGGTGGAAGGGGCTGCCG
CGGAGGGTGATGACGGAGATGACGGAGATGAAGGAGGTGATGGAGATGAGGGTGAGGAAG
GGCAGGAGTGA-------------------------------
>SRR9641827
AGGGGG-GGAAGTCGTGAAAGAGCCAGGGGGAGAGGTCGTGGACGTGGTGA---AAAGAG
GCCCAGGAGTCCCAGTAGTCAGTCATC---ATCAT-------------------------
--------------------CCGGGTCTCCACCGCGCAGGCCCCCTCCAGGTAGAAGGCC
ATTTTTCCACCCTGTAGGGGAAGCCGATTATTTTGAATACCACCAAG---------AA--
GGTGGCCCAGATGGTGAGCCTGACATGCCCCCG---------------------------
----GGAGCGATAGAGCAAGGCCCCGCAGATGACCCAGGAGAAGGCCC-AAGCACTGGAC
CCCGGGGTCAGGGTGATGGAGGCAGGCGCAAAAAAGGAGGGTGGTTTGGAAAGCATCGTG
GTCAAGGAGGTTCCAACCAGA-----------AATTTGAGAACATTGCAGAAGGTTTAAG
AACTCTCCTG--GCTAGGTGTCACGTAGAAAGGAC------TACCGATGAAGGAACTTGG
G--TCGCCGGTGTGTTCGTATATGGAGGTAGTAAGA----CCTCCCTT---TACAACCTC
AGGCGAGGAATTGGCCTTGCTATTCCACAATGTCGTCTTACACCATTGAGTCGTCTCCCC
TTTGGA----ATGGCCCCTGGACCCGGCC-CACAACCTGGCCCACTAAGGGAGTCCATTG
TCTGTTATTTCATTGTCTTTTTACAAACTCATATATTTGCTGAGGGTTTGAAGGATGCGA
TTAAGGACTTTGTTATGCCAAAGCCCGCTCCTACCTGCAATATCAAGGCGACTGTGTGCA
GCTTTGACGATGGAGTAGATTTGCCTCCCTGGTTTCCACCTATGGTGGAAGGGGCTGCCG
CGGAGGGTGATGACGGAGATGACGGAGATGAAGGAGGTGATGGAGATGAGGGTGAGGAAG
GGCAGGAGTGA-------------------------------
>SRR9641828
AGGG-GGAGGAGTCGTGAAAGAGCCAGGGGGAGAGGTCGTGGACGTGGTGA---AAAGAG
GCCCAGGAGTCCCAGTAGTCAGTCATC---ATCAT-------------------------
--------------------CCGGGTCTCCACCGCGCAGGCCCCCTCCAGGTAGAAGGCC
ATTTTTCCACCCTGTAGGGGAAGCCGATTATTTTGAATACCACCAAG---------AA--
GGTGGCCCAGATGGTGAGCCTGACGTGCCCCCG---------------------------
----GGAGCGATAGAGCAGGGCCCCACAGATGACCCAGGAGAGGGCCC-AAGCACTGGAC
CCCGGGGTCAGGGTGATGGAGGCAGGCGCAAAAAAGGAGGGTGGTTTGGAAAGCATCGTG
GTCAAGGAGGTTCCAACCCGA-----------AATTTGAGAACATTGCAGAAGGTTTAAG
AGCTCTCCTG--GCTAGGAGTCACGTAGAAAGGAC------TACCGAGGATGGAAATTGG
G--TCGCCGGTGTGTTCGTATATGGAGGTAGTAAGA----CCTCCCTT---TACAACCTA
AGGCGAGGAATTGCCCTTGCTATTCCACAATGTCGTCTTACACCATTGAGTCATCTCCCC
TTTGGA----ATGGCCCCTGGACCCGGCC-CACAACCTGGCCCACTAAGGGAGTCCATTG
TCTGTTATTTCATGGTCTTTTTACAAACTCATATATTTGCTGAGGTTTTGAAGGATGCGA
TTAAGGACCTTGTTATGATAAAGCCCGCTCCTACCTGCAATATCAGGGTGACTGTGTGCA
GCTTTGACGATGGAGTAGATTTGCCTCCCTGGTTTCCACCTATGGTGGAAGGGGCTGCCG
CGGAGGGTGATGACGGAGATGACGGAGATGAAGGAGGTGATGGAGATGAGGGTGAGGAAG
GGCAGGAGTGA----------------------------------------
>SRR9641829
AGGGGG-GGAAGTCGTGAAAGAGCCAGGGGGAGAGGTCGTGGACGTGGAGA---AAAGAG
GCCCAGGAGTCCCAGTAGTCAGTCATC---ATCAT-------------------------
--------------------CCGGGTCTCCACCGCGCAGGCCCCCTCCAGGTAGAAGGCC
ATTTTTCCACCCTGTAGGGGAAGCCGATTATTTTGAATACCACCAAG---------AA--
GGTGGCCCAGATGGTGAGCCTGACGTGCCCCCG---------------------------
----GGAGCGATAGAGCAGGGCCCCGCAGATGACCCAGGAGAAGGCCC-AAGCACTGGAC
CCCGGGGTCAGGGTGATGGAGGCAGGCGCAAAAAAGGAGGGTGGTTTGGAAAGCATCGTG
GTGAAGGAGGTTCCAGCCAGA-----------AATTTGAGAACATTGCAGAAGGTTTAAG
ACTTCTCCTG--GCTAGGTGTCACGTAGAAAGGAC------TACCGAGGATGGAAATTGG
G--TCGCCGGTGTGTTCGTATATGGAGGTAGTAAGA----CCTCCCTT---TACAACCTC
AGGCGAGGAATTGGCCTTGCTATTCCACAATGTCGTCTTACACCATTGAGTCGTCTCCCC
TTTGGA----ATGGCCCCTGGACCCGGCC-CACAACCTGGCCCACTAAGGGAGTCCATTG
TCTGTTATTTCATTGTCTTTTTACAAACTCATATATTTGCTGAGGGTTTGAAGGATGCGA
TTAAGGACCTTGTTTTGCCAAAGCCCGCTCCTACCTGCAATATCAAGGTGACTGTGTGCA
GCTTTGACGATGGAGTAGATTTGCCTCCCTGGTTTCCACCTATGGTGGAAGGGGCTGCCG
CGGAGGGTGATGACGGAGATGACGGAGATGAAGGAGGTGATGGAGATGAGGGTGAGGAAG
GGCAGGAGTGA-------------------------------
>SRR9641830
AGGGGG-GGAAGTCGTGAAAGAGCCAGGGGGAGAGGTCGTGGACGTGGTGA---AAAGAG
GCCCAGGAGTCCCAGTAGTCAGTCATC---ATCAT-------------------------
--------------------CCGGGTCTCCACCGCGCAGGCCCCCTCCAGGTAGAAGGCC
ATTTTTCCACCCTGTAGGGGAAGCCGATTATTTTGAATACCACCAAG---------AA--
GGTGGCCCAGATGGTGAGCCTGACATGCCCCCG---------------------------
----GGAGCGATAGAGCAGGGCCCCGCAGATGACCCAGGAGAAGGCCC-AAGCACTGGAC
CCCGTGGTCAGGGTGATGGAGGCAGGCGCAAAAAAGGAGGGTGGTTTGGAAAGCATCGTG
GTCAAGGAGGTTCCAACCAGA-----------AATTTGAGAACATTGCAGAAGGTTTAAG
AACTCTCCTG--GCTAGGTGTCACGTAGAAAGGAC------TACCGATGAAGGAACTTGG
G--TCGCCGGTGTGTTCGTATATGGAGGTAGTAAGA----CCTCCCTT---TACAACCTC
AGGCGAGGAATTGCCCTTGCTATTCCACAATGTCGTCTTACACCATTGAGTCGTCTCCCC
TTTGGA----ATGGCCCCTGGACCCGGCC-CACAACCTGGCCCACTAAGGGAGTCCATTG
TCTGTTATTTCATTGTCTTTTTACAAACTCATATATTTGCTGAGGGTTTGAAGGATGCGA
TTAAGGACCTTGTTATGCCAAAGCCCGCTCCTACCTGCAATATCAAGGCGACTGTGTGCA
GCTTTGACGATGGAGTAGATTTGCCTCCCTGGTTTCCACCTATGGTGGAAGGGGCTGCCG
CGGAGGGTGATGACGGAGATGACGGAGATGAAGGAGGTGATGGAGATGAGGGTGAGGAAG
GGCAGGAGTGA-------------------------------
>SRR9641831
AGGGGG-GGAAGTCGTGAAAGAGCCAGGGGGAGAGGTCGTGGACGTGGTGA---AAAGAG
GCCCAGGAGTCCCAGTAGTCAGTCATC---ATCAT-------------------------
--------------------CCGGGTCTCCACCGCGCAGGCCCCCTCCAGGTAGAAGGCC
ATTTTTCCACCCTGTAGGGGAAGCCGATTATTTTGAATACCACCAAG---------AA--
GGTGGCCCAGATGGTGAGCCTGACATGCCCCCG---------------------------
----GGAGCGATAGAGCAGGGCCCCGCAGATGACCCAGGAGAAGGCCC-AAGCACTGGAC
CCCGGGGTCAGGGTGATGGAGGCAGGCGCAAAAAAGGAGGGTGGTTTGGAAAGCATCGTG
GTCAAGGAGGTTCCAACCAGA-----------AATTTGAGAACATTGCAGAAGGTTTAAG
AACTCTCCTG--GCTAGGTGTCACGTAGAAAGGAC------TACCGATGAAGGAACTTGG
G--TCGCCGGTGTGTTCGTATATGGAGGTAGTAAGA----CCTCCCTT---TACAACCTC
AGGCGAGGAATTGGCCTTGCTATTCCACAATGTCGTCTTACACCATTGAGTCGTCTCCCC
TTTGGA----ATGGCCCCTGGACCCGGCC-CACAACCTGGCCCACTAAGGGAGTCCATTG
TCTGTTATTTCATTGTCTTTTTACAAACTCATATATTTGCTGAGGGTTTGAAGGATGCGA
TTAAGGACTTTGTTATGCCAAAGCCCGCTCCTACCTGCAATATCAAGGCGACTGTGTGCA
GCTTTGACGATGGAGTAGATTTGCCTCCCTGGTTTCCACCTATGGTGGAAGGGGCTGCCG
CGGAGGGTGATGACGGAGATGACGGAGATGAAGGAGGTGATGGAGATGAGGGTGAGGAAG
GGCAGGAGTGA-------------------------------
>SRR9641832
AGGG-GGAGGAGTCGTGAAAGAGCCAGGGGGAGAGGTCGTGGACGTGGTGA---AAAGAG
GCCCAGGAGTCCCAGTAGTCAGTCATC---ATCAT-------------------------
--------------------CCGGGTCTCCACCGCGCAGGCCCCCTCCAGGTAGAAGGCC
ATTTTTCCACCCTGTAGGGGAAGCCGATTATTTTGAATACCACCAAG---------AA--
GGTGGCCCAGATGGTGAGCCTGACGTGCCCCCG---------------------------
----GGAGCGATAGAGCAGGGCCCCACAGATGACCCAGGAGAGGGCCC-AAGCACTGGAC
CCCGGGGTCAGGGTGATGGAGGCAGGCGCAAAAAAGGAGGGTGGTTTGGAAAGCATCGTG
GTCAAGGAGGTTCCAACCCGA-----------AATTTGAGAACATTGCAGAAGGTTTAAG
AGCTCTCCTG--GCTAGGAGTCACGTAGAAAGGAC------TACCGAGGATGGAAATTGG
G--TCGCCGGTGTGTTCGTATATGGAGGTAGTAAGA----CCTCCCTT---TACAACCTA
AGGCGAGGAATTGCCCTTGCTATTCCACAATGTCGTCTTACACCATTGAGTCGTCTCCCC
TTTGGA----ATGGCCCCTGGACCCGGCC-CACAACCTGGCCCACTAAGGGAGTCCATTG
TCTGTTATTTCATGGTCTTTTTACAAACTCATATATTTGCTGAGGTTTTGAAGGATGCGA
TTAAGGACCTTGTTATGATAAAGCCCGCTCCTACCTGCAATATCAGGGTGACTGTGTGCA
GCTTTGACGATGGAGTAGATTTGCCTCCCTGGTTTCCACCTATGGTGGAAGGGGCTGCCG
CGGAGGGTGATGACGGAGATGACGGAGATGAAGGAGGTGATGGAGATGAGGGTGAGGAAG
GGCAGGAGTGA----------------------------------------
>SRR9641833
AGGGGG-GGAAGTCGTGAAAGAGCCAGGGGGAGAGGTCGTGGACGTGGTGA---AAAGAG
GCCCAGGAGTCCCAGTAGTCAGTCATC---ATCAT-------------------------
--------------------CCGGGTCTCCACCGCGCAGGCCCCCTCCAGGTAGAAGGCC
ATTTTTCCACCCTGTAGGGGAAGCCGATTATTTTGAATACCACCAAG---------AA--
GGTGGCCCAGATGGTGAGCCTGACATGCCCCCG---------------------------
----GGAGCGATAGAGCAGGGCCCCGCAGATGACCCAGGAGAAGGCCC-AAGCACTGGAC
CCCGGGGTCAGGGTGATGGAGGCAGGCGCAAAAAAGGAGGGTGGTTTGGAAAGCATCGTG
GTCAAGGAGGTTCCAACCAGA-----------AATTTGAGAACATTGCAGAAGGTTTAAG
AACTCTCCTG--GCTAGGTGTCACGTAGAAAGGAC------TACCGATGAAGGAACTTGG
G--TCGCCGGTGTGTTCGTATATGGAGGTAGTAAGA----CCTCCCTT---TACAACCTC
AGGCGAGGAATTGGCCTTGCTATTCCACAATGTCGTCTTACACCATTGAGTCGTCTCCCC
TTTGGA----ATGGCCCCTGGACCCGGCC-CACAACCTGGCCCACTAAGGGAGTCCATTG
TCTGTTATTTCATTGTCTTTTTACAAACTCATATATTTGCTGAGGGTTTGAAGGATGCGA
TTAAGGACTTTGTTATGCCAAAGCCCGCTCCTACCTGCAATATCAAGGCGACTGTGTGCA
GCTTTGACGATGGAGTAGATTTGCCTCCCTGGTTTCCACCTATGGTGGAAGGGGCTGCCG
CGGAGGGTGATGACGGAGATGACGGAGATGAAGGAGGTGATGGAGATGAGGGTGAGGAAG
GGCAGGAGTGA-------------------------------
>SRR9641834
AGGGGG-GGAAGTCGTGAAAGAGCCAGGGGGAGAGGTCGTGGACGTGGAGA---AAAGAG
GCCCAGGAGTCCCAGTAGTCAGTCATC---ATCAT-------------------------
--------------------CCGGGTCTCCACCGCGCAGGCCCCCTCCAGGTAGAAGGCC
ATTTTTCCACCCTGTAGGGGAAGCCGATTATTTTGAATACCACCAAG---------AA--
GGTGGCCCAGATGGTGAGCCTGACGTGCCCCCG---------------------------
----GGAGCGATAGAGCAGGGCCCCGCAGATGACCCAGGAGAAGGCCC-AAGCACTGGAC
CCCGGGGTCAGGGTGATGGAGGCAGGCGCAAAAAAGGAGGGTGGTTTGGAAAGCATCGTG
GTGAAGGAGGTTCCAGCCAGA-----------AATTTGAGAACATTGCAGAAGGTTTAAG
ACTTCTCCTG--GCTAGGTGTCACGTAGAAAGGAC------TACCGAGGATGGAAATTGG
G--TCGCCGGTGTGTTCGTATATGGAGGTAGTAAGA----CCTCCCTT---TACAACCTC
AGGCGAGGAATTGGCCTTGCTATTCCACAATGTCGTCTTACACCATTGAGTCGTCTCCCC
TTTGGA----ATGGCCCCTGGACCCGGCC-CACAACCTGGCCCACTAAGGGAGTCCATTG
TCTGTTATTTCATTGTCTTTTTACAAACTCATATATTTGCTGAGGGTTTGAAGGATGCGA
TTAAGGACCTTGTTTTGCCAAAGCCCGCTCCTACCTGCAATATCAAGGTGACTGTGTGCA
GCTTTGACGATGGAGTAGATTTGCCTCCCTGGTTTCCACCTATGGTGGAAGGGGCTGCCG
CGGAGGGTGATGACGGAGATGACGGAGATGAAGGAGGTGATGGAGATGAGGGTGAGGAAG
GGCAGGAGTGA-------------------------------
>SRR9641835
AGGGGG-GGAAGTCGTGAAAGAGCCAGGGGGAGAGGTCGTGGACGTGGTGA---AAAGAG
GCCCAGGAGTCCCAGTAGTCAGTCATC---ATCAT-------------------------
--------------------CCGGGTCTCCACCGCGCAGGCCCCCTCCAGGTAGAAGGCC
ATTTTTCCACCCTGTAGGGGAAGCCGATTATTTTGAATACCACCAAG---------AA--
GGTGGCCCAGATGGTGAGCCTGACATGCCCCCG---------------------------
----GGAGCGATAGAGCAGGGCCCCGCAGATGACCCAGGAGAAGGCCC-AAGCACTGGAC
CCCGGGGTCAGGGTGATGGAGGCAGGCGCAAAAAAGGAGGGTGGTTTGGAAAGCATCGTG
GTCAAGGAGGTTCCAACCAGA-----------AATTTGAGAACATTGCAGAAGGTTTAAG
AACTCTCCTG--GCTAGGTGTCACGTAGAAAGGAC------TACCGATGAAGGAACTTGG
G--TCGCCGGTGTGTTCGTATATGGAGGTAGTAAGA----CCTCCCTT---TACAACCTC
AGGCGAGGAATTGGCCTTGCTATTCCACAATGTCGTCTTACACCATTGAGTCGTCTCCCC
TTTGGA----ATGGCCCCTGGACCCGGCC-CACAACCTGGCCCACTAAGGGAGTCCATTG
TCTGTTATTTCATTGTCTTTTTACAAACTCATATATTTGCTGAGGGTTTGAAGGATGCGA
TTAAGGACTTTGTTATGCCAAAGCCCGCTCCTACCTGCAATATCAAGGCGACTGTGTGCA
GCTTTGACGATGGAGTAGATTTGCCTCCCTGGTTTCCACCTATGGTGGAAGGGGCTGCCG
CGGAGGGTGATGACGGAGATGACGGAGATGAAGGAGGTGATGGAGATGAGGGTGAGGAAG
GGCAGGAGTGA-------------------------------
>SRR9641836
AGGGGG-GGAAGTCGTGAAAGAGCCAGGGGGAGAGGTCGTGGACGTGGTGA---AAAGAG
GCCCAGGAGTCCCAGTAGTCAGTCATC---ATCAT-------------------------
--------------------CCGGGTCTCCACCGCGCAGGCCCCCTCCAGGTAGAAGGCC
ATTTTTCCACCCTGTAGGGGAAGCCGATTATTTTGAATACCACCAAG---------AA--
GGTGGCCCAGATGGTGAGCCTGACATGCCCCCG---------------------------
----GGAGCGATAGAGCAGGGCCCCGCAGATGACCCAGGAGAAGGCCC-AAGCACTGGAC
CCCGGGGTCAGGGTGATGGAGGCAGGCGCAAAAAAGGAGGGTGGTTTGGAAAGCATCGTG
GTCAAGGAGGTTCCAACCAGA-----------AATTTGAGAACATTGCAGAAGGTTTAAG
AACTCTCCTG--GCTAGGTGTCACGTAGAAAGGAC------TACCGATGAAGGAACTTGG
G--TCGCCGGTGTGTTCGTATATGGAGGTAGTAAGA----CCTCCCTT---TACAACCTC
AGGCGAGGAATTGCCCTTGCTATTCCACAATGTCGTCTTACACCATTGAGTCGTCTCCCC
TTTGGA----ATGGCCCCTGGACCCGGCC-CACAACCTGGCCCACTAAGGGAGTCCATTG
TCTGTTATTTCATTGTCTTTTTACAAACTCATATATTTGCTGAGGGTTTGAAGGATGCGA
TTAAGGACCTTGTTATGCCAAAGCCCGCTCCTACCTGCAATATCAAGGCGACTGTGTGCA
GCTTTGACGATGGAGTAGATTTGCCTCCCTGGTTTCCACCTATGGTGGAAGGGGCTGCCG
CGGAGGGTGATGACGGAGATGACGGAGATGACGGAGATGAAGGAGGTGATGGAGATGAGG
GTGAGGAAGGGCAGGAGTGA-------------------------------
>SRR9641837
AGGGGG-GGAAGTCGTGAAAGAGCCAGGGGGAGAGGTCGTGGACGTGGTGA---AAAGAG
GCCCAGGAGTCCCAGTAGTCAGTCATC---ATCAT-------------------------
--------------------CCGGGTCTCCACCGCGCAGGCCCCCTCCAGGTAGAAGGCC
ATTTTTCCACCCTGTAGGGGAAGCCGATTATTTTGAATACCACCAAG---------AA--
GGTGGCCCAGATGGTGAGCCTGACATGCCCCCG---------------------------
----GGAGCGATAGAGCAGGGCCCCGCAGATGACCCAGGAGAAGGCCC-AAGCACTGGAC
CCCGGGGTCAGGGTGATGGAGGCAGGCGCAAAAAAGGAGGGTGGTTTGGAAAGCATCGTG
GTCAAGGAGGTTCCAACCAGA-----------AATTTGAGAACATTGCAGAAGGTTTAAG
AACTCTCCTG--GCTAGGTGTCACGTAGAAAGGAC------TACCGATGAAGGAACTTGG
G--TCGCCGGTGTGTTCGTATATGGAGGTAGTAAGA----CCTCCCTT---TACAACCTC
AGGCGAGGAATTGGCCTTGCTATTCCACAATGTCGTCTTACACCATTGAGTCGTCTCCCC
TTTGGA----ATGGCCCCTGGACCCGGCC-CACAACCTGGCCCACTAAGGGAGTCCATTG
TCTGTTATTTCATTGTCTTTTTACAAACTCATATATTTGCTGAGGGTTTGAAGGATGCGA
TTAAGGACTTTGTTATGCCAAAGCCCGCTCCTACCTGCAATATCAAGGCGACTGTGTGCA
GCTTTGACGATGGAGTAGATTTGCCTCCCTGGTTTCCACCTATGGTGGAAGGGGCTGCCG
CGGAGGGTGATGACGGAGATGACGGAGATGAAGGAGGTGATGGAGATGAGGGTGAGGAAG
GGCAGGAGTGA-------------------------------
>SRR9641838
AGGGGG-GGAAGTCGTGAAAGAGCCAGGGGGAGAGGTCGTGGACGTGGAGA---AAAGAG
GCCCAGGAGTCCCAGTAGTCAGTCATC---ATCAT-------------------------
--------------------CCGGGTCTCCACCGCGCAGGCCCCCTCCAGGTAGAAGGCC
ATTTTTCCACCCTGTAGGGGAAGCCGATTATTTTGAATACCACCAAG---------AA--
GGTGGCCCAGATGGTGAGCCTGACGTGCCCCCG---------------------------
----GGAGCGATAGAGCAGGGCCCCGCAGATGACCCAGGAGAAGGCCC-AAGCACTGGAC
CCCGGGGTCAGGGTGATGGAGGCAGGCGCAAAAAAGGAGGGTGGTTTGGAAAGCATCGTG
GTGAAGGAGGTTCCAGCCAGA-----------AATTTGAGAACATTGCAGAAGGTTTAAG
ACTTCTCCTG--GCTAGGTGTCACGTAGAAAGGAC------TACCGAGGATGGAAATTGG
G--TCGCCGGTGTGTTCGTATATGGAGGTAGTAAGA----CCTCCCTT---TACAACCTC
AGGCGAGGAATTGGCCTTGCTATTCCACAATGTCGTCTTACACCATTGAGTCGTCTCCCC
TTTGGA----GTGGCCCCTGGACCCGGCC-CACAACCTGGCCCACTAAGGGAGTCCATTG
TCTGTTATTTCATTGTCTTTTTACAAACTCATATATTTGCTGAGGGTTTGAAGGATGCGA
TTAAGGACCTTGTTTTGCCAAAGCCCGCTCCTACCTGCAATATCAAGGTGACTGTGTGCA
GCTTTGACGATGGAGTAGATTTGCCTCCCTGGTTTCCACCTATGGTGGAAGGGGCTGCCG
CGGAGGGTGATGACGGAGATGACGGAGATGAAGGAGGTGATGGAGATGAGGGTGAGGAAG
GGCAGGAGTGA-------------------------------
>SRR9641839
AGGGGG-GGAAGTCGTGAAAGAGCCAGGGGGAGAGGTCGTGGACGTGGTGA---AAAGAG
GCCCAGGAGTCCCAGTAGTCAGTCATC---ATCAT-------------------------
--------------------CCGGGTCTCCACCGCGCAGGCCCCCTCCAGGTAGAAGGCC
ATTTTTCCACCCTGTAGGGGAAGCCGATTATTTTGAATACCACCAAG---------AA--
GGTGGCCCAGATGGTGAGCCTGACATGCCCCCG---------------------------
----GGAGCGATAGAGCAGGGCCCCGCAGATGACCCAGGAGAAGGCCC-AAGCACTGGAC
CCCGGGGTCAGGGTGATGGAGGCAGGCGCAAAAAAGGAGGGTGGTTTGGAAAGCATCGTG
GTCAAGGAGGTTCCAACCAGA-----------AATTTGAGAACATTGCAGAAGGTTTAAG
AACTCTCCTG--GCTAGGTGTCACGTAGAAAGGAC------TACCGATGAAGGAACTTGG
G--TCGCCGGTGTGTTCGTATATGGAGGTAGTAAGA----CCTCCCTT---TACAACCTC
AGGCGAGGAATTGGCCTTGCTATTCCACAATGTCGTCTTACACCATTGAGTCGTCTCCCC
TTTGGA----ATGGCCCCTGGACCCGGCC-CACAACCTGGCCCACTAAGGGAGTCCATTG
TCTGTTATTTCATTGTCTTTTTACAAACTCATATATTTGCTGAGGGTTTGAAGGATGCGA
TTAAGGACTTTGTTATGCCAAAGCCCGCTCCTACCTGCAATATCAAGGCGACTGTGTGCA
GCTTTGACGATGGAGTAGATTTGCCTCCCTGGTTTCCACCTATGGTGGAAGGGGCTGCCG
CGGAGGGTGATGACGGAGATGACGGAGATGAAGGAGGTGATGGAGATGAGGGTGAGGAAG
GGCAGGAGTGA-------------------------------
>SRR9641840
AGGGGG-GGAAGTCGTGAAAGAGCCAGGGGGAGAGGTCGTGGACGTGGAGA---AAAGAG
GCCCAGGAGTCCCAGTAGTCAGTCATC---ATCAT-------------------------
--------------------CCGGGTCTCCACCGCGCAGGCCCCCTCCAGGTAGAAGGCC
ATTTTTCCACCCTGTAGGGGAAGCCGATTATTTTGAATACCACCAAG---------AA--
GGTGGCCCAGATGGTGAGCCTGACGTGCCCCCG---------------------------
----GGAGCGATAGAGCAGGGCCCCGCAGATGACCCAGGAGAAGGCCC-AAGCACTGGAC
CCCGGGGTCAGGGTGATGGATGCAGGCGCAAAAAAGGAGGGTGGTTTGGAAAGCATCGTG
GTGAAGGAGGTTCCAGCCAGA-----------AATTTGAGAACATTGCAGAAGGTTTAAG
ACTTCTCCTG--GCTAGGTGTCACGTAGAAAGGAC------TACCGAGGATGGAAATTGG
G--TCGCCGGTGTGTTCGTATATGGAGGTAGTAAGA----CCTCCCTT---TACAACCTC
AGGCGAGGAATTGGCCTTGCTATTCCACAATGTCGTCTTACACCATTGAGTCGTCTCCCC
TTTGGA----ATGGCCCCTGGACCCGGCC-CACAACCTGGCCCACTAAGGGAGTCCATTG
TCTGTTATTTCATTGTCTTTTTACAAACTCATATATTTGCTGAGGGTTTGAAGGATGCGA
TTAAGGACCTTGTTTTGCCAAAGCCCGCTCCTACCTGCAATATCAAGGTGACTGTGTGCA
GCTTTGACGATGGAGTAGATTTGCCTCCCTGGTTTCCACCTATGGTGGAAGGGGCTGCCG
CGGAGGGTGATGACGGAGATGACGGAGATGAAGGAGGTGATGGAGATGAGGGTGAGGAAG
GGCAGGAGTGA-------------------------------
>SRR9641841
AGGGGG-GGAAGTCGTGAAAGAGCCAGGGGGAGAGGTCGTGGACGTGGAGA---AAAGAG
GCCCAGGAGTCCCAGTAGTCAGTCATC---ATCAT-------------------------
--------------------CCGGGTCTCCACCGCGCAGGCCCCCTCCAGGTAGAAGGCC
ATTTTTCCACCCTGTAGGGGAAGCCGATTATTTTGAATACCACCAAG---------AA--
GGTGGCCCAGATGGTGAGCCTGACGTGCCCCCG---------------------------
----GGAGCGATAGAGCAGGGCCCCGCAGATGACCCAGGAGAAGGCCC-AAGCACTGGAC
CCCGGGGTCAGGGTGATGGAGGCAGGCGCAAAAAAGGAGGGTGGTTTGGAAAGCATCGTG
GTGAAGGAGGTTCCAGCCAGA-----------AATTTGAGAACATTGCAGAAGGTTTAAG
ACTTCTCCTG--GCTAGGTGTCACGTAGAAAGGAC------TACCGAGGATGGAAATTGG
G--TCGCCGGTGTGTTCGTATATGGAGGTAGTAAGA----CCTCCCTT---TACAACCTC
AGGCGAGGAATTGGCCTTGCTATTCCACAATGTCGTCTTACACCATTGAGTCGTCTCCCC
TTTGGA----ATGGCCCCTGGACCCGGCC-CACAACCTGGCCCACTAAGGGAGTCCATTG
TCTGTTATTTCATTGTCTTTTTACAAACTCATATATTTGCTGAGGGTTTGAAGGATGCGA
TTAAGGACCTTGTTTTGCCAAAGCCCGCTCCTACCTGCAATATCAAGGTGACTGTGTGCA
GCTTTGACGATGGAGTAGATTTGCCTCCCTGGTTTCCACCTATGGTGGAAGGGGCTGCCG
CGGAGGGTGATGACGGAGATGACGGAGATGAAGGAGGTGATGGAGATGAGGGTGAGGAAG
GGCAGGAGTGA-------------------------------
>SRR9641842
AGGGGG-GGAAGTCGTGAAAGAGCCAGGGGGAGAGGTCGTGGACGTGGAGA---AAAGAG
GCCCAGGAGTCCCAGTAGTCAGTCATC---ATCAT-------------------------
--------------------CCGGGTCTCCACCGCGCAGGCCCCCTCCAGGTAGAAGGCC
ATTTTTCCACCCTGTAGGGGAAGCCGATTATTTTGAATACCACCAAG---------AA--
GGTGGCCCAGATGGTGAGCCTGACGTGCCCCCG---------------------------
----GGAGCGATAGAGCAGGGCCCCGCAGATGACCCAGGAGAAGGCCC-AAGCACTGGAC
CCCGGGGTCAGGGTGATGGAGGCAGGCGCAAAAAAGGAGGGTGGTTTGGAAAGCATCGTG
GTGAAGGAGGTTCCAGCCAGA-----------AATTTGAGAACATTGCAGAAGGTTTAAG
ACTTCTCCTG--GCTAGGTGTCACGTAGAAAGGAC------TACCGAGGATGGAAATTGG
G--TCGCCGGTGTGTTCGTATATGGAGGTAGTAAGA----CCTCCCTT---TACAACCTC
AGGCGAGGAATTGGCCTTGCTATTCCACAATGTCGTCTTACACCATTGAGTCGTCTCCCC
TTTGGA----ATGGCCCCTGGACCCGGCC-CACAACCTGGCCCACTAAGGGAGTCCATTG
TCTGTTATTTCATTGTCTTTTTACAAACTCATATATTTGCTGAGGGTTTGAAGGATGCGA
TTAAGGACCTTGTTTTGCCAAAGCCCGCTCCTACCTGCAATATCAAGGTGACTGTGTGCA
GCTTTGACGATGGAGTAGATTTGCCTCCCTGGTTTCCACCTATGGTGGAAGGGGCTGCCG
CGGAGGGTGATGACGGAGATGACGGAGATGAAGGAGGTGATGGAGATGAGGGTGAGGAAG
GGCAGGAGTGA-------------------------------
>SRR9641843
AGGGGG-GGAAGTCGTGAAAGAGCCAGGGGGAGAGGTCGCGGACGTGGTGA---AAAGAG
GCCCAGGAGTCCCAGTAGTCAGTCATC---ATCAT-------------------------
--------------------CCGGGTCTCCACCGCGCAGGCCCCCTCCAGGTAGAAGGCC
ATTTTTCCACCCTGTAGGGGAAGCCGATTATTTTGAATACCACCAAG---------AA--
GGTGGCCCAGATGGTGAGCCTGACATGCCCCCG---------------------------
----GGAGCGATAGAGCAGGGCCCCGCAGATGACCCAGGAGAAGGCCC-AAGCACTGGAC
CCCGGGGTCAGGGTGATGGAGGCAGGCGCAAAAAAGGAGGGTGGTTTGGAAAGCATCGTG
GTGAAGGAGGTTCCAACCAGA-----------AATTTGAGAACATTGCAGAAGGTTTAAG
ACTTCTCCTG--GCTAGGTGTCACGTAGAAAGGAC------TACCGAGGATGGAAATTGG
G--TCGCCGGTGTGTTCGTATATGGAGGTAGTAAGA----CCTCCCTT---TACAACCTC
AGGCGAGGAATTGGCCTTGCTATTCCACAATGTCGTCTTACACCATTGAGTCGTCTCCCC
TTTGGA----ATGGCCCCTGGACCCGGCC-CACAACCTGGCCCACTAAGGGAGTCCATTG
TCTGTTATTTCATTGTCTTTTTACAAACTCATATATTTGCTGAGGGTTTGAAGGATGCGA
TTAAGGACTTTGTTATGCCAAAGCCCGCTCCTACCTGCAATATCAGGGTGACTGTGTGCA
GCTTTGACGATGGAGTAGATTTGCCTCCCTGGTTTCCACCTATGGTGGAAGGGGCTGCCG
CGGAGGGTGATGACGGAGATGACGGAGATGAAGGAGGTGATGGAGATGAGGGTGAGGAAG
GGCAGGAGTGA-------------------------------
>SRR9641844
AGGGGG-GGAAGTCGTGAAAGAGCCAGGGGGAGAGGTCGTGGACGTGGTGA---AAAGAG
GCCCAGGAGTCCCAGTAGTCAGTCATC---ATCAT-------------------------
--------------------CCGGGTCTCCACCGCGCAGGCCCCCTCCAGGTAGAAGGCC
ATTTTTCCACCCTGTAGGGGAAGCCGATTATTTTGAATACCACCAAG---------AA--
GGTGGCCCAGATGGTGAGCCTGACATGCCCCCG---------------------------
----GGAGCGATAGAGCAGGGCCCCGCAGATGACCCAGGAGAAGGCCC-AAGCACTGGAC
CCCGGGGTCAGGGTGATGGAGGCAGGCGCAAAAAAGGAGGGTGGTTTGGAAAGCATCGTG
GTCAAGGAGGTTCCAACCAGA-----------AATTTGAGAACATTGCAGAAGGTTTAAG
AACTCTCCTG--GCTAGGTGTCACGTAGAAAGGAC------TACCGATGAAGGAACTTGG
G--TCGCCGGTGTGTTCGTATATGGAGGTAGTAAGA----CCTCCCTT---TACAACCTC
AGGCGAGGAATTGGCCTTGCTATTCCACAATGTCGTCTTACACCATTGAGTCGTCTCCCC
TTTGGA----ATGGCCCCTGGACCCGGCC-CACAACCTGGCCCACTAAGGGAGTCCATTG
TCTGTTATTTCATTGTCTTTTTACAAACTCATATATTTGCTGAGGGTTTGAAGGATGCGA
TTAAGGACTTTGTTATGCCAAAGCCCGCTCCTACCTGCAATATCAAGGCGACTGTGTGCA
GCTTTGACGATGGAGTAGATTTGCCTCCCTGGTTTCCACCTATGGTGGAAGGGGCTGCCG
CGGAGGGTGATGACGGAGATGACGGAGATGAAGGAGGTGATGGAGATGAGGGTGAGGAAG
GGCAGGAGTGA-------------------------------
>SRR9641845
AGGGGG-GGAAGTCGTGAAAGAGCCAGGGGGAGAGGTCGTGGACGTGGTGA---AAAGAG
GCCCAGGAGTCCCAGTAGTCAGTCATC---ATCAT-------------------------
--------------------CCGGGTCTCCACCGCGCAGGCCCCCTCCAGGTAGAAGGCC
ATTTTTCCACCCTGTAGGGGAAGCCGATTATTTTGAATACCACCAAG---------AA--
GGTGGCCCAGATGGTGAGCCTGACATGCCCCCG---------------------------
----GGAGCGATAGAGCAGGGCCCCGCAGATGACCCAGGAGAAGGCCC-AAGCACTGGAC
CCCGGGGTCAGGGTGATGGAGGCAGGCGCAAAAAAGGAGGGTGGTTTGGAAAGCATCGTG
GTCAAGGAGGTTCCAACCAGA-----------AATTTGAGAACATTGCAGAAGGTTTAAG
AACTCTCCTG--GCTAGGTGTCACGTAGAAAGGAC------TACCGATGAAGGAACTTGG
G--TCGCCGGTGTGTTCGTATATGGAGGTAGTAAGA----CCTCCCTT---TACAACCTC
AGGCGAGGAATTGGCCTTGCTATTCCACAATGTCGTCTTACACCATTGAGTCGTCTCCCC
TTTGGA----ATGGCCCCTGGACCCGGCC-CACAACCTGGCCCACTAAGGGAGTCCATTG
TCTGTTATTTCATTGTCTTTTTACAAACTCATATATTTGCTGAGGGTTTGAAGGATGCGA
TTAAGGACTTTGTTATGCCAAAGCCCGCTCCTACCTGCAATATCAAGGCGACTGTGTGCA
GCTTTGACGATGGAGTAGATTTGCCTCCCTGGTTTCCACCTATGGTGGAAGGGGCTGCCG
CGGAGGGTGATGACGGAGATGACGGAGATGAAGGAGGTGATGGAGATGAGGGTGAGGAAG
GGCAGGAGTGA-------------------------------
>SRR9641846
AGGGGG-GGAAGTCGTGAAAGAGCCAGGGGGAGAGGTCGTGGACGTGGAGA---AAAGAG
GCCCAGGAGTCCCAGTAGTCAGTCATC---ATCAT-------------------------
--------------------CCGGGTCTCCACCGCGCAGGCCCCCTCCAGGTAGAAGGCC
ATTTTTCCACCCTGTAGGGGAAGCCGATTATTTTGAATACCACCAAG---------AA--
GGTGGCCCAGATGGTGAGCCTGACGTGCCCCCG---------------------------
----GGAGCGATAGAGCAGGGCCCCGCAGATGACCCAGGAGAAGGCCC-AAGCACTGGAC
CCCGGGGTCAGGGTGATGGAGGCAGGCGCAAAAAAGGAGGGTGGTTTGGAAAGCATCGTG
GTGAAGGAGGTTCCAGCCAGA-----------AATTTGAGAACATTGCAGAAGGTTTAAG
ACTTCTCCTG--GCTAGGTGTCACGTAGAAAGGAC------TACCGAGGATGGAAATTGG
G--TCGCCGGTGTGTTCGTATATGGAGGTAGTAAGA----CCTCCCTT---TACAACCTC
AGGCGAGGAATTGGCCTTGCTATTCCACAATGTCGTCTTACACCATTGAGTCGTCTCCCC
TTTGGA----ATGGCCCCTGGACCCGGCC-CACAACCTGGCCCACTAAGGGAGTCCATTG
TCTGTTATTTCATTGTCTTTTTACAAACTCATATATTTGCTGAGGGTTTGAAGGATGCGA
TTAAGGACCTTGTTATGCCAAAGCCCCCTCCTACCTGCAATATCAAGGTGACTGTGTGCA
GCTTTGACGATGGAGTAGATTTGCCTCCCTGGTTTCCACCTATGGTGGAAGGGGCTGCCG
CGGAGGGTGATGACGGAGATGACGGAGATGAAGGAGGTGATGGAGATGAGGGTGAGGAAG
GGCAGGAGTGA-------------------------------
>SRR9641847
AGGGGG-GGAAGTCGTGAAAGAGCCAGGGGGAGAGGTCGTGGACGTGGAGA---AAAGAG
GCCCAGGAGTCCCAGTAGTCAGTCATC---ATCAT-------------------------
--------------------CCGGGTCTCCACCGCGCAGGCCCCCTCCAGGTAGAAGGCC
ATTTTTCCACCCTGTAGGGGAAGCCGATTATTTTGAATACCACCAAG---------AA--
GGTGGCCCAGATGGTGAGCCTGACGTGCCCCCG---------------------------
----GGAGCGATAGAGCAGGGCCCCGCAGATGACCCAGGAGAAGGCCC-AAGCACTGGAC
CCCGGGGTCAGGGTGATGGAGGCAGGCGCAAAAAAGGAGGGTGGTTTGGAAAGCATCGTG
GTGAAGGAGGTTCCAGCCAGA-----------AATTTGAGAACATTGCAGAAGGTTTAAG
ACTTCTCCTG--GCTAGGTGTCACGTAGAAAGGAC------TACCGAGGATGGAAATTGG
G--TCGCCGGTGTGTTCGTATATGGAGGTAGTAAGA----CCTCCCTT---TACAACCTC
AGGCGAGGAATTGGCCTTGCTATTCCACAATGTCGTCTTACACCATTGAGTCGTCTCCCC
TTTGGA----GTGGCCCCTGGACCCGGCC-CACAACCTGGCCCACTAAGGGAGTCCATTG
TCTGTTATTTCATTGTCTTTTTACAAACTCATATATTTGCTGAGGGTTTGAAGGATGCGA
TTAAGGACCTTGTTTTGCCAAAGCCCGCTCCTACCTGCAATATCAAGGTGACTGTGTGCA
GCTTTGACGATGGAGTAGATTTGCCTCCCTGGTTTCCACCTATGGTGGAAGGGGCTGCCG
CGGAGGGTGATGACGGAGATGACGGAGATGAAGGAGGTGATGGAGATGAGGGTGAGGAAG
GGCAGGAGTGA-------------------------------
>SRR9641848
AGGGGG-GGAAGTCGTGAAAGAGCCAGGGGGAGAGGTCGCGGACGTGGTGA---AAAGAG
GCCCAGGAGTCCCAGTAGTCAGTCATC---ATCAT-------------------------
--------------------CCGGGTCTCCACCGCGCAGGCCCCCTCCAGGTAGAAGGCC
ATTTTTCCACCCTGTAGGGGAAGCCGATTATTTTGAATACCACCAAG---------AA--
GGTGGCCCAGATGGTGAGCCTGACATGCCCCCG---------------------------
----GGAGCGATAGAGCAGGGCCCCGCAGATGACCCAGGAGAAGGCCC-AAGCACTGGAC
CCCGGGGTCAGGGTGATGGAGGCAGGCGCAAAAAAGGAGGGTGGTTTGGAAAGCATCGTG
GTGAAGGAGGTTCCAACCAGA-----------AATTTGAGAACATTGCAGAAGGTTTAAG
ACTTCTCCTG--GCTAGGTGTCACGTAGAAAGGAC------TACCGAGGATGGAAATTGG
G--TCGCCGGTGTGTTCGTATATGGAGGTAGTAAGA----CCTCCCTT---TACAACCTC
AGGCGAGGAATTGGCCTTGCTATTCCACAATGTCGTCTTACACCATTGAGTCGTCTCCCC
TTTGGA----ATGGCCCCTGGACCCGGCC-CACAACCTGGCCCACTAAGGGAGTCCATTG
TCTGTTATTTCATTGTCTTTTTACAAACTCATATATTTGCTGAGGGTTTGAAGGATGCGA
TTAAGGACTTTGTTATGCCAAAGCCCGCTCCTACCTGCAATATCAGGGTGACTGTGTGCA
GCTTTGACGATGGAGTAGATTTGCCTCCCTGGTTTCCACCTATGGTGGAAGGGGCTGCCG
CGGAGGGTGATGACGGAGATGACGGAGATGAAGGAGGTGATGGAGATGAGGGTGAGGAAG
GGCAGGAGTGA-------------------------------
>SRR9641849
AGGGGG-GGAAGTCGTGAAAGAGCCAGGGGGAGAGGTCGTGGACGTGGAGA---AAAGAG
GCCCAGGAGTCCCAGTAGTCAGTCATC---ATCAT-------------------------
--------------------CCGGGTCTCCACCGCGCAGGCCCCCTCCAGGTAGAAGGCC
ATTTTTCCACCCTGTAGGGGAAGCCGATTATTTTGAATACCACCAAG---------AA--
GGTGGCCCAGATGGTGAGCCTGACGTGCCCCCG---------------------------
----GGAGCGATAGAGCAGGGCCCCGCAGATGACCCAGGAGAAGGCCC-AAGCACTGGAC
CCCGGGGTCAGGGTGATGGAGGCAGGCGCAAAAAAGGAGGGTGGTTTGGAAAGCATCGTG
GTGAAGGAGGTTCCAGCCAGA-----------AATTTGAGAACATTGCAGAAGGTTTAAG
ACTTCTCCTG--GCTAGGTGTCACGTAGAAAGGAC------TACCGAGGATGGAAATTGG
G--TCGCCGGTGTGTTCGTATATGGAGGTAGTAAGA----CCTCCCTT---TACAACCTC
AGGCGAGGAATTGGCCTTGCTATTCCACAATGTCGTCTTACACCATTGAGTCGTCTCCCC
TTTGGA----ATGGCCCCTGGACCCGGCC-CACAACCTGGCCCACTAAGGGAGTCCATTG
TCTGTTATTTCATTGTCTTTTTACAAACTCATATATTTGCTGAGGGTTTGAAGGATGCGA
TTAAGGACCTTGTTTTGCCAAAGCCCGCTCCTACCTGCAATATCAAGGTGACTGTGTGCA
GCTTTGACGATGGAGTAGATTTGCCTCCCTGGTTTCCACCTATGGTGGAAGGGGCTGCCG
CGGAGGGTGATGACGGAGATGACGGAGATGAAGGAGGTGATGGAGATGAGGGTGAGGAAG
GGCAGGAGTGA-------------------------------
>SRR9641850
AGGGGG-GGAAGTCGTGAAAGAGCCAGGGGGAGAGGTCGTGGACGTGGAGA---AAAGAG
GCCCAGGAGTCCCAGTAGTCAGTCATC---ATCAT-------------------------
--------------------CCGGGTCTCCACCGCGCAGGCCCCCTCCAGGTAGAAGGCC
ATTTTTCCACCCTGTAGGGGAAGCCGATTATTTTGAATACCACCAAG---------AA--
GGTGGCCCAGATGGTGAGCCTGACGTGCCCCCG---------------------------
----GGAGCGATAGAGCAGGGCCCCGCAGATGACCCAGGAGAAGGCCC-AAGCACTGGAC
CCCGGGGTCAGGGTGATGGAGGCAGGCGCAAAAAAGGAGGGTGGTTTGGAAAGCATCGTG
GTGAAGGAGGTTCCAGCCAGA-----------AATTTGAGAACATTGCAGAAGGTTTAAG
ACTTCTCCTG--GCTAGGTGTCACGTAGAAAGGAC------TACCGAGGATGGAAATTGG
G--TCGCCGGTGTGTTCGTATATGGAGGTAGTAAGA----CCTCCCTT---TACAACCTC
AGGCGAGGAATTGGCCTTGCTATTCCACAATGTCGTCTTACACCATTGAGTCGTCTCCCC
TTTGGA----ATGGCCCCTGGACCCGGCC-CACAACCTGGCCCACTAAGGGAGTCCATTG
TCTGTTATTTCATTGTCTTTTTACAAACTCATATATTTGCTGAGGGTTTGAAGGATGCGA
TTAAGGACCTTGTTTTGCCAAAGCCCGCTCCTACCTGCAATATCAAGGTGACTGTGTGCA
GCTTTGACGATGGAGTAGATTTGCCTCCCTGGTTTCCACCTATGGTGGAAGGGGCTGCCG
CGGAGGGTGATGACGGAGATGACGGAGATGAAGGAGGTGATGGAGATGAGGGTGAGGAAG
GGCAGGAGTGA-------------------------------
>SRR9641851
AGGGGG-GGAAGTCGTGAAAGAGCCAGGGGGAGAGGTCGTGGACGTGGAGA---AAAGAG
GCCCAGGAGTCCCAGTAGTCAGTCATC---ATCAT-------------------------
--------------------CCGGGTCTCCACCGCGCAGGCCCCCTCCAGGTAGAAGGCC
ATTTTTCCACCCTGTAGGGGAAGCCGATTATTTTGAATACCACCAAG---------AA--
GGTGGCCCAGATGGTGAGCCTGACGTGCCCCCG---------------------------
----GGAGCGATAGAGCAGGGCCCCGCAGATGACCCAGGAGAAGGCCC-AAGCACTGGAC
CCCGGGGTCAGGGTGATGGAGGCAGGCGCAAAAAAGGAGGGTGGTTTGGAAAGCATCGTG
GTGAAGGAGGTTCCAGCCAGA-----------AATTTGAGAACATTGCAGAAGGTTTAAG
ACTTCTCCTG--GCTAGGTGTCACGTAGAAAGGAC------TACCGAGGATGGAAATTGG
G--TCGCCGGTGTGTTCGTATATGGAGGTAGTAAGA----CCTCCCTT---TACAACCTC
AGGCGAGGAATTGGCCTTGCTATTCCACAATGTCGTCTTACACCATTGAGTCGTCTCCCC
TTTGGA----AAGGCCCCTGGACCCGGCC-CACAACCTGGCCCACTAAGGGAGTCCATTG
TCTGTTATTTCATTGTCTTTTTACAAACTCATATATTTGCTGAGGGTTTGAAGGATGCGA
TTAAGGACCTTGTTATGCCAAGGCCCGCTCCTACCTGCAATATCACGGTGACTGTGTGCA
GCTTTGACGATGGAGTAGATTTGCCTCCCTGGTTTCCACCTATGGTGGAAGGGGCTGCCG
CGGAGGGTGATGACGGAGATGACGGAGATGAAGGAGGTGATGGAGATGAGGGTGAGGAAG
GGCAGGAGTGA-------------------------------
>SRR9641852
AGGGGG-GGAAGTCGTGAAAGAGCCAGGGGGAGAGGTCGTGGACGTGGAGA---AAAGAG
GCCCAGGAGTCCCAGTAGTCAGTCATC---ATCAT-------------------------
--------------------CCGGGTCTCCACCGCGCAGGCCCCCTCCAGGTAGAAGGCC
ATTTTTCCACCCTGTAGGGGAAGCCGATTATTTTGAATACCACCAAG---------AA--
GGTGGCCCAGATGGTGAGCCTGACGTGCCCCCG---------------------------
----GGAGCGATAGAGCAGGGCCCCGCAGATGACCCAGGAGAAGGCCC-AAGCACTGGAC
CCCGGGGTCAGGGTGATGGAGGCAGGCGCAAAAAAGGAGGGTGGTTTGGAAAGCATCGTG
GTGAAGGAGGTTCCAGCCAGA-----------AATTTGAGAACATTGCAGAAGGTTTAAG
ACTTCTCCTG--GCTAGGTGTCACGTAGAAAGGAC------TACCGAGGATGGAAATTGG
G--TCGCCGGTGTGTTCGTATATGGAGGTAGTAAGA----CCTCCCTT---TACAACCTC
AGGCGAGGAATTGGCCTTGCTATTCCACAATGTCGTCTTACACCATTGAGTCGTCTCCCC
TTTGGA----AAGGCCCCTGGACCCGGCC-CACAACCTGGCCCACTAAGGGAGTCCATTG
TCTGTTATTTCATTGTCTTTTTACAAACTCATATATTTGCTGAGGGTTTGAAGGATGCGA
TTAAGGACCTTGTTATGCCAAGGCCCGCTCCTACCTGCAATATCAAGGTGACTGTGTGCA
GCTTTGACGATGGAGTAGATTTGCCTCCCTGGTTTCCACCTATGGTGGAAGGGGCTGCCG
CGGAGGGTGATGACGGAGATGACGGAGATGAAGGAGGTGATGGAGATGAGGGTGAGGAAG
GGCAGGAGTGA-------------------------------
>SRR9641853
AGGGGG-GGAAGTCGTGAAAGAGCCAGGGGGAGAGGTCGTGGACGTGGTGA---AAAGAG
GCCCAGGAGTCCCAGTAGTCAGTCATC---ATCAT-------------------------
--------------------CCGGGTCTCCACCGCGCAGGCCCCCTCCAGGTAGAAGGCC
ATTTTTCCACCCTGTAGGGGAAGCCGATTATTTTGAATACCACCAAG---------AA--
GGTGGCCCAGATGGTGAGCCTGACATGCCCCCG---------------------------
----GGAGCGATAGAGCAGGGCCCCGCAGATGACCCAGGAGAAGGCCC-AAGCACTGGAC
CCCGGGGTCAGGGTGATGGAGGCAGGCGCAAAAAAGGAGGGTGGTTTGGAAAGCATCGTG
GTCAAGGAGGTTCCAACCAGA-----------AATTTGAGAACATTGCAGAAGGTTTAAG
AACTCTCCTG--GCTAGGTGTCACGTAGAAAGGAC------TACCGATGAAGGAACTTGG
G--TCGCCGGTGTGTTCGTATATGGAGGTAGTAAGA----CCTCCCTT---TACAACCTC
AGGCGAGGAATTGCCCTTGCTATTCCACAATGTCGTCTTACACCATTGAGTCGTCTCCCC
TTTGGA----ATGGCCCCTGGACCCGGCC-CACAACCTGGCCCACTAAGGGAGTCCATTG
TCTGTTATTTCATTGTCTTTTTACAAACTCATATATTTGCTGAGGGTTTGAAGGATGCGA
TTAAGGACCTTGTTCTGCCAAAGCCCGCTCCTACCTGCAATATCAAGGCGACTGTGTGCA
GCTTTGACGATGGAGTAGATTTGCCTCCCTGGTTTCCACCTATGGTGGAAGGGGCTGCCG
CGGAGGGTGATGACGGAGATGACGGAGATGACGGAGATGAAGGAGGTGATGGAGATGAGG
GTGAGGAAGGGCAGGAGTGA-------------------------------
>SRR9641854
AGGGGG-GGAAGTCGTGAAAGAGCCAGGGGGAGAGGTCGTGGACGTGGTGA---AAAGAG
GCCCAGGAGTCCCAGTAGTCAGTCATC---ATCAT-------------------------
--------------------CCGGGTCTCCACCGCGCAGGCCCCCTCCAGGTAGAAGGCC
ATTTTTCCACCCTGTAGGGGAAGCCGATTATTTTGAATACCACCAAG---------AA--
GGTGGCCCAGATGGTGAGCCTGACATGCCCCCG---------------------------
----GGAGCGATAGAGCAGGGCCCCGCAGATGACCCAGGAGAAGGCCC-AAGCACTGGAC
CCCGGGGTCAGGGTGATGGAGGCAGGCGCAAAAAAGGAGGGTGGTTTGGAAAGCATCGTG
GTCAAGGAGGTTCCAACCAGA-----------AATTTGAGAACATTGCAGAAGGTTTAAG
AACTCTCCTG--GCTAGGTGTCACGTAGAAAGGAC------TACCGATGAAGGAACTTGG
G--TCGCCGGTGTGTTCGTATATGGAGGTAGTAAGA----CCTCCCTT---TACAACCTC
AGGCGAGGAATTGCCCTTGCTATTCCACAATGTCGTCTTACACCATTGAGTCGTCTCCCC
TTTGGA----ATGGCCCCTGGACCCGGCC-CACAACCTGGCCCACTAAGGGAGTCCATTG
TCTGTTATTTCATTGTCTTTTTACAAACTCATATATTTGCTGAGGGTTTGAAGGATGCGA
TTAAGGACCTTGTTATGCCAAAGCCCGCTCCTACCTGCAATATCAAGGCGACTGTGTGCA
GCTTTGACGATGGAGTAGATTTGCCTCCCTGGTTTCCACCTATGGTGGAAGGGGCTGCCG
CGGAGGGTGATGACGGAGATGACGGAGATGACGGAGATGAAGGAGGTGATGGAGATGAGG
GTGAGGAAGGGCAGGAGTGA-------------------------------
>SRR9641855
AGGGGG-GGAAGTCGTGAAAGAGCCAGGGGGAGAGGTCGTGGACGTGGAGA---AAAGAG
GCCCAGGAGTCCCAGTAGTCAGTCATC---ATCAT-------------------------
--------------------CCGGGTCTCCACCGCGCAGGCCCCCTCCAGGTAGAAGGCC
ATTTTTCCACCCTGTAGGGGAAGCCGATTATTTTGAATACCACCAAG---------AA--
GGTGGCCCAGATGGTGAGCCTGACGTGCCCCCG---------------------------
----GGAGCGATAGAGCAGGGCCCCGCAGATGACCCAGGAGAAGGCCC-AAGCACTGGAC
CCCGGGGTCAGGGTGATGGAGGCAGGCGCAAAAAAGGAGGGTGGTTTGGAAAGCATCGTG
GTGAAGGAGGTTCCAGCCAGA-----------AATTTGAGAACATTGCAGAAGGTTTAAG
ACTTCTCCTG--GCTAGGTGTCACGTAGAAAGGAC------TACCGAGGATGGAAATTGG
G--TCGCCGGTGTGTTCGTATATGGAGGTAGTAAGA----CCTCCCTT---TACAACCTC
AGGCGAGGAATTGGCCTTGCTATTCCACAATGTCGTCTTACACCATTGAGTCGTCTCCCC
TTTGGA----ATGGCCCCTGGACCCGGCC-CACAACCTGGCCCACTAAGGGAGTCCATTG
TCTGTTATTTCATTGTCTTTTTACAAACTCATATATTTGCTGAGGGTTTGAAGGATGCGA
TTAAGGACCTTGTTTTGCCAAAGCCCGCTCCTACCTGCAATATCAAGGTGACTGTGTGCA
GCTTTGACGATGGAGTAGATTTGCCTCCCTGGTTTCCACCTATGGTGGAAGGGGCTGCCG
CGGAGGGTGATGACGGAGATGACGGAGATGAAGGAGGTGATGGAGATGAGGGTGAGGAAG
GGCAGGAGTGA-------------------------------
>SRR9641856
AGGGGG-GGAAGTCGTGAAAGAGCCAGGGGGAGAGGTCGTGGACGTGGAGA---AAAGAG
GCCCAGGAGTCCCAGTAGTCAGTCATC---ATCAT-------------------------
--------------------CCGGGTCTCCACCGCGCAGGCCCCCTCCAGGTAGAAGGCC
ATTTTTCCACCCTGTAGGGGAAGCCGATTATTTTGAATACCACCAAG---------AA--
GGTGGCCCAGATGGTGAGCCTGACGTGCCCCCG---------------------------
----GGAGCGATAGAGCAGGGCCCCGCAGATGACCCAGGAGAAGGCCC-AAGCACTGGAC
CCCGGGGTCAGGGTGATGGAGGCAGGCGCAAAAAAGGAGGGTGGTTTGGAAAGCATCGTG
GTGAAGGAGGTTCCAGCCAGA-----------AATTTGAGAACATTGCAGAAGGTTTAAG
ACTTCTCCTG--GCTAGGTGTCACGTAGAAAGGAC------TACCGAGGATGGAAATTGG
G--TCGCCGGTGTGTTCGTATATGGAGGTAGTAAGA----CCTCCCTT---TACAACCTC
AGGCGAGGAATTGGCCTTGCTATTCCACAATGTCGTCTTACACCATTGAGTCGTCTCCCC
TTTGGA----ATGGCCCCTGGACCCGGCC-CACAACCTGGCCCACTAAGGGAGTCCATTG
TCTGTTATTTCATTGTCTTTTTACAAACTCATATATTTGCTGAGGGTTTGAAGGATGCGA
TTAAGGACCTTGTTATGCCAAAGCCCGCTCCTACCTGCAATATCAAGGTGACTGTGTGCA
GCTTTGACGATGGAGTAGATTTGCCTCCCTGGTTTCCACCTATGGTGGAAGGGGCTGCCG
CGGAGGGTGATGACGGAGATGACGGAGATGAAGGAGGTGATGGAGATGAGGGTGAGGAAG
GGCAGGAGTGA-------------------------------
>SRR9641857
AGGGGG-GGAAGTCGTGAAAGAGCCAGGGGGAGAGGTCGTGGACGTGGTGA---AAAGAG
GCCCAGGAGTCCCAGTAGTCAGTCATC---ATCAT-------------------------
--------------------CCGGGTCTCCACCGCGCAGGCCCCCTCCAGGTAGAAGGCC
ATTTTTCCACCCTGTAGGGGAAGCCGATTATTTTGAATACCACCAAG---------AA--
GGTGGCCCAGATGGTGAGCCTGACATGCCCCCG---------------------------
----GGAGCGATAGAGCAGGGCCCCGCAGATGACCCAGGAGAAGGCCC-AAGCACTGGAC
CCCGTGGTCAGGGTGATGGAGGCAGGCGCAAAAAAGGAGGGTGGTTTGGAAAGCATCGTG
GTCAAGGAGGTTCCAACCAGA-----------AATTTGAGAACATTGCAGAAGGTTTAAG
AACTCTCCTG--GCTAGGTGTCACGTAGAAAGGAC------TACCGATGAAGGAACTTGG
G--TCGCCGGTGTGTTCGTATATGGAGGTAGTAAGA----CCTCCCTT---TACAACCTC
AGGCGAGGAATTGCCCTTGCTATTCCACAATGTCGTCTTACACCATTGAGTCGTCTCCCC
TTTGGA----ATGGCCCCTGGACCCGGCC-CACAACCTGGCCCACTAAGGGAGTCCATTG
TCTGTTATTTCATTGTCTTTTTACAAACTCATATATTTGCTGAGGGTTTGAAGGATGCGA
TTAAGGACCTTGTTATGCCAAAGCCCGCTCCTACCTGCAATATCAAGGCGACTGTGTGCA
GCTTTGACGATGGAGTAGATTTGCCTCCCTGGTTTCCACCTATGGTGGAAGGGGCTGCCG
CGGAGGGTGATGACGGAGATGACGGAGATGAAGGAGGTGATGGAGATGAGGGTGAGGAAG
GGCAGGAGTGA-------------------------------
>SRR9641858
AGGGGG-GGAAGTCGTGAAAGAGCCAGGGGGAGAGGTCGCGGACGTGGTGA---AAAGAG
GCCCAGGAGTCCCAGTAGTCAGTCATC---ATCAT-------------------------
--------------------CCGGGTCTCCACCGCGCAGGCCCCCTCCAGGTAGAAGGCC
ATTTTTCCACCCTGTAGGGGAAGCCGATTATTTTGAATACCACCAAG---------AA--
GGTGGCCCAGATGGTGAGCCTGACATGCCCCCG---------------------------
----GGAGCGATAGAGCAGGGCCCCGCAGATGACCCAGGAGAAGGCCC-AAGCACTGGAC
CCCGGGGTCAGGGTGATGGAGGCAGGCGCAAAAAAGGAGGGTGGTTTGGAAAGCATCGTG
GTGAAGGAGGTTCCAACCAGA-----------AATTTGAGAACATTGCAGAAGGTTTAAG
ACTTCTCCTG--GCTAGGTGTCACGTAGAAAGGAC------TACCGAGGATGGAAATTGG
G--TCGCCGGTGTGTTCGTATATGGAGGTAGTAAGA----CCTCCCTT---TACAACCTC
AGGCGAGGAATTGGCCTTGCTATTCCACAATGTCGTCTTACACCATTGAGTCGTCTCCCC
TTTGGA----ATGGCCCCTGGACCCGGCC-CACAACCTGGCCCACTAAGGGAGTCCATTG
TCTGTTATTTCATTGTCTTTTTACAAACTCATATATTTGCTGAGGGTTTGAAGGATGCGA
TTAAGGACTTTGTTATGCCAAAGCCCGCTCCTACCTGCAATATCAGGGTGACTGTGTGCA
GCTTTGACGATGGAGTAGATTTGCCTCCCTGGTTTCCACCTATGGTGGAAGGGGCTGCCG
CGGAGGGTGATGACGGAGATGACGGAGATGAAGGAGGTGATGGAGATGAGGGTGAGGAAG
GGCAGGAGTGA-------------------------------
>SRR9641859
AGGGGG-GGAAGTCGTGAAAGAGCCAGGGGGAGAGGTCGCGGACGTGGTGA---AAAGAG
GCCCAGGAGTCCCAGTAGTCAGTCATC---ATCAT-------------------------
--------------------CCGGGTCTCCACCGCGCAGGCCCCCTCCAGGTAGAAGGCC
ATTTTTCCACCCTGTAGGGGAAGCCGATTATTTTGAATACCACCAAG---------AA--
GGTGGCCCAGATGGTGAGCCTGACATGCCCCCG---------------------------
----GGAGCGATAGAGCAGGGCCCCGCAGATGACCCAGGAGAAGGCCC-AAGCACTGGAC
CCCGGGGTCAGGGTGATGGAGGCAGGCGCAAAAAAGGAGGGTGGTTTGGAAAGCATCGTG
GTGAAGGAGGTTCCAACCAGA-----------AATTTGAGAACATTGCAGAAGGTTTAAG
ACTTCTCCTG--GCTAGGTGTCACGTAGAAAGGAC------TACCGAGGATGGAAATTGG
G--TCGCCGGTGTGTTCGTATATGGAGGTAGTAAGA----CCTCCCTT---TACAACCTC
AGGCGAGGAATTGGCCTTGCTATTCCACAATGTCGTCTTACACCATTGAGTCGTCTCCCC
TTTGGA----AGGGCCCCTGGACCCGGCC-CACAACCTGGCCCACTAAGGGAGTCCATTG
TCTGTTATTTCATTGTCTTTTTACAAACTCATATATTTGCTGAGGGTTTGAAGGATGCGA
TTAAGGACTTTGTTATGCCAAAGCCCGCTCCTACCTGCAATATCAGGGTGACTGTGTGCA
GCTTTGACGATGGAGTAGATTTGCCTCCCTGGTTTCCACCTATGGTGGAAGGGGCTGCCG
CGGAGGGTGATGACGGAGATGACGGAGATGAAGGAGGTGATGGAGATGAGGGTGAGGAAG
GGCAGGAGTGA-------------------------------
>SRR9641860
AGGGGG-GGAAGTCGTGAAAGAGCCAGGGGGAGAGGTCGTGGACGTGGTGA---AAAGAG
GCCCAGGAGTCCCAGTAGTCAGTCATC---ATCAT-------------------------
--------------------CCGGGTCTCCACCGCGCAGGCCCCCTCCAGGTAGAAGGCC
ATTTTTCCACCCTGTAGGGGAAGCCGATTATTTTGAATACCACCAAG---------AA--
GGTGGCCCAGATGGTGAGCCTGACATGCCCCCG---------------------------
----GGAGCGATAGAGCAGGGCCCCGCAGATGACCCAGGAGAAGGCCC-AAGCACTGGAC
CCCGGGGTCAGGGTGATGGAGGCAGGCGCAAAAAAGGAGGGTGGTTTGGAAAGCATCGTG
GTCAAGGAGGTTCCAACCAGA-----------AATTTGAGAACATTGCAGAAGGTTTAAG
AACTCTCCTG--GCTAGGTGTCACGTAGAAAGGAC------TACCGATGAAGGAACTTGG
G--TCGCCGGTGTGTTCGTATATGGAGGTAGTAAGA----CCTCCCTT---TACAACCTC
AGGCGAGGAATTGCCCTTGCTATTCCACAATGTCGTCTTACACCATTGAGTCGTCTCCCC
TTTGGA----ATGGCCCCTGGACCCGGCC-CACAACCTGGCCCACTAAGGGAGTCCATTG
TCTGTTATTTCATTGTCTTTTTACAAACTCATATATTTGCTGAGGGTTTGAAGGATGCGA
TTAAGGACCTTGTTATGCCAAGGCCCGCTCCTACCTGCAATATCAAGGCGACTGTGTGCA
GCTTTGACGATGGAGTAGATTTGCCTCCCTGGTTTCCACCTATGGTGGAAGGGGCTGCCG
CGGAGGGTGATGACGGAGATGACGGAGATGAAGGAGGTGATGGAGATGAGGGTGAGGAAG
GGCAGGAGTGA-------------------------------
>SRR9641861
AGGGGG-GGAAGTCGTGAAAGAGCCAGGGGGAGAGGTCGTGGACGTGGTGA---AAAGAG
GCCCAGGAGTCCCAGTAGTCAGTCATC---ATCAT-------------------------
--------------------CCGGGTCTCCACCGCGCAGGCCCCCTCCAGGTAGAAGGCC
ATTTTTCCACCCTGTAGGGGAAGCCGATTATTTTGAATACCACCAAG---------AA--
GGTGGCCCAGATGGTGAGCCTGACATGCCCCCG---------------------------
----GGAGCGATAGAGCAGGGCCCCGCAGATGACCCAGGAGAAGGCCC-AAGCACTGGAC
CCCGGGGTCAGGGTGATGGAGGCAGGCGCAAAAAAGGAGGGTGGTTTGGAAAGCATCGTG
GTCAAGGAGGTTCCAACCAGA-----------AATTTGAGAACATTGCAGAAGGTTTAAG
AACTCTCCTG--GCTAGGTGTCACGTAGAAAGGAC------TACCGATGAAGGAACTTGG
G--TCGCCGGTGTGTTCGTATATGGAGGTAGTAAGA----CCTCCCTT---TACAACCTC
AGGCGAGGAATTGGCCTTGCTATTCCACAATGTCGTCTTACACCATTGAGTCGTCTCCCC
TTTGGA----ATGGCCCCTGGACCCGGCC-CACAACCTGGCCCACTAAGGGAGTCCATTG
TCTGTTATTTCATTGTCTTTTTACAAACTCATATATTTGCTGAGGGTTTGAAGGATGCGA
TTAAGGACTTTGTTATGCCAAAGCCCGCTCCTACCTGCAATATCAAGGCGACTGTGTGCA
GCTTTGACGATGGAGTAGATTTGCCTCCCTGGTTTCCACCTATGGTGGAAGGGGCTGCCG
CGGAGGGTGATGACGGAGATGACGGAGATGAAGGAGGTGATGGAGATGAGGGTGAGGAAG
GGCAGGAGTGA-------------------------------
>SRR9641862
AGGGGG-GGAAGTCGTGAAAGAGCCAGGGGGAGAGGTCGTGGACGTGGTGA---AAAGAG
GCCCAGGAGTCCCAGTAGTCAGTCATC---ATCAT-------------------------
--------------------CCAGGTCTCCACCGCGCAGGCCCCCTCCAGGTAGAAGGCC
ATTTTTCCACCCTGTAGGGGAAGCCGATTATTTTGAATACCACCAAG---------AA--
GGTGGCCCAGATGGTGAGCCTGACATGCCCCCG---------------------------
----GGAGCGATAGAGCAGGGCCCCGCAGATGACCCAGGAGAAGGCCC-AAGCACTGGAC
CCCGGGGTCAGGGTGATGGAGGCAGGCGCAAAAAAGGAGGGTGGTTTGGAAAGCATCGTG
GTCAAGGAGGTTCCAACCAGA-----------AATTTGAGAACATTGCAGAAGGTTTAAG
AACTCTCCTG--GCTAGGTGTCACGTAGAAAGGAC------TACCGATGAAGGAACTTGG
G--TCGCCGGTGTGTTCGTATATGGAGGTAGTAAGA----CCTCCCTT---TACAACCTC
AGGCGAGGAATTGGCCTTGCTATTCCACAATGTCGTCTTACACCATTGAGTCGTCTCCCC
TTTGGA----ATGGCCCCTGGACCCGGCC-CACAACCTGGCCCACTAAGGGAGTCCATTG
TCTGTTATTTCATTGTCTTTTTACAAACTCATATATTTGCTGAGGGTTTGAAGGATGCGA
TTAAGGACTTTGTTATGCCAAAGCCCGCTCCTACCTGCAATATCAAGGCGACTGTGTGCA
GCTTTGACGATGGAGTAGATTTGCCTCCCTGGTTTCCACCTATGGTGGAAGGGGCTGCCG
CGGAGGGTGATGACGGAGATGACGGAGATGAAGGAGGTGATGGAGATGAGGGTGAGGAAG
GGCAGGAGTGA-------------------------------
>SRR9641863
CAGGGGGGGAAGTCGTGAAAGAGCCAGGGGGAGAGGTCGTGGACGTGGAGA---AAAGAG
GCCCAGGAGTCCCAGTAGTCAGTCATC---ATCAT-------------------------
--------------------CCGGGTCTCCACCGCGCAGGCCCCCTCCAGGTAGAAGGCC
ATTTTTCCACCCTGTAGGGGAAGCCGATTATTTTGAATACCACCAAG---------AA--
GGTGGCCCAGATGGTGAGCCTGACGTGCCCCCG---------------------------
----GGAGCGATAGAGCAGGGCCCCGCAGATGACCCAGGAGAAGGCCC-AAGCACTGGAC
CCCGGGGTCAGGGTGATGGAGGCAGGCGCAAAAAAGGAGGGTGGTTTGGAAAGNNNNNNN
NNNNNNGAGGTTCCAGCCAGA-----------AATTTGAGAACATTGCAGAAGGTTTAAG
ACTTCTCCTG--GCTAGGTGTCACGTAGAAAGGAC------TACCGAGGATGGAAATTGG
G--TCGCCGGTGNNNNNNNNNNNNNNNNNNNNNNNN----NNNNNNNN---NNNNNNNNN
NNNNNNNNNNNNNNNNNNNNNNNNNNNNNNNNNNNNNNNNNNNNNNNNNNNNGTCTCCCC
TTTGGA----ATGGCCCCTGGACCCGGCC-CACAACCTGGCCCACTAAGGGAGTCCATTG
TCTGTTATTTCATTGTCTTTTTACAAACTCATATATTTGCTGAGGGTTTGAAGGATGCGA
TTAAGGACCTTGTTTTGCCAAAGCCCGCTCCTACCTGCAATATCAAGGTGACTGTGTGCA
GCTTTGACGATGGAGTAGATTTGCCTCCCTGGTTTCCACCTATGGTGGAAGGGGCTGCCG
CGGAGGGTGATGACGGAGATGACGGAGATGAAGGAGGTGATGGAGATGAGGGTGAGGAAG
GGCAGGAGTGA-------------------------------
>SRR9641864
AGGGGG-GGAAGTCGTGAAAGAGCCAGGGGGAGAGGTCGTGGACGTGGAGA---AAAGAG
GCCCAGGAGTCCCAGTAGTCAGTCATC---ATCAT-------------------------
--------------------CCGGGTCTCCACCGCGCAGGCCCCCTCCAGGTAGAAGGCC
ATTTTTCCACCCTGTAGGGGAAGCCGATTATTTTGAATACCACCAAG---------AA--
GGTGGCCCAGATGGTGAGCCTGACGTGCCCCCG---------------------------
----GGAGCGATAGAGCAGGGCCCCGCAGATGACCCAGGAGAAGGCCC-AAGCACTGGAC
CCCGGGGTCAGGGTGATGGAGGCAGGCGCAAAAAAGGAGGGTGGTTTGGAAAGCATCGTG
GTGAAGGAGGTTCCAGCCAGA-----------AATTTGAGAACATTGCAGAAGGTTTAAG
ACTTCTCCTG--GCTAGGTGTCACGTAGAAAGGAC------TACCGAGGATGGAAATTGG
G--TCGCCGGTGTGTTCGTATATGGAGGTAGTAAGA----CCTCCCTT---TACAACCTC
AGGCGAGGAATTGGCCTTGCTATTCCACAATGTCGTCTTACACCATTGAGTCGTCTCCCC
TTTGGA----ATGGCCCCTGGACCCGGCC-CACAACCTGGCCCACTAAGGGAGTCCATTG
TCTGTTATTTCATTGTCTTTTTACAAACTCATATATTTGCTGAGGGTTTGAAGGATGCGA
TTAAGGACCTTGTTTTGCCAAAGCCCGCTCCTACCTGCAATATCAAGGTGACTGTGTGCA
GCTTTGACGATGGAGTAGATTTGCCTCCCTGGTTTCCACCTATGGTGGAAGGGGCTGCCG
CGGAGGGTGATGACGGAGATGACGGAGATGAAGGAGGTGATGGAGATGAGGGTGAGGAAG
GGCAGGAGTGA-------------------------------
>SRR9641865
AGGGGG-GGAAGTCGTGAAAGAGCCAGGGGGAGAGGGCGTGGACGTGGAGA---AAAGAG
GCCCAGGAGTCCCAGTAGTCAGTCATC---ATCAT-------------------------
--------------------CCGGGTCTCCACCGCGCAGGCCCCCTCCAGGTAGAAGGCC
ATTTTTCCACCCTGTAGGGGAAGCCGATTATTTTGAATACCACCAAG---------AA--
GGTGGCCCAGATGGTGAGCCTGACGTGCCCCCG---------------------------
----GGAGCGATAGAGCAGGGCCCCGCAGATGACCCAGGAGAAGGCCC-AAGCACTGGAC
CCCGGGGTCAGGGTGATGGAGGCAGGCGCAAAAAAGGAGGGTGGTTTGGAAAGCATCGTG
GTGAAGGAGGTTCCAGCCAGA-----------AATTTGAGAACATTGCAGAAGGTTTAAG
ACTTCTCCTG--GCTAGGTGTCACGTAGAAAGGAC------TACCGAGGATGGAAATTGG
G--TCGCCGGTGTGTTCGTATATGGAGGTAGTAAGA----CCTCCCTT---TACAACCTC
AGGCGAGGAATTGGCCTTGCTATTCCACAATGTCGTCTTACACCATTGAGTCGTCTCCCC
TTTGGA----ATGGCCCCTGGACCCGGCC-CACAACCTGGCCCACTAAGGGAGTCCATTG
TCTGTTATTTCATTGTCTTTTTACAAACTCATATATTTGCTGAGGGTTTGAAGGATGCGA
TTAAGGACCTTGTTTTGCCAAAGCCCGCTCCTACCTGCAATATCAAGGTGACTGTGTGCA
GCTTTGACGATGGAGTAGATTTGCCTCCCTGGTTTCCACCTATGGTGGAAGGGGCTGCCG
CGGAGGGTGATGACGGAGATGACGGAGATGAAGGAGGTGATGGAGATGAGGGTGAGGAAG
GGCAGGAGTGA-------------------------------
>SRR9641866
AGGGGG-GGAAGTCGTGAAAGAGCCAGGGGGAGAGGTCGTGGACGTGGTGA---AAAGAG
GCCCAGGAGTCCCAGTAGTCAGTCATC---ATCAT-------------------------
--------------------CCGGGTCTCCACCGCGCAGGCCCCCTCCAGGTAGAAGGCC
ATTTTTCCACCCTGTAGGGGAAGCCGATTATTTTGAATACCACCAAG---------AA--
GGTGGCCCAGATGGTGAGCCTGACATGCCCCCG---------------------------
----GGAGCGATAGAGCAGGGCCCCGCAGATGACCCAGGAGAAGGCCC-AAGCACTGGAC
CCCGGGGTCAGGGTGATGGAGGCAGGCGCAAAAAAGGAGGGTGGTTTGGAAAGCATCGTG
GTCAAGGAGGTTCCAACCAGA-----------AATTTGAGAACATTGCAGAAGGTTTAAG
AACTCTCCTG--GCTAGGTGTCACGTAGAAAGGAC------TACCGATGAAGGAACTTGG
G--TCGCCGGTGTGTTCGTATATGGAGGTAGTAAGA----CCTCCCTT---TACAACCTC
AGGCGAGGAATTGGCCTTGCTATTCCACAATGTCGTCTTACACCATTGAGTCGTCTCCCC
TTTGGA----ATGGCCCCTGGACCCGGCC-CACAACCTGGCCCACTAAGGGAGTCCATTG
TCTGTTATTTCATTGTCTTTTTACAAACTCATATATTTGCTGAGGGTTTGAAGGATGCGA
TTAAGGACTTTGTTATGCCAAAGCCCGCTCCTACCTGCAATATCAAGGCGACTGTGTGCA
GCTTTGACGATGGAGTAGATTTGCCTCCCTGGTTTCCACCTATGGTGGAAGGGGCTGCCG
CGGAGGGTGATGACGGAGATGACGGAGATGAAGGAGGTGATGGAGATGAGGGTGAGGAAG
GGCAGGAGTGA-------------------------------
>SRR9641867
AGGGGG-GGAAGTCGTGAAAGAGCCAGGGGGAGAGGTCGTGGACGTGGAGA---AAAGAG
GCCCAGGAGTCCCAGTAGTCAGTCATC---ATCAT-------------------------
--------------------CCGGGTCTCCACCGCGCAGGCCCCCTCCAGGTAGAAGGCC
ATTTTTCCACCCTGTAGGGGAAGCCGATTATTTTGAATACCACCAAG---------AA--
GGTGGCCCAGATGGTGAGCCTGACGTGCCCCCG---------------------------
----GGAGCGATAGAGCAGGGCCCCGCAGATGACCCAGGAGAAGGCCC-AAGCACTGGAC
CCCGGGGTCAGGGTGATGGAGGCAGGCGCAAAAAAGGAGGGTGGTTTGGAAAGCATCGTG
GTGAAGGAGGTTCCAGCCAGA-----------AATTTGAGAACATTGCAGAAGGTTTAAG
ACTTCTCCTG--GCTAGGTGTCACGTAGAAAGGAC------TACCGAGGATGGAAATTGG
G--TCGCCGGTGTGTTCGTATATGGAGGTAGTAAGA----CCTCCCTT---TACAACCTC
AGGCGAGGAATTGGCCTTGCTATTCCACAATGTCGTCTTACACCATTGAGTCGTCTCCCC
TTTGGA----ATGGCCCCTGGACCCGGCC-CACAACCTGGCCCACTAAGGGAGTCCATTG
TCTGTTATTTCATTGTCTTTTTACAAACTCATATATTTGCTGAGGGTTTGAAGGATGCGA
TTAAGGACCTTGTTCTGCCAAAGCCCGCTCCTACCTGCAATATCAGGGTGACTGTGTGCA
GCTTTGACGATGGAGTAGATTTGCCTCCATGGTTTCCACCTATGGTGGAAGGGGCTGCCG
CGGAGGGTGATGACGGAGATGACGGAGATGAAGGAGGTGATGGAGATGAGGGTGAGGAAG
GGCAGGAGTGA-------------------------------
>SRR9641868
AGGGGG-GGAAGTCGTGAAAGAGCCAGGGGGAGAGGTCGTGGACGTGGTGA---AAAGAG
GCCCAGGAGTCCCAGTAGTCAGTCATC---ATCAT-------------------------
--------------------CCGGGTCTCCACCGCGCAGGCCCCCTCCAGGTAGAAGGCC
ATTTTTCCACCCTGTAGGGGAAGCCGATTATTTTGAATACCACCAAG---------AA--
GGTGGCCCAGATGGTGAGCCTGACATGCCCCCG---------------------------
----GGAGCGATAGAGCAGGGCCCCGCAGATGACCCAGGAGAAGGCCC-AAGCACTGGAC
CCCGGGGTCAGGGTGATGGAGGCAGGCGCAAAAAAGGAGGGTGGTTTGGAAAGCATCGTG
GTCAAGGAGGTTCCAACCAGA-----------AATTTGAGAACATTGCAGAAGGTTTAAG
AACTCTCCTG--GCTAGGTGTCACGTAGAAAGGAC------TACCGATGAAGGAACTTGG
G--TCGCCGGTGTGTTCGTATATGGAGGTAGTAAGA----CCTCCCTT---TACAACCTC
AGGCGAGGAATTGCCCTTGCTATTCCACAATGTCGTCTTACACCATTGAGTCGTCTCCCC
TTTGGA----ATGGCCCCTGGACCCGGCC-CACAACCTGGCCCACTAAGGGAGTCCATTG
TCTGTTATTTCATTGTCTTTTTACAAACTCATATATTTGCTGAGGGTTTGAAGGATGCGA
TTAAGGACCTTGTTATGCCAAGGCCCGCTCCTACCTGCAATATCAAGGCGACTGTGTGCA
GCTTTGACGATGGAGTAGATTTGCCTCCCTGGTTTCCACCTATGGTGGAAGGGGCTGCCG
CGGAGGGTGATGACGGAGATGACGGAGATGAAGGAGGTGATGGAGATGAGGGTGAGGAAG
GGCAGGAGTGA-------------------------------
>SRR9641869
AGGGGG-GGAAGTCGTGAAAGAGCCAGGGGGAGAGGTCGTGGACGTGGAGA---AAAGAG
GCCCAGGAGTCCCAGTAGTCAGTCATC---ATCAT-------------------------
--------------------CCGGGTCTCCACCGCGCAGGCCCCCTCCAGGTAGAAGGCC
ATTTTTCCACCCTGTAGGGGAAGCCGATTATTTTGAATACCACCAAG---------AA--
GGTGGCCCAGATGGTGAGCCTGACGTGCCCCCG---------------------------
----GGAGCGATAGAGCAGGGCCCCGCAGATGACCCAGGAGAAGGCCC-AAGCACTGGAC
CCCGGGGTCAGGGTGATGGAGGCAGGCGCAAAAAAGGAGGGTGGTTTGGAAAGCATCGTG
GTGAAGGAGGTTCCAGCCAGA-----------AATTTGAGAACATTGCAGAAGGTTTAAG
ACTTCTCCTG--GCTAGGTGTCACGTAGAAAGGAC------TACCGAGGATGGAAATTGG
G--TCGCCGGTGTGTTCGTATATGGAGGTAGTAAGA----CCTCCCTT---TACAACCTC
AGGCGAGGAATTGGCCTTGCTATTCCACAATGTCGTCTTACACCATTGAGTCGTCTCCCC
TTTGGA----ATGGCCCCTGGACCCGGCC-CACAACCTGGCCCACTAAGGGAGTCCATTG
TCTGTTATTTCATTGTCTTTTTACAAACTCATATATTTGCTGAGGGTTTGAAGGATGCGA
TTAAGGACCTTGTTTTGCCAAAGCCCGCTCCTACCTGCAATATCAAGGTGACTGTGTGCA
GCTTTGACGATGGAGTAGATTTGCCTCCCTGGTTTCCACCTATGGTGGAAGGGGCTGCCG
CGGAGGGTGATGACGGAGATGACGGAGATGAAGGAGGTGATGGAGATGAGGGTGAGGAAG
GGCAGGAGTGA-------------------------------
>SRR9641870
AGGGGG-GGAAGTCGTGAAAGAGCCAGGGGGAGAGGTCGTGGACGTGGAGA---AAAGAG
GCCCAGGAGTCCCAGTAGTCAGTCATC---ATCAT-------------------------
--------------------CCGGGTCTCCACCGCGCAGGCCCCCTCCAGGTAGAAGGCC
ATTTTTCCACCCTGTAGGGGAAGCCGATTATTTTGAATACCACCAAG---------AA--
GGTGGCCCAGATGGTGAGCCTGACGTGCCCCCG---------------------------
----GGAGCGATAGAGCAGGGCCCCGCAGATGACCCAGGAGAAGGCCC-AAGCACTGGAC
CCCGGGGTCAGGGTGATGGAGGCAGGCGCAAAAAAGGAGGGTGGTTTGGAAAGCATCGTG
GTGAAGGAGGTTCCAGCCAGA-----------AATTTGAGAACATTGCAGAAGGTTTAAG
ACTTCTCCTG--GCTAGGTGTCACGTAGAAAGGAC------TACCGAGGATGGAAATTGG
G--TCGCCGGTGTGTTCGTATATGGAGGTAGTAAGA----CCTCCCTT---TACAACCTC
AGGCGAGGAATTGGCCTTGCTATTCCACAATGTCGTCTTACACCATTGAGTCGTCTCCCC
TTTGGA----ATGGCCCCTGGACCCGGCC-CACAACCTGGCCCACTAAGGGAGTCCATTG
TCTGTTATTTCATTGTCTTTTTACAAACTCATATATTTGCTGAGGGTTTGAAGGATGCGA
TTAAGGACCTTGTTATGCCAAGGCCCGCTCCTACCTGCAATATCAAGGTGACTGTGTGCA
GCTTTGACGATGGAGTAGATTTGCCTCCCTGGTTTCCACCTATGGTGGAAGGGGCTGCCG
CGGAGGGTGATGACGGAGATGACGGAGATGAAGGAGGTGATGGAGATGAGGGTGAGGAAG
GGCAGGAGTGA-------------------------------
>SRR9641871
AGGGGG-GGAAGTCGTGAAAGAGCCAGGGGGAGAGGTCGTGGACGTGGTGA---AAAGAG
GCCCAGGAGTCCCAGTAGTCAGTCATC---ATCAT-------------------------
--------------------CCGGGTCTCCACCGCGCAGGCCCCCTCCAGGTAGAAGGCC
ATTTTTCCACCCTGTAGGGGAAGCCGATTATTTTGAATACCACCAAG---------AA--
GGTGGCCCAGATGGTGAGCCTGACATGCCCCCG---------------------------
----GGAGCGATAGAGCAGGGCCCCGCAGATGACCCAGGAGAAGGCCC-AAGCACTGGAC
CCCGGGGTCAGGGTGATGGAGGCAGGCGCAAAAAAGGAGGGTGGTTTGGAAAGCATCGTG
GTCAAGGAGGTTCCAACCAGA-----------AATTTGAGAACATTGCAGAAGGTTTAAG
AACTCTCCTG--GCTAGGTGTCACGTAGAAAGGAC------TACCGATGAAGGAACTTGG
G--TCGCCGGTGTGTTCGTATATGGAGGTAGTAAGA----CCTCCCTT---TACAACCTC
AGGCGAGGAATTGCCCTTGCTATTCCACAATGTCGTCTTACACCATTGAGTCGTCTCCCC
TTTGGA----ATGGCCCCTGGACCCGGCC-CACAACCTGGCCCACTAAGGGAGTCCATTG
TCTGTTATTTCATTGTCTTTTTACAAACTCATATATTTGCTGAGGGTTTGAAGGATGCGA
TTAAGGACCTTGTTATGCCAAAGCCCGCTCCTACCTGCAATATCAAGGCGACTGTGTGCA
GCTTTGACGATGGAGTAGATTTGCCTCCCTGGTTTCCACCTATGGTGGAAGGGGCTGCCG
CGGAGGGTGATGACGGAGATGACGGAGATGACGGAGATGAAGGAGGTGATGGAGATGAGG
GTGAGGAAGGGCAGGAGTGA-------------------------------
>SRR9641872
NNNNGGGGNNNNNNNTGAAAGAGCCAGGGGGAGAGGTCGCGGACGTGGTGA---AAAGAG
GCCCAGGAGTCCCAGTAGTCAGTCATC---ATCAT-------------------------
--------------------CCGGGTCTCCACCGCGCAGGCCCCCTCCAGGTAGAAGGCC
ATTTTTCCACCCTGTAGCGGAAGCCGATTATTTTGAATACCACCAAG---------AA--
GGTGGCCCAGATGGTGAGCCTGACATGCCCCCG---------------------------
----GGAGCGATAGAGCAGGGCCCCGCAGATGACCCAGGAGAAGGCCC-AAGCACTGGAC
CCCGGGGTCAGGGTGATGGAGGCAGGCGCAAAAAAGGAGGGTGGTTTGGAAAGCGTCGTG
GTGAAGGAGGTTCCAACCAGA-----------AATTTGAGAACATTGCAGAAGGTTTAAG
ACTTCTCCTG--GCTAGGTGTCACGTAGAAAGGAC------TACCGAGGATGGAAATTGG
G--TCGCCGGTGTGTTCGTATATGGAGGTAGTAAGA----CCTCCCTT---TACAACCTC
AGGCGAGGAATTGGCCTTGCTATTCCACAATGTCGTCTTACACCATTGAGTCGTCTCCCC
TTTGGA----ATGGCCCCTGGACCCGGCC-CACAACCTGGCCCACTAAGGGAGTCCATTG
TCTGTTATTTCATTGTCTTTTTACAAACTCATATATTTGCTGAGGGTTTGAAGGATGCGA
TTAAGGACCTTGTTTTGCCAAAGCCCGCTCCTACCTGCAATATCAGGGTGACTGTGTGCA
GCTTTGACGATGGAGTAGATTTGCCTCCCTGGTTTCCACCTATGGTGGAAGGGGCTGCCG
CGGAGGGTGATGACGGAGATGACGGAGATGAAGGAGGTGATGGAGATGAGGGTGAGGAAG
GGCAGGAGTGA----------------------------------------
>SRR9641873
AGGGGG-GGAAGTCGTGAAAGAGCCAGGGGGAGAGGTCGCGGACGTGGTGA---AAAGAG
GCCCAGGAGTCCCAGTAGTCAGTCATC---ATCAT-------------------------
--------------------CCGGGTCTCCACCGCGCAGGCCCCCTCCAGGTAGAAGGCC
ATTTTTCCACCCTGTAGGGGAAGCCGATTATTTTGAATACCACCAAG---------AA--
GGTGGCCCAGATGGTGAGCCTGACATGCCCCCG---------------------------
----GGAGCGATAGAGCAGGGCCCCGCAGATGACCCAGGAGAAGGCCC-AAGCACTGGAC
CCCGGGGTCAGGGTGATGGAGGCAGGCGCAAAAAAGGAGGGTGGTTTGGAAAGCATCGTG
GTGAAGGAGGTTCCAACCAGA-----------AATTTGAGAACATTGCAGAAGGTTTAAG
ACTTCTCCTG--GCTAGGTGTCACGTAGAAAGGAC------TACCGAGGATGGAAATTGG
G--TCGCCGGTGTGTTCGTATATGGAGGTAGTAAGA----CCTCCCTT---TACAACCTC
AGGCGAGGAATTGGCCTTGCTATTCCACAATGTCGTCTTACACCATTGAGTCGTCTCCCC
TTTGGA----ATGGCCCCTGGACCCGGCC-CACAACCTGGCCCACTAAGGGAGTCCATTG
TCTGTTATTTCATTGTCTTTTTACAAACTCATATATTTGCTGAGGGTTTGAAGGATGCGA
TTAAGGACTTTGTTATGCCAAAGCCCGCTCCTACCTGCAATATCAGGGTGACTGTGTGCA
GCTTTGACGATGGAGTAGATTTGCCTCCCTGGTTTCCACCTATGGTGGAAGGGGCTGCCG
CGGAGGGTGATGACGGAGATGACGGAGATGAAGGAGGTGATGGAGATGAGGGTGAGGAAG
GGCAGGAGTGA-------------------------------
>SRR9641874
AGGGGG-GGAAGTCGTGAAAGAGCCAGGGGGAGAGGTCGTGGACGTGGTGA---AAAGAG
GCCCAGGAGTCCCAGTAGTCAGTCATC---ATCAT-------------------------
--------------------CCGGGTCTCCACCGCGCAGGCCCCCTCCAGGTAGAAGGCC
ATTTTTCCACCCTGTAGGGGAAGCCGATTATTTTGAATACCACCAAG---------AA--
GGTGGCCCAGATGGTGAGCCTGACATGCCCCCG---------------------------
----GGAGCGATAGAGCAGGGCCCCGCAGATGACCCAGGAGAAGGCCC-AAGCACTGGAC
CCCGGGGTCAGGGTGATGGAGGCAGGCGCAAAAAAGGAGGGTGGTTTGGAAAGCATCGTG
GTCAAGGAGGTTCCAACCAGA-----------AATTTGAGAACATTGCAGAAGGTTTAAG
AACTCTCCTG--GCTAGGTGTCACGTAGAAAGGAC------TACCGATGAAGGAACTTGG
G--TCGCCGGTGTGTTCGTATATGGAGGTAGTAAGA----CCTCCCTT---TACAACCTC
AGGCGAGGAATTGGCCTTGCTATTCCACAATGTCGTCTTACACCATTGAGTCGTCTCCCC
TTTGGA----ATGGCCCCTGGACCCGGCC-CACAACCTGGCCCACTAAGGGAGTCCATTG
TCTGTTATTTCATTGTCTTTTTACAAACTCATATATTTGCTGAGGGTTTGAAGGATGCGA
TTAAGGACTTTGTTATGCCAAAGCCCGCTCCTACCTGCAATATCAAGGCGACTGTGTGCA
GCTTTGACGATGGAGTAGATTTGCCTCCCTGGTTTCCACCTATGGTGGAAGGGGCTGCCG
CGGAGGGTGATGACGGAGATGACGGAGATGAAGGAGGTGATGGAGATGAGGGTGAGGAAG
GGCAGGAGTGA-------------------------------
>SRR9641875
AGGGGG-GGAAGTCGTGAAAGAGCCAGGGGGAGAGGTCGTGGACGTGGTGA---AAAGAG
GCCCAGGAGTCCCAGTAGTCAGTCATC---ATCAT-------------------------
--------------------CCGGGTCTCCACCGCGCAGGCCCCCTCCAGGTAGAAGGCC
ATTTTTCCACCCTGTAGGGGAAGCCGATTATTTTGAATACCACCAAG---------AA--
GGTGGCCCAGATGGTGAGCCTGACATGCCCCCG---------------------------
----GGAGCGATAGAGCAGGGCCCCGCAGATGACCCAGGAGAAGGCCC-AAGCACTGGAC
CCCGGGGTCAGGGTGATGGAGGCAGGCGCAAAAAAGGAGGGTGGTTTGGAAAGCATCGTG
GTCAAGGAGGTTCCAACCAGA-----------AATTTGAGAACATTGCAGAAGGTTTAAG
AACTCTCCTG--GCTAGGTGTCACGTAGAAAGGAC------TACCGATGAAGGAACTTGG
G--TCGCCGGTGTGTTCGTATATGGAGGTAGTAAGA----CCTCCCTT---TACAACCTC
AGGCGAGGAATTGGCCTTGCTATTCCACAATGTCGTCTTACACCATTGAGTCGTCTCCCC
TTTGGA----ATGGCCCCTGGACCCGGCC-CACAACCTGGCCCACTAAGGGAGTCCATTG
TCTGTTATTTCATTGTCTTTTTACAAACTCATATATTTGCTGAGGGTTTGAAGGATGCGA
TTAAGGACTTTGTTATGCCAAAGCCCGCTCCTACCTGCAATATCAAGGCGACTGTGTGCA
GCTTTGACGATGGAGTAGATTTGCCTCCCTGGTTTCCACCTATGGTGGAAGGGGCTGCCG
CGGAGGGTGATGACGGAGATGACGGAGATGAAGGAGGTGATGGAGATGAGGGTGAGGAAG
GGCAGGAGTGA-------------------------------
>SRR9641876
AGGGGG-GGAAGTCGTGAAAGAGCCAGGGGGAGAGGTCGTGGACGTGGTGA---AAAGAG
GCCCAGGAGTCCCAGTAGTCAGTCATC---ATCAT-------------------------
--------------------CCGGGTCTCCACCGCGCAGGCCCCCTCCAGGTAGAAGGCC
ATTTTTCCACCCTGTAGGGGAAGCCGATTATTTTGAATACCACCAAG---------AA--
GGTGGCCCAGATGGTGAGCCTGACATGCCCCCG---------------------------
----GGAGCGATAGAGCAGGGCCCCGCAGATGACCCAGGAGAAGGCCC-AAGCACTGGAC
CCCGGGGTCAGGGTGATGGAGGCAGGCGCAAAAAAGGAGGGTGGTTTGGAAAGCATCGTG
GTCAAGGAGGTTCCAACCAGA-----------AATTTGAGAACATTGCAGAAGGTTTAAG
AACTCTCCTG--GCTAGGTGTCACGTAGAAAGGAC------TACCGATGAAGGAACTTGG
G--TCGCCGGTGTGTTCGTATATGGAGGTAGTAAGA----CCTCCCTT---TACAACCTC
AGGCGAGGAATTGGCCTTGCTATTCCACAATGTCGTCTTACACCATTGAGTCGTCTCCCC
TTTGGA----ATGGCCCCTGGACCCGGCC-CACAACCTGGCCCACTAAGGGAGTCCATTG
TCTGTTATTTCATTGTCTTTTTACAAACTCATATATTTGCTGAGGGTTTGAAGGATGCGA
TTAAGGACTTTGTTATGCCAAAGCCCGCTCCTACCTGCAATATCAAGGCGACTGTGTGCA
GCTTTGACGATGGAGTAGATTTGCCTCCCTGGTTTCCACCTATGGTGGAAGGGGCTGCCG
CGGAGGGTGATGACGGAGATGACGGAGATGAAGGAGGTGATGGAGATGAGGGTGAGGAAG
GGCAGGAGTGA-------------------------------
>SRR9641877
AGGG-GGAGGAGTCGTGAAAGAGCCAGGGGGAGAGGTCGTGGACGTGGTGA---AAAGAG
GCCCAGGAGTCCCAGTAGTCAGTCATC---ATCAT-------------------------
--------------------CCGGGTCTCCACCGCGCAGGCCCCCTCCAGGTAGAAGGCC
ATTTTTCCACCCTGTAGGGGAAGCCGATTATTTTGAATACCACCAAG---------AA--
GGTGGCCCAGATGGTGAGCCTGACGTGCCCCCG---------------------------
----GGAGCGATAGAGCAGGGCCCCACAGATGACCCAGGAGAGGGCCC-AAGCACTGGAC
CCCGGGGTCAGGGTGATGGAGGCAGGCGCAAAAAAGGAGGGTGGTTTGGAAAGCATCGTG
GTCAAGGAGGTTCCAACCCGA-----------AATTTGAGAACATTGCAGAAGGTTTAAG
AGCTCTCCTG--GCTAGGAGTCACGTAGAAAGGAC------TACCGAGGATGGAAATTGG
G--TCGCCGGTGTGTTCGTATATGGAGGTAGTAAGA----CCTCCCTT---TACAACCTA
AGGCGAGGAATTGCCCTTGCTATTCCACAATGTCGTCTTACACCATTGAGTCGTCTCCCC
TTTGGA----ATGGCCCCTGGACCCGGCC-CACAACCTGGCCCACTAAGGGAGTCCATTG
TCTGTTATTTCATGGTCTTTTTACAAACTCATATATTTGCTGAGGTTTTGAAGGATGCGA
TTAAGGACCTTGTTATGATAAAGCCCGCTCCTACCTGCAATATCAGGGTGACTGTGTGCA
GCTTTGACGATGGAGTAGATTTGCCTCCCTGGTTTCCACCTATGGTGGAAGGGGCTGCCG
CGGAGGGTGATGACGGAGATGACGGAGATGAAGGAGGTGATGGAGATGAGGGTGAGGAAG
GGCAGGAGTGA----------------------------------------
>SRR9641878
AGGGGG-GGAAGTCGTGAAAGAGCCAGGGGGAGAGGTCGTGGACGTGGAGA---AAAGAG
GCCCAGGAGTCCCAGTAGTCAGTCATC---ATCAT-------------------------
--------------------CCGGGTCTCCACCGCGCAGGCCCCCTCCAGGTAGAAGGCC
ATTTTTCCACCCTGTAGGGGAAGCCGATTATTTTGAATACCACCAAG---------AA--
GGTGGCCCAGATGGTGAGCCTGACGTGCCCCCG---------------------------
----GGAGCGATAGAGCAGGGCCCCGCAGATGACCCAGGAGAAGGCCC-AAGCACTGGAC
CCCGGGGTCAGGGTGATGGAGGCAGGCGCAAAAAAGGAGGGTGGTTTGGAAAGCATCGTG
GTGAAGGAGGTTCCAGCCAGA-----------AATTTGAGAACATTGCAGAAGGTTTAAG
ACTTCTCCTG--GCTAGGTGTCACGTAGAAAGGAC------TACCGAGGATGGAAATTGG
G--TCGCCGGTGTGTTCGTATATGGAGGTAGTAAGA----CCTCCCTT---TACAACCTC
AGGCGAGGAATTGGCCTTGCTATTCCACAATGTCGTCTTACACCATTGAGTCGTCTCCCC
TTTGGA----ATGGCCCCTGGACCCGGCC-CACAACCTGGCCCACTAAGGGAGTCCATTG
TCTGTTATTTCATTGTCTTTTTACAAACTCATATATTTGCTGAGGGTTTGAAGGATGCGA
TTAAGGACCTTGTTTTGCCAAAGCCCGCTCCTACCTGCAATATCAAGGTGACTGTGTGCA
GCTTTGACGATGGAGTAGATTTGCCTCCCTGGTTTCCACCTATGGTGGAAGGGGCTGCCG
CGGAGGGTGATGACGGAGATGACGGAGATGAAGGAGGTGATGGAGATGAGGGTGAGGAAG
GGCAGGAGTGA-------------------------------
>SRR9641879
AGGGGG-GGAAGTCGTGAAAGAGCCAGGGGGAGAGGTCGCGGACGTGGTGA---AAAGAG
GCCCAGGAGTCCCAGTAGTCAGTCATC---ATCAT-------------------------
--------------------CCGGGTCTCCACCGCGCAGGCCCCCTCCAGGTAGAAGGCC
ATTTTTCCACCCTGTAGGGGAAGCCGATTATTTTGAATACCACCAAG---------AA--
GGTGGCCCAGATGGTGAGCCTGACATGCCCCCG---------------------------
----GGAGCGATAGAGCAGGGCCCCGCAGATGACCCAGGAGAAGGCCC-AAGCACTGGAC
CCCGGGGTCAGGGTGATGGAGGCAGGCGCAAAAAAGGAGGGTGGTTTGGAAAGCATCGTG
GTGAAGGAGGTTCCAACCAGA-----------AATTTGAGAACATTGCAGAAGGTTTAAG
ACTTCTCCTG--GCTAGGTGTCACGTAGAAAGGAC------TACCGAGGATGGAAATTGG
G--TCGCCGGTGTGTTCGTATATGGAGGTAGTAAGA----CCTCCCTT---TACAACCTC
AGGCGAGGAATTGGCCTTGCTATTCCACAATGTCGTCTTACACCATTGAGTCGTCTCCCC
TTTGGA----ATGGCCCCTGGACCCGGCC-CACAACCTGGCCCACTAAGGGAGTCCATTG
TCTGTTATTTCATTGTCTTTTTACAAACTCATATATTTGCTGAGGGTTTGAAGGATGCGA
TTAAGGACTTTGTTATGCCAAAGCCCGCTCCTACCTGCAATATCAGGGTGACTGTGTGCA
GCTTTGACGATGGAGTAGATTTGCCTCCCTGGTTTCCACCTATGGTGGAAGGGGCTGCCG
CGGAGGGTGATGACGGAGATGACGGAGATGAAGGAGGTGATGGAGATGAGGGTGAGGAAG
GGCAGGAGTGA-------------------------------
>SRR9641880
AGGGGG-GGAAGTCGTGAAAGAGCCAGGGGGAGAGGTCGTGGACGTGGAGA---AAAGAG
GCCCAGGAGTCCCAGTAGTCAGTCATC---ATCAT-------------------------
--------------------CCGGGTCTCCACCGCGCAGGCCCCCTCCAGGTAGAAGGCC
ATTTTTCCACCCTGTAGGGGAAGCCGATTATTTTGAATACCACCAAG---------AA--
GGTGGCCCAGATGGTGAGCCTGACGTGCCCCCG---------------------------
----GGAGCGATAGAGCAGGGCCCCGCAGATGACCCAGGAGAAGGCCC-AAGCACTGGAC
CCCGGGGTCAGGGTGATGGAGGCAGGCGCAAAAAAGGAGGGTGGTTTGGAAAGCATCGTG
GTGAAGGAGGTTCCAGCCAGA-----------AATTTGAGAACATTGCAGAAGGTTTAAG
ACTTCTCCTG--GCTAGGTGTCACGTAGAAAGGAC------TACCGAGGATGGAAATTGG
G--TCGCCGGTGTGTTCGTATATGGAGGTAGTAAGA----CCTCCCTT---TACAACCTC
AGGCGAGGAATTGGCCTTGCTATTCCACAATGTCGTCTTACACCATTGAGTCGTCTCCCC
TTTGGA----ATGGCCCCTGGACCCGGCC-CACAACCTGGCCCACTAAGGGAGTCCATTG
TCTGTTATTTCATTGTCTTTTTACAAACTCATATATTTGCTGAGGGTTTGAAGGATGCGA
TTAAGGACCTTGTTATGCCAAGGCCCGCTCCTACCTGCAATATCAAGGTGACTGTGTGCA
GCTTTGACGATGGAGTAGATTTGCCTCCCTGGTTTCCACCTATGGTGGAAGGGGCTGCCG
CGGAGGGTGATGACGGAGATGACGGAGATGAAGGAGGTGATGGAGATGAGGGTGAGGAAG
GGCAGGAGTGA-------------------------------
>SRR9641881
AGGGGG-GGAAGTCGTGAAAGAGCCAGGGGGAGAGGTCGTGGACGTGGAGA---AAAGAG
GCCCAGGAGTCCCAGTAGTCAGTCATC---ATCAT-------------------------
--------------------CCGGGTCTCCACCGCGCAGGCCCCCTCCAGGTAGAAGGCC
ATTTTTCCACCCTGTAGGGGAAGCCGATTATTTTGAATACCACCAAG---------AA--
GGTGGCCCAGATGGTGAGCCTGACGTGCCCCCG---------------------------
----GGAGCGATAGAGCAGGGCCCCGCAGATGACCCAGGAGAAGGCCC-AAGCACTGGAC
CCCGGGGTCAGGGTGATGGAGGCAGGCGCAAAAAAGGAGGGTGGTTTGGAAAGCATCGTG
GTGAAGGAGGTTCCAGCCAGA-----------AATTTGAGAACATTGCAGAAGGTTTAAG
ACTTCTCCTG--GCTAGGTGTCACGTAGAAAGGAC------TACCGAGGATGGAAATTGG
G--TCGCCGGTGTGTTCGTATATGGAGGTAGTAAGA----CCTCCCTT---TACAACCTC
AGGCGAGGAATTGGCCTTGCTATTCCACAATGTCGTCTTACACCATTGAGTCGTCTCCCC
TTTGGA----ACGGCCCCTGGACCCGGCC-CACAACCTGGCCCACTAAGGGAGTCCATTG
TCTGTTATTTCATTGTCTTTTTACAAACTCATATATTTGCTGAGGGTTTGAAGGATGCGA
TTAAGGACCTTGTTATGCCAAGGCCCGCTCCTACCTGCAATATCAAGGTGACTGTGTGCA
GCTTTGACGATGGAGTAGATTTGCCTCCCTGGTTTCCACCTATGGTGGAAGGGGCTGCCG
CGGAGGGTGATGACGGAGATGACGGAGATGAAGGAGGTGATGGAGATGAGGGTGAGGAAG
GGCAGGAGTGA-------------------------------
>SRR9641882
AGGGGG-GGAAGTCGTGAAAGAGCCAGGGGGAGAGGTCGTGGACGTGGAGA---AAAGAG
GCCCAGGAGTCCCAGTAGTCAGTCATC---ATCAT-------------------------
--------------------CCGGGTCTCCACCGCGCAGGCCCCCTCCAGGTAGAAGGCC
ATTTTTCCACCCTGTAGGGGAAGCCGATTATTTTGAATACCACCAAG---------AA--
GGTGGCCCAGATGGTGAGCCTGACGTGCCCCCG---------------------------
----GGAGCGATAGAGCAGGGCCCCGCAGATGACCCAGGAGAAGGCCC-AAGCACTGGAC
CCCGGGGTCAGGGTGATGGAGGCAGGCGCAAAAAAGGAGGGTGGTTTGGAAAGCATCGTG
GTGAAGGAGGTTCCAGCCAGA-----------AATTTGAGAACATTGCAGAAGGTTTAAG
ACTTCTCCTG--GCTAGGTGTCACGTAGAAAGGAC------TACCGAGGATGGAAATTGG
G--TCGCCGGTGTGTTCGTATATGGAGGTAGTAAGA----CCTCCCTT---TACAACCTC
AGGCGAGGAATTGGCCTTGCTATTCCACAATGTCGTCTTACACCATTGAGTCGTCTCCCC
TTTGGA----ATGGCCCCTGGACCCGGCC-CACAACCTGGCCCACTAAGGGAGTCCATTG
TCTGTTATTTCATTGTCTTTTTACAAACTCATATATTTGCTGAGGGTTTGAAGGATGCGA
TTAAGGACCTTGTTATGCCAAAGCCCCCTCCTACCTGCAATATCAAGGTGACTGTGTGCA
GCTTTGACGATGGAGTAGATTTGCCTCCCTGGTTTCCACCTATGGTGGAAGGGGCTGCCG
CGGAGGGTGATGACGGAGATGACGGAGATGAAGGAGGTGATGGAGATGAGGGTGAGGAAG
GGCAGGAGTGA-------------------------------
>SRR9641883
AGGGGG-GGAAGTCGTGAAAGAGCCAGGGGGAGAGGTCGTGGACGTGGAGA---AAAGAG
GCCCAGGAGTCCCAGTAGTCAGTCATC---ATCAT-------------------------
--------------------CCGGGTCTCCACCGCGCAGGCCCCCTCCAGGTAGAAGGCC
ATTTTTCCACCCTGTAGGGGAAGCCGATTATTTTGAATACCACCAAG---------AA--
GGTGGCCCAGATGGTGAGCCTGACGTGCCCCCG---------------------------
----GGAGCGATAGAGCAGGGCCCCGCAGATGACCCAGGAGAAGGCCC-AAGCACTGGAC
CCCGGGGTCAGGGTGATGGAGGCAGGCGCAAAAAAGGAGGGTGGTTTGGAAAGCATCGTG
GTGAAGGAGGTTCCAGCCAGA-----------AATTTGAGAACATTGCAGAAGGTTTAAG
ACTTCTCCTG--GCTAGGTGTCACGTAGAAAGGAC------TACCGAGGATGGAAATTGG
G--TCGCCGGTGTGTTCGTATATGGAGGTAGTAAGA----CCTCCCTT---TACAACCTC
AGGCGAGGAATTGGCCTTGCTATTCCACAATGTCGTCTTACACCATTGAGTCGTCTCCCC
TTTGGA----ATGGCCCCTGGACCCGGCC-CACAACCTGGCCCACTAAGGGAGTCCATTG
TCTGTTATTTCATTGTCTTTTTACAAACTCATATATTTGCTGAGGGTTTGAAGGATGCGA
TTAAGGACCTTGTTTTGCCAAAGCCCGCTCCTACCTGCAATATCAAGGTGACTGTGTGCA
GCTTTGACGATGGAGTAGATTTGCCTCCCTGGTTTCCACCTATGGTGGAAGGGGCTGCCG
CGGAGGGTGATGACGGAGATGACGGAGATGAAGGAGGTGATGGAGATGAGGGTGAGGAAG
GGCAGGAGTGA-------------------------------
>SRR9641884
AGGGGG-GGAAGTCGTGAAAGAGCCAGGGGGAGAGGTCGTGGACGTGGAGA---AAAGAG
GCCCAGGAGTCCCAGTAGTCAGTCATC---ATCAT-------------------------
--------------------CCGGGTCTCCACCGCGCAGGCCCCCTCCAGGTAGAAGGCC
ATTTTTCCACCCTGTAGGGGAAGCCGATTATTTTGAATACCACCAAG---------AA--
GGTGGCCCAGATGGTGAGCCTGACGTGCCCCCG---------------------------
----GGAGCGATAGAGCAGGGCCCCGCAGATGACCCAGGAGAAGGCCC-AAGCACTGGAC
CCCGGGGTCAGGGTGATGGAGGCAGGCGCAAAAAAGGAGGGTGGTTTGGAAAGCATCGTG
GTGAAGGAGGTTCCAGCCAGA-----------AATTTGAGAACATTGCAGAAGGTTTAAG
ACTTCTCCTG--GCTAGGTGTCACGTAGAAAGGAC------TACCGAGGATGGAAATTGG
G--TCGCCGGTGTGTTCGTATATGGAGGTAGTAAGA----CCTCCCTT---TACAACCTC
AGGCGAGGAATTGGCCTTGCTATTCCACAATGTCGTCTTACACCATTGAGTCGTCTCCCC
TTTGGA----GTGGCCCCTGGACCCGGCC-CACAACCTGGCCCACTAAGGGAGTCCATTG
TCTGTTATTTCATTGTCTTTTTACAAACTCATATATTTGCTGAGGGTTTGAAGGATGCGA
TTAAGGACCTTGTTTTGCCAAAGCCCGCTCCTACCTGCAATATCAAGGTGACTGTGTGCA
GCTTTGACGATGGAGTAGATTTGCCTCCCTGGTTTCCACCTATGGTGGAAGGGGCTGCCG
CGGAGGGTGATGACGGAGATGACGGAGATGAAGGAGGTGATGGAGATGAGGGTGAGGAAG
GGCAGGAGTGA-------------------------------
>SRR9641885
AGGGGG-GGAAGTCGTGAAAGAGCCAGGGGGAGAGGTCGTGGACGTGGTGA---AAAGAG
GCCCAGGAGTCCCAGTAGTCAGTCATC---ATCAT-------------------------
--------------------CCGGGTCTCCACCGCGCAGGCCCCCTCCAGGTAGAAGGCC
ATTTTTCCACCCTGTAGGGGAAGCCGATTATTTTGAATACCACCAAG---------AA--
GGTGGCCCAGATGGTGAGCCTGACATGCCCCCG---------------------------
----GGAGCGATAGAGCAGGGCCCCGCAGATGACCCAGGAGAAGGCCC-AAGCACTGGAC
CCCGGGGTCAGGGTGATGGAGGCAGGCGCAAAAAAGGAGGGTGGTTTGGAAAGCATCGTG
GTCAAGGAGGTTCCAACCAGA-----------AATTTGAGAACATTGCAGAAGGTTTAAG
AACTCTCCTG--GCTAGGTGTCACGTAGAAAGGAC------TACCGATGAAGGAACTTGG
G--TCGCCGGTGTGTTCGTATATGGAGGTAGTAAGA----CCTCCCTT---TACAACCTC
AGGCGAGGAATTGCCCTTGCTATTCCACAATGTCGTCTTACACCATTGAGTCGTCTCCCC
TTTGGA----ATGGCCCCTGGACCCGGCC-CACAACCTGGCCCACTAAGGGAGTCCATTG
TCTGTTATTTCATTGTCTTTTTACAAACTCATATATTTGCTGAGGGTTTGAAGGATGCGA
TTAAGGACCTTGTTATGCCAAGGCCCGCTCCTACCTGCAATATCAAGGCGACTGTGTGCA
GCTTTGACGATGGAGTAGATTTGCCTCCCTGGTTTCCACCTATGGTGGAAGGGGCTGCCG
CGGAGGGTGATGACGGAGATGACGGAGATGACGGAGATGAAGGAGGTGATGGAGATGAGG
GTGAGGAAGGGCAGGAGTGA-------------------------------
>SRR9641886
AGGG-GGAGGAGTCGTGAAAGAGCCAGGGGGAGAGGTCGTGGACGTGGTGA---AAAGAG
GCCCAGGAGTCCCAGTAGTCAGTCATC---ATCAT-------------------------
--------------------CCGGGTCTCCACCGCGCAGGCCCCCTCCAGGTAGAAGGCC
ATTTTTCCACCCTGTAGGGGAAGCCGATTATTTTGAATACCACCAAG---------AA--
GGTGGCCCAGATGGTGAGCCTGACGTGCCCCCG---------------------------
----GGAGCGATAGAGCAGGGCCCCACAGATGACCCAGGAGAGGGCCC-AAGCACTGGAC
CCCGGGGTCAGGGTGATGGAGGCAGGCGCAAAAAAGGAGGGTGGTTTGGAAAGCATCGTG
GTCAAGGAGGTTCCAACCCGA-----------AATTTGAGAACATTGCAGAAGGTTTAAG
AGCTCTCCTG--GCTAGGAGTCACGTAGAAAGGAC------TACCGAGGATGGAAATTGG
G--TCGCCGGTGTGTTCGTATATGGAGGTAGTAAGA----CCTCCCTT---TACAACCTA
AGGCGAGGAATTGCCCTTGCTATTCCACAATGTCGTCTTACACCATTGAGTCGTCTCCCC
TTTGGA----ATGGCCCCTGGACCCGGCC-CACAACCTGGCCCACTAAGGGAGTCCATTG
TCTGTTATTTCATGGTCTTTTTACAAACTCATATATTTGCTGAGGTTTTGAAGGATGCGA
TTAAGGACCTTGTTATGATAAAGCCCGCTCCTACCTGCAATATCAGGGTGACTGTGTGCA
GCTTTGACGATGGAGTAGATTTGCCTCCCTGGTTTCCACCTATGGTGGAAGGGGCTGCCG
CGGAGGGTGATGACGGAGATGACGGAGATGAAGGAGGTGATGGAGATGAGGGTGAGGAAG
GGCAGGAGTGA----------------------------------------
>SRR9641887
AGGGGG-GGAAGTCGTGAAAGAGCCAGGGGGAGAGGTCGTGGACGTGGAGA---AAAGAG
GCCCAGGAGTCCCAGTAGTCAGTCATC---ATCAT-------------------------
--------------------CCGGGTCTCCACCGCGCAGGCCCCCTCCAGGTAGAAGGCC
ATTTTTCCACCCTGTAGGGGAAGCCGATTATTTTGAATACCACCAAG---------AA--
GGTGGCCCAGATGGTGAGCCTGACGTGCCCCCG---------------------------
----GGAGCGATAGAGCAGGGCCCCGCAGATGACCCAGGAGAAGGCCC-AAGCACTGGAC
CCCGGGGTCAGGGTGATGGAGGCAGGCGCAAAAAAGGAGGGTGGTTTGGAAAGCATCGTG
GTGAAGGAGGTTCCAGCCAGA-----------AATTTGAGAACATTGCAGAAGGTTTAAG
ACTTCTCCTG--GCTAGGTGTCACGTAGAAAGGAC------TACCGAGGATGGAAATTGG
G--TCGCCGGTGTGTTCGTATATGGAGGTAGTAAGA----CCTCCCTT---TACAACCTC
AGGCGAGGAATTGGCCTTGCTATTCCACAATGTCGTCTTACACCATTGAGTCGTCTCCCC
TTTGGA----ATGGCCCCTGGACCCGGCC-CACAACCTGGCCCACTAAGGGAGTCCATTG
TCTGTTATTTCATTGTCTTTTTACAAACTCATATATTTGCTGAGGGTTTGAAGGATGCGA
TTAAGGACCTTGTTTTGCCAAAGCCCGCTCCTACCTGCAATATCAAGGTGACTGTGTGCA
GCTTTGACGATGGAGTAGATTTGCCTCCCTGGTTTCCACCTATGGTGGAAGGGGCTGCCG
CGGAGGGTGATGACGGAGATGACGGAGATGAAGGAGGTGATGGAGATGAGGGTGAGGAAG
GGCAGGAGTGA-------------------------------
>SRR9641889
AGGGGG-GGAAGTCGTGAAAGAGCCAGGGGGAGAGGTCGTGGACGTGGTGA---AAAGAG
GCCCAGGAGTCCCAGTAGTCAGTCATC---ATCAT-------------------------
--------------------CCGGGTCTCCACCGCGCAGGCCCCCTCCAGGTAGAAGGCC
ATTTTTCCACCCTGTAGGGGAAGCCGATTATTTTGAATACCACCAAG---------AA--
GGTGGCCCAGATGGTGAGCCTGACATGCCCCCG---------------------------
----GGAGCGATAGAGCAGGGCCCCGCAGATGACCCAGGAGAAGGCCC-AAGCACTGGAC
CCCGGGGTCAGGGTGATGGAGGCAGGCGCAAAAAAGGAGGGTGGTTTGGAAAGCATCGTG
GTCAAGGAGGTTCCAACCAGA-----------AATTTGAGAACATTGCAGAAGGTTTAAG
AACTCTCCTG--GCTAGGTGTCACGTAGAAAGGAC------TACCGATGAAGGAACTTGG
G--TCGCCGGTGTGTTCGTATATGGAGGTAGTAAGA----CCTCCCTT---TACAACCTC
AGGCGAGGAATTGCCCTTGCTATTCCACAATGTCGTCTTACACCATTGAGTCGTCTCCCC
TTTGGA----ATGGCCCCTGGACCCGGCC-CACAACCTGGCCCACTAAGGGAGTCCATTG
TCTGTTATTTCATTGTCTTTTTACAAACTCATATATTTGCTGAGGGTTTGAAGGATGCGA
TTAAGGACCTTGTTATGCCAAGGCCCGCTCCTACCTGCAATATCAAGGCGACTGTGTGCA
GCTTTGACGATGGAGTAGATTTGCCTCCCTGGTTTCCACCTATGGTGGAAGGGGCTGCCG
CGGAGGGTGATGACGGAGATGACGGAGATGACGGAGATGAAGGAGGTGATGGAGATGAGG
GTGAGGAAGGGCAGGAGTGA-------------------------------
>SRR9641890
AGGGGG-GGAAGTCGTGAAAGAGCCAGGGGGAGAGGTCGTGGACGTGGAGA---AAAGAG
GCCCAGGAGTCCCAGTAGTCAGTCATC---ATCAT-------------------------
--------------------CCGGGTCTCCACCGCGCAGGCCCCCTCCAGGTAGAAGGCC
ATTTTTCCACCCTGTAGGGGAAGCCGATTATTTTGAATACCACCAAG---------AA--
GGTGGCCCAGATGGTGAGCCTGACGTGCCCCCG---------------------------
----GGAGCGATAGAGCAGGGCCCCGCAGATGACCCAGGAGAAGGCCC-AAGCACTGGAC
CCCGGGGTCAGGGTGATGGAGGCAGGCGCAAAAAAGGAGGGTGGTTTGGAAAGCATCGTG
GTGAAGGAGGTTCCAGCCAGA-----------AATTTGAGAACATTGCAGAAGGTTTAAG
ACTTCTCCTG--GCTAGGTGTCACGTAGAAAGGAC------TACCGAGGATGGAAATTGG
G--TCGCCGGTGTGTTCGTATATGGAGGTAGTAAGA----CCTCCCTT---TACAACCTC
AGGCGAGGAATTGGCCTTGCTATTCCACAATGTCGTCTTACACCATTGAGTCGTCTCCCC
TTTGGA----AAGGCCCCTGGACCCGGCC-CACAACCTGGCCCACTAAGGGAGTCCATTG
TCTGTTATTTCATTGTCTTTTTACAAACTCATATATTTGCTGAGGGTTTGAAGGATGCGA
TTAAGGACCTTGTTATGCCAAGGCCCGCTCCTACCTGCAATATCAAGGTGACTGTGTGCA
GCTTTGACGATGGAGTAGATTTGCCTCCCTGGTTTCCACCTATGGTGGAAGGGGCTGCCG
CGGAGGGTGATGACGGAGATGACGGAGATGAAGGAGGTGATGGAGATGAGGGTGAGGAAG
GGCAGGAGTGA-------------------------------
>SRR9641891
AGGGGG-GGAAGTCGTGAAAGAGCCAGGGGGAGAGGTCGTGGACGTGGAGA---AAAGAG
GCCCAGGAGTCCCAGTAGTCAGTCATC---ATCAT-------------------------
--------------------CCGGGTCTCCACCGCGCAGGCCCCCTCCAGGTAGAAGGCC
ATTTTTCCACCCTGTAGGGGAAGCCGATTATTTTGAATACCACCAAG---------AA--
GGTGGCCCAGATGGTGAGCCTGACGTGCCCCCG---------------------------
----GGAGCGATAGAGCAGGGCCCCGCAGATGACCCAGGAGAAGGCCC-AAGCACTGGAC
CCCGGGGTCAGGGTGATGGAGGCAGGCGCAAAAAAGGAGGGTGGTTTGGAAAGCATCGTG
GTGAAGGAGGTTCCAGCCAGA-----------AATTTGAGAACATTGCAGAAGGTTTAAG
ACTTCTCCTG--GCTAGGTGTCACGTAGAAAGGAC------TACCGAGGATGGAAATTGG
G--TCGCCGGTGTGTTCGTATATGGAGGTAGTAAGA----CCTCCCTT---TACAACCTC
AGGCGAGGAATTGGCCTTGCTATTCCACAATGTCGTCTTACACCATTGAGTCGTCTCCCC
TTTGGA----ATGGCCCCTGGACCCGGCC-CACAACCTGGCCCACTAAGGGAGTCCATTG
TCTGTTATTTCATTGTCTTTTTACAAACTCATATATTTGCTGAGGGTTTGAAGGATGCGA
TTAAGGACCTTGTTATGCCAAGGCCCGCTCCTACCTGCAATATCAAGGTGACTGTGTGCA
GCTTTGACGATGGAGTAGATTTGCCTCCCTGGTTTCCACCTATGGTGGAAGGGGCTGCCG
CGGAGGGTGATGACGGAGATGACGGAGATGAAGGAGGTGATGGAGATGAGGGTGAGGAAG
GGCAGGAGTGA-------------------------------
>SRR9641892
AGGGGG-GGAAGTCGTGAAAGAGCCAGGGGGAGAGGTCGCGGACGTGGTGA---AAAGAG
GCCCAGGAGTCCCAGTAGTCAGTCATC---ATCAT-------------------------
--------------------CCGGGTCTCCACCGCGCAGGCCCCCTCCAGGTAGAAGGCC
ATTTTTCCACCCTGTAGGGGAAGCCGATTATTTTGAATACCACCAAG---------AA--
GGTGGCCCAGATGGTGAGCCTGACATGCCCCCG---------------------------
----GGAGCGATAGAGCAGGGCCCCGCAGATGACCCAGGAGAAGGCCC-AAGCACTGGAC
CCCGGGGTCAGGGTGATGGAGGCAGGCGCAAAAAAGGAGGGTGGTTTGGAAAGCATCGTG
GTGAAGGAGGTTCCAACCAGA-----------AATTTGAGAACATTGCAGAAGGTTTAAG
ACTTCTCCTG--GCTAGGTGTCACGTAGAAAGGAC------TACCGAGGATGGAAATTGG
G--TCGCCGGTGTGTTCGTATATGGAGGTAGTAAGA----CCTCCCTT---TACAACCTC
AGGCGAGGAATTGGCCTTGCTATTCCACAATGTCGTCTTACACCATTGAGTCGTCTCCCC
TTTGGA----ATGGCCCCTGGACCCGGCC-CACAACCTGGCCCACTAAGGGAGTCCATTG
TCTGTTATTTCATTGTCTTTTTACAAACTCATATATTTGCTGAGGGTTTGAAGGATGCGA
TTAAGGACTTTGTTATGCCAAAGCCCGCTCCTACCTGCAATATCAGGGTGACTGTGTGCA
GCTTTGACGATGGAGTAGATTTGCCTCCCTGGTTTCCACCTATGGTGGAAGGGGCTGCCG
CGGAGGGTGATGACGGAGATGACGGAGATGAAGGAGGTGATGGAGATGAGGGTGAGGAAG
GGCAGGAGTGA-------------------------------
>SRR9641893
AGGGGG-GGAAGTCGTGAAAGAGCCAGGGGGAGAGGTCGCGGACGTGGTGA---AAAGAG
GCCCAGGAGTCCCAGTAGTCAGTCATC---ATCAT-------------------------
--------------------CCGGGTCTCCACCGCGCAGGCCCCCTCCAGGTAGAAGGCC
ATTTTTCCACCCTGTAGGGGAAGCCGATTATTTTGAATACCACCAAG---------AA--
GGTGGCCCAGATGGTGAGCCTGACATGCCCCCG---------------------------
----GGAGCGATAGAGCAGGGCCCCGCAGATGACCCAGGAGAAGGCCC-AAGCACTGGAC
CCCGGGGTCAGGGTGATGGAGGCAGGCGCAAAAAAGGAGGGTGGTTTGGAAAGCATCGTG
GTGAAGGAGGTTCCAACCAGA-----------AATTTGAGAACATTGCAGAAGGTTTAAG
ACTTCTCCTG--GCTAGGTGTCACGTAGAAAGGAC------TACCGAGGATGGAAATTGG
G--TCGCCGGTGTGTTCGTATATGGAGGTAGTAAGA----CCTCCCTT---TACAACCTC
AGGCGAGGAATTGGCCTTGCTATTCCACAATGTCGTCTTACACCATTGAGTCGTCTCCCC
TTTGGA----ATGGCCCCTGGACCCGGCC-CACAACCTGGCCCACTAAGGGAGTCCATTG
TCTGTTATTTCATTGTCTTTTTACAAACTCATATATTTGCTGAGGGTTTGAAGGATGCGA
TTAAGGACTTTGTTATGCCAAAGCCCGCTCCTACCTGCAATATCAGGGTGACTGTGTGCA
GCTTTGACGATGGAGTAGATTTGCCTCCCTGGTTTCCACCTATGGTGGAAGGGGCTGCCG
CGGAGGGTGATGACGGAGATGACGGAGATGAAGGAGGTGATGGAGATGAGGGTGAGGAAG
GGCAGGAGTGA-------------------------------
>SRR9641894
AGGGGG-GGAAGTCGTGAAAGAGCCAGGGGGAGAGGTCGTGGACGTGGAGA---AAAGAG
GCCCAGGAGTCCCAGTAGTCAGTCATC---ATCAT-------------------------
--------------------CCGGGTCTCCACCGCGCAGGCCCCCTCCAGGTAGAAGGCC
ATTTTTCCACCCTGTAGGGGAAGCCGATTATTTTGAATACCACCAAG---------AA--
GGTGGCCCAGATGGTGAGCCTGACGTGCCCCCG---------------------------
----GGAGCGATAGAGCAGGGCCCCGCAGATGACCCAGGAGAAGGCCC-AAGCACTGGAC
CCCGGGGTCAGGGTGATGGAGGCAGGCGCAAAAAAGGAGGGTGGTTTGGAAAGCATCGTG
GTGAAGGAGGTTCCAGCCAGA-----------AATTTGAGAACATTGCAGAAGGTTTAAG
ACTTCTCCTG--GCTAGGTGTCACGTAGAAAGGAC------TACCGAGGATGGAAATTGG
G--TCGCCGGTGTGTTCGTATATGGAGGTAGTAAGA----CCTCCCTT---TACAACCTC
AGGCGAGGAATTGGCCTTGCTATTCCACAATGTCGTCTTACACCATTGAGTCGTCTCCCC
TTTGGA----ATGGCCCCTGGACCCGGCC-CACAACCTGGCCCACTAAGGGAGTCCATTG
TCTGTTATTTCATTGTCTTTTTACAAACTCATATATTTGCTGAGGGTTTGAAGGATGCGA
TTAAGGACCTTGTTTTGCCAAAGCCCGCTCCTACCTGCAATATCAAGGTGACTGTGTGCA
GCTTTGACGATGGAGTAGATTTGCCTCCCTGGTTTCCACCTATGGTGGAAGGGGCTGCCG
CGGAGGGTGATGACGGAGATGACGGAGATGAAGGAGGTGATGGAGATGAGGGTGAGGAAG
GGCAGGAGTGA-------------------------------
>SRR9641895
AGGGGG-GGAAGTCGTGAAAGAGCCAGGGGGAGAGGTCGTGGACGTGGAGA---AAAGAG
GCCCAGGAGTCCCAGTAGTCAGTCATC---ATCAT-------------------------
--------------------CCGGGTCTCCACCGCGCAGGCCCCCTCCAGGTAGAAGGCC
ATTTTTCCACCCTGTAGGGGAAGCCGATTATTTTGAATACCACCAAG---------AA--
GGTGGCCCAGATGGTGAGCCTGACGTGCCCCCG---------------------------
----GGAGCGATAGAGCAGGGCCCCGCAGATGACCCAGGAGAAGGCCC-AAGCACTGGAC
CCCGGGGTCAGGGTGATGGAGGCAGGCGCAAAAAAGGAGGGTGGTTTGGAAAGCATCGTG
GTGAAGGAGGTTCCAGCCAGA-----------AATTTGAGAACATTGCAGAAGGTTTAAG
ACTTCTCCTG--GCTAGGTGTCACGTAGAAAGGAC------TACCGAGGATGGAAATTGG
G--TCGCCGGTGTGTTCGTATATGGAGGTAGTAAGA----CCTCCCTT---TACAACCTC
AGGCGAGGAATTGGCCTTGCTATTCCACAATGTCGTCTTACACCATTGAGTCGTCTCCCC
TTTGGA----ACGGCCCCTGGACCCGGCC-CACAACCTGGCCCACTAAGGGAGTCCATTG
TCTGTTATTTCATTGTCTTTTTACAAACTCATATATTTGCTGAGGGTTTGAAGGATGCGA
TTAAGGACCTTGTTATGCCAAGGCCCGCTCCTACCTGCAATATCAAGGTGACTGTGTGCA
ACTTTGACGATGGAGTAGATTTGCCTCCCTGGTTTCCACCTATGGTGGAAGGGGCTGCCG
CGGAGGGTGATGACGGAGATGACGGAGATGAAGGAGGTGATGGAGATGAGGGTGAGGAAG
GGCAGGAGTGA-------------------------------
>SRR9641896
AGGGGG-GGAAGTCGTGAAAGAGCCAGGGGGAGAGGTCGTGGACGTGGAGA---AAAGAG
GCCCAGGAGTCCCAGTAGTCAGTCATC---ATCAT-------------------------
--------------------CCGGGTCTCCACCGCGCAGGCCCCCTCCAGGTAGAAGGCC
ATTTTTCCACCCTGTAGGGGAAGCCGATTATTTTGAATACCACCAAG---------AA--
GGTGGCCCAGATGGTGAGCCTGACGTGCCCCCG---------------------------
----GGAGCGATAGAGCAGGGCCCCGCAGATGACCCAGGAGAAGGCCC-AAGCACTGGAC
CCCGGGGTCAGGGTGATGGAGGCAGGCGCAAAAAAGGAGGGTGGTTTGGAAAGCATCGTG
GTGAAGGAGGTTCCAGCCAGA-----------AATTTGAGAACATTGCAGAAGGTTTAAG
ACTTCTCCTG--GCTAGGTGTCACGTAGAAAGGAC------TACCGAGGATGGAAATTGG
G--TCGCCGGTGTGTTCGTATATGGAGGTAGTAAGA----CCTCCCTT---TACAACCTC
AGGCGAGGAATTGGCCTTGCTATTCCACAATGTCGTCTTACACCATTGAGTCGTCTCCCC
TTTGGA----ATGGCCCCTGGACCCGGCC-CACAACCTGGCCCACTAAGGGAGTCCATTG
TCTGTTATTTCATTGTCTTTTTACAAACTCATATATTTGCTGAGGGTTTGAAGGATGCGA
TTAAGGACCTTGTTTTGCCAAAGCCCGCTCCTACCTGCAATATCAAGGTGACTGTGTGCA
GCTTTGACGATGGAGTAGATTTGCCTCCCTGGTTTCCACCTATGGTGGAAGGGGCTGCCG
CGGAGGGTGATGACGGAGATGACGGAGATGAAGGAGGTGATGGAGATGAGGGTGAGGAAG
GGCAGGAGTGA-------------------------------
>SRR9641897
AGGG-GGAGGAGTCGTGAAAGAGCCAGGGGGAGAGGTCGTGGACGTGGTGA---AAAGAG
GCCCAGGAGTCCCAGTAGTCAGTCATC---ATCAT-------------------------
--------------------CCGGGTCTCCACCGCGCAGGCCCCCTCCAGGTAGAAGGCC
ATTTTTCCACCCTGTAGGGGAAGCCGATTATTTTGAATACCACCAAG---------AA--
GGTGGCCCAGATGGTGAGCCTGACGTGCCCCCG---------------------------
----GGAGCGATAGAGCAGGGCCCCACAGATGACCCAGGAGAGGGCCC-AAGCACTGGAC
CCCGGGGTCAGGGTGATGGAGGCAGGCGCAAAAAAGGAGGGTGGTTTGGAAAGCATCGTG
GTCAAGGAGGTTCCAACCCGA-----------AATTTGAGAACATTGCAGAAGGTTTAAG
AGCTCTCCTG--GCTAGGAGTCACGTAGAAAGGAC------TACCGAGGATGGAAATTGG
G--TCGCCGGTGTGTTCGTATATGGAGGTAGTAAGA----CCTCCCTT---TACAACCTC
AGGCGAGGAATTGGCCTTGCTATTCCACAATGTCGTCTTACACCATTGAGTCGTCTCCCC
TTTGGA----ATGGCCCCTGGACCCGGCC-CACAACCTGGCCCACTAAGGGAGTCCATTG
TCTGTTATTTCATGGTCTTTTTACAAACTCATATATTTGCTGAGGTTTTGAAGGATGCGA
TTAAGGACCTTGTTATGATAAAGCCCGCTCCTACCTGCAATATCAGGGTGACTGTGTGCA
GCTTTGACGATGGAGTAGATTTGCCTCCCTGGTTTCCACCTATGGTGGAAGGGGCTGCCG
CGGAGGGTGATGACGGAGATGACGGAGATGAAGGAGGTGATGGAGATGAGGGTGAGGAAG
GGCAGGAGTGA----------------------------------------
>SRR9641898
AGGGGG-GGAAGTCGTGAAAGAGCCAGGGGGAGAGGTCGTGGACGTGGAGA---AAAGAG
GCCCAGGAGTCCCAGTAGTCAGTCATC---ATCAT-------------------------
--------------------CCGGGTCTCCACCGCGCAGGCCCCCTCCAGGTAGAAGGCC
ATTTTTCCACCCTGTAGGGGAAGCCGATTATTTTGAATACCACCAAG---------AA--
GGTGGCCCAGATGGTGAGCCTGACGTGCCCCCG---------------------------
----GGAGCGATAGAGCAGGGCCCCGCAGATGACCCAGGAGAAGGCCC-AAGCACTGGAC
CCCGGGGTCAGGGTGATGGAGGCAGGCGCAAAAAAGGAGGGTGGTTTGGAAAGCATCGTG
GTGAAGGAGGTTCCAGCCAGA-----------AATTTGAGAACATTGCAGAAGGTTTAAG
ACTTCTCCTG--GCTAGGTGTCACGTAGAAAGGAC------TACCGAGGATGGAAATTGG
G--TCGCCGGTGTGTTCGTATATGGAGGTAGTAAGA----CCTCCCTT---TACAACCTC
AGGCGAGGAATTGGCCTTGCTATTCCACAATGTCGTCTTACACCATTGAGTCGTCTCCCC
TTTGGA----ATGGCCCCTGGACCCGGCC-CACAACCTGGCCCACTAAGGGAGTCCATTG
TCTGTTATTTCATTGTCTTTTTACAAACTCATATATTTGCTGAGGGTTTGAAGGATGCGA
TTAAGGACCTTGTTTTGCCAAAGCCCGCTCCTACCTGCAATATCAAGGTGACTGTGTGCA
GCTTTGACGATGGAGTAGATTTGCCTCCCTGGTTTCCACCTATGGTGGAAGGGGCTGCCG
CGGAGGGTGATGACGGAGATGACGGAGATGAAGGAGGTGATGGAGATGAGGGTGAGGAAG
GGCAGGAGTGA-------------------------------
>SRR9641900
AGGGGG-GGAAGTCGTGAAAGAGCCAGGGGGAGAGGTCGTGGACGTGGAGA---AAAGAG
GCCCAGGAGTCCCAGTAGTCAGTCATC---ATCAT-------------------------
--------------------CCGGGTCTCCACCGCGCAGGCCCCCTCCAGGTAGAAGGCC
ATTTTTCCACCCTGTAGGGGAAGCCGATTATTTTGAATACCACCAAG---------AA--
GGTGGCCCAGATGGTGAGCCTGACGTGCCCCCG---------------------------
----GGAGCGATAGAGCAGGGCCCCGCAGATGACCCAGGAGAAGGCCC-AAGCACTGGAC
CCCGGGGTCAGGGTGATGGAGGCAGGCGCAAAAAAGGAGGGTGGTTTGGAAAGCATCGTG
GTGAAGGAGGTTCCAGCCAGA-----------AATTTGAGAACATTGCAGAAGGTTTAAG
ACTTCTCCTG--GCTAGGTGTCACGTAGAAAGGAC------TACCGAGGATGGAAATTGG
G--TCGCCGGTGTGTTCGTATATGGAGGTAGTAAGA----CCTCCCTT---TACAACCTC
AGGCGAGGAATTGGCCTTGCTATTCCACAATGTCGTCTTACACCATTGAGTCGTCTCCCC
TTTGGA----ATGGCCCCTGGACCCGGCC-CACAACCTGGCCCACTAAGGGAGTCCATTG
TCTGTTATTTCATTGTCTTTTTACAAACTCATATATTTGCTGAGGGTTTGAAGGATGCGA
TTAAGGACCTTGTTTTGCCAAAGCCCGCTCCTACCTGCAATATCAAGGTGACTGTGTGCA
GCTTTGACGATGGAGTAGATTTGCCTCCCTGGTTTCCACCTATGGTGGAAGGGGCTGCCG
CGGAGGGTGATGACGGAGATGACGGAGATGAAGGAGGTGATGGAGATGAGGGTGAGGAAG
GGCAGGAGTGA-------------------------------
>SRR9641901
AGGGGG-GGAAGTCGTGAAAGAGCCAGGGGGAGAGGTCGTGGACGTGGAGA---AAAGAG
GCCCAGGAGTCCCAGTAGTCAGTCATC---ATCAT-------------------------
--------------------CCGGGTCTCCACCGCGCAGGCCCCCTCCAGGTAGAAGGCC
ATTTTTCCACCCTGTAGGGGAAGCCGATTATTTTGAATACCACCAAG---------AA--
GGTGGCCCAGATGGTGAGCCTGACGTGCCCCCG---------------------------
----GGAGCGATAGAGCAGGGCCCCGCAGATGACCCAGGAGAAGGCCC-AAGCACTGGAC
CCCGGGGTCAGGGTGATGGAGGCAGGCGCAAAAAAGGAGGGTGGTTTGGAAAGCATCGTG
GTGAAGGAGGTTCCAGCCAGA-----------AATTTGAGAACATTGCAGAAGGTTTAAG
ACTTCTCCTG--GCTAGGTGTCACGTAGAAAGGAC------TACCGAGGATGGAAATTGG
G--TCGCCGGTGTGTTCGTATATGGAGGTAGTAAGA----CCTCCCTT---TACAACCTC
AGGCGAGGAATTGGCCTTGCTATTCCACAATGTCGTCTTACACCATTGAGTCGTCTCCCC
TTTGGA----AAGGCCCCTGGACCCGGCC-CACAACCTGGCCCACTAAGGGAGTCCATTG
TCTGTTATTTCATTGTCTTTTTACAAACTCATATATTTGCTGAGGGTTTGAAGGATGCGA
TTAAGGACCTTGTTATGCCAAGGCCCGCTCCTACCTGCAATATCAAGGTGACTGTGTGCA
GCTTTGACGATGGAGTAGATTTGCCTCCCTGGTTTCCACCTATGGTGGAAGGGGCTGCCG
CGGAGGGTGATGACGGAGATGACGGAGATGAAGGAGGTGATGGAGATGAGGGTGAGGAAG
GGCAGGAGTGA-------------------------------
>SRR9641902
AGGGGG-GGAAGTCGTGAAAGAGCCAGGGGGAGAGGTCGTGGACGTGGAGA---AAAGAG
GCCCAGGAGTCCCAGTAGTCAGTCATC---ATCAT-------------------------
--------------------CCGGGTCTCCACCGCGCAGGCCCCCTCCAGGTAGAAGGCC
ATTTTTCCACCCTGTAGGGGAAGCCGATTATTTTGAATACCACCAAG---------AA--
GGTGGCCCAGATGGTGAGCCTGACGTGCCCCCG---------------------------
----GGAGCGATAGAGCAGGGCCCCGCAGATGACCCAGGAGAAGGCCC-AAGCACTGGAC
CCCGGGGTCAGGGTGATGGAGGCAGGCGCAAAAAAGGAGGGTGGTTTGGAAAGCATCGTG
GTGAAGGAGGTTCCAGCCAGA-----------AATTTGAGAACATTGCAGAAGGTTTAAG
ACTTCTCCTG--GCTAGGTGTCACGTAGAAAGGAC------TACCGAGGATGGAAATTGG
G--TCGCCGGTGTGTTCGTATATGGAGGTAGTAAGA----CCTCCCTT---TACAACCTC
AGGCGAGGAATTGGCCTTGCTATTCCACAATGTCGTCTTACACCATTGAGTCGTCTCCCC
TTTGGA----ATGGCCCCTGGACCCGGCC-CACAACCTGGCCCACTAAGGGAGTCCATTG
TCTGTTATTTCATTGTCTTTTTACAAACTCATATATTTGCTGAGGGTTTGAAGGATGCGA
TTAAGGACCTTGTTATGCCAAGGCCCGCTCCTACCTGCAATATCAAGGTGACTGTGTGCA
GCTTTGACGATGGAGTAGATTTGCCTCCCTGGTTTCCACCTATGGTGGAAGGGGCTGCCG
CGGAGGGTGATGACGGAGATGACGGAGATGAAGGAGGTGATGGAGATGAGGGTGAGGAAG
GGCAGGAGTGA-------------------------------
>SRR9641903
AGGGGG-GGAAGTCGTGAAAGAGCCAGGGGGAGAGGTCGCGGACGTGGTGA---AAAGAG
GCCCAGGAGTCCCAGTAGTCAGTCATC---ATCAT-------------------------
--------------------CCGGGTCTCCACCGCGCAGGCCCCCTCCAGGTAGAAGGCC
ATTTTTCCACCCTGTAGGGGAAGCCGATTATTTTGAATACCACCAAG---------AA--
GGTGGCCCAGATGGTGAGCCTGACATGCCCCCG---------------------------
----GGAGCGATAGAGCAGGGCCCCGCAGATGACCCAGGAGAAGGCCC-AAGCACTGGAC
CCCGGGGTCAGGGTGATGGAGGCAGGCGCAAAAAAGGAGGGTGGTTTGGAAAGCATCGTG
GTGAAGGAGGTTCCAACCAGA-----------AATTTGAGAACATTGCAGAAGGTTTAAG
ACTTCTCCTG--GCTAGGTGTCACGTAGAAAGGAC------TACCGAGGATGGAAATTGG
G--TCGCCGGTGTGTTCGTATATGGAGGTAGTAAGA----CCTCCCTT---TACAACCTC
AGGCGAGGAATTGGCCTTGCTATTCCACAATGTCGTCTTACACCATTGAGTCGTCTCCCC
TTTGGA----ATGGCCCCTGGACCCGGCC-CACAACCTGGCCCACTAAGGGAGTCCATTG
TCTGTTATTTCATTGTCTTTTTACAAACTCATATATTTGCTGAGGGTTTGAAGGATGCGA
TTAAGGACTTTGTTATGCCAAAGCCCGCTCCTACCTGCAATATCAGGGTGACTGTGTGCA
GCTTTGACGATGGAGTAGATTTGCCTCCCTGGTTTCCACCTATGGTGGAAGGGGCTGCCG
CGGAGGGTGATGACGGAGATGACGGAGATGAAGGAGGTGATGGAGATGAGGGTGAGGAAG
GGCAGGAGTGA-------------------------------
>SRR9641904
AGGGGG-GGAAGTCGTGAAAGAGCCAGGGGGAGAGGTCGCGGACGTGGTGA---AAAGAG
GCCCAGGAGTCCCAGTAGTCAGTCATC---ATCAT-------------------------
--------------------CCGGGTCTCCACCGCGCAGGCCCCCTCCAGGTAGAAGGCC
ATTTTTCCACCCTGTAGGGGAAGCCGATTATTTTGAATACCACCAAG---------AA--
GGTGGCCCAGATGGTGAGCCTGACATGCCCCCG---------------------------
----GGAGCGATAGAGCAGGGCCCCGCAGATGACCCAGGAGAAGGCCC-AAGCACTGGAC
CCCGGGGTCAGGGTGATGGAGGCAGGCGCAAAAAAGGAGGGTGGTTTGGAAAGCATCGTG
GTGAAGGAGGTTCCAACCAGA-----------AATTTGAGAACATTGCAGAAGGTTTAAG
ACTTCTCCTG--GCTAGGTGTCACGTAGAAAGGAC------TACCGAGGATGGAAATTGG
G--TCGCCGGTGTGTTCGTATATGGAGGTAGTAAGA----CCTCCCTT---TACAACCTC
AGGCGAGGAATTGGCCTTGCTATTCCACAATGTCGTCTTACACCATTGAGTCGTCTCCCC
TTTGGA----AGGGCCCCTGGACCCGGCC-CACAACCTGGCCCACTAAGGGAGTCCATTG
TCTGTTATTTCATTGTCTTTTTACAAACTCATATATTTGCTGAGGGTTTGAAGGATGCGA
TTAAGGACTTTGTTATGCCAAAGCCCGCTCCTACCTGCAATATCAGGGTGACTGTGTGCA
GCTTTGACGATGGAGTAGATTTGCCTCCCTGGTTTCCACCTATGGTGGAAGGGGCTGCCG
CGGAGGGTGATGACGGAGATGACGGAGATGAAGGAGGTGATGGAGATGAGGGTGAGGAAG
GGCAGGAGTGA-------------------------------
>SRR9641905
AGGGGG-GGAAGTCGTGAAAGAGCCAGGGGGAGAGGTCGTGGACGTGGTGA---AAAGAG
GCCCAGGAGTCCCAGTAGTCAGTCATC---ATCAT-------------------------
--------------------CCGGGTCTCCACCGCGCAGGCCCCCTCCAGGTAGAAGGCC
ATTTTTCCACCCTGTAGGGGAAGCCGATTATTTTGAATACCACCAAG---------AA--
GGTGGCCCAGATGGTGAGCCTGACATGCCCCCG---------------------------
----GGAGCGATAGAGCAGGGCCCCGCAGATGACCCAGGAGAAGGCCC-AAGCACTGGAC
CCCGGGGTCAGGGTGATGGAGGCAGGCGCAAAAAAGGAGGGTGGTTTGGAAAGCATCGTG
GTCAAGGAGGTTCCAACCAGA-----------AATTTGAGAACATTGCAGAAGGTTTAAG
AACTCTCCTG--GCTAGGTGTCACGTAGAAAGGAC------TACCGATGAAGGAACTTGG
G--TCGCCGGTGTGTTCGTATATGGAGGTAGTAAGA----CCTCCCTT---TACAACCTC
AGGCGAGGAATTGCCCTTGCTATTCCACAATGTCGTCTTACACCATTGAGTCGTCTCCCC
TTTGGA----ATGGCCCCTGGACCCGGCC-CACAACCTGGCCCACTAAGGGAGTCCATTG
TCTGTTATTTCATTGTCTTTTTACAAACTCATATATTTGCTGAGGGTTTGAAGGATGCGA
TTAAGGACCTTGTTATGCCAAGGCCCGCTCCTACCTGCAATATCAAGGCGACTGTGTGCA
GCTTTGACGATGGAGTAGATTTGCCTCCCTGGTTTCCACCTATGGTGGAAGGGGCTGCCG
CGGAGGGTGATGACGGAGATGACGGAGATGAAGGAGGTGATGGAGATGAGGGTGAGGAAG
GGCAGGAGTGA-------------------------------
>SRR9641906
AGGGGG-GGAAGTCGTGAAAGAGCCAGGGGGAGAGGTCGTGGACGTGGTGA---AAAGAG
GCCCAGGAGTCCCAGTAGTCAGTCATC---ATCAT-------------------------
--------------------CCGGGTCTCCACCGCGCAGGCCCCCTCCAGGTAGAAGGCC
ATTTTTCCACCCTGTAGGGGAAGCCGATTATTTTGAATACCACCAAG---------AA--
GGTGGCCCAGATGGTGAGCCTGACATGCCCCCG---------------------------
----GGAGCGATAGAGCAGGGCCCCGCAGATGACCCAGGAGAAGGCCC-AAGCACTGGAC
CCCGGGGTCAGGGTGATGGAGGCAGGCGCAAAAAAGGAGGGTGGTTTGGAAAGCATCGTG
GTCAAGGAGGTTCCAACCAGA-----------AATTTGAGAACATTGCAGAAGGTTTAAG
AACTCTCCTG--GCTAGGTGTCACGTAGAAAGGAC------TACCGATGAAGGAACTTGG
G--TCGCCGGTGTGTTCGTATATGGAGGTAGTAAGA----CCTCCCTT---TACAACCTC
AGGCGAGGAATTGGCCTTGCTATTCCACAATGTCGTCTTACACCATTGAGTCGTCTCCCC
TTTGGA----ATGGCCCCTGGACCCGGCC-CACAACCTGGCCCACTAAGGGAGTCCATTG
TCTGTTATTTCATTGTCTTTTTACAAACTCATATATTTGCTGAGGGTTTGAAGGATGCGA
TTAAGGACTTTGTTATGCCAAAGCCCGCTCCTACCTGCAATATCAAGGCGACTGTGTGCA
GCTTTGACGATGGAGTAGATTTGCCTCCCTGGTTTCCACCTATGGTGGAAGGGGCTGCCG
CGGAGGGTGATGACGGAGATGACGGAGATGAAGGAGGTGATGGAGATGAGGGTGAGGAAG
GGCAGGAGTGA-------------------------------
>SRR9641907
AGGGGG-GGAAGTCGTGAAAGAGCCAGGGGGAGAGGTCGCGGACGTGGTGA---AAAGAG
GCCCAGGAGTCCCAGTAGTCAGTCATC---ATCAT-------------------------
--------------------CCGGGTCTCCACCGCGCAGGCCCCCTCCAGGTAGAAGGCC
ATTTTTCCACCCTGTAGGGGAAGCCGATTATTTTGAATACCACCAAG---------AA--
GGTGGCCCAGATGGTGAGCCTGACATGCCCCCG---------------------------
----GGAGCGATAGAGCAGGGCCCCGCAGATGACCCAGGAGAAGGCCC-AAGCACTGGAC
CCCGGGGTCAGGGTGATGGAGGCAGGCGCAAAAAAGGAGGGTGGTTTGGAAAGCATCGTG
GTGAAGGAGGTTCCAACCAGA-----------AATTTGAGAACATTGCAGAAGGTTTAAG
ACTTCTCCTG--GCTAGGTGTCACGTAGAAAGGAC------TACCGAGGATGGAAATTGG
G--TCGCCGGTGTGTTCGTATATGGAGGTAGTAAGA----CCTCCCTT---TACAACCTC
AGGCGAGGAATTGGCCTTGCTATTCCACAATGTCGTCTTACACCATTGAGTCGTCTCCCC
TTTGGA----ATGGCCCCTGGACCCGGCC-CACAACCTGGCCCACTAAGGGAGTCCATTG
TCTGTTATTTCATTGTCTTTTTACAAACTCATATATTTGCTGAGGGTTTGAAGGATGCGA
TTAAGGACTTTGTTATGCCAAAGCCCGCTCCTACCTGCAATATCAGGGTGACTGTGTGCA
GCTTTGACGATGGAGTAGATTTGCCTCCCTGGTTTCCACCTATGGTGGAAGGGGCTGCCG
CGGAGGGTGATGACGGAGATGACGGAGATGAAGGAGGTGATGGAGATGAGGGTGAGGAAG
GGCAGGAGTGA-------------------------------
>SRR9641908
AGGGGG-GGAAGTCGTGAAAGAGCCAGGGGGAGAGGTCGTGGACGTGGAGA---AAAGAG
GCCCAGGAGTCCCAGTAGTCAGTCATC---ATCAT-------------------------
--------------------CCGGGTCTCCACCGCGCAGGCCCCCTCCAGGTAGAAGGCC
ATTTTTCCACCCTGTAGGGGAAGCCGATTATTTTGAATACCACCAAG---------AA--
GGTGGCCCAGATGGTGAGCCTGACGTGCCCCCG---------------------------
----GGAGCGATAGAGCAGGGCCCCGCAGATGACCCAGGAGAAGGCCC-AAGCACTGGAC
CCCGGGGTCAGGGTGATGGAGGCAGGCGCAAAAAAGGAGGGTGGTTTGGAAAGCATCGTG
GTGAAGGAGGTTCCAGCCAGA-----------AATTTGAGAACATTGCAGAAGGTTTAAG
ACTTCTCCTG--GCTAGGTGTCACGTAGAAAGGAC------TACCGAGGATGGAAATTGG
G--TCGCCGGTGTGTTCGTATATGGAGGTAGTAAGA----CCTCCCTT---TACAACCTC
AGGCGAGGAATTGGCCTTGCTATTCCACAATGTCGTCTTACACCATTGAGTCGTCTCCCC
TTTGGA----ATGGCCCCTGGACCCGGCC-CACAACCTGGCCCACTAAGGGAGTCCATTG
TCTGTTATTTCATTGTCTTTTTACAAACTCATATATTTGCTGAGGGTTTGAAGGATGCGA
TTAAGGACCTTGTTTTGCCAAAGCCCGCTCCTACCTGCAATATCAAGGTGACTGTGTGCA
GCTTTGACGATGGAGTAGATTTGCCTCCCTGGTTTCCACCTATGGTGGAAGGGGCTGCCG
CGGAGGGTGATGACGGAGATGACGGAGATGAAGGAGGTGATGGAGATGAGGGTGAGGAAG
GGCAGGAGTGA-------------------------------
>SRR9641909
AGGGGG-GGAAGTCGTGAAAGAGCCAGGGGGAGAGGTCGTGGACGTGGAGA---AAAGAG
GCCCAGGAGTCCCAGTAGTCAGTCATC---ATCAT-------------------------
--------------------CCGGGTCTCCACCGCGCAGGCCCCCTCCAGGTAGAAGGCC
ATTTTTCCACCCTGTAGGGGAAGCCGATTATTTTGAATACCACCAAG---------AA--
GGTGGCCCAGATGGTGAGCCTGACGTGCCCCCG---------------------------
----GGAGCGATAGAGCAGGGCCCCGCAGATGACCCAGGAGAAGGCCC-AAGCACTGGAC
CCCGGGGTCAGGGTGATGGAGGCAGGCGCAAAAAAGGAGGGTGGTTTGGAAAGCATCGTG
GTGAAGGAGGTTCCAGCCAGA-----------AATTTGAGAACATTGCAGAAGGTTTAAG
ACTTCTCCTG--GCTAGGTGTCACGTAGAAAGGAC------TACCGAGGATGGAAATTGG
G--TCGCCGGTGTGTTCGTATATGGAGGTAGTAAGA----CCTCCCTT---TACAACCTC
AGGCGAGGAATTGGCCTTGCTATTCCACAATGTCGTCTTACACCATTGAGTCGTCTCCCC
TTTGGA----ATGGCCCCTGGACCCGGCC-CACAACCTGGCCCACTAAGGGAGTCCATTG
TCTGTTATTTCATTGTCTTTTTACAAACTCATATATTTGCTGAGGGTTTGAAGGATGCGA
TTAAGGACCTTGTTCTGCCAAAGCCCGCTCCTACCTGCAATATCAAGGTGACTGTGTGCA
GCTTTGACGATGGAGTAGATTTGCCTCCCTGGTTTCCACCTATGGTGGAAGGGGCTGCCG
CGGAGGGTGATGACGGAGATGACGGAGATGAAGGAGGTGATGGAGATGAGGGTGAGGAAG
GGCAGGAGTGA-------------------------------
>SRR9641911
AGGGGG-GGAAGTCGTGAAAGAGCCAGGGGGAGAGGTCGTGGACGTGGAGA---AAAGAG
GCCCAGGAGTCCCAGTAGTCAGTCATC---ATCAT-------------------------
--------------------CCGGGTCTCCACCGCGCAGGCCCCCTCCAGGTAGAAGGCC
ATTTTTCCACCCTGTAGGGGAAGCCGATTATTTTGAATACCACCAAG---------AA--
GGTGGCCCAGATGGTGAGCCTGACGTGCCCCCG---------------------------
----GGAGCGATAGAGCAGGGCCCCGCAGATGACCCAGGAGAAGGCCC-AAGCACTGGAC
CCCGGGGTCAGGGTGATGGAGGCAGGCGCAAAAAAGGAGGGTGGTTTGGAAAGCATCGTG
GTGAAGGAGGTTCCAGCCAGA-----------AATTTGAGAACATTGCAGAAGGTTTAAG
ACTTCTCCTG--GCTAGGTGTCACGTAGAAAGGAC------TACCGAGGATGGAAATTGG
G--TCGCCGGTGTGTTCGTATATGGAGGTAGTAAGA----CCTCCCTT---TACAACCTC
AGGCGAGGAATTGGCCTTGCTATTCCACAATGTCGTCTTACACCATTGAGTCGTCTCCCC
TTTGGA----ATGGCCCCTGGACCCGGCC-CACAACCTGGCCCACTAAGGGAGTCCATTG
TCTGTTATTTCATTGTCTTTTTACAAACTCATATATTTGCTGAGGGTTTGAAGGATGCGA
TTAAGGACCTTGTTTTGCCAAAGCCCGCTCCTACCTGCAATATCAAGGTGACTGTGTGCA
GCTTTGACGATGGAGTAGATTTGCCTCCCTGGTTTCCACCTATGGTGGAAGGGGCTGCCG
CGGAGGGTGATGACGGAGATGACGGAGATGAAGGAGGTGATGGAGATGAGGGTGAGGAAG
GGCAGGAGTGA-------------------------------
>SRR9641913
AGGGGG-GGAAGTCGTGAAAGAGCCAGGGGGAGAGGTCGTGGACGTGGAGA---AAAGAG
GCCCAGGAGTCCCAGTAGTCAGTCATC---ATCAT-------------------------
--------------------CCGGGTCTCCACCGCGCAGGCCCCCTCCAGGTAGAAGGCC
ATTTTTCCACCCTGTAGGGGAAGCCGATTATTTTGAATACCACCAAG---------AA--
GGTGGCCCAGATGGTGAGCCTGACGTGCCCCCG---------------------------
----GGAGCGATAGAGCAGGGCCCCGCAGATGACCCAGGAGAAGGCCC-AAGCACTGGAC
CCCGGGGTCAGGGTGATGGAGGCAGGCGCAAAAAAGGAGGGTGGTTTGGAAAGCATCGTG
GTGAAGGAGGTTCCAGCCAGA-----------AATTTGAGAACATTGCAGAAGGTTTAAG
ACTTCTCCTG--GCTAGGTGTCACGTAGAAAGGAC------TACCGAGGATGGAAATTGG
G--TCGCCGGTGTGTTCGTATATGGAGGTAGTAAGA----CCTCCCTT---TACAACCTC
AGGCGAGGAATTGGCCTTGCTATTCCACAATGTCGTCTTACACCATTGAGTCGTCTCCCC
TTTGGA----ATGGCCCCTGGACCCGGCC-CACAACCTGGCCCACTAAGGGAGTCCATTG
TCTGTTATTTCATTGTCTTTTTACAAACTCATATATTTGCTGAGGGTTTGAAGGATGCGA
TTAAGGACCTTGTTTTGCCAAAGCCCGCTCCTACCTGCAATATCAAGGTGACTGTGTGCA
GCTTTGACGATGGAGTAGATTTGCCTCCCTGGTTTCCACCTATGGTGGAAGGGGCTGCCG
CGGAGGGTGATGACGGAGATGACGGAGATGAAGGAGGTGATGGAGATGAGGGTGAGGAAG
GGCAGGAGTGA-------------------------------
>SRR9641914
AGGGGG-GGGAGTCGTGAAAGAGCCAGGGGGAGAGGTCGTGGACGTGGTGA---AAAGAG
GCCCAGGAGTCCCAGTAGTCAGTCATC---ATCAT-------------------------
--------------------CCGGGTCTCCACCGCGCAGGCCCCCTCCAGGTAGAAGGCC
ATTTTTCCACCCTGTAGGGGAAGCCGATTATTTTGAATACCACCAAG---------AA--
GGTGGCCCAGATGGTGAGCCTGACATGCCCCCG---------------------------
----GGAGCGATAGAGCAGGGCCCCGCAGATGACCCAGGAGAAGGCCC-AAGCACTGGAC
CCCGGGGTCAGGGTGATGGAGGCAGGCGCAAAAAAGGAGGGTGGTTTGGAAAGCATCGTG
GTCAAGGAGGTTCCAACCAGA-----------AATTTGAGAACATTGCAGAAGGTTTAAG
ACTTCTCCTG--GCTAGGTGTCACGTAGAAAGGAC------TACCGAGGACGGAAATTGG
G--TCGCCGGTGTGTTCGTATATGGAGGTAGTAAGA----CCTCCCTT---TGCAACCTC
AGGCGAGGAATTGCCCTTGCTATTCCACAATGTCGTCTTACACCATTGAGTCGTCTCCCC
TTTGGA----ATGGCCCCTGGACCCGGCC-CACAACCTGGCCCACTAAGGGAGTCCATTG
TCTGTTATTTCATTGTCTTTTTACAAACTCATATATTTGCTGAGGGTTTGAAGGATGCGA
TTAAGGACCTTGTTCTGCCAAAGCCCGCTCCTACCTGCAATATCAGGGTGACTGTGTGCA
GCTTTGACGATGGAGTAGATTTGCCTCCCTGGTTTCCACCTATGGTGGAAGGGGCTGCCG
CGGAGGGTGATGACGGAGATGACGGAGATGAAGGAGGTGATGGAGATGAGGGTGAGGAAG
GGCAGGAGTGA-------------------------------
>SRR9641917
AGGGGG-GGAAGTCGTGAAAGAGCCAGGGGGAGAGGTCGTGGACGTGGAGA---AAAGAG
GCCCAGGAGTCCCAGTAGTCAGTCATC---ATCAT-------------------------
--------------------CCGGGTCTCCACCGCGCAGGCCCCCTCCAGGTAGAAGGCC
ATTTTTCCACCCTGTAGGGGAAGCCGATTATTTTGAATACCACCAAG---------AA--
GGTGGCCCAGATGGTGAGCCTGACGTGCCCCCG---------------------------
----GGAGCGATAGAGCAGGGCCCCGCAGATGACCCAGGAGAAGGCCC-AAGCACTGGAC
CCCGGGGTCAGGGTGATGGAGGCAGGCGCAAAAAAGGAGGGTGGTTTGGAAAGCATCGTG
GTGAAGGAGGTTCCAGCCAGA-----------AATTTGAGAACATTGCAGAAGGTTTAAG
ACTTCTCCTG--GCTAGGTGTCACGTAGAAAGGAC------TACCGAGGATGGAAATTGG
G--TCGCCGGTGTGTTCGTATATGGAGGTAGTAAGA----CCTCCCTT---TACAACCTC
AGGCGAGGAATTGGCCTTGCTATTCCACAATGTCGTCTTACACCATTGAGTCGTCTCCCC
TTTGGA----GTGGCCCCTGGACCCGGCC-CACAACCTGGCCCACTAAGGGAGTCCATTG
TCTGTTATTTCATTGTCTTTTTACAAACTCATATATTTGCTGAGGGTTTGAAGGATGCGA
TTAAGGACCTTGTTTTGCCAAAGCCCGCTCCTACCTGCAATATCAAGGTGACTGTGTGCA
GCTTTGACGATGGAGTAGATTTGCCTCCCTGGTTTCCACCTATGGTGGAAGGGGCTGCCG
CGGAGGGTGATGACGGAGATGACGGAGATGAAGGAGGTGATGGAGATGAGGGTGAGGAAG
GGCAGGAGTGA-------------------------------
>SRR9641918
AGGGGG-GGAAGTCGTGAAAGAGCCAGGGGGAGAGGTCGTGGACGTGGAGA---AAAGAG
GCCCAGGAGTCCCAGTAGTCAGTCATC---ATCAT-------------------------
--------------------CCGGGTCTCCACCGCGCAGGCCCCCTCCAGGTAGAAGGCC
ATTTTTCCACCCTGTAGGGGAAGCCGATTATTTTGAATACCACCAAG---------AA--
GGTGGCCCAGATGGTGAGCCTGACGTGCCCCCG---------------------------
----GGAGCGATAGAGCAGGGCCCCGCAGATGACCCAGGAGAAGGCCC-AAGCACTGGAC
CCCGGGGTCAGGGTGATGGAGGCAGGCGCAAAAAAGGAGGGTGGTTTGGAAAGCATCGTG
GTGAAGGAGGTTCCAGCCAGA-----------AATTTGAGAACATTGCAGAAGGTTTAAG
ACTTCTCCTG--GCTAGGTGTCACGTAGAAAGGAC------TACCGAGGATGGAAATTGG
G--TCGCCGGTGTGTTCGTATATGGAGGTAGTAAGA----CCTCCCTT---TACAACCTC
AGGCGAGGAATTGGCCTTGCTATTCCACAATGTCGTCTTACACCATTGAGTCGTCTCCCC
TTTGGA----AAGGCCCCTGGACCCGGCC-CACAACCTGGCCCACTAAGGGAGTCCATTG
TCTGTTATTTCATTGTCTTTTTACAAACTCATATATTTGCTGAGGGTTTGAAGGATGCGA
TTAAGGACCTTGTTATGCCAAGGCCCGCTCCTACCTGCAATATCAAGGTGACTGTGTGCA
GCTTTGACGATGGAGTAGATTTGCCTCCCTGGTTTCCACCTATGGTGGAAGGGGCTGCCG
CGGAGGGTGATGACGGAGATGACGGAGATGAAGGAGGTGATGGAGATGAGGGTGAGGAAG
GGCAGGAGTGA-------------------------------
>SRR9641919
AGGGGG-GGAAGTCGTGAAAGAGCCAGGGGGAGAGGTCGTGGACGTGGAGA---AAAGAG
GCCCAGGAGTCCCAGTAGTCAGTCATC---ATCAT-------------------------
--------------------CCGGGTCTCCACCGCGCAGGCCCCCTCCAGGTAGAAGGCC
ATTTTTCCACCCTGTAGGGGAAGCCGATTATTTTGAATACCACCAAG---------AA--
GGTGGCCCAGATGGTGAGCCTGACGTGCCCCCG---------------------------
----GGAGCGATAGAGCAGGGCCCCGCAGATGACCCAGGAGAAGGCCC-AAGCACTGGAC
CCCGGGGTCAGGGTGATGGAGGCAGGCGCAAAAAAGGAGGGTGGTTTGGAAAGCATCGTG
GTGAAGGAGGTTCCAGCCAGA-----------AATTTGAGAACATTGCAGAAGGTTTAAG
ACTTCTCCTG--GCTAGGTGTCACGTAGAAAGGAC------TACCGAGGATGGAAATTGG
G--TCGCCGGTGTGTTCGTATATGGAGGTAGTAAGA----CCTCCCTT---TACAACCTC
AGGCGAGGAATTGGCCTTGCTATTCCACAATGTCGTCTTACACCATTGAGTCGTCTCCCC
TTTGGA----ATGGCCCCTGGACCCGGCC-CACAACCTGGCCCACTAAGGGAGTCCATTG
TCTGTTATTTCATTGTCTTTTTACAAACTCATATATTTGCTGAGGGTTTGAAGGATGCGA
TTAAGGACCTTGTTTTGCCAAAGCCCGCTCCTACCTGCAATATCAAGGTGACTGTGTGCA
GCTTTGACGATGGAGTAGATTTGCCTCCCTGGTTTCCACCTATGGTGGAAGGGGCTGCCG
CGGAGGGTGATGACGGAGATGACGGAGATGAAGGAGGTGATGGAGATGAGGGTGAGGAAG
GGCAGGAGTGA-------------------------------
>SRR9641920
AGGGGG-GGAAGTCGTGAAAGAGCCAGGGGGAGAGGTCGTGGACGTGGAGA---AAAGAG
GCCCAGGAGTCCCAGTAGTCAGTCATC---ATCAT-------------------------
--------------------CCGGGTCTCCACCGCGCAGGCCCCCTCCAGGTAGAAGGCC
ATTTTTCCACCCTGTAGGGGAAGCCGATTATTTTGAATACCACCAAG---------AA--
GGTGGCCCAGATGGTGAGCCTGACGTGCCCCCG---------------------------
----GGAGCGATAGAGCAGGGCCCCGCAGATGACCCAGGAGAAGGCCC-AAGCACTGGAC
CCCGGGGTCAGGGTGATGGAGGCAGGCGCAAAAAAGGAGGGTGGTTTGGAAAGCATCGTG
GTGAAGGAGGTTCCAGCCAGA-----------AATTTGAGAACATTGCAGAAGGTTTAAG
ACTTCTCCTG--GCTAGGTGTCACGTAGAAAGGAC------TACCGAGGATGGAAATTGG
G--TCGCCGGTGTGTTCGTATATGGAGGTAGTAAGA----CCTCCCTT---TACAACCTC
AGGCGAGGAATTGGCCTTGCTATTCCACAATGTCGTCTTACACCATTGAGTCGTCTCCCC
TTTGGA----ATGGCCCCTGGACCCGGCC-CACAACCTGGCCCACTAAGGGAGTCCATTG
TCTGTTATTTCATTGTCTTTTTACAAACTCATATATTTGCTGAGGGTTTGAAGGATGCGA
TTAAGGACCTTGTTTTGCCAAAGCCCGCTCCTACCTGCAATATCAAGGTGACTGTGTGCA
GCTTTGACGATGGAGTAGATTTGCCTCCCTGGTTTCCACCTATGGTGGAAGGGGCTGCCG
CGGAGGGTGATGACGGAGATGACGGAGATGAAGGAGGTGATGGAGATGAGGGTGAGGAAG
GGCAGGAGTGA-------------------------------
>AP0150151
AGGG-GGGGAAGTCGTGAAAGAGCCAGGGGGAGAGGTCGTGGACGTGGTGA---AAAGAG
GCCCAGGAGTCCCAGTAGTCAGTCATC---ATCAT-------------------------
--------------------CCGGGTCTCCACCGCGCAGGCCCCCTCCAGGTAGAAGGCC
ATTTTTCCACCCTGTAGGGGATGCCGATTATTTTGAATACCTCCAAG---------AA--
GGTGGCCCAGATGGTGAGCCTGACGTGCCCCCG---------------------------
----GGAGCGATAGAGCAGGGCCCCACAGATGACCCAGGAGAAGGCCC-AAGCACTGGAC
CCCGGGGTCAGGGTGATGGAGGCAGGCGCAAAAAAGGAGGGTGGTTTGGAAAGCATCGTG
GTCAAGGAGGTTCCAACCCGA-----------AATTTGAGAACATTGCAGAAGGTTTAAG
AGTTCTCCTG--GCTAGGAGTCACGTAGAAAGGAC------TACCGAGGAAGGAAATTGG
G--TCGCCGGTGTGTTCGTATATGGAGGTAGTAAGA----CCTCCCTT---TACAACCTC
AGGCGAGGAATTGCCCTTGCTGTTCCACAATGTCGTATTACACCATTGAGTCGTCTCCCC
TTTGGA----ATGGCCCCTGGACCCGGCC-CACAACCTGGCCCACTAAGGGAGTCCATTG
TCTGTTATTTCATGGTCTTTTTACAAACTCATATATTTGCTGAGGTTTTGAAGGATGCGA
TTAAGGACCTTGTTATGACAAAGCCCGCTCCTACCTGCAATATCAAGGTGACTGTGTGCA
GCTTTGACGATGGAGTAGATTTGCCTCCCTGGTTTCCACCTATGGTGGAAGGGGCTGCCG
CGGAGGGTGATGACGGAGATGACGGAGATGAAGGAGGTGATGGAGATGAGGGTGAGGAAG
GGCAGGAGTGA----------------------------------------
>AP0150161
AGGG-GGGGAAGTCGTGAAAGAGCCAGGGGGAGAGGTCGTGGACGTGGTGA---AAAGAG
GCCCAGGAGTCCCAGTAGTCAGTCATC---ATCAT-------------------------
--------------------CCGGGTCTCCACCGCGCAGGCCCCCTCCAGGTAGAAGGCC
ATTTTTCCACCCTGTAGGGGATGCCGATTATTTTGAATACCTCCAAG---------AA--
GGTGGCCCAGATGGTGAGCCTGACGTGCCCCCG---------------------------
----GGAGCGATAGAGCAGGGCCCCACAGATGACCCAGGAGAAGGCCC-AAGCACTGGAC
CCCGGGGTCAGGGTGATGGAGGCAGGCGCAAAAAAGGAGGGTGGTTTGGAAAGCATCGTG
GTCAAGGAGGTTCCAACCCGA-----------AATTTGAGAACATTGCAGAAGGTTTAAG
AGTTCTCCTG--GCTAGGAGTCACGTAGAAAGGAC------TACCGAGGAAAGAAATTGG
G--TCGCCGGTGTGTTCGTATATGGAGGTAGTAAGA----CCTCCCTT---TACAACCTC
AGGCGAGGAATTGCCCTTGCTGTTCCACAATGTCGTATTACACCATTGAGTCGTCTCCCC
TTTGGA----ATGGCCCCTGGACCCGGCC-CACAACCTGGCCCACTAAGGGAGTCCATTG
TCTGTTATTTCATGGTCTTTTTACAAACTCATATATTTGCTGAGGTTTTGAAGGATGCGA
TTAAGGACCTTGTTATGACAAAGCCCGCTCCTACCTGCAATATCAAGGTGACTGTGTGCA
GCTTTGACGATGGAGTAGATTTGCCTCCCTGGTTTCCACCTATGGTGGAAGGGGCTGCCG
CGGAGGGTGATGACGGAGATGACGGAGATGAAGGAGGTGATGGAGATGAGGGTGAGGAAG
GGCAGGAGTGA----------------------------------------
>AP0190121
AGGG-GGGGAAGTCGTGAAAGAGCCAGGGGGAGAGGTCGTGGACGTGGTGA---AAAGAG
GCCCAGGAGTCCCAGTAGTCAGTCATC---ATCAT-------------------------
--------------------CCGGGTCTCCACCGCGCAGGCCCCCTCCAGGTAGAAGGCC
ATTTTTCCACCCTGTAGGGGATGCCGATTATTTTGAATACCTCCAAG---------AA--
GGTGGCCCAGATGGTGAGCCTGACGTGCCCCCG---------------------------
----GGAGCGATAGAGCAGGGCCCCACAGATGACCCAGGAGAAGGCCC-AAGCACTGGAC
CCCGGGGTCAGGGTGATGGAGGCAGGCGCAAAAAAGGAGGGTGGTTTGGAAAGCATCGTG
GTCAAGGAGGTTCCAACCCGA-----------AATTTGAGAACATTGCAGAAGGTTTAAG
AGTTCTCCTG--GCTAGGAGTCACGTAGAAAGGAC------TACCGAGGAAGGAAATTGG
G--TCGCCGGTGTGTTCGTATATGGAGGTAGTAAGA----CCTCCCTT---TACAACCTC
AGGCGAGGAATTGCCCTTGCTGTTCCACAATGTCGTATTACACCATTGAGTCGTCTCCCC
TTTGGA----ATGGCCCCTGGACCCGGCC-CACAACCTGGCCCACTAAGGGAGTCCATTG
TCTGTTATTTCATGGTCTTTTTACAAACTCATATATTTGCTGAGGTTTTGAAGGATGCGA
TTAAGGACCTTGTTATGACAAAGCCCGCTCCTACCTGCAATATCAAGGTGACTGTGTGCA
GCTTTGACGATGGAGTAGATTTGCCTCCCTGGTTTCCACCTATGGTGGAAGGGGCTGCCG
CGGAGGGTGATGACGGAGATGACGGAGATGAAGGAGGTGATGGAGATGAGGGTGAGGAAG
GGCAGGAGTGA----------------------------------------
>AP0190131
AGGG-GGGGGAGTCGTGAAAGAGCCAGGGGGAGAGGTCGTGGACGTGGTGA---AAAGAG
GCCCAGGAGTCCCAGTAGTCAGTCATC---ATCAT-------------------------
--------------------CCGGGTCTCCACCGCGCAGGCCCCCTCCAGGTAGAAGGCC
ATTTTTCCACCCTGTAGGGGATGCCGATTATTTTGAATACCTCCAAG---------AA--
GGTGGCCCAGATGGTGAGCCTGACGTGCCCCCG---------------------------
----GGAGCGATAGAGCAGGGCCCCACAGATGACCCAGGAGAAGGCCC-AAGCACTGGAC
CCCGGGGTCAGGGTGATGGAGGCAGGCGCAAAAAAGGAGGGTGGTTTGGAAAGCATCGTG
GTCAAGGAGGTTCCAACCCGA-----------AATTTGAGAACATTGCAGAAGGTTTAAG
AGTTCTCCTG--GCTAGGAGTCACGTAGAAAGGAC------TACCGAGGAAGGAAATTGG
G--TCGCCGGTGTGTTCGTATATGGAGGTAGTAAGA----CCTCCCTT---TACAACCTC
AGGCGAGGAATTGCCCTTGCTGTTCCACAATGTCGTATTACACCATTGAGTCGTCTCCCC
TTTGGA----ATGGCCCCTGGACCCGGCC-CACAACCTGGCCCACTAAGGGAGTCCATTG
TCTGTTATTTCATGGTCTTTTTACAAACTCATATATTTGCTGAGGTTTTGAAGGATGCGA
TTAAGGACCTTGTTATGACAAAGCCCGCTCCTACCTGCAATATCAAGGTGACTGTGTGCA
GCTTTGACGATGGAGTAGATTTGCCTCCCTGGTTTCCACCTATGGTGGAAGGGGCTGCCG
CGGAGGGTGATGACGGAGATGACGGAGATGAAGGAGGTGATGGAGATGAGGGTGAGGAAG
GGCAGGAGTGA----------------------------------------
>AP0190141
AGGG-GGGGAAGTCGTGAAAGAGCCAGGGGGAGAGGTCGTGGACGTGGTGA---AAAGAG
GCCCAGGAGTCCCAGTAGTCAGTCATC---ATCAT-------------------------
--------------------CCGGGTCTCCACCGCGCAGGCCCCCTCCAGGTAGAAGGCC
ATTTTTCCACCCTGTAGGGGATGCCGATTATTTTGAATACCTCCAAG---------AA--
GGTGGCCCAGATGGTGAGCCTGACGTGCCCCCG---------------------------
----GGAGCGATAGAGCAGGGCCCCACAGATGACCCAGGAGAAGGCCC-AAGCACTGGAC
CCCGGGGTCAGGGTGATGGAGGCAGGCGCAAAAAAGGAGGGTGGTTTGGAAAGCATCGTG
GTCAAGGAGGTTCCAACCCGA-----------AATTTGAGAACATTGCAGAAGGTTTAAG
AGTTCTCCTG--GCTAGGAGTCACGTAGAAAGGAC------TACCGAGGAAGGAAATTGG
G--TCGCCGGTGTGTTCGTATATGGAGGTAGTAAGA----CCTCCCTT---TACAACCTC
AGGCGAGGAATTGCCCTTGCTGTTCCACAATGTCGTATTACACCATTGAGTCGTCTCCCC
TTTGGA----ATGGCCCCTGGACCCGGCC-CACAACCTGGCCCACTAAGGGAGTCCATTG
TCTGTTATTTCATGGTCTTTTTACAAACTCATATATTTGCTGAGGTTTTGAAGGATGCGA
TTAAGGACCTTGTTATGACAAAGCCCGCTCCTACCTGCAATATCAAGGTGACTGTGTGCA
GCTTTGACGATGGAGTAGATTTGCCTCCCTGGTTTCCACCTATGGTGGAAGGGGCTGCCG
CGGAGGGTGATGACGGAGATGACGGAGATGAAGGAGGTGATGGAGATGAGGGTGAGGAAG
GGCAGGAGTGA----------------------------------------
>AP0190151
AGGG-GGAGGAGTCGTGAAAGAGCCAGGGGGAGAGGTCGTGGACGTGGTGA---AAAGAG
GCCCAGGAGTCCCAGTAGTCAGTCATC---ATCAT-------------------------
--------------------CCGGGTCTCCACCGCGCAGGCCCCCTCCAGGTAGAAGGCC
ATTTTTCCACCCTGTAGGGGATGCCGATTATTTTGAATACCTCCAAG---------AA--
GGTGGCCCAGATGGTGAGCCTGACGTGCCCCCG---------------------------
----GGAGCGATAGAGCAGGGCCCCACAGATGACCCAGGAGAAGGCCC-AAGCACTGGAC
CCCGGGGTCAGGGTGATGGAGGCAGGCGCAAAAAAGGAGGGTGGTTTGGAAAGCATCGTG
GTCAAGGAGGTTCCAACCCGA-----------AATTTGAGAACATTGCAGAAGGTTTAAG
AGTTCTCCTG--GCTAGGAGTCACGTAGAAAGGAC------TACCGAGGAAGGAAATTGG
G--TCGCCGGTGTGTTCGTATATGGAGGTAGTAAGA----CCTCCCTT---TACAACCTC
AGGCGAGGAATTGCCCTTGCTGTTCCACAATGTCGTATTACACCATTGAGTCGTCTCCCC
TTTGGA----ATGGCCCCTGGACCCGGCC-CACAACCTGGCCCACTAAGGGAGTCCATTG
TCTGTTATTTCATGGTCTTTTTACAAACTCATATATTTGCTGAGGTTTTGAAGGATGCGA
TTAAGGACCTTGTTATGACAAAGCCCGCTCCTACCTGCAATATCAAGGTGACTGTGTGCA
GCTTTGACGATGGAGTAGATTTGCCTCCCTGGTTTCCACCTATGGTGGAAGGGGCTGCCG
CGGAGGGTGATGACGGAGATGACGGAGATGAAGGAGGTGATGGAGATGAGGGTGAGGAAG
GGCAGGAGTGA----------------------------------------
>AP0190161
AGGGGG-GGAAGTCGTGAAAGAGCCAGGGGGAGAGGTCGTGGACGTGGTGA---AAAGAG
GCCCAGGAGTCCCAGTAGTCAGTCATC---ATCAT-------------------------
--------------------CCGGGTCTCCACCGCGCAGGCCCCCTCCAGGTAGAAGGCC
ATTTTTCCACCCTGTAGGGGAAGCCGATTATTTTGAATACCACCAAG---------AA--
GGTGGCCCAGATGGTGAGCCTGACATGCCCCCG---------------------------
----GGAGCGATAGAGCAGGGCCCCGCAGATGACCCAGGAGAAGGCCC-AAGCACTGGAC
CCCGGGGTCAGGGTGATGGAGGCAGGCGCAAAAAAGGAGGGTGGTTTGGAAAGCATCGTG
GTCACGGAGGTTCCAACCAGA-----------AATTTGAGAACATTGCAGAAGGTTTAAG
ACTTCTCCTG--GCTAGGTGTCACGTAGAAAGGAC------TACCGAGGATGGAAATTGG
G--TCGCCGGTGTGTTCGTATATGGAGGTAGTAAGA----CCTCCCTT---TACAACCTC
AGGCGAGGAATTGCCCTTGCTATTCCACAATGTCGTCTTACACCATTGAGTCGTCTCCCC
TTTGGA----ATGGCCCCTGGACCCGGCC-CACAACCTGGCCCACTAAGGGAGTCCATTG
TCTGTTATTTCATTGTCTTTTTACAAACTCATATATTTGCTGAGGGTTTGAAGGATGCGA
TTAAGGACCTTGTTATGCCAAAGCCCGCTCCTACCTGCAATATCAAGGTGACTGTGTGCA
GCTTTGACGATGGAGTAGATTTGCCTCCCTGGTTTCCACCTATGGTGGAAGGGGCTGCCG
CGGAGGGTGATGACGGAGATGACGGAGATGAAGGAGGTGATGGAGATGAGGGTGAGGAAG
GGCAGGAGTGA-------------------------------
>AP0190171
AGGG-GGGGAAGTCGTGAAAGAGCCAGGGGGAGAGGTCGTGGACGTGGTGA---AAAGAG
GCCCAGGAGTCCCAGTAGTCAGTCATC---ATCAT-------------------------
--------------------CCGGGTCTCCACCGCGCAGGCCCCCTCCAGGTAGAAGGCC
ATTTTTCCACCCTGTAGGGGATGCCGATTATTTTGAATACCTCCAAG---------AA--
GGTGGCCCAGATGGTGAGCCTGACGTGCCCCCG---------------------------
----GGAGCGATAGAGCAGGGCCCCACAGATGACCCAGGAGAAGGCCC-AAGCACTGGAC
CCCGGGGTCAGGGTGATGGAGGCAGGCGCAAAAAAGGAGGGTGGTTTGGAAAGCATCGTG
GTCAAGGAGGTTCCAACCCGA-----------AATTTGAGAACATTGCAGAAGGTTTAAG
AGTTCTCCTG--GCTAGGAGTCACGTAGAAAGGAC------TACCGAGGAAGGAAATTGG
G--TCGCCGGTGTGTTCGTATATGGAGGTAGTAAGA----CCTCCCTT---TACAACCTC
AGGCGAGGAATTGCCCTTGCTGTTCCACAATGTCGTATTACACCATTGAGTCGTCTCCCC
TTTGGA----ATGGCCCCTGGACCCGGCC-CACAACCTGGCCCACTAAGGGAGTCCATTG
TCTGTTATTTCATGGTCTTTTTACAAACTCATATATTTGCTGAGGTTTTGAAGGATGCGA
TTAAGGACCTTGTTATGACAAAGCCCGCTCCTACCTGCAATATCAAGGTGACTGTGTGCA
GCTTTGACGATGGAGTAGATTTGCCTCCCTGGTTTCCACCTATGGTGGAAGGGGCTGCCG
CGGAGGGTGATGACGGAGATGACGGAGATGAAGGAGGTGATGGAGATGAGGGTGAGGAAG
GGCAGGAGTGA----------------------------------------
>AP0190181
AGGG-GGGGGAGTCGTGAAAGAGCCAGGGGGAGAGGTCGTGGACGTGGTGA---AAAGAG
GCCCAGGAGTCCCAGTAGTCAGTCATC---ATCAT-------------------------
--------------------CCGGGTCTCCACCGCGCAGGCCCCCTCCAGGTAGAAGGCC
ATTTTTCCACCCTGTAGGGGATGCCGATTATTTTGAATACCTCCAAG---------AA--
GGTGGCCCAGATGGTGAGCCTGACGTGCCCCCG---------------------------
----GGAGCGATAGAGCAGGGCCCCACAGATGACCCAGGAGAAGGCCC-AAGCACTGGAC
CCCGGGGTCAGGGTGATGGAGGCAGGCGCAAAAAAGGAGGGTGGTTTGGAAAGCATCGTG
GTCAAGGAGGTTCCAACCCGA-----------AATTTGAGAACATTGCAGAAGGTTTAAG
AGTTCTCCTG--GCTAGGAGTCACGTAGAAAGGAC------TACCGAGGAAGGAAATTGG
G--TCGCCGGTGTGTTCGTATATGGAGGTAGTAAGA----CCTCCCTT---TACAACCTC
AGGCGAGGAATTGCCCTTGCTGTTCCACAATGTCGTATTACACCATTGAGTCGTCTCCCC
TTTGGA----ATGGCCCCTGGACCCGGCC-CACAACCTGGCCCACTAAGGGAGTCCATTG
TCTGTTATTTCATGGTCTTTTTACAAACTCATATATTTGCTGAGGTTTTGAAGGATGCGA
TTAAGGACCTTGTTATGACAAAGCCCGCTCCTACCTGCAATATCAAGGTGACTGTGTGCA
GCTTTGACGATGGAGTAGATTTGCCTCCCTGGTTTCCACCTATGGTGGAAGGGGCTGCCG
CGGAGGGTGATGACGGAGATGACGGAGATGAAGGAGGTGATGGAGATGAGGGTGAGGAAG
GGCAGGAGTGA----------------------------------------
>AP0190191
AGGG-GGGGAAGTCGTGAAAGAGCCAGGGGGAGAGGTCGTGGACGTGGTGA---AAAGAG
GCCCAGGAGTCCCAGTAGTCAGTCATC---ATCAT-------------------------
--------------------CCGGGTCTCCACCGCGCAGGCCCCCTCCAGGTAGAAGGCC
ATTTTTCCACCCTGTAGGGGATGCCGATTATTTTGAATACCTCCAAG---------AA--
GGTGGCCCAGATGGTGAGCCTGACGTGCCCCCG---------------------------
----GGAGCGATAGAGCAGGGCCCCACAGATGACCCAGGAGAAGGCCC-AAGCACTGGAC
CCCGGGGTCAGGGTGATGGAGGCAGGCGCAAAAAAGGAGGGTGGTTTGGAAAGCATCGTG
GTCAAGGAGGTTCCAACCCGA-----------AATTTGAGAACATTGCAGAAGGTTTAAG
AGTTCTCCTG--GCTAGGAGTCACGTAGAAAGGAC------TACCGAGGAAGGAAATTGG
G--TCGCCGGTGTGTTCGTATATGGAGGTAGTAAGA----CCTCCCTT---TACAACCTC
AGGCGAGGAATTGCCCTTGCTGTTCCACAATGTCGTATTACACCATTGAGTCGTCTCCCC
TTTGGA----ATGGCCCCTGGACCCGGCC-CACAACCTGGCCCACTAAGGGAGTCCATTG
TCTGTTATTTCATGGTCTTTTTACAAACTCATATATTTGCTGAGGTTTTGAAGGATGCGA
TTAAGGACCTTGTTATGACAAAGCCCGCTCCTACCTGCAATATCAAGGTGACTGTGTGCA
GCTTTGACGATGGAGTAGATTTGCCTCCCTGGTTTCCACCTATGGTGGAAGGGGCTGCCG
CGGAGGGTGATGACGGAGATGACGGAGATGAAGGAGGTGATGGAGATGAGGGTGAGGAAG
GGCAGGAGTGA----------------------------------------
>AP0190201
AGGG-GGGGAAGTCGTGAAAGAGCCAGGGGGAGAGGTCGTGGACGTGGTGA---AAAGAG
GCCCAGGAGTCCCAGTAGTCAGTCATC---ATCAT-------------------------
--------------------CCGGGTCTCCGCCGCGCAGGCCCCCTCCAGGTAGAAGGCC
ATTTTTCCACCCTGTAGGGGATGCCGATTATTTTGAATACCTCCAAG---------AA--
GGTGGCCCAGATGGTGAGCCTGACGTGCCCCCG---------------------------
----GGAGCGATAGAGCAGGGCCCCACAGATGACCCAGGAGAAGGCCC-AAGCACTGGAC
CCCGGGGTCAGGGTGATGGAGGCAGGCGCAAAAAAGGAGGGTGGTTTGGAAAGCATCGTG
GTCAAGGAGGTTCCAACCCGA-----------AATTTGAGAACATTGCAGAAGGTTTAAG
AGTTCTCCTG--GCTAGGAGTCACGTAGAAAGGAC------TACCGAGGAAGGAAATTGG
G--TCGCCGGTGTGTTCGTATATGGAGGTAGTAAGA----CCTCCCTT---TACAACCTC
AGGCGAGGAATTGCCCTTGCTGTTCCACAATGTCGTATTACACCATTGAGTCGTCTCCCC
TTTGGA----ATGGCCCCTGGACCCGGCC-CACAACCTGGCCCACTAAGGGAGTCCATTG
TCTGTTATTTCATGGTCTTTTTACAAACTCATATATTTGCTGAGGTTTTGAAGGATGCGA
TTAAGGACCTTGTTATGACAAAGCCCGCTCCTACCTGCAATATCAAGGTGACTGTGTGCA
GCTTTGACGATGGAGTAGATTTGCCTCCCTGGTTTCCACCTATGGTGGAAGGGGCTGCCG
CGGAGGGTGATGACGGAGATGACGGAGATGAAGGAGGTGATGGAGATGAGGGTGAGGAAG
GGCAGGAGTGA----------------------------------------
>AP0190211
A-GGGGGGGAAGTCGTGAAAGAGCCAGGGGGAGAGGTCGTGGACGTGGTGA---AAAGAG
GCCCAGGAGTCCCAGTAGTCAGTCATC---ATCAT-------------------------
--------------------CCGGGTCTCCACCGCGCAGGCCCCCTCCAGGTAGAAGGCC
ATTTTTCCACCCTGTAGGGGAAGCCGATTATTTTGAATACCACCAAG---------AA--
GGTGGCCCAGATGGTGAGCCTGACATGCCCCCG---------------------------
----GGAGCGATAGAGCAGGGCCCCGCAGATGACCCAGGAGAAGGCCC-AAGCACTGGAC
CCCGGGGTCAGGGTGATGGAGGCAGGCGCAAAAAAGGAGGGTGGTTTGGAAAGCATCGTG
GTCAAGGAGGTTCCAACCAGA-----------AATTTGAGAACATTGCAGAAGGTTTAAG
AACTCTCCTG--GCTAGGTGTCACGTAGAAAGGAC------TACCGATGAAGGAACTTGG
G--TCGCCGGTGTGTTCGTATATGGAGGTAGTAAGA----CCTCCCTT---TACAACCTC
AGGCGAGGAATTGCCCTTGCTATTCCACAATGTCGTCTTACACCATTGAGTCGTCTCCCC
TTTGGA----ATGGCCCCTGGACCCGGCC-CACAACCTGGCCCACTAAGGGAGTCCATTG
TCTGTTATTTCATTGTCTTTTTACAAACTCATATATTTGCTGAGGGTTTGAAGGATGCGA
TTAAGGACCTTGTTATGCCAAAGCCCGCTCCTACCTGCAATATCAAGGCGACTGTGTGCA
GCTTTGACGATGGAGTAGATTTGCCTCCCTGGTTTCCACCTATGGTGGAAGGGGCTGCCG
CGGAGGGTGATGACGGAGATGACGGAGATGACGGAGATGAAGGAGGTGATGGAGATGAGG
GTGAGGAAGGGCAGGAGTGA-------------------------------
>AP0190221
AGGGGG-GGAAGTCGTGAAAGAGCCAGGGGGAGAGGTCGTGGACGTGGTGA---AAAGAG
GCCCAGGAGTCCCAGTAGTCAGTCATC---ATCAT-------------------------
--------------------CCGGGTCTCCACCGCGCAGGCCCCCTCCAGGTAGAAGGCC
ATTTTTCCACCCTGTAGGGGAAGCCGATTATTTTGAATACCACCAAG---------AA--
GGTGGCCCAGATGGTGAGCCTGACATGCCCCCG---------------------------
----GGAGCGATAGAGCAGGGCCCCGCAGATGACCCAGGAGAAGGCCC-AAGCACTGGAC
CCCGGGGTCAGGGTGATGGAGGCAGACGCAAAAAAGGAGGGTGGTTTGGAAAGCATCGTG
GTCATGGAGGTTCCAACCAGA-----------AATTTGAGAACATTGCAGAAGGTTTAAG
AACTCTCCTG--GCTAGGTGTCACGTAGAAAGGAC------TACCGATGAAGGAACTTGG
G--TCGCCGGTGTGTTCGTATATGGAGGTAGTAAGA----CCTCCCTT---TACAACCTC
AGGCGAGGAATTGCCCTTGCTATTCCACAATGTCGTCTTACACCATTGAGTCGTCTCCCC
TTTGGA----ATGGCCCCTGGACCCGGCC-CACAACCTGGCCCACTAAGGGAGTCCATTG
TCTGTTATTTCATTGTCTTTTTACAAACTCATATATTTGCTGAGGGTTTGAAGGATGCGA
TTAAGGACCTTGTTATGCCAAAGCCCGCTCCTACCTGCAATATCAAGGTGACTGTGTGCA
GCTTTGACGATGGAGTAGATTTGCCTCCCTGGTTTCCACCTATGGTGGAAGGGGCTGCCG
CGGAGGGTGATGACGGAGATGACGGAGATGACGGAGATGAAGGAGGTGATGGAGATGAGG
GTGAGGAAGGGCAGGAGTGA-------------------------------
>AP0190241
AGGG-GGGGGAGTCGTGAAAGAGCCAGGGGGAGAGGTCGTGGACGTGGTGA---AAAGAG
GCCCAGGAGTCCCAGTAGTCAGTCATC---ATCAT-------------------------
--------------------CCGGGTCTCCACCGCGCAGGCCCCCTCCAGGTAGAAGGCC
ATTTTTCCACCCTGTAGGGGATGCCGATTATTTTGAATACCTCCAAG---------AA--
GGTGGCCCAGATGGTGAGCCTGACGTGCCCCCG---------------------------
----GGAGCGATAGAGCAGGGCCCCACAGATGACCCAGGAGAAGGCCC-AAGCACTGGAC
CCCGGGGTCAGGGTGATGGAGGCAGGCGCAAAAAAGGAGGGTGGTTTGGAAAGCATCGTG
GTCAAGGAGGTTCCAACCCGA-----------AATTTGAGAACATTGCAGAAGGTTTAAG
AGTTCTCCTG--GCTAGGAGTCACGTAGAAAGGAC------TACCGAGGAAGGAAATTGG
G--TCGCCGGTGTGTTCGTATATGGAGGTAGTAAGA----CCTCCCTT---TACAACCTC
AGGCGAGGAATTGCCCTTGCTGTTCCACAATGTCGTATTACACCATTGAGTCGTCTCCCC
TTTGGA----ATGGCCCCTGGACCCGGCC-CACAACCTGGCCCACTAAGGGAGTCCATTG
TCTGTTATTTCATGGTCTTTTTACAAACTCATATATTTGCTGAGGTTTTGAAGGATGCGA
TTAAGGACCTTGTTATGACAAAGCCCGCTCCTACCTGCAATATCAAGGTGACTGTGTGCA
GCTTTGACGATGGAGTAGATTTGCCTCCCTGGTTTCCACCTATGGTGGAAGGGGCTGCCG
CGGAGGGTGATGACGGAGATGACGGAGATGAAGGAGGTGATGGAGATGAGGGTGAGGAAG
GGCAGGAGTGA----------------------------------------
>AP0190251
AGGG-GGAGGAGTCGTGAAAGAGCCAGGGGGAGAGGTCGTGGACGTGGTGA---AAAGAG
GCCCAGGAGTCCCAGTAGTCAGTCATC---ATCAT-------------------------
--------------------CCGGGTCTCCACCGCGCAGGCCCCCTCCAGGTAGAAGGCC
ATTTTTCCACCCTGTAGGGGATGCCGATTATTTTGAATACCTCCAAG---------AA--
GGTGGCCCAGATGGTGAGCCTGACGTGCCCCCG---------------------------
----GGAGCGATAGAGCAGGGCCCCACAGATGACCCAGGAGAAGGCCC-AAGCACTGGAC
CCCGGGGTCAGGGTGATGGAGGCAGGCGCAAAAAAGGAGGGTGGTTTGGAAAGCATCGTG
GTCAAGGAGGTTCCAACCCGA-----------AATTTGAGAACATTGCAGAAGGTTTAAG
AGTTCTCCTG--GCTAGGAGTCACGTAGAAAGGAC------TACCGAGGAAGGAAATTGG
G--TCGCCGGTGTGTTCGTATATGGAGGTAGTAAGA----CCTCCCTT---TACAACCTC
AGGCGAGGAATTGCCCTTGCTGTTCCACAATGTCGTATTACACCATTGAGTCGTCTCCCC
TTTGGA----ATGGCCCCTGGACCCGGCC-CACAACCTGGCCCACTAAGGGAGTCCATTG
TCTGTTATTTCATGGTCTTTTTACAAACTCATATATTTGCTGAGGTTTTGAAGGATGCGA
TTAAGGACCTTGTTATGACAAAGCCCGCTCCTACCTGCAATATCAAGGTGACTGTGTGCA
GCTTTGACGATGGAGTAGATTTGCCTCCCTGGTTTCCACCTATGGTGGAAGGGGCTGCCG
CGGAGGGTGATGACGGAGATGACGGAGATGAAGGAGGTGATGGAGATGAGGGTGAGGAAG
GGCAGGAGTGA----------------------------------------
>AP0190261
AGGG-GGGGAAGTCGTGAAAGAGCCAGGGGGAGAGGTCGTGGACGTGGTGA---AAAGAG
GCCCAGGAGTCCCAGTAGTCAGTCATC---ATCAT-------------------------
--------------------CCGGGTCTCCACCGCGCAGGCCCCCTCCAGGTAGAAGGCC
ATTTTTCCACCCTGTAGGGGATGCCGATTATTTTGAATACCTCCAAG---------AA--
GGTGGCCCAGATGGTGAGCCTGACGTGCCCCCG---------------------------
----GGAGCGATAGAGCAGGGCCCCACAGATGACCCAGGAGAAGGCCC-AAGCACTGGAC
CCCGGGGTCAGGGTGATGGAGGCAGGCGCAAAAAAGGAGGGTGGTTTGGAAAGCATCGTG
GTCAAGGAGGTTCCAACCCGA-----------AATTTGAGAACATTGCAGAAGGTTTAAG
AGTTCTCCTG--GCTAGGAGTCACGTAGAAAGGAC------TACCGAGGAAGGAAATTGG
G--TCGCCGGTGTGTTCGTATATGGAGGTAGTAAGA----CCTCCCTT---TACAACCTC
AGGCGAGGAATTGCCCTTGCTGTTCCACAATGTCGTATTACACCATTGAGTCGTCTCCCC
TTTGGA----ATGGCCCCTGGACCCGGCC-CACAACCTGGCCCACTAAGGGAGTCCATTG
TCTGTTATTTCATGGTCTTTTTACAAACTCATATATTTGCTGAGGTTTTGAAGGATGCGA
TTAAGGACCTTGTTATGACAAAGCCCGCTCCTACCTGCAATATCAAGGTGACTGTGTGCA
GCTTTGACGATGGAGTAGATTTGCCTCCCTGGTTTCCACCTATGGTGGAAGGGGCTGCCG
CGGAGGGTGATGACGGAGATGACGGAGATGAAGGAGGTGATGGAGATGAGGGTGAGGAAG
GGCAGGAGTGA----------------------------------------
>AP0190271
AGGG-GGAGGAGTCGTGAAAGAGCCAGGGGGAGAGGTCGTGGACGTGGTGA---AAAGAG
GCCCAGGAGTCCCAGTAGTCAGTCATC---ATCAT-------------------------
--------------------CCGGGTCTCCACCGCGCAGGCCCCCTCCAGGTAGAAGGCC
ATTTTTCCACCCTGTAGGGGATGCCGATTATTTTGAATACCTCCAAG---------AA--
GGTGGCCCAGATGGTGAGCCTGACGTGCCCCCG---------------------------
----GGAGCGATAGAGCAGGGCCCCACAGATGACCCAGGAGAAGGCCC-AAGCACTGGAC
CCCGGGGTCAGGGTGATGGAGGCAGGCGCAAAAAAGGAGGGTGGTTTGGAAAGCATCGTG
GTCAAGGAGGTTCCAACCCGA-----------AATTTGAGAACATTGCAGAAGGTTTAAG
AGTTCTCCTG--GCTAGGAGTCACGTAGAAAGGAC------TACCGAGGAAGGAAATTGG
G--TCGCCGGTGTGTTCGTATATGGAGGTAGTAAGA----CCTCCCTT---TACAACCTC
AGGCGAGGAATTGCCCTTGCTGTTCCACAATGTCGTATTACACCATTGAGTCGTCTCCCC
TTTGGA----ATGGCCCCTGGACCCGGCC-CACAACCTGGCCCACTAAGGGAGTCCATTG
TCTGTTATTTCATGGTCTTTTTACAAACTCATATATTTGCTGAGGTTTTGAAGGATGCGA
TTAAGGACCTTGTTATGACAAAGCCCGCTCCTACCTGCAATATCAAGGTGACTGTGTGCA
GCTTTGACGATGGAGTAGATTTGCCTCCCTGGTTTCCACCTATGGTGGAAGGGGCTGCCG
CGGAGGGTGATGACGGAGATGACGGAGATGAAGGAGGTGATGGAGATGAGGGTGAGGAAG
GGCAGGAGTGA----------------------------------------
>AP0190281
AGGG-GGAGGAGTCGTGAAAGAGCCAGGGGGAGAGGTCGTGGACGTGGTGA---AAAGAG
GCCCAGGAGTCCCAGTAGTCAGTCATC---ATCAT-------------------------
--------------------CCGGGTCTCCACCGCGCAGGCCCCCTCCAGGTAGAAGGCC
ATTTTTCCACCCTGTAGGGGATGCCGATTATTTTGAATACCTCCAAG---------AA--
GGTGGCCCAGATGGTGAGCCTGACGTGCCCCCG---------------------------
----GGAGCGATAGAGCAGGGCCCCACAGATGACCCAGGAGAAGGCCC-AAGCACTGGAC
CCCGGGGTCAGGGTGATGGAGGCAGGCGCAAAAAAGGAGGGTGGTTTGGAAAGCATCGTG
GTCAAGGAGGTTCCAACCCGA-----------AATTTGAGAACATTGCAGAAGGTTTAAG
AGTTCTCCTG--GCTAGGAGTCACGTAGAAAGGAC------TACCGAGGAAGGAAATTGG
G--TCGCCGGTGTGTTCGTATATGGAGGTAGTAAGA----CCTCCCTT---TACAACCTC
AGGCGAGGAATTGCCCTTGCTGTTCCACAATGTCGTATTACACCATTGAGTCGTCTCCCC
TTTGGA----ATGGCCCCTGGACCCGGCC-CACAACCTGGCCCACTAAGGGAGTCCATTG
TCTGTTATTTCATGGTCTTTTTACAAACTCATATATTTGCTGAGGTTTTGAAGGATGCGA
TTAAGGACCTTGTTATGACAAAGCCCGCTCCTACCTGCAATATCAAGGTGACTGTGTGCA
GCTTTGACGATGGAGTAGATTTGCCTCCCTGGTTTCCACCTATGGTGGAAGGGGCTGCCG
CGGAGGGTGATGACGGAGATGACGGAGATGAAGGAGGTGATGGAGATGAGGGTGAGGAAG
GGCAGGAGTGA----------------------------------------
>AP0190291
AGGG-GGAGGAGTCGTGAAAGAGCCAGGGGGGGAGGTCGTGGACGTGGTGA---AAAGAG
GCCCAGGAGTCCCAGTAGTCAGTCATC---ATCAT-------------------------
--------------------CCGGGTCTCCACCGCGCAGGCCCCCTCCAGGTAGAAGGCC
ATTTTTCCACCCTGTAGGGGATGCCGATTATTTTGAATACCTCCAAG---------AA--
GGTGGCCCAGATGGTGAGCCTGACGTGCCCCCG---------------------------
----GGAGCGATAGAGCAGGGCCCCACAGATGACCCAGGAGAAGGCCC-AAGCACTGGAC
CCCGGGGTCAGGGTGATGGAGGCAGGCGCAAAAAAGGAGGGTGGTTTGGAAAGCATCGTG
GTCAAGGAGGTTCCAACCCGA-----------AATTTGAGAACATTGCAGAAGGTTTAAG
AGTTCTCCTG--GCTAGGAGTCACGTAGAAAGGAC------TACCGAGGAAGGAAATTGG
G--TCGCCGGTGTGTTCGTATATGGAGGTAGTAAGA----CCTCCCTT---TACAACCTC
AGGCGAGGAATTGCCCTTGCTGTTCCACAATGTCGTATTACACCATTGAGTCGTCTCCCC
TTTGGA----ATGGCCCCTGGACCCGGCC-CACAACCTGGCCCACTAAGGGAGTCCATTG
TCTGTTATTTCATGGTCTTTTTACAAACTCATATATTTGCTGAGGTTTTGAAGGATGCGA
TTAAGGACCTTGTTATGACAAAGCCCGCTCCTACCTGCAATATCAAGGTGACTGTGTGCA
GCTTTGACGATGGAGTAGATTTGCCTCCCTGGTTTCCACCTATGGTGGAAGGGGCTGCCG
CGGAGGGTGATGACGGAGATGACGGAGATGAAGGAGGTGATGGAGATGAGGGTGAGGAAG
GGCAGGAGTGA----------------------------------------
>AP0190301
AGGG-GGGGGAGTCGTGAAAGAGCCAGGGGGAGAGGTCGTGGACGTGGTGA---AAAGAG
GCCCAGGAGTCCCAGTAGTCAGTCATC---ATCAT-------------------------
--------------------CCGGGTCTCCACCGCGCAGGCCCCCTCCAGGTAGAAGGCC
ATTTTTCCACCCTGTAGGGGATGCCGATTATTTTGAATACCTCCAAG---------AA--
GGTGGCCCAGATGGTGAGCCTGACGTGCCCCCG---------------------------
----GGAGCGATAGAGCAGGGCCCCACAGATGACCCAGGAGAAGGCCC-AAGCACTGGAC
CCCGGGGTCAGGGTGATGGAGGCAGGCGCAAAAAAGGAGGGTGGTTTGGAAAGCATCGTG
GTCAAGGAGGTTCCAACCCGA-----------AATTTGAGAACATTGCAGAAGGTTTAAG
AGTTCTCCTG--GCTAGGAGTCACGTAGAAAGGAC------TACCGAGGAAGGAAATTGG
G--TCGCCGGTGTGTTCGTATATGGAGGTAGTAAGA----CCTCCCTT---TACAACCTC
AGGCGAGGAATTGCCCTTGCTGTTCCACAATGTCGTATTACACCATTGAGTCGTCTCCCC
TTTGGA----ATGGCCCCTGGACCCGGCC-CACAACCTGGCCCACTAAGGGAGTCCATTG
TCTGTTATTTCATGGTCTTTTTACAAACTCATATATTTGCTGAGGTTTTGAAGGATGCGA
TTAAGGACCTTGTTATGACAAAGCCCGCTCCTACCTGCAATATCAAGGTGACTGTGTGCA
GCTTTGACGATGGAGTAGATTTGCCTCCCTGGTTTCCACCTATGGTGGAAGGGGCTGCCG
CGGAGGGTGATGACGGAGATGACGGAGATGAAGGAGGTGATGGAGATGAGGGTGAGGAAG
GGCAGGAGTGA----------------------------------------
>AP0190311
AGGG-GGAGGAGTCGTGAAAGAGCCAGGGGGAGAGGTCGTGGACGTGGTGA---AAAGAG
GCCCAGGAGTCCCAGTAGTCAGTCATC---ATCAT-------------------------
--------------------CCGGGTCTCCACCGCGCAGGCCCCCTCCAGGTAGAAGGCC
ATTTTTCCACCCTGTAGGGGATGCCGATTATTTTGAATACCTCCAAG---------AA--
GGTGGCCCAGATGGTGAGCCTGACGTGCCCCCG---------------------------
----GGAGCGATAGAGCAGGGCCCCACAGATGACCCAGGAGAAGGCCC-AAGCACTGGAC
CCCGGGGTCAGGGTGATGGAGGCAGGCGCAAAAAAGGAGGGTGGTTTGGAAAGCATCGTG
GTCAAGGAGGTTCCAACCCGA-----------AATTTGAGAACATTGCAGAAGGTTTAAG
AGTTCTCCTG--GCTAGGAGTCACGTAGAAAGGAC------TACCGAGGAAGGAAATTGG
G--TCGCCGGTGTGTTCGTATATGGAGGTAGTAAGA----CCTCCCTT---TACAACCTC
AGGCGAGGAATTGCCCTTGCTGTTCCACAATGTCGTATTACACCATTGAGTCGTCTCCCC
TTTGGA----ATGGCCCCTGGACCCGGCC-CACAACCTGGCCCACTAAGGGAGTCCATTG
TCTGTTATTTCATGGTCTTTTTACAAACTCATATATTTGCTGAGGTTTTGAAGGATGCGA
TTAAGGACCTTGTTATGACAAAGCCCGCTCCTACCTGCAATATCAAGGTGACTGTGTGCA
GCTTTGACGATGGAGTAGATTTGCCTCCCTGGTTTCCACCTATGGTGGAAGGGGCTGCCG
CGGAGGGTNNNNNCGGAGATGACGGAGATGAAGGAGGTGATGGAGATGAGGGTGAGGAAG
GGCAGGAGTGA----------------------------------------
>AP0190321
AGGG-GGAGGAGTCGTGAAAGAGCCAGGGGGAGAGGTCGTGGACGTGGTGA---AAAGAG
GCCCAGGAGTCCCAGTAGTCAGTCATC---ATCAT-------------------------
--------------------CCGGGTCTCCACCGCGCAGGCCCCCTCCAGGTAGAAGGCC
ATTTTTCCACCCTGTAGGGGATGCCGATTATTTTGAATACCTCCAAG---------AA--
GGTGGCCCAGATGGTGAGCCTGACGTGCCCCCG---------------------------
----GGAGCGATAGAGCAGGGCCCCACAGATGACCCAGGAGAAGGCCC-AAGCACTGGAC
CCCGGGGTCAGGGTGATGGAGGCAGGCGCAAAAAAGGAGGGTGGTTTGGAAAGCATCGTG
GTCAAGGAGGTTCCAACCCGA-----------AATTTGAGAACATTGCAGAAGGTTTAAG
AGTTCTCCTG--GCTAGGAGTCACGTAGAAAGGAC------TACCGAGGAAGGAAATTGG
G--TCGCCGGTGTGTTCGTATATGGAGGTAGTAAGA----CCTCCCTT---TACAACCTC
AGGCGAGGAATTGCCCTTGCTGTTCCACAATGTCGTATTACACCATTGAGTCGTCTCCCC
TTTGGA----ATGGCCCCTGGACCCGGCC-CACAACCTGGCCCACTAAGGGAGTCCATTG
TCTGTTATTTCATGGTCTTTTTACAAACTCATATATTTGCTGAGGTTTTGAAGGATGCGA
TTAAGGACCTTGTTATGACAAAGCCCGCTCCTACCTGCAATATCAAGGTGACTGTGTGCA
GCTTTGACGATGGAGTAGATTTGCCTCCCTGGTTTCCACCTATGGTGGAAGGGGCTGCCG
CGGAGGGTGATGACGGAGATGACGGAGATGAAGGAGGTGATGGAGATGAGGGTGAGGAAG
GGCAGGAGTGA----------------------------------------
>AP0190331
AGGG-GGGGAAGTCGTGAAAGAGCCAGGGGGAGAGGTCGTGGACGTGGTGA---AAAGAG
GCCCAGGAGTCCCAGTAGTCAGTCATC---ATCAT-------------------------
--------------------CCGGGTCTCCACCGCGCAGGCCCCCTCCAGGTAGAAGGCC
ATTTTTCCACCCTGTAGGGGATGCCGATTATTTTGAATACCTCCAAG---------AA--
GGTGGCCCAGATGGTGAGCCTGACGTGCCCCCG---------------------------
----GGAGCGATAGAGCAGGGCCCCACAGATGACCCAGGAGAAGGCCC-AAGCACTGGAC
CCCGGGGTCAGGGTGATGGAGGCAGGCGCAAAAAAGGAGGGTGGTTTGGAAAGCATCGTG
GTCAAGGAGGTTCCAACCCGA-----------AATTTGAGAACATTGCAGAAGGTTTAAG
AGTTCTCCTG--GCTAGGAGTCACGTAGAAAGGAC------TACCGAGGAAGGAAATTGG
G--TCGCCGGTGTGTTCGTATATGGAGGTAGTAAGA----CCTCCCTT---TACAACCTC
AGGCGAGGAATTGCCCTTGCTGTTCCACAATGTCGTATTACACCATTGAGTCGTCTCCCC
TTTGGA----ATGGCCCCTGGACCCGGCC-CACAACCTGGCCCACTAAGGGAGTCCATTG
TCTGTTATTTCATGGTCTTTTTACAAACTCATATATTTGCTGAGGTTTTGAAGGATGCGA
TTAAGGACCTTGTTATGACAAAGCCCGCTCCTACCTGCAATATCAAGGTGACTGTGTGCA
GCTTTGACGATGGAGTAGATTTGCCTCCCTGGTTTCCACCTATGGTGGAAGGGGCTGCCG
CGGAGGGTGATGACGGAGATGACGGAGATGAAGGAGGTGATGGAGATGAGGGTGAGGAAG
GGCAGGAGTGA----------------------------------------
>AP0190341
AGGG-GGAGGAGTCGTGAAAGAGCCAGGGGGAGAGGTCGTGGACGTGGTGA---AAAGAG
GCCCAGGAGTCCCAGTAGTCAGTCATC---ATCAT-------------------------
--------------------CCGGGTCTCCACCGCGCAGGCCCCCTCCAGGTAGAAGGCC
ATTTTTCCACCCTGTAGGGGATGCCGATTATTTTGAATACCTCCAAG---------AA--
GGTGGCCCAGATGGTGAGCCTGACGTGCCCCCG---------------------------
----GGAGCGATAGAGCAGGGCCCCACAGATGACCCAGGAGAAGGCCC-AAGCACTGGAC
CCCGGGGTCAGGGTGATGGAGGCAGGCGCAAAAAAGGAGGGTGGTTTGGAAAGCATCGTG
GTCAAGGAGGTTCCAACCCGA-----------AATTTGAGAACATTGCAGAAGGTTTAAG
AGTTCTCCTG--GCTAGGAGTCACGTAGAAAGGAC------TACCGAGGAAGGAAATTGG
G--TCGCCGGTGTGTTCGTATATGGAGGTAGTAAGA----CCTCCCTT---TACAACCTC
AGGCGAGGAATTGCCCTTGCTGTTCCACAATGTCGTATTACACCATTGAGTCGTCTCCCC
TTTGGA----ATGGCCCCTGGACCCGGCC-CACAACCTGGCCCACTAAGGGAGTCCATTG
TCTGTTATTTCATGGTCTTTTTACAAACTCATATATTTGCTGAGGTTTTGAAGGATGCGA
TTAAGGACCTTGTTATGACAAAGCCCGCTCCTACCTGCAATATCAAGGTGACTGTGTGCA
GCTTTGACGATGGAGTAGATTTGCCTCCCTGGTTTCCACCTATGGTGGAAGGGGCTGCCG
CGGAGGGTGATGACGGAGATGACGGAGATGAAGGAGGTGATGGAGATGAGGGTGAGGAAG
GGCAGGAGTGA----------------------------------------
>AP0190351
AGGG-GGAGGAGTCGTGAAAGAGCCAGGGGGAGAGGTCGTGGACGTGGTGA---AAAGAG
GCCCAGGAGTCCCAGTAGTCAGTCATC---ATCAT-------------------------
--------------------CCGGGTCTCCACCGCGCAGGCCCCCTCCAGGTAGAAGGCC
ATTTTTCCACCCTGTAGGGGATGCCGATTATTTTGAATACCTCCAAG---------AA--
GGTGGCCCAGATGGTGAGCCTGACGTGCCCCCG---------------------------
----GGAGCGATAGAGCAGGGCCCCACAGATGACCCAGGAGAAGGCCC-AAGCACTGGAC
CCCGGGGTCAGGGTGATGGAGGCAGGCGCAAAAAAGGAGGGTGGTTTGGAAAGCATCGTG
GTCAAGGAGGTTCCAACCCGA-----------AATTTGAGAACATTGCAGAAGGTTTAAG
AGTTCTCCTG--GCTAGGAGTCACGTAGAAAGGAC------TACCGAGGAAGGAAATTGG
G--TCGCCGGTGTGTTCGTATATGGAGGTAGTAAGA----CCTCCCTT---TACAACCTC
AGGCGAGGAATTGCCCTTGCTGTTCCACAATGTCGTATTACACCATTGAGTCGTCTCCCC
TTTGGA----ATGGCCCCTGGACCCGGCC-CACAACCTGGCCCACTAAGGGAGTCCATTG
TCTGTTATTTCATGGTCTTTTTACAAACTCATATATTTGCTGAGGTTTTGAAGGATGCGA
TTAAGGACCTTGTTATGACAAAGCCCGCTCCTACCTGCAATATCAAGGTGACTGTGTGCA
GCTTTGACGATGGAGTAGATTTGCCTCCCTGGTTTCCACCTATGGTGGAAGGGGCTGCCG
CGGAGGGTGATGACGGAGATGACGGAGATGAAGGAGGTGATGGAGATGAGGGTGAGGAAG
GGCAGGAGTGA----------------------------------------
>AP0190361
AGGG-GGGGGAGTCGTGAAAGAGCCAGGGGGAGAGGTCGTGGACGTGGTGA---AAAGAG
GCCCAGGAGTCCCAGTAGTCAGTCATC---ATCAT-------------------------
--------------------CCGGGTCTCCACCGCGCAGGCCCCCTCCAGGTAGAAGGCC
ATTTTTCCACCCTGTAGGGGATGCCGATTATTTTGAATACCTCCAAG---------AA--
GGTGGCCCAGATGGTGAGCCTGACGTGCCCCCG---------------------------
----GGAGCGATAGAGCAGGGCCCCACAGATGACCCAGGAGAAGGCCC-AAGCACTGGAC
CCCGGGGTCAGGGTGATGGAGGCAGGCGCAAAAAAGGAGGGTGGTTTGGAAAGCATCGTG
GTCAAGGAGGTTCCAACCCGA-----------AATTTGAGAACATTGCAGAAGGTTTAAG
AGTTCTCCTG--GCTAGGAGTCACGTAGAAAGGAC------TACCGAGGAAGGAAATTGG
G--TCGCCGGTGTGTTCGTATATGGAGGTAGTAAGA----CCTCCCTT---TACAACCTC
AGGCGAGGAATTGCCCTTGCTGTTCCACAATGTCGTATTACACCATTGAGTCGTCTCCCC
TTTGGA----ATGGCCCCTGGACCCGGCC-CACAACCTGGCCCACTAAGGGAGTCCATTG
TCTGTTATTTCATGGTCTTTTTACAAACTCATATATTTGCTGAGGTTTTGAAGGATGCGA
TTAAGGACCTTGTTATGACAAAGCCCGCTCCTACCTGCAATATCAAGGTGACTGTGTGCA
GCTTTGACGATGGAGTAGATTTGCCTCCCTGGTTTCCACCTATGGTGGAAGGGGCTGCCG
CGGAGGGTGATGACGGAGATGACGGAGATGAAGGAGGTGATGGAGATGAGGGTGAGGAAG
GGCAGGAGTGA----------------------------------------
>AP0190371
AGGGGG-GGAAGTCGTGAAAGAGCCAGGGGGAGAGGTCGTGGACGTGGTGA---AAAGAG
GCCCAGGAGTCCCAGTAGTCAGTCATC---ATCAT-------------------------
--------------------CCGGGTCTCCACCGCGCAGGCCCCCTCCAGGTAGAAGGCC
ATTTTTCCACCCTGTAGGGGAAGCCGATTATTTTGAATACCACCAAG---------AA--
GGTGGCCCAGATGGTGAGCCTGACATGCCCCCG---------------------------
----GGAGCGATAGAGCAGGGCCCCGCAGATGACCCAGGAGAAGGCCC-AAGCACTGGAC
CCCGGGGTCAGGGTGATGGAGGCAGGCGCAAAAAAGGAGGGTGGTTTGGAAAGCATCGTG
GTCACGGAGGTTCCAACCAGA-----------AATTTGAGAACATTGCAGAAGGTTTAAG
ACTTCTCCTG--GCTAGGTGTCACGTAGAAAGGAC------TACCGAGGATGGAAATTGG
G--TCGCCGGTGTGTTCGTATATGGAGGTAGTAAGA----CCTCCCTT---TACAACCTC
AGGCGAGGAATTGCCCTTGCTATTCCACAATGTCGTCTTACACCATTGAGTCGTCTCCCC
TTTGGA----ATGGCCCCTGGACCCGGCC-CACAACCTGGCCCACTAAGGGAGTCCATTG
TCTGTTATTTCATTGTCTTTTTACAAACTCATATATTTGCTGAGGGTTTGAAGGATGCGA
TTAAGGACCTTGTTATGCCAAAGCCCGCTCCTACCTGCAATATCAAGGTGACTGTGTGCA
GCTTTGACGATGGAGTAGATTTGCCTCCCTGGTTTCCACCTATGGTGGAAGGGGCTGCCG
CGGAGGGTGATGACGGAGATGACGGAGATGAAGGAGGTGATGGAGATGAGGGTGAGGAAG
GGCAGGAGTGA-------------------------------
>AP0190381
AGGG-GGAGGAGTCGTGAAAGAGCCAGGGGGAGAGGTCGTGGACGTGGTGA---AAAGAG
GCCCAGGAGTCCCAGTAGTCAGTCATC---ATCAT-------------------------
--------------------CCGGGTCTCCACCGCGCAGGCCCCCTCCAGGTAGAAGGCC
ATTTTTCCACCCTGTAGGGGATGCCGATTATTTTGAATACCTCCAAG---------AA--
GGTGGCCCAGATGGTGAGCCTGACGTGCCCCCG---------------------------
----GGAGCGATAGAGCAGGGCCCCACAGATGACCCAGGAGAAGGCCC-AAGCACTGGAC
CCCGGGGTCAGGGTGATGGAGGCAGGCGCAAAAAAGGAGGGTGGTTTGGAAAGCATCGTG
GTCAAGGAGGTTCCAACCCGA-----------AATTTGAGAACATTGCAGAAAGTTTAAG
AGTTCTCCTG--GCTAGGAGTCACGTAGAAAGGAC------TACCGAGGAAGGAAATTGG
G--TCGCCGGTGTGTTCGTATATGGAGGTAGTAAGA----CCTCCCTT---TACAACCTC
AGGCGAGGAATTGCCCTTGCTGTTCCACAATGTCGTATTACACCATTGAGTCGTCTCCCC
TTTGGA----ATGGCCCCTGGACCCGGCC-CACAACCTGGCCCACTAAGGGAGTCCATTG
TCTGTTATTTCATGGTCTTTTTACAAACTCATATATTTGCTGAGGTTTTGAAGGATGCGA
TTAAGGACCTTGTTATGACAAAGCCCGCTCCTACCTGCAATATCAAGGTGACTGTGTGCA
GCTTTGACGATGGAGTAGATTTGCCTCCCTGGTTTCCACCTATGGTGGAAGGGGCTGCCG
CGGAGGGTGATGACGGAGATGACGGAGATGAAGGAGGTGATGGAGATGAGGGTGAGGAAG
GGCAGGAGTGA----------------------------------------
>AP0190391
AGGG-GGAGGAGTCGTGAAAGAGCCAGGGGGAGAGGTCGTGGACGTGGTGA---AAAGAG
GCCCAGGAGTCCCAGTAGTCAGTCATC---ATCAT-------------------------
--------------------CCGGGTCTCCACCGCGCAGGCCCCCTCCAGGTAGAAGGCC
ATTTTTCCACCCTGTAGGGGATGCCGATTATTTTGAATACCTCCAAG---------AA--
GGTGGCCCAGATGGTGAGCCTGACGTGCCCCCG---------------------------
----GGAGCGATAGAGCAGGGCCCCACAGATGACCCAGGAGAAGGCCC-AAGCACTGGAC
CCCGGGGTCAGGGTGATGGAGGCAGGCGCAAAAAAGGAGGGTGGTTTGGAAAGCATCGTG
GTCAAGGAGGTTCCAACCCGA-----------AATTTGAGAACATTGCAGAAGGTTTAAG
AGTTCTCCTG--GCTAGGAGTCACGTAGAAAGGAC------TACCGAGGAAGGAAATTGG
G--TCGCCGGTGTGTTCGTATATGGAGGTAGTAAGA----CCTCCCTT---TACAACCTC
AGGCGAGGAATTGCCCTTGCTGTTCCACAATGTCGTATTACACCATTGAGTCGTCTCCCC
TTTGGA----ATGGCCCCTGGACCCGGCC-CACAACCTGGCCCACTAAGGGAGTCCATTG
TCTGTTATTTCATGGTCTTTTTACAAACTCATATATTTGCTGAGGTTTTGAAGGATGCGA
TTAAGGACCTTGTTATGACAAAGCCCGCTCCTACCTGCAATATCAAGGTGACTGTGTGCA
GCTTTGACGATGGAGTAGATTTGCCTCCCTGGTTTCCACCTATGGTGGAAGGGGCTGCCG
CGGAGGGTGATGACGGAGATGACGGAGATGAAGGAGGTGATGGAGATGAGGGTGAGGAAG
GGCAGGAGTGA----------------------------------------
>AP0190401
AGGG-GGGGGAGTCGTGAAAGAGCCAGGGGGAGAGGTCGTGGACGTGGTGA---AAAGAG
GCCCAGGAGTCCCAGTAGTCAGTCATC---ATCAT-------------------------
--------------------CCGGGTCTCCACCGCGCAGGCCCCCTCCAGGTAGAAGGCC
ATTTTTCCACCCTGTAGGGGATGCCGATTATTTTGAATACCTCCAAG---------AA--
GGTGGCCCAGATGGTGAGCCTGACGTGCCCCCG---------------------------
----GGAGCGATAGAGCAGGGCCCCACAGATGACCCAGGAGAAGGCCC-AAGCACTGGAC
CCCGGGGTCAGGGTGATGGAGGCAGGCGCAAAAAAGGAGGGTGGTTTGGAAAGCATCGTG
GTCAAGGAGGTTCCAACCCGA-----------AATTTGAGAACATTGCAGAAGGTTTAAG
AGTTCTCCTG--GCTAGGAGTCACGTAGAAAGGAC------TACCGAGGAAGGAAATTGG
G--TCGCCGGTGTGTTCGTATATGGAGGTAGTAAGA----CCTCCCTT---TACAACCTC
AGGCGAGGAATTGCCCTTGCTGTTCCACAATGTCGTATTACACCATTGAGTCGTCTCCCC
TTTGGA----ATGGCCCCTGGACCCGGCC-CACAACCTGGCCCACTAAGGGAGTCCATTG
TCTGTTATTTCATGGTCTTTTTACAAACTCATATATTTGCTGAGGTTTTGAAGGATGCGA
TTAAGGACCTTGTTATGACAAAGCCCGCTCCTACCTGCAATATCAAGGTGACTGTGTGCA
GCTTTGACGATGGAGTAGATTTGCCTCCCTGGTTTCCACCTATGGTGGAAGGGGCTGCCG
CGGAGGGTGATGACGGAGATGACGGAGATGAAGGAGGTGATGGAGATGAGGGTGAGGAAG
GGCAGGAGTGA----------------------------------------
>AP0190411
AGGG-GGAGGAGTCGTGAAAGAGCCAGGGGGAGAGGTCGTGGACGTGGTGA---AAAGAG
GCCCAGGAGTCCCAGTAGTCAGTCATC---ATCAT-------------------------
--------------------CCGGGTCTCCACCGCGCAGGCCCCCTCCAGGTAGAAGGCC
ATTTTTCCACCCTGTAGGGGATGCCGATTATTTTGAATACCTCCAAG---------AA--
GGTGGCCCAGATGGTGAGCCTGACGTGCCCCCG---------------------------
----GGAGCGATAGAGCAGGGCCCCACAGATGACCCAGGAGAAGGCCC-AAGCACTGGAC
CCCGGGGTCAGGGTGATGGAGGCAGGCGCAAAAAAGGAGGGTGGTTTGGAAAGCATCGTG
GTCAAGGAGGTTCCAACCCGA-----------AATTTGAGAACATTGCAGAAGGTTTAAG
AGTTCTCCTG--GCTAGGAGTCACGTAGAAAGGAC------TACCGAGGAAGGAAATTGG
G--TCGCCGGTGTGTTCGTATATGGAGGTAGTAAGA----CCTCCCTT---TACAACCTC
AGGCGAGGAATTGCCCTTGCTGTTCCACAATGTCGTATTACACCATTGAGTCGTCTCCCC
TTTGGA----ATGGCCCCTGGACCCGGCC-CACAACCTGGCCCACTAAGGGAGTCCATTG
TCTGTTATTTCATGGTCTTTTTACAAACTCATATATTTGCTGAGGTTTTGAAGGATGCGA
TTAAGGACCTTGTTATGACAAAGCCCGCTCCTACCTGCAATATCAAGGTGACTGTGTGCA
GCTTTGACGATGGAGTAGATTTGCCTCCCTGGTTTCCACCTATGGTGGAAGGGGCTGCCG
CGGAGGGTGATGACGGAGATGACGGAGATGAAGGAGGTGATGGAGATGAGGGTGAGGAAG
GGCAGGAGTGA----------------------------------------
>AP0190421
AGGG-GGGGGAGTCGTGAAAGAGCCAGGGGGAGAGGTCGTGGACGTGGTGA---AAAGAG
GCCCAGGAGTCCCAGTAGTCAGTCATC---ATCAT-------------------------
--------------------CCGGGTCTCCACCGCGCAGGCCCCCTCCAGGTAGAAGGCC
ATTTTTCCACCCTGTAGGGGATGCCGATTATTTTGAATACCTCCAAG---------AA--
GGTGGCCCAGATGGTGAGCCTGACGTGCCCCCG---------------------------
----GGAGCGATAGAGCAGGGCCCCACAGATGACCCAGGAGAAGGCCC-AAGCACTGGAC
CCCGGGGTCAGGGTGATGGAGGCAGGCGCAAAAAAGGAGGGTGGTTTGGAAAGCATCGTG
GTCAAGGAGGTTCCAACCCGA-----------AATTTGAGAACATTGCAGAAGGTTTAAG
AGTTCTCCTG--GCTAGGAGTCACGTAGAAAGGAC------TACCGAGGAAGGAAATTGG
G--TCGCCGGTGTGTTCGTATATGGAGGTAGTAAGA----CCTCCCTT---TACAACCTC
AGGCGAGGAATTGCCCTTGCTGTTCCACAATGTCGTATTACACCATTGAGTCGTCTCCCC
TTTGGA----ATGGCCCCTGGACCCGGCC-CACAACCTGGCCCACTAAGGGAGTCCATTG
TCTGTTATTTCATGGTCTTTTTACAAACTCATATATTTGCTGAGGTTTTGAAGGATGCGA
TTAAGGACCTTGTTATGACAAAGCCCGCTCCTACCTGCAATATCAAGGTGACTGTGTGCA
GCTTTGACGATGGAGTAGATTTGCCTCCCTGGTTTCCACCTATGGTGGAAGGGGCTGCCG
CGGAGGGTGATGACGGAGATGACGGAGATGAAGGAGGTGATGGAGATGAGGGTGAGGAAG
GGCAGGAGTGA----------------------------------------
>AP0190431
AGGG-AGGGAAGTCGTGAAAGAGCCAGGGGGAGAGGTCGTGGACGTGGTGA---AAAGAG
GCCCAGGAGTCCCAGTAGTCAGTCATC---ATCAT-------------------------
--------------------CCGGGTCTCCACCGCGCAGGCCCCCTCCAGGTAGAAGGCC
ATTTTTCCACCCTGTAGGGGATGCCGATTATTTTGAATACCTCCAAG---------AA--
GGTGGCCCAGATGGTGAGCCTGACGTGCCCCCG---------------------------
----GGAGCGATAGAGCAGGGCCCCACAGATGACCCAGGAGAAGGCCC-AAGCACTGGAC
CCCGGGGTCAGGGTGATGGAGGCAGGCGCAAAAAAGGAGGGTGGTTTGGAAAGCATCGTG
GTCAAGGAGGTTCCAACCCGA-----------AATTTGAGAACATTGCAGAAGGTTTAAG
AGTTCTCCTG--GCTAGGAGTCACGTAGAAAGGAC------TACCGAGGAAGGAAATTGG
G--TCGCCGGTGTGTTCGTATATGGAGGTAGTAAGA----CCTCCCTT---TACAACCTC
AGGCGAGGAATTGCCCTTGCTGTTCCACAATGTCGTATTACACCATTGAGTCGTCTCCCC
TTTGGA----ATGGCCCCTGGACCCGGCC-CACAACCTGGCCCACTAAGGGAGTCCATTG
TCTGTTATTTCATGGTCTTTTTACAAACTCATATATTTGCTGAGGTTTTGAAGGATGCGA
TTAAGGACCTTGTTATGACAAAGCCCGCTCCTACCTGCAATATCAAGGTGACTGTGTGCA
GCTTTGACGATGGAGTAGATTTGCCTCCCTGGTTTCCACCTATGGTGGAAGGGGCTGCCG
CGGAGGGTGATGACGGAGATGACGGAGATGAAGGAGGTGATGGAGATGAGGGTGAGGAAG
GGCAGGAGTGA----------------------------------------
>AP0190441
AGGG-GGAGGAGTCGTGAAAGAGCCAGGGGGAGAGGTCGTGGACGTGGTGA---AAAGAG
GCCCAGGAGTCCCAGTAGTCAGTCATC---ATCAT-------------------------
--------------------CCGGGTCTCCACCGCGCAGGCCCCCTCCAGGTAGAAGGCC
ATTTTTCCACCCTGTAGGGGATGCCGATTATTTTGAATACCTCCAAG---------AA--
GGTGGCCCAGATGGTGAGCCTGACGTGCCCCCG---------------------------
----GGAGCGATAGAGCAGGGCCCCACAGATGACCCAGGAGAAGGCCC-AAGCACTGGAC
CCCGGGGTCAGGGTGATGGAGGCAGGCGCAAAAAAGGAGGGTGGTTTGGAAAGCATCGTG
GTCAAGGAGGTTCCAACCCGA-----------AATTTGAGAACATTGCAGAAGGTTTAAG
AGTTCTCCTG--GCTAGGAGTCACGTAGAAAGGAC------TACCGAGGAAGGAAATTGG
G--TCGCCGGTGTGTTCGTATATGGAGGTAGTAAGA----CCTCCCTT---TACAACCTC
AGGCGAGGAATTGCCCTTGCTGTTCCACAATGTCGTATTACACCATTGAGTCGTCTCCCC
TTTGGA----ATGGCCCCTGGACCCGGCC-CACAACCTGGCCCACTAAGGGAGTCCATTG
TCTGTTATTTCATGGTCTTTTTACAAACTCATATATTTGCTGAGGTTTTGAAGGATGCGA
TTAAGGACCTTGTTATGACAAAGCCCGCTCCTACCTGCAATATCAAGGTGACTGTGTGCA
GCTTTGACGATGGAGTAGATTTGCCTCCCTGGTTTCCACCTATGGTGGAAGGGGCTGCCG
CGGAGGGTGATGACGGAGATGACGGAGATGAAGGAGGTGATGGAGATGAGGGTGAGGAAG
GGCAGGAGTGA----------------------------------------
>AP0190451
AGGG-GGGGAAGTCGTGAAAGAGCCAGGGGGAGAGGTCGTGCACGTGGTGA---AAAGAG
GCCCAGGAGTCCCAGTAGTCAGTCATC---ATCAT-------------------------
--------------------CCGGGTCTCCACCGCGCAGGCCCCCTCCAGGTAGAAGGCC
ATTTTTCCACCCTGTAGGGGATGCCGATTATTTTGAATACCTCCAAG---------AA--
GGTGGCCCAGATGGTGAGCCTGACGTGCCCCCG---------------------------
----GGAGCGATAGAGCAGGGCCCCACAGATGACCCAGGAGAAGGCCC-AAGCACTGGAC
CCCGGGGTCAGGGTGATGGAGGCAGGCGCAAAAAAGGAGGGTGGTTTGGAAAGCATCGTG
GTCAAGGAGGTTCCAACCCGA-----------AATTTGAGAACATTGCAGAAGGTTTAAG
AGTTCTCCTG--GCTAGGAGTCACGTAGAAAGGAC------TACCGAGGAAGGAAATTGG
G--TCGCCGGTGTGTTCGTATATGGAGGTAGTAAGA----CCTCCCTT---TACAACCTC
AGGCGAGGAATTGCCCTTGCTGTTCCACAATGTCGTATTACACCATTGAGTCGTCTCCCC
TTTGGA----ATGGCCCCTGGACCCGGCC-CACAACCTGGCCCACTAAGGGAGTCCATTG
TCTGTTATTTCATGGTCTTTTTACAAACTCATATATTTGCTGAGGTTTTGAAGGATGCGA
TTAAGGACCTTGTTATGACAAAGCCCGCTCCTACCTGCAATATCAAGGTGACTGTGTGCA
GCTTTGACGATGGAGTAGATTTGCCTCCCTGGTTTCCACCTATGGTGGAAGGGGCTGCCG
CGGAGGGTGATGACGGAGATGACGGAGATGAAGGAGGTGATGGAGATGAGGGTGAGGAAG
GGCAGGAGTGA----------------------------------------
>AP0190461
AGGG-GGAGGAGTCGTGAAAGAGCCAGGGGGAGAGGTCGTGGACGTGGTGA---AAAGAG
GCCCAGGAGTCCCAGTAGTCAGTCATC---ATCAT-------------------------
--------------------CCGGGTCTCCACCGCGCAGGCCCCCTCCAGGTAGAAGGCC
ATTTTTCCACCCTGTAGGGGATGCCGATTATTTTGAATACCTCCAAG---------AA--
GGTGGCCCAGATGGTGAGCCTGACGTGCCCCCG---------------------------
----GGAGCGATAGAGCAGGGCCCCACAGATGACCCAGGAGAAGGCCC-AAGCACTGGAC
CCCGGGGTCAGGGTGATGGAGGCAGGCGCAAAAAAGGAGGGTGGTTTGGAAAGCATCGTG
GTCAAGGAGGTTCCAACCCGA-----------AATTTGAGAACATTGCAGAAGGTTTAAG
AGTTCTCCTG--GCTAGGAGTCACGTAGAAAGGAC------TACCGAGGAAGGAAATTGG
G--TCGCCGGTGTGTTCGTATATGGAGGTAGTAAGA----CCTCCCTT---TACAACCTC
AGGCGAGGAATTGCCCTTGCTGTTCCACAATGTCGTATTACACCATTGAGTCGTCTCCCC
TTTGGA----ATGGCCCCTGGACCCGGCC-CACAACCTGGCCCACTAAGGGAGTCCATTG
TCTGTTATTTCATGGTCTTTTTACAAACTCATATATTTGCTGAGGTTTTGAAGGATGCGA
TTAAGGACCTTGTTATGACAAAGCCCGCTCCTACCTGCAATATCAAGGTGACTGTGTGCA
GCTTTGACGATGGAGTAGATTTGCCTCCCTGGTTTCCACCTATGGTGGAAGGGGCTGCCG
CGGAGGGTGATGACGGAGATGACGGAGATGAAGGAGGTGATGGAGATGAGGGTGAGGAAG
GGCAGGAGTGA----------------------------------------
>AP0190471
AGGG-GGGGAAGTCGTGAAAGAGCCAGGGGGAGAGGTCGTGGACGTGGTGA---AAAGAG
GCCCAGGAGTCCCAGTAGTCAGTCATC---ATCAT-------------------------
--------------------CCGGGTCTCCACCGCGCAGGCCCCCTCCAGGTAGAAGGCC
ATTTTTCCACCCTGTAGGGGATGCCGATTATTTTGAATACCTCCAAG---------AA--
GGTGGCCCAGATGGTGAGCCTGACGTGCCCCCG---------------------------
----GGAGCGATAGAGCAGGGCCCCACAGATGACCCAGGAGAAGGCCC-AAGCACTGGAC
CCCGGGGTCAGGGTGATGGAGGCAGGCGCAAAAAAGGAGGGTGGTTTGGAAAGCATCGTG
GTCAAGGAGGTTCCAACCCGA-----------AATTTGAGAACATTGCAGAAGGTTTAAG
AGTTCTCCTG--GCTAGGAGTCACGTAGAAAGGAC------TACCGAGGAAGGAAATTGG
G--TCGCCGGTGTGTTCGTATATGGAGGTAGTAAGA----CCTCCCTT---TACAACCTC
AGGCGAGGAATTGCCCTTGCTGTTCCACAATGTCGTATTACACCATTGAGTCGTCTCCCC
TTTGGA----ATGGCCCCTGGACCCGGCC-CACAACCTGGCCCACTAAGGGAGTCCATTG
TCTGTTATTTCATGGTCTTTTTACAAACTCATATATTTGCTGAGGTTTTGAAGGATGCGA
TTAAGGACCTTGTTATGACAAAGCCCGCTCCTACCTGCAATATCAAGGTGACTGTGTGCA
GCTTTGACGATGGAGTAGATTTGCCTCCCTGGTTTCCACCTATGGTGGAAGGGGCTGCCG
CGGAGGGTGATGACGGAGATGACGGAGATGAAGGAGGTGATGGAGATGAGGGTGAGGAAG
GGCAGGAGTGA----------------------------------------
>AP0190481
AGGG-GGAGGAGTCGTGAAAGAGCCAGGGGGAGAGGTCGTGGACGTGGTGA---AAAGAG
GCCCAGGAGTCCCAGTAGTCAGTCATC---ATCAT-------------------------
--------------------CCGGGTCTCCACCGCGCAGGCCCCCTCCAGGTAGAAGGCC
ATTTTTCCACCCTGTAGGGGATGCCGATTATTTTGAATACCTCCAAG---------AA--
GGTGGCCCAGATGGTGAGCCTGACGTGCCCCCG---------------------------
----GGAGCGATAGAGCAGGGCCCCACAGATGACCCAGGAGAAGGCCC-AAGCACTGGAC
CCCGGGGTCAGGGTGATGGAGGCAGGCGCAAAAAAGGAGGGTGGTTTGGAAAGCATCGTG
GTCAAGGAGGTTCCAACCCGA-----------AATTTGAGAACATTGCAGAAGGTTTAAG
AGTTCTCCTG--GCTAGGAGTCACGTAGAAAGGAC------TACCGAGGAAGGAAATTGG
G--TCGCCGGTGTGTTCGTATATGGAGGTAGTAAGA----CCTCCCTT---TACAACCTC
AGGCGAGGAATTGCCCTTGCTGTTCCACAATGTCGTATTACACCATTGAGTCGTCTCCCC
TTTGGA----ATGGCCCCTGGACCCGGCC-CACAACCTGGCCCACTAAGGGAGTCCATTG
TCTGTTATTTCATGGTCTTTTTACAAACTCATATATTTGCTGAGGTTTTGAAGGATGCGA
TTAAGGACCTTGTTATGACAAAGCCCGCTCCTACCTGCAATATCAAGGTGACTGTGTGCA
GCTTTGACGATGGAGTAGATTTGCCTCCCTGGTTTCCACCTATGGTGGAAGGGGCTGCCG
CGGAGGGTGATGACGGAGATGACGGAGATGAAGGAGGTGATGGAGATGAGGGTGAGGAAG
GGCAGGAGTGA----------------------------------------
>AP0190491
AGGG-GGAGGAGTCGTGAAAGAGCCAGGGGGAGAGGTCGTGGACGTGGTGA---AAAGAG
GCCCAGGAGTCCCAGTAGTCAGTCATC---ATCAT-------------------------
--------------------CCGGGTCTCCACCGCGCAGGCCCCCTCCAGGTAGAAGGCC
ATTTTTCCACCCTGTAGGGGATGCCGATTATTTTGAATACCTCCAAG---------AA--
GGTGGCCCAGATGGTGAGCCTGACGTGCCCCCG---------------------------
----GGAGCGATAGAGCAGGGCCCCACAGATGACCCAGGAGAAGGCCC-AAGCACTGGAC
CCCGGGGTCAGGGTGATGGAGGCAGGCGCAAAAAAGGAGGGTGGTTTGGAAAGCATCGTG
GTCAAGGAGGTTCCAACCCGA-----------AATTTGAGAACATTGCAGAAGGTTTAAG
AGTTCTCCTG--GCTAGGAGTCACGTAGAAAGGAC------TACCGAGGAAGGAAATTGG
G--TCGCCGGTGTGTTCGTATATGGAGGTAGTAAGA----CCTCCCTT---TACAACCTC
AGGCGAGGAATTGCCCTTGCTGTTCCACAATGTCGTATTACACCATTGAGTCGTCTCCCC
TTTGGA----ATGGCCCCTGGACCCGGCC-CACAACCTGGCCCACTAAGGGAGTCCATTG
TCTGTTATTTCATGGTCTTTTTACAAACTCATATATTTGCTGAGGTTTTGAAGGATGCGA
TTAAGGACCTTGTTATGACAAAGCCCGCTCCTACCTGCAATATCAAGGTGACTGTGTGCA
GCTTTGACGATGGAGTAGATTTGCCTCCCTGGTTTCCACCTATGGTGGAAGGGGCTGCCG
CGGAGGGTGATGACGGAGATGACGGAGATGAAGGAGGTGATGGAGATGAGGGTGAGGAAG
GGCAGGAGTGA----------------------------------------
>AP0190501
AGGG-GGGGAAGTCGTGAAAGAGCCAGGGGGAGAGGTCGTGGACGTGGTGA---AAAGAG
GCCCAGGAGTCCCAGTAGTCAGTCATC---ATCAT-------------------------
--------------------CCGGGTCTCCACCGCGCAGGCCCCCTCCAGGTAGAAGGCC
ATTTTTCCACCCTGTAGGGGATGCCGATTATTTTGAATACCTCCAAG---------AA--
GGTGGCCCAGATGGTGAGCCTGACGTGCCCCCG---------------------------
----GGAGCGATAGAGCAGGGCCCCACAGATGACCCAGGAGAAGGCCC-AAGCACTGGAC
CCCGGGGTCAGGGTGATGGAGGCAGGCGCAAAAAAGGAGGGTGGTTTGGAAAGCATCGTG
GTCAAGGAGGTTCCAACCCGA-----------AATTTGAGAACATTGCAGAAGGTTTAAG
AGTTCTCCTG--GCTAGGAGTCACGTAGAAAGGAC------TACCGAGGAAGGAAATTGG
G--TCGCCGGTGTGTTCGTATATGGAGGTAGTAAGA----CCTCCCTT---TACAACCTC
AGGCGAGGAATTGCCCTTGCTGTTCCACAATGTCGTATTACACCATTGAGTCGTCTCCCC
TTTGGA----ATGGCCCCTGGACCCGGCC-CACAACCTGGCCCACTAAGGGAGTCCATTG
TCTGTTATTTCATGGTCTTTTTACAAACTCATATATTTGCTGAGGTTTTGAAGGATGCGA
TTAAGGACCTTGTTATGACAAAGCCCGCTCCTACCTGCAATATCAAGGTGACTGTGTGCA
GCTTTGACGATGGAGTAGATTTGCCTCCCTGGTTTCCACCTATGGTGGAAGGGGCTGCCG
CGGAGGGTGATGACGGAGATGACGGAGATGAAGGAGGTGATGGAGATGAGGGTGAGGAAG
GGCAGGAGTGA----------------------------------------
>AP0190511
AGGG-GGGGGAGTCGTGAAAGAGCCAGGGGGAGAGGTCGTGGACGTGGTGA---AAAGAG
GCCCAGGAGTCCCAGTAGTCAGTCATC---ATCAT-------------------------
--------------------CCGGGTCTCCACCGCGCAGGCCCCCTCCAGGTAGAAGGCC
ATTTTTCCACCCTGTAGGGGATGCCGATTATTTTGAATACCTCCAAG---------AA--
GGTGGCCCAGATGGTGAGCCTGACGTGCCCCCG---------------------------
----GGAGCGATAGAGCAGGGCCCCACAGATGACCCAGGAGAAGGCCC-AAGCACTGGAC
CCCGGGGTCAGGGTGATGGAGGCAGGCGCAAAAAAGGAGGGTGGTTTGGAAAGCATCGTG
GTCAAGGAGGTTCCAACCCGA-----------AATTTGAGAACATTGCAGAAGGTTTAAG
AGTTCTCCTG--GCTAGGAGTCACGTAGAAAGGAC------TACCGAGGAAGGAAATTGG
G--TCGCCGGTGTGTTCGTATATGGAGGTAGTAAGA----CCTCCCTT---TACAACCTC
AGGCGAGGAATTGCCCTTGCTGTTCCACAATGTCGTATTACACCATTGAGTCGTCTCCCC
TTTGGA----ATGGCCCCTGGACCCGGCC-CACAACCTGGCCCACTAAGGGAGTCCATTG
TCTGTTATTTCATGGTCTTTTTACAAACTCATATATTTGCTGAGGTTTTGAAGGATGCGA
TTAAGGACCTTGTTATGACAAAGCCCGCTCCTACCTGCAATATCAAGGTGACTGTGTGCA
GCTTTGACGATGGAGTAGATTTGCCTCCCTGGTTTCCACCTATGGTGGAAGGGGCTGCCG
CGGAGGGTGATGACGGAGATGACGGAGATGAAGGAGGTGATGGAGATGAGGGTGAGGAAG
GGCAGGAGTGA----------------------------------------
>AP0190521
AGGGGG-GGAAGTCGTGAAAGAGCCAGGGGGAGAGGTCGTGGACGTGGTGA---AAAGAG
GCCCAGGAGTCCCAGTAGTCAGTCATC---ATCAT-------------------------
--------------------CCGGGTCTCCACCGCGCAGGCCCCCTCCAGGTAGAAGGCC
ATTTTTCCACCCTGTAGGGGAAGCCGATTATTTTGAATACCACCAAG---------AA--
GGTGGCCCAGATGGTGAGCCTGACATGCCCCCG---------------------------
----GGAGCGATAGAGCAGGGCCCCGCAGATGACCCAGGAGAAGGCCC-AAGCACTGGAC
CCCGGGGTCAGGGTGATGGAGGCAGGCGCAAAAAAGGAGGGTGGTTTGGAAAGCATCGTG
GTCACGGAGGTTCCAACCAGA-----------AATTTGAGAACATTGCAGAAGGTTTAAG
ACTTCTCCTG--GCTAGGTGTCACGTAGAAAGGAC------TACCGAGGATGGAAATTGG
G--TCGCCGGTGTGTTCGTATATGGAGGTAGTAAGA----CCTCCCTT---TACAACCTC
AGGCGAGGAATTGCCCTTGCTATTCCACAATGTCGTCTTACACCATTGAGTCGTCTCCCC
TTTGGA----ATGGCCCCTGGACCCGGCC-CACAACCTGGCCCACTAAGGGAGTCCATTG
TCTGTTATTTCATTGTCTTTTTACAAACTCATATATTTGCTGAGGGTTTGAAGGATGCGA
TTAAGGACCTTGTTATGCCAAAGCCCGCTCCTACCTGCAATATCAAGGTGACTGTGTGCA
GCTTTGACGATGGAGTAGATTTGCCTCCCTGGTTTCCACCTATGGTGGAAGGGGCTGCCG
CGGAGGGTGATGACGGAGATGACGGAGATGAAGGAGGTGATGGAGATGAGGGTGAGGAAG
GGCAGGAGTGA-------------------------------
>AP0190531
AGGG-GGAGGAGTCGTGAAAGAGCCAGGGGGAGAGGTCGTGGACGTGGTGA---AAAGAG
GCCCAGGAGTCCCAGTAGTCAGTCATC---ATCAT-------------------------
--------------------CCGGGTCTCCACCGCGCAGGCCCCCTCCAGGTAGAAGGCC
ATTTTTCCACCCTGTAGGGGATGCCGATTATTTTGAATACCTCCAAG---------AA--
GGTGGCCCAGATGGTGAGCCTGACGTGCCCCCG---------------------------
----GGAGCGATAGAGCAGGGCCCCACAGATGACCCAGGAGAAGGCCC-AAGCACTGGAC
CCCGGGGTCAGGGTGATGGAGGCAGGCGCAAAAAAGGAGGGTGGTTTGGAAAGCATCGTG
GTCAAGGAGGTTCCAACCCGA-----------AATTTGAGAACATTGCAGAAGGTTTAAG
AGTTCTCCTG--GCTAGGAGTCACGTAGAAAGGAC------TACCGAGGAAGGAAATTGG
G--TCGCCGGTGTGTTCGTATATGGAGGTAGTAAGA----CCTCCCTT---TACAACCTC
AGGCGAGGAATTGCCCTTGCTGTTCCACAATGTCGTATTACACCATTGAGTCGTCTCCCC
TTTGGA----ATGGCCCCTGGACCCGGCC-CACAACCTGGCCCACTAAGGGAGTCCATTG
TCTGTTATTTCATGGTCTTTTTACAAACTCATATATTTGCTGAGGTTTTGAAGGATGCGA
TTAAGGACCTTGTTATGACAAAGCCCGCTCCTACCTGCAATATCAAGGTGACTGTGTGCA
GCTTTGACGATGGAGTAGATTTGCCTCCCTGGTTTCCACCTATGGTGGAAGGGGCTGCCG
CGGAGGGTGATGACGGAGATGACGGAGATGAAGGAGGTGATGGAGATGAGGGTGAGGAAG
GGCAGGAGTGA----------------------------------------
>AP0190541
AGGG-GGGGAAGTCGTGAAAGAGCCAGGGGGAGAGGTCGTGGACGTGGTGA---AAAGAG
GCCCAGGAGTCCCAGTAGTCAGTCATC---ATCAT-------------------------
--------------------CCGGGTCTCCACCGCGCAGGCCCCCTCCAGGTAGAAGGCC
ATTTTTCCACCCTGTAGGGGATGCCGATTATTTTGAATACCTCCAAG---------AA--
GGTGGCCCAGATGGTGAGCCTGACGTGCCCCCG---------------------------
----GGAGCGATAGAGCAGGGCCCCACAGATGACCCAGGAGAAGGCCC-AAGCACTGGAC
CCCGGGGTCAGGGTGATGGAGGCAGGCGCAAAAAAGGAGGGTGGTTTGGAAAGCATCGTG
GTCAAGGAGGTTCCAACCCGA-----------AATTTGAGAACATTGCAGAAGGTTTAAG
AGTTCTCCTG--GCTAGGAGTCACGTAGAAAGGAC------TACCGAGGAAGGAAATTGG
G--TCGCCGGTGTGTTCGTATATGGAGGTAGTAAGA----CCTCCCTT---TACAACCTC
AGGCGAGGAATTGCCCTTGCTGTTCCACAATGTCGTATTACACCATTGAGTCGTCTCCCC
TTTGGA----ATGGCCCCTGGACCCGGCC-CACAACCTGGCCCACTAAGGGAGTCCATTG
TCTGTTATTTCATGGTCTTTTTACAAACTCATATATTTGCTGAGGTTTTGAAGGATGCGA
TTAAGGACCTTGTTATGACAAAGCCCGCTCCTACCTGCAATATCAAGGTGACTGTGTGCA
GCTTTGACGATGGAGTAGATTTGCCTCCCTGGTTTCCACCTATGGTGGAAGGGGCTGCCG
CGGAGGGTGATGACGGAGATGACGGAGATGAAGGAGGTGATGGAGATGAGGGTGAGGAAG
GGCAGGAGTGA----------------------------------------
>AP0190551
AGGG-GGGGAAGTCGTGAAAGAGCCAGGGGGAGAGGTCGTGGACGTGGTGA---AAAGAG
GCCCAGGAGTCCCAGTAGTCAGTCATC---ATCAT-------------------------
--------------------CCGGGTCTCCACCGCGCAGGCCCCCTCCAGGTAGAAGGCC
ATTTTTCCACCCTGTAGGGGATGCCGATTATTTTGAATACCTCCAAG---------AA--
GGTGGCCCAGATGGTGAGCCTGACGTGCCCCCG---------------------------
----GGAGCGATAGAGCAGGGCCCCACAGATGACCCAGGAGAAGGCCC-AAGCACTGGAC
CCCGGGGTCAGGGTGATGGAGGCAGGCGCAAAAAAGGAGGGTGGTTTGGAAAGCATCGTG
GTCAAGGAGGTTCCAACCCGA-----------AATTTGAGAACATTGCAGAAGGTTTAAG
AGTTCTCCTG--GCTAGGAGTCACGTAGAAAGGAC------TACCGAGGAAGGAAATTGG
G--TCGCCGGTGTGTTCGTATATGGAGGTAGTAAGA----CCTCCCTT---TACAACCTC
AGGCGAGGAATTGCCCTTGCTGTTCCACAATGTCGTATTACACCATTGAGTCGTCTCCCC
TTTGGA----ATGGCCCCTGGACCCGGCC-CACAACCTGGCCCACTAAGGGAGTCCATTG
TCTGTTATTTCATGGTCTTTTTACAAACTCATATATTTGCTGAGGTTTTGAAGGATGCGA
TTAAGGACCTTGTTATGACAAAGCCCGCTCCTACCTGCAATATCAAGGTGACTGTGTGCA
GCTTTGACGATGGAGTAGATTTGCCTCCCTGGTTTCCACCTATGGTGGAAGGGGCTGCCG
CGGAGGGTGATGACGGAGATGACGGAGATGAAGGAGGTGATGGAGATGAGGGTGAGGAAG
GGCAGGAGTGA----------------------------------------
>AP0190561
AGGG-GGGGAAGTCGTGAAAGAGCCAGGGGGAGAGGTCGTGGACGTGGTGA---AAAGAG
GCCCAGGAGTCCCAGTAGTCAGTCATC---ATCAT-------------------------
--------------------CCGGGTCTCCACCGCGCAGGCCCCCTCCAGGTAGAAGGCC
ATTTTTCCACCCTGTAGGGGATGCCGATTATTTTGAATACCTCCAAG---------AA--
GGTGGCCCAGATGGTGAGCCTGACGTGCCCCCG---------------------------
----GGAGCGATAGAGCAGGGCCCCACAGATGACCCAGGAGAAGGCCC-AAGCACTGGAC
CCCGGGGTCAGGGTGATGGAGGCAGGCGCAAAAAAGGAGGGTGGTTTGGAAAGCATCGTG
GTCAAGGAGGTTCCAACCCGA-----------AATTTGAGAACATTGCAGAAGGTTTAAG
AGTTCTCCTG--GCTAGGAGTCACGTAGAAAGGAC------TACCGAGGAAGGAAATTGG
G--TCGCCGGTGTGTTCGTATATGGAGGTAGTAAGA----CCTCCCTT---TACAACCTC
AGGCGAGGAATTGCCCTTGCTGTTCCACAATGTCGTATTACACCATTGAGTCGTCTCCCC
TTTGGA----ATGGCCCCTGGACCCGGCC-CACAACCTGGCCCACTAAGGGAGTCCATTG
TCTGTTATTTCATGGTCTTTTTACAAACTCATATATTTGCTGAGGTTTTGAAGGATGCGA
TTAAGGACCTTGTTATGACAAAGCCCGCTCCTACCTGCAATATCAAGGTGACTGTGTGCA
GCTTTGACGATGGAGTAGATTTGCCTCCCTGGTTTCCACCTATGGTGGAAGGGGCTGCCG
CGGAGGGTGATGACGGAGATGACGGAGATGAAGGAGGTGATGGAGATGAGGGTGAGGAAG
GGCAGGAGTGA----------------------------------------
>AP0190571
AGGG-GGAGGAGTCGTGAAAGAGCCAGGGGGAGAGGTCGTGGACGTGGTGA---AAAGAG
GCCCAGGAGTCCCAGTAGTCAGTCATC---ATCAT-------------------------
--------------------CCGGGTCTCCACCGCGCAGGCCCCCTCCAGGTAGAAGGCC
ATTTTTCCACCCTGTAGGGGATGCCGATTATTTTGAATACCTCCAAG---------AA--
GGTGGCCCAGATGGTGAGCCTGACGTGCCCCCG---------------------------
----GGAGCGATAGAGCAGGGCCCCACAGATGACCCAGGAGAAGGCCC-AAGCACTGGAC
CCCGGGGTCAGGGTGATGGAGGCAGGCGCAAAAAAGGAGGGTGGTTTGGAAAGCATCGTG
GTCAAGGAGGTTCCAACCCGA-----------AATTTGAGAACATTGCAGAAGGTTTAAG
AGTTCTCCTG--GCTAGGAGTCACGTAGAAAGGAC------TACCGAGGAAGGAAATTGG
G--TCGCCGGTGTGTTCGTATATGGAGGTAGTAAGA----CCTCCCTT---TACAACCTC
AGGCGAGGAATTGCCCTTGCTGTTCCACAATGTCGTATTACACCATTGAGTCGTCTCCCC
TTTGGA----ATGGCCCCTGGACCCGGCC-CACAACCTGGCCCACTAAGGGAGTCCATTG
TCTGTTATTTCATGGTCTTTTTACAAACTCATATATTTGCTGAGGTTTTGAAGGATGCGA
TTAAGGACCTTGTTATGACAAAGCCCGCTCCTACCTGCAATATCAAGGTGACTGTGTGCA
GCTTTGACGATGGAGTAGATTTGCCTCCCTGGTTTCCACCTATGGTGGAAGGGGCTGCCG
CGGAGGGTGATGACGGAGATGACGGAGATGAAGGAGGTGATGGAGATGAGGGTGAGGAAG
GGCAGGAGTGA----------------------------------------
>AP0190581
AGGG-GGGGAAGTCGTGAAAGAGCCAGGGGGAGAGGTCGTGGACGTGGTGA---AAAGAG
GCCCAGGAGTCCCAGTAGTCAGTCATC---ATCAT-------------------------
--------------------CCGGGTCTCCACCGCGCAGGCCCCCTCCAGGTAGAAGGCC
ATTTTTCCACCCTGTAGGGGATGCCGATTATTTTGAATACCTCCAAG---------AA--
GGTGGCCCAGATGGTGAGCCTGACGTGCCCCCG---------------------------
----GGAGCGATAGAGCAGGGCCCCACAGATGACCCAGGAGAAGGCCC-AAGCACTGGAC
CCCGGGGTCAGGGTGATGGAGGCAGGCGCAAAAAAGGAGGGTGGTTTGGAAAGCATCGTG
GTCAAGGAGGTTCCAACCCGA-----------AATTTGAGAACATTGCAGAAGGTTTAAG
AGTTCTCCTG--GCTAGGAGTCACGTAGAAAGGAC------TACCGAGGAAGGAAATTGG
G--TCGCCGGTGTGTTCGTATATGGAGGTAGTAAGA----CCTCCCTT---TACAACCTC
AGGCGAGGAATTGCCCTTGCTGTTCCACAATGTCGTATTACACCATTGAGTCGTCTCCCC
TTTGGA----ATGGCCCCTGGACCCGGCC-CACAACCTGGCCCACTAAGGGAGTCCATTG
TCTGTTATTTCATGGTCTTTTTACAAACTCATATATTTGCTGAGGTTTTGAAGGATGCGA
TTAAGGACCTTGTTATGACAAAGCCCGCTCCTACCTGCAATATCAAGGTGACTGTGTGCA
GCTTTGACGATGGAGTAGATTTGCCTCCCTGGTTTCCACCTATGGTGGAAGGGGCTGCCG
CGGAGGGTGATGACGGAGATGACGGAGATGAAGGAGGTGATGGAGATGAGGGTGAGGAAG
GGCAGGAGTGA----------------------------------------
>AP0190591
AGGG-GGGGAAGTCGTGAAAGAGCCAGGGGGAGAGGTCGTGGACGTGGTGA---AAAGAG
GCCCAGGAGTCCCAGTAGTCAGTCATC---ATCAT-------------------------
--------------------CCGGGTCTCCACCGCGCAGGCCCCCTCCAGGTAGAAGGCC
ATTTTTCCACCCTGTAGGGGATGCCGATTATTTTGAATACCTCCAAG---------AA--
GGTGGCCCAGATGGTGAGCCTGACGTGCCCCCG---------------------------
----GGAGCGATAGAGCAGGGCCCCACAGATGACCCAGGAGAAGGCCC-AAGCACTGGAC
CCCGGGGTCAGGGTGATGGAGGCAGGCGCAAAAAAGGAGGGTGGTTTGGAAAGCATCGTG
GTCAAGGAGGTTCCAACCCGA-----------AATTTGAGAACATTGCAGAAGGTTTAAG
AGTTCTCCTG--GCTAGGAGTCACGTAGAAAGGAC------TACCGAGGAAGGAAATTGG
G--TCGCCGGTGTGTTCGTATATGGAGGTAGTAAGA----CCTCCCTT---TACAACCTC
AGGCGAGGAATTGCCCTTGCTGTTCCACAATGTCGTATTACACCATTGAGTCGTCTCCCC
TTTGGA----ATGGCCCCTGGACCCGGCC-CACAACCTGGCCCACTAAGGGAGTCCATTG
TCTGTTATTTCATGGTCTTTTTACAAACTCATATATTTGCTGAGGTTTTGAAGGATGCGA
TTAAGGACCTTGTTATGACAAAGCCCGCTCCTACCTGCAATATCAAGGTGACTGTGTGCA
GCTTTGACGATGGAGTAGATTTGCCTCCCTGGTTTCCACCTATGGTGGAAGGGGCTGCCG
CGGAGGGTGATGACGGAGATGACGGAGATGAAGGAGGTGATGGAGATGAGGGTGAGGAAG
GGCAGGAGTGA----------------------------------------
>AP0190601
AGGG-GGGGGAGTCGTGAAAGAGCCAGGGGGAGAGGTCGTGGACGTGGTGA---AAAGAG
GCCCAGGAGTCCCAGTAGTCAGTCATC---ATCAT-------------------------
--------------------CCGGGTCTCCACCGCGCAGGCCCCCTCCAGGTAGAAGGCC
ATTTTTCCACCCTGTAGGGGATGCCGATTATTTTGAATACCTCCAAG---------AA--
GGTGGCCCAGATGGTGAGCCTGACGTGCCCCCG---------------------------
----GGAGCGATAGAGCAGGGCCCCACAGATGACCCAGGAGAAGGCCC-AAGCACTGGAC
CCCGGGGTCAGGGTGATGGAGGCAGGCGCAAAAAAGGAGGGTGGTTTGGAAAGCATCGTG
GTCAAGGAGGTTCCAACCCGA-----------AATTTGAGAACATTGCAGAAGGTTTAAG
AGTTCTCCTG--GCTAGGAGTCACGTAGAAAGGAC------TACCGAGGAAGGAAATTGG
G--TCGCCGGTGTGTTCGTATATGGAGGTAGTAAGA----CCTCCCTT---TACAACCTC
AGGCGAGGAATTGCCCTTGCTGTTCCACAATGTCGTATTACACCATTGAGTCGTCTCCCC
TTTGGA----ATGGCCCCTGGACCCGGCC-CACAACCTGGCCCACTAAGGGAGTCCATTG
TCTGTTATTTCATGGTCTTTTTACAAACTCATATATTTGCTGAGGTTTTGAAGGATGCGA
TTAAGGACCTTGTTATGACAAAGCCCGCTCCTACCTGCAATATCAAGGTGACTGTGTGCA
GCTTTGACGATGGAGTAGATTTGCCTCCCTGGTTTCCACCTATGGTGGAAGGGGCTGCCG
CGGAGGGTGATGACGGAGATGACGGAGATGAAGGAGGTGATGGAGATGAGGGTGAGGAAG
GGCAGGAGTGA----------------------------------------
>AP0190611
AGGG-GGGGGAGTCGTGAAAGAGCCAGGGGGAGAGGTCGTGGACGTGGTGA---AAAGAG
GCCCAGGAGTCCCAGTAGTCAGTCATC---ATCAT-------------------------
--------------------CCGGGTCTCCACCGCGCAGGCCCCCTCCAGGTAGAAGGCC
ATTTTTCCACCCTGTAGGGGATGCCGATTATTTTGAATACCTCCAAG---------AA--
GGTGGCCCAGATGGTGAGCCTGACGTGCCCCCG---------------------------
----GGAGCGATAGAGCAGGGCCCCACAGATGACCCAGGAGAAGGCCC-AAGCACTGGAC
CCCGGGGTCAGGGTGATGGAGGCAGGCGCAAAAAAGGAGGGTGGTTTGGAAAGCATCGTG
GTCAAGGAGGTTCCAACCCGA-----------AATTTGAGAACATTGCAGAAGGTTTAAG
AGTTCTCCTG--GCTAGGAGTCACGTAGAAAGGAC------TACCGAGGAAGGAAATTGG
G--TCGCCGGTGTGTTCGTATATGGAGGTAGTAAGA----CCTCCCTT---TACAACCTC
AGGCGAGGAATTGCCCTTGCTGTTCCACAATGTCGTATTACACCATTGAGTCGTCTCCCC
TTTGGA----ATGGCCCCTGGACCCGGCC-CACAACCTGGCCCACTAAGGGAGTCCATTG
TCTGTTATTTCATGGTCTTTTTACAAACTCATATATTTGCTGAGGTTTTGAAGGATGCGA
TTAAGGACCTTGTTATGACAAAGCCCGCTCCTACCTGCAATATCAAGGTGACTGTGTGCA
GCTTTGACGATGGAGTAGATTTGCCTCCCTGGTTTCCACCTATGGTGGAAGGGGCTGCCG
CGGAGGGTGATGACGGAGATGACGGAGATGAAGGAGGTGATGGAGATGAGGGTGAGGAAG
GGCAGGAGTGA----------------------------------------
>AP0190621
AGGG-GGGGGAGTCGTGAAAGAGCCAGGGGGAGAGGTCGTGGACGTGGTGA---AAAGAG
GCCCAGGAGTCCCAGTAGTCAGTCATC---ATCAT-------------------------
--------------------CCGGGTCTCCACCGCGCAGGCCCCCTCCAGGTAGAAGGCC
ATTTTTCCACCCTGTAGGGGATGCCGATTATTTTGAATACCTCCAAG---------AA--
GGTGGCCCAGATGGTGAGCCTGACGTGCCCCCG---------------------------
----GGAGCGATAGAGCAGGGCCCCACAGATGACCCAGGAGAAGGCCC-AAGCACTGGAC
CCCGGGGTCAGGGTGATGGAGGCAGGCGCAAAAAAGGAGGGTGGTTTGGAAAGCATCGTG
GTCAAGGAGGTTCCAACCCGA-----------AATTTGAGAACATTGCAGAAGGTTTAAG
AGTTCTCCTG--GCTAGGAGTCACGTAGAAAGGAC------TACCGAGGAAGGAAATTGG
G--TCGCCGGTGTGTTCGTATATGGAGGTAGTAAGA----CCTCCCTT---TACAACCTC
AGGCGAGGAATTGCCCTTGCTGTTCCACAATGTCGTATTACACCATTGAGTCGTCTCCCC
TTTGGA----ATGGCCCCTGGACCCGGCC-CACAACCTGGCCCACTAAGGGAGTCCATTG
TCTGTTATTTCATGGTCTTTTTACAAACTCATATATTTGCTGAGGTTTTGAAGGATGCGA
TTAAGGACCTTGTTATGACAAAGCCCGCTCCTACCTGCAATATCAAGGTGACTGTGTGCA
GCTTTGACGATGGAGTAGATTTGCCTCCCTGGTTTCCACCTATGGTGGAAGGGGCTGCCG
CGGAGGGTGATGACGGAGATGACGGAGATGAAGGAGGTGATGGAGATGAGGGTGAGGAAG
GGCAGGAGTGA----------------------------------------
>AP0190631
AGGG-GGAGGAGTCGTGAAAGAGCCAGGGGGAGAGGTCGTGGACGTGGTGA---AAAGAG
GCCCAGGAGTCCCAGTAGTCAGTCATC---ATCAT-------------------------
--------------------CCGGGTCTCCACCGCGCAGGCCCCCTCCAGGTAGAAGGCC
ATTTTTCCACCCTGTAGGGGATGCCGATTATTTTGAATACCTCCAAG---------AA--
GGTGGCCCAGATGGTGAGCCTGACGTGCCCCCG---------------------------
----GGAGCGATAGAGCAGGGCCCCACAGATGACCCAGGAGAAGGCCC-AAGCACTGGAC
CCCGGGGTCAGGGTGATGGAGGCAGGCGCAAAAAAGGAGGGTGGTTTGGAAAGCATCGTG
GTCAAGGAGGTTCCAACCCGA-----------AATTTGAGAACATTGCAGAAGGTTTAAG
AGTTCTCCTG--GCTAGGAGTCACGTAGAAAGGAC------TACCGAGGAAGGAAATTGG
G--TCGCCGGTGTGTTCGTATATGGAGGTAGTAAGA----CCTCCCTT---TACAACCTC
AGGCGAGGAATTGCCCTTGCTGTTCCACAATGTCGTATTACACCATTGAGTCGTCTCCCC
TTTGGA----ATGGCCCCTGGACCCGGCC-CACAACCTGGCCCACTAAGGGAGTCCATTG
TCTGTTATTTCATGGTCTTTTTACAAACTCATATATTTGCTGAGGTTTTGAAGGATGCGA
TTAAGGACCTTGTTATGACAAAGCCCGCTCCTACCTGCAATATCAAGGTGACTGTGTGCA
GCTTTGACGATGGAGTAGATTTGCCTCCCTGGTTTCCACCTATGGTGGAAGGGGCTGCCG
CGGAGGGTGATGACGGAGATGACGGAGATGAAGGAGGTGATGGAGATGAGGGTGAGGAAG
GGCAGGAGTGA----------------------------------------
>AP0190641
AGGG-GGAGGAGTCGTGAAAGAGCCAGGGGGAGAGGTCGTGGACGTGGTGA---AAAGAG
GCCCAGGAGTCCCAGTAGTCAGTCATC---ATCAT-------------------------
--------------------CCGGGTCTCCACCGCGCAGGCCCCCTCCAGGTAGAAGGCC
ATTTTTCCACCCTGTAGGGGATGCCGATTATTTTGAATACCTCCAAG---------AA--
GGTGGCCCAGATGGTGAGCCTGACGTGCCCCCG---------------------------
----GGAGCGATAGAGCAGGGCCCCACAGATGACCCAGGAGAAGGCCC-AAGCACTGGAC
CCCGGGGTCAGGGTGATGGAGGCAGGCGCAAAAAAGGAGGGTGGTTTGGAAAGCATCGTG
GTCAAGGAGGTTCCAACCCGA-----------AATTTGAGAACATTGCAGAAGGTTTAAG
AGTTCTCCTG--GCTAGGAGTCACGTAGAAAGGAC------TACCGAGGAAGGAAATTGG
G--TCGCCGGTGTGTTCGTATATGGAGGTAGTAAGA----CCTCCCTT---TACAACCTC
AGGCGAGGAATTGCCCTTGCTGTTCCACAATGTCGTATTACACCATTGAGTCGTCTCCCC
TTTGGA----ATGGCCCCTGGACCCGGCC-CACAACCTGGCCCACTAAGGGAGTCCATTG
TCTGTTATTTCATGGTCTTTTTACAAACTCATATATTTGCTGAGGTTTTGAAGGATGCGA
TTAAGGACCTTGTTATGACAAAGCCCGCTCCTACCTGCAATATCAAGGTGACTGTGTGCA
GCTTTGACGATGGAGTAGATTTGCCTCCCTGGTTTCCACCTATGGTGGAAGGGGCTGCCG
CGGAGGGTGATGACGGAGATGACGGAGATGAAGGAGGTGATGGAGATGAGGGTGAGGAAG
GGCAGGAGTGA----------------------------------------
>AP0190651
AGGG-GGAGGAGTCGTGAAAGAGCCAGGGGGAGAGGTCGTGGACGTGGTGA---AAAGAG
GCCCAGGAGTCCCAGTAGTCAGTCATC---ATCAT-------------------------
--------------------CCGGGTCTCCACCGCGCAGGCCCCCTCCAGGTAGAAGGCC
ATTTTTCCACCCTGTAGGGGATGCCGATTATTTTGAATACCTCCAAG---------AA--
GGTGGCCCAGATGGTGAGCCTGACGTGCCCCCG---------------------------
----GGAGCGATAGAGCAGGGCCCCACAGATGACCCAGGAGAAGGCCC-AAGCACTGGAC
CCCGGGGTCAGGGTGATGGAGGCAGGCGCAAAAAAGGAGGGTGGTTTGGAAAGCATCGTG
GTCAAGGAGGTTCCAACCCGA-----------AATTTGAGAACATTGCAGAAGGTTTAAG
AGTTCTCCTG--GCTAGGAGTCACGTAGAAAGGAC------TACCGAGGAAGGAAATTGG
G--TCGCCGGTGTGTTCGTATATGGAGGTAGTAAGA----CCTCCCTT---TACAACCTC
AGGCGAGGAATTGCCCTTGCTGTTCCACAATGTCGTATTACACCATTGAGTCGTCTCCCC
TTTGGA----ATGGCCCCTGGACCCGGCC-CACAACCTGGCCCACTAAGGGAGTCCATTG
TCTGTTATTTCATGGTCTTTTTACAAACTCATATATTTGCTGAGGTTTTGAAGGATGCGA
TTAAGGACCTTGTTATGACAAAGCCCGCTCCTACCTGCAATATCAAGGTGACTGTGTGCA
GCTTTGACGATGGAGTAGATTTGCCTCCCTGGTTTCCACCTATGGTGGAAGGGGCTGCCG
CGGAGGGTGATGACGGAGATGACGGAGATGAAGGAGGTGATGGAGATGAGGGTGAGGAAG
GGCAGGAGTGA----------------------------------------
>AP0190661
AGGG-GGGGAAGTCGTGAAAGAGCCAGGGGGAGAGGTCGTGGACGTGGTGA---AAAGAG
GCCCAGGAGTCCCAGTAGTCAGTCATC---ATCAT-------------------------
--------------------CCGGGTCTCCACCGCGCAGGCCCCCTCCAGGTAGAAGGCC
ATTTTTCCACCCTGTAGGGGATGCCGATTATTTTGAATACCTCCAAG---------AA--
GGTGGCCCAGATGGTGAGCCTGACGTGCCCCCG---------------------------
----GGAGCGATAGAGCAGGGCCCCACAGATGACCCAGGAGAAGGCCC-AAGCACTGGAC
CCCGGGGTCAGGGTGATGGAGGCAGGCGCAAAAAAGGAGGGTGGTTTGGAAAGCATCGTG
GTCAAGGAGGTTCCAACCCGA-----------AATTTGAGAACATTGCAGAAGGTTTAAG
AGTTCTCCTG--GCTAGGAGTCACGTAGAAAGGAC------TACCGAGGAAGGAAATTGG
G--TCGCCGGTGTGTTCGTATATGGAGGTAGTAAGA----CCTCCCTT---TACAACCTC
AGGCGAGGAATTGCCCTTGCTGTTCCACAATGTCGTATTACACCATTGAGTCGTCTCCCC
TTTGGA----ATGGCCCCTGGACCCGGCC-CACAACCTGGCCCACTAAGGGAGTCCATTG
TCTGTTATTTCATGGTCTTTTTACAAACTCATATATTTGCTGAGGTTTTGAAGGATGCGA
TTAAGGACCTTGTTATGACAAAGCCCGCTCCTACCTGCAATATCAAGGTGACTGTGTGCA
GCTTTGACGATGGAGTAGATTTGCCTCCCTGGTTTCCACCTATGGTGGAAGGGGCTGCCG
CGGAGGGTGATGACGGAGATGACGGAGATGAAGGAGGTGATGGAGATGAGGGTGAGGAAG
GGCAGGAGTGA----------------------------------------
>AP0190671
AGGG-GGGGAAGTCGTGAAAGAGCCAGGGGGAGAGGTCGTGGACGTGGTGA---AAAGAG
GCCCAGGAGTCCCAGTAGTCAGTCATC---ATCAT-------------------------
--------------------CCGGGTCTCCACCGCGCAGGCCCCCTCCAGGTAGAAGGCC
ATTTTTCCACCCTGTAGGGGATGCCGATTATTTTGAATACCTCCAAG---------AA--
GGTGGCCCAGATGGTGAGCCTGACGTGCCCCCG---------------------------
----GGAGCGATAGAGCAGGGCCCCACAGATGACCCAGGAGAAGGCCC-AAGCACTGGAC
CCCGGGGTCAGGGTGATGGAGGCAGGCGCAAAAAAGGAGGGTGGTTTGGAAAGCATCGTG
GTCAAGGAGGTTCCAACCCGA-----------AATTTGAGAACATTGCAGAAGGTTTAAG
AGTTCTCCTG--GCTAGGAGTCACGTAGAAAGGAC------TACCGAGGAAGGAAATTGG
G--TCGCCGGTGTGTTCGTATATGGAGGTAGTAAGA----CCTCCCTT---TACAACCTC
AGGCGAGGAATTGCCCTTGCTGTTCCACAATGTCGTATTACACCATTGAGTCGTCTCCCC
TTTGGA----ATGGCCCCTGGACCCGGCC-CACAACCTGGCCCACTAAGGGAGTCCATTG
TCTGTTATTTCATGGTCTTTTTACAAACTCATATATTTGCTGAGGTTTTGAAGGATGCGA
TTAAGGACCTTGTTATGACAAAGCCCGCTCCTACCTGCAATATCAAGGTGACTGTGTGCA
GCTTTGACGATGGAGTAGATTTGCCTCCCTGGTTTCCACCTATGGTGGAAGGGGCTGCCG
CGGAGGGTGATGACGGAGATGACGGAGATGAAGGAGGTGATGGAGATGAGGGTGAGGAAG
GGCAGGAGTGA----------------------------------------
>AP0190681
AGGGGG-GGAAGTCGTGAAAGAGCCAGGGGGAGAGGTCGTGGACGTGGTGA---AAAGAG
GCCCAGGAGTCCCAGTAGTCAGTCATC---ATCAT-------------------------
--------------------CCGGGTCTCCACCGCGCAGGCCCCCTCCAGGTAGAAGGCC
ATTTTTCCACCCTGTAGGGGAAGCCGATTATTTTGAATACCACCAAG---------AA--
GGTGGCCCAGATGGTGAGCCTGACATGCCCCCG---------------------------
----GGAGCGATAGAGCAGGGCCCCGCAGATGACCCAGGAGAAGGCCC-AAGCACTGGAC
CCCGGGGTCAGGGTGATGGAGGCAGACGCAAAAAAGGAGGGTGGTTTGGAAAGCATCGTG
GTCAAGGAGGTTCCAACCAGA-----------AATTTGAGAACATTGCAGAAGGTTTAAG
AACTCTCCTG--GCTAGGTGTCACGTAGAAAGGAC------TACCGATGAAGGAACTTGG
G--TCGCCGGTGTGTTCGTATATGGAGGTAGTAAGA----CCTCCCTT---TACAACCTC
AGGCGAGGAATTGCCCTTGCTATTCCACAATGTCGTCTTACACCATTGAGTCGTCTCCCC
TTTGGA----ATGGCCCCTGGACCCGGCC-CACAACCTGGCCCACTAAGGGAGTCCATTG
TCTGTTATTTCATTGTCTTTTTACAAACTCATATATTTGCTGAGGGTTTGAAGGATGCGA
TTAAGGACCTTGTTATGCCAAAGCCCGCTCCTACCTGCAATATCAAGGTGACTGTGTGCA
GCTTTGACGATGGAGTAGATTTGCCTCCCTGGTTTCCACCTATGGTGGAAGGGGCTGCCG
CGGAGGGTGATGACGGAGATGACGGAGATGACGGAGATGAAGGAGGTGATGGAGATGAGG
GTGAGGAAGGGCAGGAGTGA-------------------------------
>AP0190691
---------GAGTCGTGAAAGAGCCAGGGGGAGAGGTCGTGGACGTGGTGA---AAAGAG
GCCCAGGAGTCCCAGTAGTCAGTCATC---ATCAT-------------------------
--------------------CCGGGTCTCCACCGCGCAGGCCCCCTCCAGGTAGAAGGCC
ATTTTTCCACCCTGTAGGGGATGCCGATTATTTTGAATACCTCCAAG---------AA--
GGTGGCCCAGATGGTGAGCCTGACGTGCCCCCG---------------------------
----GGAGCGATAGAGCAGGGCCCCACAGATGACCCAGGAGAAGGCCC-AAGCACTGGAC
CCCGGGGTCAGGGTGATGGAGGCAGGCGCAAAAAAGGAGGGTGGTTTGGAAAGCATCGTG
GTCAAGGAGGTTCCAACCCGA-----------AATTTGAGAACATTGCAGAAGGTTTAAG
AGTTCTCCTG--GCTAGGAGTCACGTAGAAAGGAC------TACCGAGGAAGGAAATTGG
G--TCGCCGGTGTGTTCGTATATGGAGGTAGTAAGA----CCTCCCTT---TACAACCTC
AGGCGAGGAATTGCCCTTGCTGTTCCACAATGTCGTATTACACCATTGAGTCGTCTCCCC
TTTGGA----ATGGCCCCTGGACCCGGCC-CACAACCTGGCCCACTAAGGGAGTCCATTG
TCTGTTATTTCATGGTCTTTTTACAAACTCATATATTTGCTGAGGTTTTGAAGGATGCGA
TTAAGGACCTTGTTATGACAAAGCCCGCTCCTACCTGCAATATCAAGGTGACTGTGTGCA
GCTTTGACGATGGAGTAGATTTGCCTCCCTGGTTTCCACCTATGGTGGAAGGGGCTGCCG
CGGAGGGTGATGACGGAGATGACGGAGATGAAGGAGGTGATGGAGATGAGGGTGAGGAAG
GGCAGGAGTGA----------------------------------------
>AP0190701
AGGG-GGGGGAGTCGTGAAAGAGCCAGGGGGAGAGGTCGTGGACGTGGTGA---AAAGAG
GCCCAGGAGTCCCAGTAGTCAGTCATC---ATCAT-------------------------
--------------------CCGGGTCTCCACCGCGCAGGCCCCCTCCAGGTAGAAGGCC
ATTTTTCCACCCTGTAGGGGATGCCGATTATTTTGAATACCTCCAAG---------AA--
GGTGGCCCAGATGGTGAGCCTGACGTGCCCCCG---------------------------
----GGAGCGATAGAGCAGGGCCCCACAGATGACCCAGGAGAAGGCCC-AAGCACTGGAC
CCCGGGGTCAGGGTGATGGAGGCAGGCGCAAAAAAGGAGGGTGGTTTGGAAAGCATCGTG
GTCAAGGAGGTTCCAACCCGA-----------AATTTGAGAACATTGCAGAAGGTTTAAG
AGTTCTCCTG--GCTAGGAGTCACGTAGAAAGGAC------TACCGAGGAAGGAAATTGG
G--TCGCCGGTGTGTTCGTATATGGAGGTAGTAAGA----CCTCCCTT---TACAACCTC
AGGCGAGGAATTGCCCTTGCTGTTCCACAATGTCGTATTACACCATTGAGTCGTCTCCCC
TTTGGA----ATGGCCCCTGGACCCGGCC-CACAACCTGGCCCACTAAGGGAGTCCATTG
TCTGTTATTTCATGGTCTTTTTACAAACTCATATATTTGCTGAGGTTTTGAAGGATGCGA
TTAAGGACCTTGTTATGACAAAGCCCGCTCCTACCTGCAATATCAAGGTGACTGTGTGCA
GCTTTGACGATGGAGTAGATTTGCCTCCCTGGTTTCCACCTATGGTGGAAGGGGCTGCCG
CGGAGGGTGATGACGGAGATGACGGAGATGAAGGAGGTGATGGAGATGAGGGTGAGGAAG
GGCAGGAGTGA----------------------------------------
>AP0190711
AGGG-GGGGAAGTCGTGAAAGAGCCAGGGGGAGAGGTCGTGGACGTGGTGA---AAAGAG
GCCCAGGAGTCCCAGTAGTCAGTCATC---ATCAT-------------------------
--------------------CCGGGTCTCCACCGCGCAGGCCCCCTCCAGGTAGAAGGCC
ATTTTTCCACCCTGTAGGGGATGCCGATTATTTTGAATACCTCCAAG---------AA--
GGTGGCCCAGATGGTGAGCCTGACGTGCCCCCG---------------------------
----GGAGCGATAGAGCAGGGCCCCACAGATGACCCAGGAGAAGGCCC-AAGCACTGGAC
CCCGGGGTCAGGGTGATGGAGGCAGGCGCAAAAAAGGAGGGTGGTTTGGAAAGCATCGTG
GTCAAGGAGGTTCCAACCCGA-----------AATTTGAGAACATTGCAGAAGGTTTAAG
AGTTCTCCTG--GCTAGGAGTCACGTAGAAAGGAC------TACCGAGGAAGGAAATTGG
G--TCGCCGGTGTGTTCGTATATGGAGGTAGTAAGA----CCTCCCTT---TACAACCTC
AGGCGAGGAATTGCCCTTGCTGTTCCACAATGTCGTATTACACCATTGAGTCGTCTCCCC
TTTGGA----ATGGCCCCTGGACCCGGCC-CACAACCTGGCCCACTAAGGGAGTCCATTG
TCTGTTATTTCATGGTCTTTTTACAAACTCATATATTTGCTGAGGTTTTGAAGGATGCGA
TTAAGGACCTTGTTATGACAAAGCCCGCTCCTACCTGCAATATCAAGGTGACTGTGTGCA
GCTTTGACGATGGAGTAGATTTGCCTCCCTGGTTTCCACCTATGGTGGAAGGGGCTGCCG
CGGAGGGTGATGACGGAGATGACGGAGATGAAGGAGGTGATGGAGATGAGGGTGAGGAAG
GGCAGGAGTGA----------------------------------------
>AP0190721
AGGG-GGGGAAGTCGTGAAAGAGCCAGGGGGAGAGGTCGTGGACGTGGTGA---AAAGAG
GCCCAGGAGTCCCAGTAGTCAGTCATC---ATCAT-------------------------
--------------------CCGGGTCTCCACCGCGCAGGCCCCCTCCAGGTAGAAGGCC
ATTTTTCCACCCTGTAGGGGATGCCGATTATTTTGAATACCTCCAAG---------AA--
GGTGGCCCAGATGGTGAGCCTGACGTGCCCCCG---------------------------
----GGAGCGATAGAGCAGGGCCCCACAGATGACCCAGGAGAAGGCCC-AAGCACTGGAC
CCCGGGGTCAGGGTGATGGAGGCAGGCGCAAAAAAGGAGGGTGGTTTGGAAAGCATCGTG
GTCAAGGAGGTTCCAACCCGA-----------AATTTGAGAACATTGCAGAAGGTTTAAG
AGTTCTCCTG--GCTAGGAGTCACGTAGAAAGGAC------TACCGAGGAAGGAAATTGG
G--TCGCCGGTGTGTTCGTATATGGAGGTAGTAAGA----CCTCCCTT---TACAACCTC
AGGCGAGGAATTGCCCTTGCTGTTCCACAATGTCGTATTACACCATTGAGTCGTCTCCCC
TTTGGA----ATGGCCCCTGGACCCGGCC-CACAACCTGGCCCACTAAGGGAGTCCATTG
TCTGTTATTTCATGGTCTTTTTACAAACTCATATATTTGCTGAGGTTTTGAAGGATGCGA
TTAAGGACCTTGTTATGACAAAGCCCGCTCCTACCTGCAATATCAAGGTGACTGTGTGCA
GCTTTGACGATGGAGTAGATTTGCCTCCCTGGTTTCCACCTATGGTGGAAGGGGCTGCCG
CGGAGGGTGATGACGGAGATGACGGAGATGAAGGAGGTGATGGAGATGAGGGTGAGGAAG
GGCAGGAGTGA----------------------------------------
>AP0190731
AGGG-GGGGAAGTCGTGAAAGAGCCAGGGGGAGAGGTCGTGGACGTGGTGA---AAAGAG
GCCCAGGAGTCCCAGTAGTCAGTCATC---ATCAT-------------------------
--------------------CCGGGTCTCCACCGCGCAGGCCCCCTCCAGGTAGAAGGCC
ATTTTTCCACCCTGTAGGGGATGCCGATTATTTTGAATACCTCCAAG---------AA--
GGTGGCCCAGATGGTGAGCCTGACGTGCCCCCG---------------------------
----GGAGCGATAGAGCAGGGCCCCACAGATGACCCAGGAGAAGGCCC-AAGCACTGGAC
CCCGGGGTCAGGGTGATGGAGGCAGGCGCAAAAAAGGAGGGTGGTTTGGAAAGCATCGTG
GTCAAGGAGGTTCCAACCCGA-----------AATTTGAGAACATTGCAGAAGGTTTAAG
AGTTCTCCTG--GCTAGGAGTCACGTAGAAAGGAC------TACCGAGGAAGGAAATTGG
G--TCGCCGGTGTGTTCGTATATGGAGGTAGTAAGA----CCTCCCTT---TACAACCTC
AGGCGAGGAATTGCCCTTGCTGTTCCACAATGTCGTATTACACCATTGAGTCGTCTCCCC
TTTGGA----ATGGCCCCTGGACCCGGCC-CACAACCTGGCCCACTAAGGGAGTCCATTG
TCTGTTATTTCATGGTCTTTTTACAAACTCATATATTTGCTGAGGTTTTGAAGGATGCGA
TTAAGGACCTTGTTATGACAAAGCCCGCTCCTACCTGCAATATCAAGGTGACTGTGTGCA
GCTTTGACGATGGAGTAGATTTGCCTCCCTGGTTTCCACCTATGGTGGAAGGGGCTGCCG
CGGAGGGTGATGACGGAGATGACGGAGATGAAGGAGGTGATGGAGATGAGGGTGAGGAAG
GGCAGGAGTGA----------------------------------------
>AP0190741
AGGG-GGGGAAGTCGTGAAAGAGCCAGGGGGAGAGGTCGTGGACGTGGTGA---AAAGAG
GCCCAGGAGTCCCAGTAGTCAGTCATC---ATCAT-------------------------
--------------------CCGGGTCTCCACCGCGCAGGCCCCCTCCAGGTAGAAGGCC
ATTTTTCCACCCTGTAGGGGATGCCGATTATTTTGAATACCTCCAAG---------AA--
GGTGGCCCAGATGGTGAGCCTGACGTGCCCCCG---------------------------
----GGAGCGATAGAGCAGGGCCCCACAGATGACCCAGGAGAAGGCCC-AAGCACTGGAC
CCCGGGGTCAGGGTGATGGAGGCAGGCGCAAAAAAGGAGGGTGGTTTGGAAAGCATCGTG
GTCAAGGAGGTTCCAACCCGA-----------AATTTGAGAACATTGCAGAAGGTTTAAG
AGTTCTCCTG--GCTAGGAGTCACGTAGAAAGGAC------TACCGAGGAAGGAAATTGG
G--TCGCCGGTGTGTTCGTATATGGAGGTAGTAAGA----CCTCCCTT---TACAACCTC
AGGCGAGGAATTGCCCTTGCTGTTCCACAATGTCGTATTACACCATTGAGTCGTCTCCCC
TTTGGA----ATGGCCCCTGGACCCGGCC-CACAACCTGGCCCACTAAGGGAGTCCATTG
TCTGTTATTTCATGGTCTTTTTACAAACTCATATATTTGCTGAGGTTTTGAAGGATGCGA
TTAAGGACCTTGTTATGACAAAGCCCGCTCCTACCTGCAATATCAAGGTGACTGTGTGCA
GCTTTGACGATGGAGTAGATTTGCCTCCCTGGTTTCCACCTATGGTGGAAGGGGCTGCCG
CGGAGGGTGATGACGGAGATGACGGAGATGAAGGAGGTGATGGAGATGAGGGTGAGGAAG
GGCAGGAGTGA----------------------------------------
>AP0190751
AGGG-GGGGAAGTCGTGAAAGAGCCAGGGGGAGAGGTCGTGGACGTGGTGA---AAAGAG
GCCCAGGAGTCCCAGTAGTCAGTCATC---ATCAT-------------------------
--------------------CCGGGTCTCCACCGCGCAGGCCCCCTCCAGGTAGAAGGCC
ATTTTTCCACCCTGTAGGGGAAGCCGATTATTTTGAATACCACCAAG---------AA--
GGTGGCCCAGATGGTGAGCCTGACGTGCCCCCG---------------------------
----GGAGCGATAGAGCAGGGCCCCACAGATGACCCAGGAGAAGGCCC-AAGCACTGGAC
CCCGGGGTCAGGGTGATGGAGGCAGGCGCAAAAAAGGAGGGTGGTTTGGAAAGCATCGTG
GTCAAGGAGGTTCCAACCCGA-----------AATTTGAGAACATTGCAGAAGGTTTAAG
AGCTCTCCTG--GCTAGGAGTCACGTAGAAAGGAC------TACCGAAGAAGGAACTTGG
G--TCGCCGGTGTGTTCGTATATGGAGGTAGTAAGA----CCTCCCTT---TACAACCTA
AGGCGAGGAATTGCCCTTGCTATTCCACAATGTCGTCTTACACCATTGAGTCGTCTCCCC
TTTGGA----ATGGCCCCTGGACCCGGCC-CACAACCTGGCCCACTAAGGGAGTCCATTG
TCTGTTATTTCATGGTCTTTTTACAAACTCATATATTTGCTGAGGTTTTGAAGGATGCGA
TTAAGGACCTTGTTATGACAAAGCCCCCTCCTACCTGCAATATCAAGGTGACTGTGTGCA
GCTTTGACGATGGAGTAGATTTGCCTCCCTGGTTTCCACCTATGGTGGAAGGGGCTGCCG
CGGAGGGTGATGACGGAGATGACGGAGATGAAGGAGGTGATGGAGATGAGGGTGAGGAAG
GGCAGGAGTGA----------------------------------------
>AP0190761
AGGG-GGAGGAGTCGTGAAAGAGCCAGGGGGAGAGGTCGTGGACGTGGTGA---AAAGAG
GCCCAGGAGTCCCAGTAGTCAGTCATC---ATCAT-------------------------
--------------------CCGGGTCTCCACCGCGCAGGCCCCCTCCAGGTAGAAGGCC
ATTTTTCCACCCTGTAGGGGATGCCGATTATTTTGAATACCTCCAAG---------AA--
GGTGGCCCAGATGGTGAGCCTGACGTGCCCCCG---------------------------
----GGAGCGATAGAGCAGGGCCCCACAGATGACCCAGGAGAAGGCCC-AAGCACTGGAC
CCCGGGGTCAGGGTGATGGAGGCAGGCGCAAAAAAGGAGGGTGGTTTGGAAAGCATCGTG
GTCAAGGAGGTTCCAACCCGA-----------AATTTGAGAACATTGCAGAAGGTTTAAG
AGTTCTCCTG--GCTAGGAGTCACGTAGAAAGGAC------TACCGAGGAAGGAAATTGG
G--TCGCCGGTGTGTTCGTATATGGAGGTAGTAAGA----CCTCCCTT---TACAACCTC
AGGCGAGGAATTGCCCTTGCTGTTCCACAATGTCGTATTACACCATTGAGTCGTCTCCCC
TTTGGA----ATGGCCCCTGGACCCGGCC-CACAACCTGGCCCACTAAGGGAGTCCATTG
TCTGTTATTTCATGGTCTTTTTACAAACTCATATATTTGCTGAGGTTTTGAAGGATGCGA
TTAAGGACCTTGTTATGACAAAGCCCGCTCCTACCTGCAATATCAAGGTGACTGTGTGCA
GCTTTGACGATGGAGTAGATTTGCCTCCCTGGTTTCCACCTATGGTGGAAGGGGCTGCCG
CGGAGGGTGATGACGGAGATGACGGAGATGAAGGAGGTGATGGAGATGAGGGTGAGGAAG
GGCAGGAGTGA----------------------------------------
>AP0190771
AGGG-GGGGAAGTCGTGAAAGAGCCAGGGGGAGAGGTCGTGGACGTGGTGA---AAAGAG
GCCCAGGAGTCCCAGTAGTCAGTCATC---ATCAT-------------------------
--------------------CCGGGTCTCCACCGCGCAGGCCCCCTCCAGGTAGAAGGCC
ATTTTTCCACCCTGTAGGGGATGCCGATTATTTTGAATACCTCCAAG---------AA--
GGTGGCCCAGATGGTGAGCCTGACGTGCCCCCG---------------------------
----GGAGCGATAGAGCAGGGCCCCACAGATGACCCAGGAGAAGGCCC-AAGCACTGGAC
CCCGGGGTCAGGGTGATGGAGGCAGGCGCAAAAAAGGAGGGTGGTTTGGAAAGCATCGTG
GTCAAGGAGGTTCCAACCCGA-----------AATTTGAGAACATTGCAGAAGGTTTAAG
AGTTCTCCTG--GCTAGGAGTCACGTAGAAAGGAC------TACCGAGGAAGGAAATTGG
G--TCGCCGGTGTGTTCGTATATGGAGGTAGTAAGA----CCTCCCTT---TACAACCTC
AGGCGAGGAATTGCCCTTGCTGTTCCACAATGTCGTATTACACCATTGAGTCGTCTCCCC
TTTGGA----ATGGCCCCTGGACCCGGCC-CACAACCTGGCCCACTAAGGGAGTCCATTG
TCTGTTATTTCATGGTCTTTTTACAAACTCATATATTTGCTGAGGTTTTGAAGGATGCGA
TTAAGGACCTTGTTATGACAAAGCCCGCTCCTACCTGCAATATCAAGGTGACTGTGTGCA
GCTTTGACGATGGAGTAGATTTGCCTCCCTGGTTTCCACCTATGGTGGAAGGGGCTGCCG
CGGAGGGTGATGACGGAGATGACGGAGATGAAGGAGGTGATGGAGATGAGGGTGAGGAAG
GGCAGGAGTGA----------------------------------------
>AP0190781
AGGG-GGGGAAGTCGTGAAAGAGCCAGGGGGAGAGGTCGTGGACGTGGTGA---AAAGAG
GCCCAGGAGTCCCAGTAGTCAGTCATC---ATCAT-------------------------
--------------------CCGGGTCTCCACCGCGCAGGCCCCCTCCAGGTAGAAGGCC
ATTTTTCCACCCTGTAGGGGATGCCGATTATTTTGAATACCTCCAAG---------AA--
GGTGGCCCAGATGGTGAGCCTGACGTGCCCCCG---------------------------
----GGAGCGATAGAGCAGGGCCCCACAGATGACCCAGGAGAAGGCCC-AAGCACTGGAC
CCCGGGGTCAGGGTGATGGAGGCAGGCGCAAAAAAGGAGGGTGGTTTGGAAAGCATCGTG
GTCAAGGAGGTTCCAACCCGA-----------AATTTGAGAACATTGCAGAAGGTTTAAG
AGTTCTCCTG--GCTAGGAGTCACGTAGAAAGGAC------TACCGAGGAAGGAAATTGG
G--TCGCCGGTGTGTTCGTATATGGAGGTAGTAAGA----CCTCCCTT---TACAACCTC
AGGCGAGGAATTGCCCTTGCTGTTCCACAATGTCGTATTACACCATTGAGTCGTCTCCCC
TTTGGA----ATGGCCCCTGGACCCGGCC-CACAACCTGGCCCACTAAGGGAGTCCATTG
TCTGTTATTTCATGGTCTTTTTACAAACTCATATATTTGCTGAGGTTTTGAAGGATGCGA
TTAAGGACCTTGTTATGACAAAGCCCGCTCCTACCTGCAATATCAAGGTGACTGTGTGCA
GCTTTGACGATGGAGTAGATTTGCCTCCCTGGTTTCCACCTATGGTGGAAGGGGCTGCCG
CGGAGGGTGATGACGGAGATGACGGAGATGAAGGAGGTGATGGAGATGAGGGTGAGGAAG
GGCAGGAGTGA----------------------------------------
>AP0190791
AGGG-GGGGGAGTCGTGAAAGAGCCAGGGGGAGAGGTCGTGGACGTGGTGA---AAAGAG
GCCCAGGAGTCCCAGTAGTCAGTCATC---ATCAT-------------------------
--------------------CCGGGTCTCCACCGCGCAGGCCCCCTCCAGGTAGAAGGCC
ATTTTTCCACCCTGTAGGGGATGCCGATTATTTTGAATACCTCCAAG---------AA--
GGTGGCCCAGATGGTGAGCCTGACGTGCCCCCG---------------------------
----GGAGCGATAGAGCAGGGCCCCACAGATGACCCAGGAGAAGGCCC-AAGCACTGGAC
CCCGGGGTCAGGGTGATGGAGGCAGGCGCAAAAAAGGAGGGTGGTTTGGAAAGCATCGTG
GTCAAGGAGGTTCCAACCCGA-----------AATTTGAGAACATTGCAGAAGGTTTAAG
AGTTCTCCTG--GCTAGGAGTCACGTAGAAAGGAC------TACCGAGGAAGGAAATTGG
G--TCGCCGGTGTGTTCGTATATGGAGGTAGTAAGA----CCTCCCTT---TACAACCTC
AGGCGAGGAATTGCCCTTGCTGTTCCACAATGTCGTATTACACCATTGAGTCGTCTCCCC
TTTGGA----ATGGCCCCTGGACCCGGCC-CACAACCTGGCCCACTAAGGGAGTCCATTG
TCTGTTATTTCATGGTCTTTTTACAAACTCATATATTTGCTGAGGTTTTGAAGGATGCGA
TTAAGGACCTTGTTATGACAAAGCCCGCTCCTACCTGCAATATCAAGGTGACTGTGTGCA
GCTTTGACGATGGAGTGGATTTGCCTCCCTGGTTTCCACCTATGGTGGAAGGGGCTGCCG
CGGAGGGTGATGACGGAGATGACGGAGATGAAGGAGGTGATGGAGATGAGGGTGAGGAAG
GGCAGGAGTGA----------------------------------------
>AP0190801
AGGG-GGGGGAGTCGTGAAAGAGCCAGGGGGAGAGGTCGTGGACGTGGTGA---AAAGAG
GCCCAGGAGTCCCAGTAGTCAGTCATC---ATCAT-------------------------
--------------------CCGGGTCTCCACCGCGCAGGCCCCCTCCAGGTAGAAGGCC
ATTTTTCCACCCTGTAGGGGATGCCGATTATTTTGAATACCTCCAAG---------AA--
GGTGGCCCAGATGGTGAGCCTGACGTGCCCCCG---------------------------
----GGAGCGATAGAGCAGGGCCCCACAGATGACCCAGGAGAAGGCCC-AAGCACTGGAC
CCCGGGGTCAGGGTGATGGAGGCAGGCGCAAAAAAGGAGGGTGGTTTGGAAAGCATCGTG
GTCAAGGAGGTTCCAACCCGA-----------AATTTGAGAACATTGCAGAAGGTTTAAG
AGTTCTCCTG--GCTAGGAGTCACGTAGAAAGGAC------TACCGAGGAAGGAAATTGG
G--TCGCCGGTGTGTTCGTATATGGAGGTAGTAAGA----CCTCCCTT---TACAACCTC
AGGCGAGGAATTGCCCTTGCTGTTCCACAATGTCGTATTACACCATTGAGTCGTCTCCCC
TTTGGA----ATGGCCCCTGGACCCGGCC-CACAACCTGGCCCACTAAGGGAGTCCATTG
TCTGTTATTTCATGGTCTTTTTACAAACTCATATATTTGCTGAGGTTTTGAAGGATGCGA
TTAAGGACCTTGTTATGACAAAGCCCGCTCCTACCTGCAATATCAAGGTGACTGTGTGCA
GCTTTGACGATGGAGTAGATTTGCCTCCCTGGTTTCCACCTATGGTGGAAGGGGCTGCCG
CGGAGGGTGATGACGGAGATGACGGAGATGAAGGAGGTGATGGAGATGAGGGTGAGGAAG
GGCAGGAGTGA----------------------------------------
>AP0190811
AGGG-GGAGGAGTCGTGAAAGAGCCAGGGGGAGAGGTCGTGGACGTGGTGA---AAAGAG
GCCCAGGAGTCCCAGTAGTCAGTCATC---ATCAT-------------------------
--------------------CCGGGTCTCCACCGCGCAGGCCCCCTCCAGGTAGAAGGCC
ATTTTTCCACCCTGTAGGGGATGCCGATTATTTTGAATACCTCCAAG---------AA--
GGTGGCCCAGATGGTGAGCCTGACGTGCCCCCG---------------------------
----GGAGCGATAGAGCAGGGCCCCACAGATGACCCAGGAGAAGGCCC-AAGCACTGGAC
CCCGGGGTCAGGGTGATGGAGGCAGGCGCAAAAAAGGAGGGTGGTTTGGAAAGCATCGTG
GTCAAGGAGGTTCCAACCCGA-----------AATTTGAGAACATTGCAGAAGGTTTAAG
AGTTCTCCTG--GCTAGGAGTCACGTAGAAAGGAC------TACCGAGGAAGGAAATTGG
G--TCGCCGGTGTGTTCGTATATGGAGGTAGTAAGA----CCTCCCTT---TACAACCTC
AGGCGAGGAATTGCCCTTGCTGTTCCACAATGTCGTATTACACCATTGAGTCGTCTCCCC
TTTGGA----ATGGCCCCTGGACCCGGCC-CACAACCTGGCCCACTAAGGGAGTCCATTG
TCTGTTATTTCATGGTCTTTTTACAAACTCATATATTTGCTGAGGTTTTGAAGGATGCGA
TTAAGGACCTTGTTATGACAAAGCCCGCTCCTACCTGCAATATCAAGGTGACTGTGTGCA
GCTTTGACGATGGAGTAGATTTGCCTCCCTGGTTTCCACCTATGGTGGAAGGGGCTGCCG
CGGAGGGTGATGACGGAGATGACGGAGATGAAGGAGGTGATGGAGATGAGGGTGAGGAAG
GGCAGGAGTGA----------------------------------------
>AP0190821
AGGG-GGGGAAGTCGTGAAAGAGCCAGGGGGAGAGGTCGTGGACGTGGTGA---AAAGAG
GCCCAGGAGTCCCAGTAGTCAGTCATC---ATCAT-------------------------
--------------------CCGGGTCTCCACCGCGCAGGCCCCCTCCAGGTAGAAGGCC
ATTTTTCCACCCTGTAGGGGATGCCGATTATTTTGAATACCTCCAAG---------AA--
GGTGGCCCAGATGGTGAGCCTGACGTGCCCCCG---------------------------
----GGAGCGATAGAGCAGGGCCCCACAGATGACCCAGGAGAAGGCCC-AAGCACTGGAC
CCCGGGGTCAGGGTGATGGAGGCAGGCGCAAAAAAGGAGGGTGGTTTGGAAAGCATCGTG
GTCAAGGAGGTTCCAACCCGA-----------AATTTGAGAACATTGCAGAAGGTTTAAG
AGTTCTCCTG--GCTAGGAGTCACGTAGAAAGGAC------TACCGAGGAAGGAAATTGG
G--TCGCCGGTGTGTTCGTATATGGAGGTAGTAAGA----CCTCCCTT---TACAACCTC
AGGCGAGGAATTGCCCTTGCTGTTCCACAATGTCGTATTACACCATTGAGTCGTCTCCCC
TTTGGA----ATGGCCCCTGGACCCGGCC-CACAACCTGGCCCACTAAGGGAGTCCATTG
TCTGTTATTTCATGGTCTTTTTACAAACTCATATATTTGCTGAGGTTTTGAAGGATGCGA
TTAAGGACCTTGTTATGACAAAGCCCGCTCCTACCTGCAATATCAAGGTGACTGTGTGCA
GCTTTGACGATGGAGTAGATTTGCCTCCCTGGTTTCCACCTATGGTGGAAGGGGCTGCCG
CGGAGGGTGATGACGGAGATGACGGAGATGAAGGAGGTGATGGAGATGAGGGTGAGGAAG
GGCAGGAGTGA----------------------------------------
>AP0190831
AGGG-GGAGGAGTCGTGAAAGAGCCAGGGGGAGAGGTCGTGGACGTGGTGA---AAAGAG
GCCCAGGAGTCCCAGTAGTCAGTCATC---ATCAT-------------------------
--------------------CCGGGTCTCCACCGCGCAGGCCCCCTCCAGGTAGAAGGCC
ATTTTTCCACCCTGTAGGGGATGCCGATTATTTTGAATACCTCCAAG---------AA--
GGTGGCCCAGATGGTGAGCCTGACGTGCCCCCG---------------------------
----GGAGCGATAGAGCAGGGCCCCACAGATGACCCAGGAGAAGGCCC-AAGCACTGGAC
CCCGGGGTCAGGGTGATGGAGGCAGGCGCAAAAAAGGAGGGTGGTTTGGAAAGCATCGTG
GTCAAGGAGGTTCCAACCCGA-----------AATTTGAGAACATTGCAGAAGGTTTAAG
AGTTCTCCTG--GCTAGGAGTCACGTAGAAAGGAC------TACCGAGGAAGGAAATTGG
G--TCGCCGGTGTGTTCGTATATGGAGGTAGTAAGA----CCTCCCTT---TACAACCTC
AGGCGAGGAATTGCCCTTGCTGTTCCACAATGTCGTATTACACCATTGAGTCGTCTCCCC
TTTGGA----ATGGCCCCTGGACCCGGCC-CACAACCTGGCCCACTAAGGGAGTCCATTG
TCTGTTATTTCATGGTCTTTTTACAAACTCATATATTTGCTGAGGTTTTGAAGGATGCGA
TTAAGGACCTTGTTATGACAAAGCCCGCTCCTACCTGCAATATCAAGGTGACTGTGTGCA
GCTTTGACGATGGAGTAGATTTGCCTCCCTGGTTTCCACCTATGGTGGAAGGGGCTGCCG
CGGAGGGTGATGACGGAGATGACGGAGATGAAGGAGGTGATGGAGATGAGGGTGAGGAAG
GGCAGGAGTGA----------------------------------------
>AP0190841
AGGG-GGAGGAGTCGTGAAAGAGCCAGGGGGAGAGGTCGTGGACGTGGTGA---AAAGAG
GCCCAGGAGTCCCAGTAGTCAGTCATC---ATCAT-------------------------
--------------------CCGGGTCTCCACCGCGCAGGCCCCCTCCAGGTAGAAGGCC
ATTTTTCCACCCTGTAGGGGATGCCGATTATTTTGAATACCTCCAAG---------AA--
GGTGGCCCAGATGGTGAGCCTGACGTGCCCCCG---------------------------
----GGAGCGATAGAGCAGGGCCCCACAGATGACCCAGGAGAAGGCCC-AAGCACTGGAC
CCCGGGGTCAGGGTGATGGAGGCAGGCGCAAAAAAGGAGGGTGGTTTGGAAAGCATCGTG
GTCAAGGAGGTTCCAACCCGA-----------AATTTGAGAACATTGCAGAAGGTTTAAG
AGTTCTCCTG--GCTAGGAGTCACGTAGAAAGGAC------TACCGAGGAAGGAAATTGG
G--TCGCCGGTGTGTTCGTATATGGAGGTAGTAAGA----CCTCCCTT---TACAACCTC
AGGCGAGGAATTGCCCTTGCTGTTCCACAATGTCGTATTACACCATTGAGTCGTCTCCCC
TTTGGA----ATGGCCCCTGGACCCGGCC-CACAACCTGGCCCACTAAGGGAGTCCATTG
TCTGTTATTTCATGGTCTTTTTACAAACTCATATATTTGCTGAGGTTTTGAAGGATGCGA
TTAAGGACCTTGTTATGACAAAGCCCGCTCCTACCTGCAATATCAAGGTGACTGTGTGCA
GCTTTGACGATGGAGTAGATTTGCCTCCCTGGTTTCCACCTATGGTGGAAGGGGCTGCCG
CGGAGGGTGATGACGGAGATGACGGAGATGAAGGAGGTGATGGAGATGAGGGTGAGGAAG
GGCAGGAGTGA----------------------------------------
>AP0190851
A-GGGGGGGAAGTCGTGAAAGAGCCAGGGGGAGAGGTCGTGGACGTGGTGA---AAAGAG
GCCCAGGAGTCCCAGTAGTCAGTCATC---ATCAT-------------------------
--------------------CCGGGTCTCCACCGCGCAGGCCCCCTCCAGGTAGAAGGCC
ATTTTTCCACCCTGTAGGGGAAGCCGATTATTTTGAATACCACCAAG---------AA--
GGTGGCCCAGATGGTGAGCCTGACATGCCCCCG---------------------------
----GGAGCGATAGAGCAGGGCCCCGCAGATGACCCAGGAGAAGGCCC-AAGCACTGGAC
CCCGGGGTCAGGGTGATGGAGGCAGGCGCAAAAAAGGAGGGTGGTTTGGAAAGCATCGTG
GTCAAGGAGGTTCCAACCAGA-----------AATTTGAGAACATTGCAGAAGGTTTAAG
AACTCTCCTG--GCTAGGTGTCACGTAGAAAGGAC------TACCGATGAAGGAACTTGG
G--TCGCCGGTGTGTTCGTATATGGAGGTAGTAAGA----CCTCCCTT---TACAACCTC
AGGCGAGGAATTGCCCTTGCTATTCCACAATGTCGTCTTACACCATTGAGTCGTCTCCCC
TTTGGA----ATGGCCCCTGGACCCGGCC-CACAACCTGGCCCACTAAGGGAGTCCATTG
TCTGTTATTTCATTGTCTTTTTACAAACTCATATATTTGCTGAGGGTTTGAAGGATGCGA
TTAAGGACCTTGTTATGCCAAAGCCCGCTCCTACCTGCAATATCAAGGCGACTGTGTGCA
GCTTTGACGATGGAGTAGATTTGCCTCCCTGGTTTCCACCTATGGTGGAAGGGGCTGCCG
CGGAGGGTGATGACGGAGATGACGGAGATGACGGAGATGAAGGAGGTGATGGAGATGAGG
GTGAGGAAGGGCAGGAGTGA-------------------------------
>AP0190861
AGGG-GGGGAAGTCGTGAAAGAGCCAGGGGGAGAGGTCGTGGACGTGGTGA---AAAGAG
GCCCAGGAGTCCCAGTAGTCAGTCATC---ATCAT-------------------------
--------------------CCGGGTCTCCACCGCGCAGGCCCCCTCCAGGTAGAAGGCC
ATTTTTCCACCCTGTAGGGGATGCCGATTATTTTGAATACCTCCAAG---------AA--
GGTGGCCCAGATGGTGAGCCTGACGTGCCCCCG---------------------------
----GGAGCGATAGAGCAGGGCCCCACAGATGACCCAGGAGAAGGCCC-AAGCACTGGAC
CCCGGGGTCAGGGTGATGGAGGCAGGCGCAAAAAAGGAGGGTGGTTTGGAAAGCATCGTG
GTCAAGGAGGTTCCAACCCGA-----------AATTTGAGAACATTGCAGAAGGTTTAAG
AGTTCTCCTG--GCTAGGAGTCACGTAGAAAGGAC------TACCGAGGAAGGAAATTGG
G--TCGCCGGTGTGTTCGTATATGGAGGTAGTAAGA----CCTCCCTT---TACAACCTC
AGGCGAGGAATTGCCCTTGCTGTTCCACAATGTCGTATTACACCATTGAGTCGTCTCCCC
TTTGGA----ATGGCCCCTGGACCCGGCC-CACAACCTGGCCCACTAAGGGAGTCCATTG
TCTGTTATTTCATGGTCTTTTTACAAACTCATATATTTGCTGAGGTTTTGAAGGATGCGA
TTAAGGACCTTGTTATGACAAAGCCCGCTCCTACCTGCAATATCAAGGTGACTGTGTGCA
GCTTTGACGATGGAGTAGATTTGCCTCCCTGGTTTCCACCTATGGTGGAAGGGGCTGCCG
CGGAGGGTGATGACGGAGATGACGGAGATGAAGGAGGTGATGGAGATGAGGGTGAGGAAG
GGCAGGAGTGA----------------------------------------
>AP0190871
AGGG-GGAGGAGTCGTGAAAGAGCCAGGGGGAGAGGTCGTGGACGTGGTGA---AAAGAG
GCCCAGGAGTCCCAGTAGTCAGTCATC---ATCAT-------------------------
--------------------CCGGGTCTCCACCGCGCAGGCCCCCTCCAGGTAGAAGGCC
ATTTTTCCACCCTGTAGGGGATGCCGATTATTTTGAATACCTCCAAG---------AA--
GGTGGCCCAGATGGTGAGCCTGACGTGCCCCCG---------------------------
----GGAGCGATAGAGCAGGGCCCCACAGATGACCCAGGAGAAGGCCC-AAGCACTGGAC
CCCGGGGTCAGGGTGATGGAGGCAGGCGCAAAAAAGGAGGGTGGTTTGGAAAGCATCGTG
GTCAAGGAGGTTCCAACCCGA-----------AATTTGAGAACATTGCAGAAGGTTTAAG
AGTTCTCCTG--GCTAGGAGTCACGTAGAAAGGAC------TACCGAGGAAGGAAATTGG
G--TCGCCGGTGTGTTCGTATATGGAGGTAGTAAGA----CCTCCCTT---TACAACCTC
AGGCGAGGAATTGCCCTTGCTGTTCCACAATGTCGTATTACACCATTGAGTCGTCTCCCC
TTTGGA----ATGGCCCCTGGACCCGGCC-CACAACCTGGCCCACTAAGGGAGTCCATTG
TCTGTTATTTCATGGTCTTTTTACAAACTCATATATTTGCTGAGGTTTTGAAGGATGCGA
TTAAGGACCTTGTTATGACAAAGCCCGCTCCTACCTGCAATATCAAGGTGACTGTGTGCA
GCTTTGACGATGGAGTAGATTTGCCTCCCTGGTTTCCACCTATGGTGGAAGGGGCTGCCG
CGGAGGGTGATGACGGAGATGACGGAGATGAAGGAGGTGATGGAGATGAGGGTGAGGAAG
GGCAGGAGTGA----------------------------------------
>AP0190881
AGGG-GGGGAAGTCGTGAAAGAGCCAGGGGGAGAGGTCGTGGACGTGGTGA---AAAGAG
GCCCAGGAGTCCCAGTAGTCAGTCATC---ATCAT-------------------------
--------------------CCGGGTCTCCACCGCGCAGGCCCCCTCCAGGTAGAAGGCC
ATTTTTCCACCCTGTAGGGGATGCCGATTATTTTGAATACCTCCAAG---------AA--
GGTGGCCCAGATGGTGAGCCTGACGTGCCCCCG---------------------------
----GGAGCGATAGAGCAGGGCCCCACAGATGACCCAGGAGAAGGCCC-AAGCACTGGAC
CCCGGGGTCAGGGTGATGGAGGCAGGCGCAAAAAAGGAGGGTGGTTTGGAAAGCATCGTG
GTCAAGGAGGTTCCAACCCGA-----------AATTTGAGAACATTGCAGAAGGTTTAAG
AGTTCTCCTG--GCTAGGAGTCACGTAGAAAGGAC------TACCGAGGAAGGAAATTGG
G--TCGCCGGTGTGTTCGTATATGGAGGTAGTAAGA----CCTCCCTT---TACAACCTC
AGGCGAGGAATTGCCCTTGCTGTTCCACAATGTCGTATTACACCATTGAGTCGTCTCCCC
TTTGGA----ATGGCCCCTGGACCCGGCC-CACAACCTGGCCCACTAAGGGAGTCCATTG
TCTGTTATTTCATGGTCTTTTTACAAACTCATATATTTGCTGAGGTTTTGAAGGATGCGA
TTAAGGACCTTGTTATGACAAAGCCCGCTCCTACCTGCAATATCAAGGTGACTGTGTGCA
GCTTTGACGATGGAGTAGATTTGCCTCCCTGGTTTCCACCTATGGTGGAAGGGGCTGCCG
CGGAGGGTGATGACGGAGATGACGGAGATGAAGGAGGTGATGGAGATGAGGGTGAGGAAG
GGCAGGAGTGA----------------------------------------
>AP0190891
AGGGGG-GGAAGTCGTGAAAGAGCCAGGGGGAGAGGTCGTGGACGTGGTGA---AAAGAG
GCCCAGGAGTCCCAGTAGTCAGTCATC---ATCAT-------------------------
--------------------CCGGGTCTCCACCGCGCAGGCCCCCTCCAGGTAGAAGGCC
ATTTTTCCACCCTGTAGGGGAAGCCGATTATTTTGAATACCACCAAG---------AA--
GGTGGCCCAGATGGTGAGCCTGACATGCCCCCG---------------------------
----GGAGCGATAGAGCAGGGCCCCGCAGATGACCCAGGAGAAGGCCC-AAGCACTGGAC
CCCGGGGTCAGGGTGATGGAGGCAGGCGCAAAAAAGGAGGGTGGTTTGGAAAGCATCGTG
GTCACGGAGGTTCCAACCAGA-----------AATTTGAGAACATTGCAGAAGGTTTAAG
ACTTCTCCTG--GCTAGGTGTCACGTAGAAAGGAC------TACCGAGGATGGAAATTGG
G--TCGCCGGTGTGTTCGTATATGGAGGTAGTAAGA----CCTCCCTT---TACAACCTC
AGGCGAGGAATTGCCCTTGCTATTCCACAATGTCGTCTTACACCATTGAGTCGTCTCCCC
TTTGGA----ATGGCCCCTGGACCCGGCC-CACAACCTGGCCCACTAAGGGAGTCCATTG
TCTGTTATTTCATTGTCTTTTTACAAACTCATATATTTGCTGAGGGTTTGAAGGATGCGA
TTAAGGACCTTGTTATGCCAAAGCCCACTCCTACCTGCAATATCAAGGTGACTGTGTGCA
GCTTTGACGATGGAGTAGATTTGCCTCCCTGGTTTCCACCTATGGTGGAAGGGGCTGCCG
CGGAGGGTGATGACGGAGATGACGGAGATGAAGGAGGTGATGGAGATGAGGGTGAGGAAG
GGCAGGAGTGA-------------------------------
>AP0190901
AGGG-GGAGGAGTCGTGAAAGAGCCAGGGGGAGAGGTCGTGGACGTGGTGA---AAAGAG
GCCCAGGAGTCCCAGTAGTCAGTCATC---ATCAT-------------------------
--------------------CCGGGTCTCCACCGCGCAGGCCCCCTCCAGGTAGAAGGCC
ATTTTTCCACCCTGTAGGGGATGCCGATTATTTTGAATACCTCCAAG---------AA--
GGTGGCCCAGATGGTGAGCCTGACGTGCCCCCG---------------------------
----GGAGCGATAGAGCAGGGCCCCACAGATGACCCAGGAGAAGGCCC-AAGCACTGGAC
CCCGGGGTCAGGGTGATGGAGGCAGGCGCAAAAAAGGAGGGTGGTTTGGAAAGCATCGTG
GTCAAGGAGGTTCCAACCCGA-----------AATTTGAGAACATTGCAGAAGGTTTAAG
AGTTCTCCTG--GCTAGGAGTCACGTAGAAAGGAC------TACCGAGGAAGGAAATTGG
G--TCGCCGGTGTGTTCGTATATGGAGGTAGTAAGA----CCTCCCTT---TACAACCTC
AGGCGAGGAATTGCCCTTGCTGTTCCACAATGTCGTATTACACCATTGAGTCGTCTCCCC
TTTGGA----ATGGCCCCTGGACCCGGCC-CACAACCTGGCCCACTAAGGGAGTCCATTG
TCTGTTATTTCATGGTCTTTTTACAAACTCATATATTTGCTGAGGTTTTGAAGGATGCGA
TTAAGGACCTTGTTATGACAAAGCCCGCTCCTACCTGCAATATCAAGGTGACTGTGTGCA
GCTTTGACGATGGAGTAGATTTGCCTCCCTGGTTTCCACCTATGGTGGAAGGGGCTGCCG
CGGAGGGTGATGACGGAGATGACGGAGATGAAGGAGGTGATGGAGATGAGGGTGAGGAAG
GGCAGGAGTGA----------------------------------------
>AP0190911
AGGGGG-GGAAGTCGTGAAAGAGCCAGGGGGAGAGGTCGTGGACGTGGTGA---AAAGAG
GCCCAGGAGTCCCAGTAGTCAGTCATC---ATCAT-------------------------
--------------------CCGGGTCTCCACCGCGCAGGCCCCCTCCAGGTAGAAGGCC
ATTTTTCCACCCTGTAGGGGAAGCCGATTATTTTGAATACCACCAAG---------AA--
GGTGGCCCAGATGGTGAGCCTGACATGCCCCCG---------------------------
----GGAGCGATAGAGCAGGGCCCCGCAGATGACCCAGGAGAAGGCCC-AAGCACTGGAC
CCCGGGGTCAGGGTGATGGAGGCAGGCGCAAAAAAGGAGGGTGGTTTGGAAAGCATCGTG
GTCACGGAGGTTCCAACCAGA-----------AATTTGAGAACATTGCAGAAGGTTTAAG
ACTTCTCCTG--GCTAGGTGTCACGTAGAAAGGAC------TACCGAGGATGGAAATTGG
G--TCGCCGGTGTGTTCGTATATGGAGGTAGTAAGA----CCTCCCTT---TACAACCTC
AGGCGAGGAATTGCCCTTGCTATTCCACAATGTCGTCTTACACCATTGAGTCGTCTCCCC
TTTGGA----ATGGCCCCTGGACCCGGCC-CACAACCTGGCCCACTAAGGGAGTCCATTG
TCTGTTATTTCATTGTCTTTTTACAAACTCATATATTTGCTGAGGGTTTGAAGGATGCGA
TTAAGGACCTTGTTATGCCAAAGCCCCCTCCTACCTGCAATATCAAGGTGACTGTGTGCA
GCTTTGACGATGGAGTAGATTTGCCTCCCTGGTTTCCACCTATGGTGGAAGGGGCTGCCG
CGGAGGGTGATGACGGAGATGACGGAGATGAAGGAGGTGATGGAGATGAGGGTGAGGAAG
GGCAGGAGTGA-------------------------------
>AP0190921
---------NAGTCGTGAAAGAGCCAGGGGGAGAGGTCGTGGACGTGGTGA---AAAGAG
GCCCAGGAGTCCCAGTAGTCAGTCATC---ATCAT-------------------------
--------------------CCGGGTCTCCACCGCGCAGGCCCCCTCCAGGTAGAAGGCC
ATTTTTCCACCCTGTAGGGGATGCCGATTATTTTGAATACCTCCAAG---------AA--
GGTGGCCCAGATGGTGAGCCTGACGTGCCCCCG---------------------------
----GGAGCGATAGAGCAGGGCCCCACAGATGACCCAGGAGAAGGCCC-AAGCACTGGAC
CCCGGGGTCAGGGTGATGGAGGCAGGCGCAAAAAAGGAGGGTGGTTTGGAAAGCATCGTG
GTCAAGGAGGTTCCAACCCGA-----------AATTTGAGAACATTGCAGAAGGTTTAAG
AGTTCTCCTG--GCTAGGAGTCACGTAGAAAGGAC------TACCGAGGAAGGAAATTGG
G--TCGCCGGTGTGTTCGTATATGGAGGTAGTAAGA----CCTCCCTT---TACAACCTC
AGGCGAGGAATTGCCCTTGCTGTTCCACAATGTCGTATTACACCATTGAGTCGTCTCCCC
TTTGGA----ATGGCCCCTGGACCCGGCC-CACAACCTGGCCCACTAAGGGAGTCCATTG
TCTGTTATTTCATGGTCTTTTTACAAACTCATATATTTGCTGAGGTTTTGAAGGATGCGA
TTAAGGACCTTGTTATGACAAAGCCCGCTCCTACCTGCAATATCAAGGTGACTGTGTGCA
GCTTTGACGATGGAGTAGATTTGCCTCCCTGGTTTCCACCTATGGTGGAAGGGGCTGCCG
CGGAGGGTGATGACGGAGATGACGGAGATGAAGGAGGTGATGGAGATGAGGGTGAGGAAG
GGCAGGAGTGA----------------------------------------
>AP0190931
AGGG-GGAGGAGTCGTGAAAGAGCCAGGGGGAGAGGTCGTGGACGTGGTGA---AAAGAG
GCCCAGGAGTCCCAGTAGTCAGTCATC---ATCAT-------------------------
--------------------CCGGGTCTCCACCGCGCAGGCCCCCTCCAGGTAGAAGGCC
ATTTTTCCACCCTGTAGGGGATGCCGATTATTTTGAATACCTCCAAG---------AA--
GGTGGCCCAGATGGTGAGCCTGACGTGCCCCCG---------------------------
----GGAGCGATAGAGCAGGGCCCCACAGATGACCCAGGAGAAGGCCC-AAGCACTGGAC
CCCGGGGTCAGGGTGATGGAGGCAGGCGCAAAAAAGGAGGGTGGTTTGGAAAGCATCGTG
GTCAAGGAGGTTCCAACCCGA-----------AATTTGAGAACATTGCAGAAGGTTTAAG
AGTTCTCCTG--GCTAGGAGTCACGTAGAAAGGAC------TACCGAGGAAGGAAATTGG
G--TCGCCGGTGTGTTCGTATATGGAGGTAGTAAGA----CCTCCCTT---TACAACCTC
AGGCGAGGAATTGCCCTTGCTGTTCCACAATGTCGTATTACACCATTGAGTCGTCTCCCC
TTTGGA----ATGGCCCCTGGACCCGGCC-CACAACCTGGCCCACTAAGGGAGTCCATTG
TCTGTTATTTCATGGTCTTTTTACAAACTCATATATTTGCTGAGGTTTTGAAGGATGCGA
TTAAGGACCTTGTTATGACAAAGCCCGCTCCTACCTGCAATATCAAGGTGACTGTGTGCA
GCTTTGACGATGGAGTAGATTTGCCTCCCTGGTTTCCACCTATGGTGGAAGGGGCTGCCG
CGGAGGGTGATGACGGAGATGACGGAGATGAAGGAGGTGATGGAGATGAGGGTGAGGAAG
GGCAGGAGTGA----------------------------------------
>AP0190941
AGGG-GGGGAAGTCGTGAAAGAGCCAGGGGGAGAGGTCGTGGACGTGGTGA---AAAGAG
GCCCAGGAGTCCCAGTAGTCAGTCATC---ATCAT-------------------------
--------------------CCGGGTCTCCACCGCGCAGGCCCCCTCCAGGTAGAAGGCC
ATTTTTCCACCCTGTAGGGGATGCCGATTATTTTGAATACCTCCAAG---------AA--
GGTGGCCCAGATGGTGAGCCTGACGTGCCCCCG---------------------------
----GGAGCGATAGAGCAGGGCCCCACAGATGACCCAGGAGAAGGCCC-AAGCACTGGAC
CCCGGGGTCAGGGTGATGGAGGCAGGCGCAAAAAAGGAGGGTGGTTTGGAAAGCATCGTG
GTCAAGGAGGTTCCAACCCGA-----------AATTTGAGAACATTGCAGAAGGTTTAAG
AGTTCTCCTG--GCTAGGAGTCACGTAGAAAGGAC------TACCGAGGAAGGAAATTGG
G--TCGCCGGTGTGTTCGTATATGGAGGTAGTAAGA----CCTCCCTT---TACAACCTC
AGGCGAGGAATTGCCCTTGCTGTTCCACAATGTCGTATTACACCATTGAGTCGTCTCCCC
TTTGGA----ATGGCCCCTGGACCCGGCC-CACAACCTGGCCCACTAAGGGAGTCCATTG
TCTGTTATTTCATGGTCTTTTTACAAACTCATATATTTGCTGAGGTTTTGAAGGATGCGA
TTAAGGACCTTGTTATGACAAAGCCCGCTCCTACCTGCAATATCAAGGTGACTGTGTGCA
GCTTTGACGATGGAGTAGATTTGCCTCCCTGGTTTCCACCTATGGTGGAAGGGGCTGCCG
CGGAGGGTGATGACGGAGATGACGGAGATGAAGGAGGTGATGGAGATGAGGGTGAGGAAG
GGCAGGAGTGA----------------------------------------
>AP0190951
AGGGGG-GGAAGTCGTGAAAGAGCCAGGGGGAGAGGTCGTGGACGTGGTGA---AAAGAG
GCCCAGGAGTCCCAGTAGTCAGTCATC---ATCAT-------------------------
--------------------CCGGGTCTCCACCGCGCAGGCCCCCTCCAGGTAGAAGGCC
ATTTTTCCACCCTGTAGGGGAAGCCGATTATTTTGAATACCACCAAG---------AA--
GGTGGCCCAGATGGTGAGCCTGACATGCCCCCG---------------------------
----GGAGCGATAGAGCAGGGCCCCGCAGATGACCCAGGAGAAGGCCC-AAGCACTGGAC
CCCGGGGTCAGGGTGATGGAGGCAGGCGCAAAAAAGGAGGGTGGTTTGGAAAGCATCGTG
GTCACGGAGGTTCCAACCAGA-----------AATTTGAGAACATTGCAGAAGGTTTAAG
ACTTCTCCTG--GCTAGGTGTCACGTAGAAAGGAC------TACCGAGGATGGAAATTGG
G--TCGCCGGTGTGTTCGTATATGGAGGTAGTAAGA----CCTCCCTT---TACAACCTC
AGGCGAGGAATTGCCCTTGCTATTCCACAATGTCGTCTTACACCATTGAGTCGTCTCCCC
TTTGGA----ATGGCCCCTGGACCCGGCC-CACAACCTGGCCCACTAAGGGAGTCCATTG
TCTGTTATTTCATTGTCTTTTTACAAACTCATATATTTGCTGAGGGTTTGAAGGATGCGA
TTAAGGACCTTGTTATGCCAAAGCCCGCTCCTACCTGCAATATCAAGGTGACTGTGTGCA
GCTTTGACGATGGAGTAGATTTGCCTCCCTGGTTTCCACCTATGGTGGAAGGGGCTGCCG
CGGAGGGTGATGACGGAGATGACGGAGATGAAGGAGGTGATGGAGATGAGGGTGAGGAAG
GGCAGGAGTGA-------------------------------
>AP0190961
AGGG-GGGGGAGTCGTGAAAGAGCCAGGGGGAGAGGTCGTGGACGTGGTGA---AAAGAG
GCCCAGGAGTCCCAGTAGTCAGTCATC---ATCAT-------------------------
--------------------CCGGGTCTCCACCGCGCAGGCCCCCTCCAGGTAGAAGGCC
ATTTTTCCACCCTGTAGGGGATGCCGATTATTTTGAATACCTCCAAG---------AA--
GGTGGCCCAGATGGTGAGCCTGACGTGCCCCCG---------------------------
----GGAGCGATAGAGCAGGGCCCCACAGATGACCCAGGAGAAGGCCC-AAGCACTGGAC
CCCGGGGTCAGGGTGATGGAGGCAGGCGCAAAAAAGGAGGGTGGTTTGGAAAGCATCGTG
GTCAAGGAGGTTCCAACCCGA-----------AATTTGAGAACATTGCAGAAGGTTTAAG
AGTTCTCCTG--GCTAGGAGTCACGTAGAAAGGAC------TACCGAGGAAGGAAATTGG
G--TCGCCGGTGTGTTCGTATATGGAGGTAGTAAGA----CCTCCCTT---TACAACCTC
AGGCGAGGAATTGCCCTTGCTGTTCCACAATGTCGTATTACACCATTGAGTCGTCTCCCC
TTTGGA----ATGGCCCCTGGACCCGGCC-CACAACCTGGCCCACTAAGGGAGTCCATTG
TCTGTTATTTCATGGTCTTTTTACAAACTCATATATTTGCTGAGGTTTTGAAGGATGCGA
TTAAGGACCTTGTTATGACAAAGCCCGCTCCTACCTGCAATATCAAGGTGACTGTGTGCA
GCTTTGACGATGGAGTAGATTTGCCTCCCTGGTTTCCACCTATGGTGGAAGGGGCTGCCG
CGGAGGGTGATGACGGAGATGACGGAGATGAAGGAGGTGATGGAGATGAGGGTGAGGAAG
GGCAGGAGTGA----------------------------------------
>AP0190971
AGGG-GGAGGAGTCGTGAAAGAGCCAGGGGGAGAGGTCGTGGACGTGGTGA---AAAGAG
GCCCAGGAGTCCCAGTAGTCAGTCATC---ATCAT-------------------------
--------------------CCGGGTCTCCACCGCGCAGGCCCCCTCCAGGTAGAAGGCC
ATTTTTCCACCCTGTAGGGGATGCCGATTATTTTGAATACCTCCAAG---------AA--
GGTGGCCCAGATGGTGAGCCTGACGTGCCCCCG---------------------------
----GGAGCGATAGAGCAGGGCCCCACAGATGACCCAGGAGAAGGCCC-AAGCACTGGAC
CCCGGGGTCAGGGTGATGGAGGCAGGCGCAAAAAAGGAGGGTGGTTTGGAAAGCATCGTG
GTCAAGGAGGTTCCAACCCGA-----------AATTTGAGAACATTGCAGAAGGTTTAAG
AGTTCTCCTG--GCTAGGAGTCACGTAGAAAGGAC------TACCGAGGAAGGAAATTGG
G--TCGCCGGTGTGTTCGTATATGGAGGTAGTAAGA----CCTCCCTT---TACAACCTC
AGGCGAGGAATTGCCCTTGCTGTTCCACAATGTCGTATTACACCATTGAGTCGTCTCCCC
TTTGGA----ATGGCCCCTGGACCCGGCC-CACAACCTGGCCCACTAAGGGAGTCCATTG
TCTGTTATTTCATGGTCTTTTTACAAACTCATATATTTGCTGAGGTTTTGAAGGATGCGA
TTAAGGACCTTGTTATGACAAAGCCCGCTCCTACCTGCAATATCAAGGTGACTGTGTGCA
GCTTTGACGATGGAGTAGATTTGCCTCCCTGGTTTCCACCTATGGTGGAAGGGGCTGCCG
CGGAGGGTGATGACGGAGATGACGGAGATGAAGGAGGTGATGGAGATGAGGGTGAGGAAG
GGCAGGAGTGA----------------------------------------
>AP0190981
AGGG-GGGGAAGTCGTGAAAGAGCCAGGGGGAGAGGTCGTGGACGTGGTGA---AAAGAG
GCCCAGGAGTCCCAGTAGTCAGTCATC---ATCAT-------------------------
--------------------CCGGGTCTCCACCGCGCAGGCCCCCTCCAGGTAGAAGGCC
ATTTTTCCACCCTGTAGGGGATGCCGATTATTTTGAATACCTCCAAG---------AA--
GGTGGCCCAGATGGTGAGCCTGACGTGCCCCCG---------------------------
----GGAGCGATAGAGCAGGGCCCCACAGATGACCCAGGAGAAGGCCC-AAGCACTGGAC
CCCGGGGTCAGGGTGATGGAGGCAGGCGCAAAAAAGGAGGGTGGTTTGGAAAGCATCGTG
GTCAAGGAGGTTCCAACCCGA-----------AATTTGAGAACATTGCAGAAGGTTTAAG
AGTTCTCCTG--GCTAGGAGTCACGTAGAAAGGAC------TACCGAGGAAGGAAATTGG
G--TCGCCGGTGTGTTCGTATATGGAGGTAGTAAGA----CCTCCCTT---TACAACCTC
AGGCGAGGAATTGCCCTTGCTGTTCCACAATGTCGTATTACACCATTGAGTCGTCTCCCC
TTTGGA----ATGGCCCCTGGACCCGGCC-CACAACCTGGCCCACTAAGGGAGTCCATTG
TCTGTTATTTCATGGTCTTTTTACAAACTCATATATTTGCTGAGGTTTTGAAGGATGCGA
TTAAGGACCTTGTTATGACAAAGCCCGCTCCTACCTGCAATATCAAGGTGACTGTGTGCA
GCTTTGACGATGGAGTAGATTTGCCTCCCTGGTTTCCACCTATGGTGGAAGGGGCTGCCG
CGGAGGGTGATGACGGAGATGACGGAGATGAAGGAGGTGATGGAGATGAGGGTGAGGAAG
GGCAGGAGTGA----------------------------------------
>AP0190991
AGGG-GGGGAAGTCGTGAAAGAGCCAGGGGGAGAGGTCGTGGACGTGGTGA---AAAGAG
GCCCAGGAGTCCCAGTAGTCAGTCATC---ATCAT-------------------------
--------------------CCGGGTCTCCACCGCGCAGGCCCCCTCCAGGTAGAAGGCC
ATTTTTCCACCCTGTAGGGGATGCCGATTATTTTGAATACCTCCAAG---------AA--
GGTGGCCCAGATGGTGAGCCTGACGTGCCCCCG---------------------------
----GGAGCGATAGAGCAGGGCCCCACAGATGACCCAGGAGAAGGCCC-AAGCACTGGAC
CCCGGGGTCAGGGTGATGGAGGCAGGCGCAAAAAAGGAGGGTGGTTTGGAAAGCATCGTG
GTCAAGGAGGTTCCAACCCGA-----------AATTTGAGAACATTGCAGAAGGTTTAAG
AGTTCTCCTG--GCTAGGAGTCACGTAGAAAGGAC------TACCGAGGAAGGAAATTGG
G--TCGCCGGTGTGTTCGTATATGGAGGTAGTAAGA----CCTCCCTT---TACAACCTC
AGGCGAGGAATTGCCCTTGCTGTTCCACAATGTCGTATTACACCATTGAGTCGTCTCCCC
TTTGGA----ATGGCCCCTGGACCCGGCC-CACAACCTGGCCCACTAAGGGAGTCCATTG
TCTGTTATTTCATGGTCTTTTTACAAACTCATATATTTGCTGAGGTTTTGAAGGATGCGA
TTAAGGACCTTGTTATGACAAAGTCCGCTCCTACCTGCAATATCAAGGTGACTGTGTGCA
GCTTTGACGATGGAGTAGATTTGCCTCCCTGGTTTCCACCTATGGTGGAAGGGGCTGCCG
CGGAGGGTGATGACGGAGATGACGGAGATGAAGGAGGTGATGGAGATGAGGGTGAGGAAG
[truncated: 332,335 more chars]
