# Supplementary material for: Epstein-Barr Virus in Burkitt Lymphoma in Africa Reveals a Limited Set of Whole Genome and LMP-1 Sequence Patterns: Analysis of Archival Datasets and Field Samples From Uganda, Tanzania, and Kenya
Source: Front Oncol. 2022 Mar 7;12:812224. doi: 10.3389/fonc.2022.812224 (PMC8948429; doi:10.3389/fonc.2022.812224)
Supplement: Supplementary file 6 [file DataSheet_4.zip]

Archive with 2 entries (2 files):
- ebna2_aligned_595_acc_titled.fa
- __MACOSX/._ebna2_aligned_595_acc_titled.fa
