# Supplementary material for: Epstein-Barr Virus in Burkitt Lymphoma in Africa Reveals a Limited Set of Whole Genome and LMP-1 Sequence Patterns: Analysis of Archival Datasets and Field Samples From Uganda, Tanzania, and Kenya
Source: Front Oncol. 2022 Mar 7;12:812224. doi: 10.3389/fonc.2022.812224 (PMC8948429; doi:10.3389/fonc.2022.812224)
Supplement: Supplementary file 6 [file DataSheet_4.zip › ebna2_aligned_595_acc_titled.fa]

>NC_7605
~CATGCCTACATTCTATCTTGCGTTACATGGGGGACAAACATATCATCTAATTGTTGACA
CGGATAGTCTTGGAAACCCGTCACTCTCAGTAATTCCCTCGAATCCCTACCAGGAACAAC
TGTCAGACACTCCATTAATTCCACTAACAATCTTTGTTGGGGAAAACACGGGGGTGCCCC
CACCACTCCCACCACCCCCCCCACCACCACCCCCACCACCCCCACCACCCCCACCACCCC
C----------------------ACCACCCCCACCACCTCCACCACCTTCACCACCACCC
-CCGCCCCCACCACCCCCACCACCTCAGCGCAGGGATGCCTGGACACAAGAGCCATCACC
TCTTGATAGGGATCCGCTAGGATATGACGTCGGGCATGGACCTCTAGCATCTGCTATGCG
AATGCTTTGGATGGCTAATTATATTGTAAGACAATCACG----GGGTGACCGGGGCCTTA
TTTTGCCACAAGGCCCACAAACAGCCCCTCAGGCCAGGTTGGTCCAGCCACATGTCCCCC
CTCTACGCCCGACAGCACCCACCATTTTGTCACCTCTGTCACAACCGAGGCTTACCCCTC
CACAACCACTCATGATGCCACCAAGGCCTACCCCTCCTACCCCTC--TGCCACCTGCAAC
AC---TAACGGTGCCACC----AAGGCCTACCCGTCCTACCACTCTGCCACCCACACCAC
TACTCACGGTACTACAAAGGCCTACCGAACTTCAACCCACACCATCACCACCACGCATGC
ATCTCCCTGTCTTGCATGT----------GCCAGACCAATCAATGCACCCTCTTACTCAT
CAA-AGCACCCCAAATGATCCAGATAGTCCAGAACCACGGTCCCCGACTGTATTTTATAA
CATTCCACCTATGCCATTACCCCCCTCACAATTGCCACCACCAGC--AG--------CAC
CAGCACAGCCACCTCCAGGGGTCATCAACGACCAACAATTACATCATCTACCCTCGGGGC
CACCATGGTGGCCACCCATCTGCGACCCCCCGCAACCCTCTAAGACTCAAGGCCAGAGCC
GGGGACAGAGCAGGGGGAGGGGCA---------------------------------GGG
GCAGGGGCAGGGGCAGGGGCAAGGGCAAGTCCAGGGACAAGCAACGCAAGCCCGGTGGAC
CTTGGAGACCAGAGCCAAACACCTCCAGTCCTAGCATGCCTGAACTAAGTCCAGTCCTCG
GTCTTCATCAGGGACAAGGGGCTGGGGACTCACCAACTCCTGGCCCATCCAATGCCGCCC
CCGTTTGTAGAAATTCACACACGGCAACCCCTAACGTTTCACCAATACATGAACCGGAGT
CCCATAATAGCCCAGAGGCTCCCATTCTCTTCCCCGATGATTGGTATCCTCCATCTATAG
ACCCCGCAGACTTAGACGAA-AGTTGGGATTACATTTTTGAGACAACAGAATCTCCTAGC
TCAGATGAAGATTATGTGGAGGGACCCAGTAAAAGACCTCGCCCCTCCATCCAGTAA---
------------------------------------------------------------
------------------------------------------------------------
------------------------------------------------------------
------------------------------------------------------------
------------------------------------------------------------
------------------------------------------------------------
------------------------------------------------------------
------------------------------------------------------------
------------------------------------------------------------
------------------------------------------------------------
------------------------------------------------------------
------------------------------------------------------------
------------------------------------------------------------
------------------------------------------------------------
------------------------------------------------------------
------------------------------------------------------------
------------------------------------------------------------
------------------------------------------------------------
------------------------------------------------------------
------------------------------------------------------------
-----------------------------------------------
>V01555
-CATGCCTACATTCTATCTTGCGTTACATGGGGGACAAACATATCATCTAATTGTTGACA
CGGATAGTCTTGGAAACCCGTCACTCTCAGTAATTCCCTCGAATCCCTACCAGGAACAAC
TGTCAGACACTCCATTAATTCCACTAACAATCTTTGTTGGGGAAAACACGGGGGTGCCCC
CACCACTCCCACCACCCCCCCCACCACCACCCCCACCACCCCCACCACCCCCACCACCCC
C----------------------ACCACCCCCACCACCTCCACCACCTTCACCACCACCC
-CCGCCCCCACCACCCCCACCACCTCAGCGCAGGGATGCCTGGACACAAGAGCCATCACC
TCTTGATAGGGATCCGCTAGGATATGACGTCGGGCATGGACCTCTAGCATCTGCTATGCG
AATGCTTTGGATGGCTAATTATATTGTAAGACAATCACG----GGGTGACCGGGGCCTTA
TTTTGCCACAAGGCCCACAAACAGCCCCTCAGGCCAGGTTGGTCCAGCCACATGTCCCCC
CTCTACGCCCGACAGCACCCACCATTTTGTCACCTCTGTCACAACCGAGGCTTACCCCTC
CACAACCACTCATGATGCCACCAAGGCCTACCCCTCCTACCCCTC--TGCCACCTGCAAC
AC---TAACGGTGCCACC----AAGGCCTACCCGTCCTACCACTCTGCCACCCACACCAC
TACTCACGGTACTACAAAGGCCTACCGAACTTCAACCCACACCATCACCACCACGCATGC
ATCTCCCTGTCTTGCATGT----------GCCAGACCAATCAATGCACCCTCTTACTCAT
CAA-AGCACCCCAAATGATCCAGATAGTCCAGAACCACGGTCCCCGACTGTATTTTATAA
CATTCCACCTATGCCATTACCCCCCTCACAATTGCCACCACCAGC--AG--------CAC
CAGCACAGCCACCTCCAGGGGTCATCAACGACCAACAATTACATCATCTACCCTCGGGGC
CACCATGGTGGCCACCCATCTGCGACCCCCCGCAACCCTCTAAGACTCAAGGCCAGAGCC
GGGGACAGAGCAGGGGGAGGGGCA---------------------------------GGG
GCAGGGGCAGGGGCAGGGGCAAGGGCAAGTCCAGGGACAAGCAACGCAAGCCCGGTGGAC
CTTGGAGACCAGAGCCAAACACCTCCAGTCCTAGCATGCCTGAACTAAGTCCAGTCCTCG
GTCTTCATCAGGGACAAGGGGCTGGGGACTCACCAACTCCTGGCCCATCCAATGCCGCCC
CCGTTTGTAGAAATTCACACACGGCAACCCCTAACGTTTCACCAATACATGAACCGGAGT
CCCATAATAGCCCAGAGGCTCCCATTCTCTTCCCCGATGATTGGTATCCTCCATCTATAG
ACCCCGCAGACTTAGACGAA-AGTTGGGATTACATTTTTGAGACAACAGAATCTCCTAGC
TCAGATGAAGATTATGTGGAGGGACCCAGTAAAAGACCTCGCCCCTCCATCCAGTAA---
------------------------------------------------------------
------------------------------------------------------------
------------------------------------------------------------
------------------------------------------------------------
------------------------------------------------------------
------------------------------------------------------------
------------------------------------------------------------
------------------------------------------------------------
------------------------------------------------------------
------------------------------------------------------------
------------------------------------------------------------
------------------------------------------------------------
------------------------------------------------------------
------------------------------------------------------------
------------------------------------------------------------
------------------------------------------------------------
------------------------------------------------------------
------------------------------------------------------------
------------------------------------------------------------
------------------------------------------------------------
-----------------------------------------------
>AJ507799
-CATGCCTACATTCTATCTTGCGTTACATGGGGGACAAACATATCATCTAATTGTTGACA
CGGATAGTCTTGGAAACCCGTCACTCTCAGTAATTCCCTCGAATCCCTACCAGGAACAAC
TGTCAGACACTCCATTAATTCCACTAACAATCTTTGTTGGGGAAAACACGGGGGTGCCCC
CACCACTCCCACCACCCCCCCCACCACCACCCCCACCACCCCCACCACCCCCACCACCCC
C----------------------ACCACCCCCACCACCTCCACCACCTTCACCACCACCC
-CCGCCCCCACCACCCCCACCACCTCAGCGCAGGGATGCCTGGACACAAGAGCCATCACC
TCTTGATAGGGATCCGCTAGGATATGACGTCGGGCATGGACCTCTAGCATCTGCTATGCG
AATGCTTTGGATGGCTAATTATATTGTAAGACAATCACG----GGGTGACCGGGGCCTTA
TTTTGCCACAAGGCCCACAAACAGCCCCTCAGGCCAGGTTGGTCCAGCCACATGTCCCCC
CTCTACGCCCGACAGCACCCACCATTTTGTCACCTCTGTCACAACCGAGGCTTACCCCTC
CACAACCACTCATGATGCCACCAAGGCCTACCCCTCCTACCCCTC--TGCCACCTGCAAC
AC---TAACGGTGCCACC----AAGGCCTACCCGTCCTACCACTCTGCCACCCACACCAC
TACTCACGGTACTACAAAGGCCTACCGAACTTCAACCCACACCATCACCACCACGCATGC
ATCTCCCTGTCTTGCATGT----------GCCAGACCAATCAATGCACCCTCTTACTCAT
CAA-AGCACCCCAAATGATCCAGATAGTCCAGAACCACGGTCCCCGACTGTATTTTATAA
CATTCCACCTATGCCATTACCCCCCTCACAATTGCCACCACCAGC--AG--------CAC
CAGCACAGCCACCTCCAGGGGTCATCAACGACCAACAATTACATCATCTACCCTCGGGGC
CACCATGGTGGCCACCCATCTGCGACCCCCCGCAACCCTCTAAGACTCAAGGCCAGAGCC
GGGGACAGAGCAGGGGGAGGGGCA---------------------------------GGG
GCAGGGGCAGGGGCAGGGGCAAGGGCAAGTCCAGGGACAAGCAACGCAAGCCCGGTGGAC
CTTGGAGACCAGAGCCAAACACCTCCAGTCCTAGCATGCCTGAACTAAGTCCAGTCCTCG
GTCTTCATCAGGGACAAGGGGCTGGGGACTCACCAACTCCTGGCCCATCCAATGCCGCCC
CCGTTTGTAGAAATTCACACACGGCAACCCCTAACGTTTCACCAATACATGAACCGGAGT
CCCATAATAGCCCAGAGGCTCCCATTCTCTTCCCCGATGATTGGTATCCTCCATCTATAG
ACCCCGCAGACTTAGACGAA-AGTTGGGATTACATTTTTGAGACAACAGAATCTCCTAGC
TCAGATGAAGATTATGTGGAGGGACCCAGTAAAAGACCTCGCCCCTCCATCCAGTAA---
------------------------------------------------------------
------------------------------------------------------------
------------------------------------------------------------
------------------------------------------------------------
------------------------------------------------------------
------------------------------------------------------------
------------------------------------------------------------
------------------------------------------------------------
------------------------------------------------------------
------------------------------------------------------------
------------------------------------------------------------
------------------------------------------------------------
------------------------------------------------------------
------------------------------------------------------------
------------------------------------------------------------
------------------------------------------------------------
------------------------------------------------------------
------------------------------------------------------------
------------------------------------------------------------
------------------------------------------------------------
-----------------------------------------------
>KP968257
-CATGCCTACATTCTATCTTGCGTTACATGGGGGACAAACATATCATCTAATTGTTGACA
CGGATAGTCTTGGAAACCCGTCACTCTCAGTAATTCCCTCGAATCCCTACCAGGAACAAC
TGTCAGACACTCCATTAATTCAACTAACAATCGTTGTTNNNNNNNNNNNNNNNNTGCCCC
CACCACCCCCACCACCCCCCCCACCACCACCCCCACCACC---CCCACCACCCCCACCAC
CC-------------------CCACCACCCCCACCACCACCACCACCACCACCACCA-CC
CCCACCCCCACCACCCCCACCACCTCAGCNNNNNNNTGCCTGGACACAAGAGCCATCACC
TCTTGATAGGGATCCGCTAGGATATGACGTCGGGCATGGACCTCTAGCATCTGCTATGCG
AATGCTTTGGATGGCTAATTATATTGTAAGACAATCACG----GGGTGACCGGGGCCTTA
TTTTGCCACAAGGCCCACAAACAGCCCCTCAGGCCATGTTGGTACAGCCACATGTCCCCC
CTCTACGCCCGACAGCACCCACCATTTTGTCACCTCTGTCACAACCGAGGCTTACCCCTC
CACAACCACTCATGATGCCACCAAGGCCTACCCCTCCTACCCCTC--TGCCACCTGCAAC
AC---TAACGGTGCCACC----AAGGCCTACCCGTCCTACCACTCTGCCACCCACACCAC
TACTCACGGTACTACAAAGGCCTACCGAACTTCAACCCACACCATCACCACCACGCATGC
ATCTCCCTGTCTTGCATGT----------GCCAGACCAATCAATGCACCCTCTTACTCAT
CAA-AGCACCCCAAATGATCCAGATAGTCCAGAACCACGGTCCCCGACTGTATTTTATAA
CATTCCACCTATGCCATTACCCCCCTCACAATTGCCACCACCAGC--AG--------CAC
CAGCACAGCCACCTCCAGGGGTCATCAACGACCAACAATTACATCATCTACCCTCGGGGC
CACCATGGTGGCCACCCATCTGCGACCCCCCGCAACCCTCTAAGACTCAAGGCCAGAGCC
GGGGACAGAGCAGGGGGAGGGGCA---------------------------------GGG
GCAGGGGCAGGGGCAGGGGCAAGGGCAAGTCCAGGGACAAGCAACGCAAGCCCGGTGGAC
CATGGAGACCAGAGCCAAACACCTCCAGTCCTAGCATGCCTGAACTAAGTCCAGTCCTCG
GTCTTCATCAGGGACAAGGGGCTGGGGACTCACCAACTCCTGGCCCATCCAATGCCGCCC
CCGTTTGTAGAAATTCACACACGGCAACCCCTAACGTTTCACCAATACATGAACCGGAGT
CCCATAATAGCCCAGAGGCTCCCATTCTCTTCCCCGATGATTGGTATCCTCCATCTATAG
ACCCCGCAGACTTAGACGAA-AGTTGGGATTACATTTTTGAGACAACAGAATCTCCTAGC
TCAGATGAAGATTATGTGGAGGGACCCAGTAAAAGACCTCGCCCCTCCATCCAGTAA---
------------------------------------------------------------
------------------------------------------------------------
------------------------------------------------------------
------------------------------------------------------------
------------------------------------------------------------
------------------------------------------------------------
------------------------------------------------------------
------------------------------------------------------------
------------------------------------------------------------
------------------------------------------------------------
------------------------------------------------------------
------------------------------------------------------------
------------------------------------------------------------
------------------------------------------------------------
------------------------------------------------------------
------------------------------------------------------------
------------------------------------------------------------
------------------------------------------------------------
------------------------------------------------------------
------------------------------------------------------------
-----------------------------------------------
>KP968258
-CATGCCTACATTCTATCTTGCGTTACATGGGGGACAAACATATCATCTAATTGTTGACA
CGGATAGTCTTGGAAACCCGTCACTCTCAGTAATTCCCTCGAATCCCTACCAGGAACAAC
TGTCAGACACTCCATTAATTCCACTAACAATCTTTGTTGGGGAAAACACGGGGGTGCCCC
CACCACCCCCACCACCACCACCACCACCACCCCCACCACCACCACCACCACCACCACCA-
---------------------CCACCACCACCACCACCTCCACCACCATCACCACCACCA
CCACCACC-ACCACCACCACCACCTCAGCGCAGGGATGCCTGGACACAAGAGCCATCACC
TCTTGATAGGGATCCGCTAGGATATGACGTCGGGCATGGACCTCTAGCATCTGCTATGCG
AATGCTTTGGATGGCTAATTATATTGTAAGACAATCACG----GGGTGACCGGGGCCTTA
TTTTGCCACAAGGCCCACAAACAGCCCCTCAGGCCATGTTGGTACAGCCACATGTCCCCC
CTCTACGCCCGACAGCACCCACCATTTTGTCACCTCTGTCACAACCGAGGCTTACCCCTC
CACAACCACTCATGATGCCACCAAGGCCTACCCCTCCTACCCCTC--TGCCACCTGCAAC
AC---TAACGGTGCCACC----AAGGCCTACCCGTCCTACCACTCTGCCACCCACACCAC
TACTCACGGTACTACAAAGGCCTACCGAACTTCAACCCACACCATCACCACCACGCATGC
ATCTCCCTGTCTTGCATGT----------GCCAGACCAATCAATGCACCCTCTTACTCAT
CAA-AGCACCCCAAATGATCCAGATAGTCCAGAACCACGGTCCCCGACTGTATTTTATAA
CATTCCACCTATGCCATTACCCCCCTCACAATTGCCACCACCAGC--AG--------CAC
CAGCACAGCCACCTCCAGGGGTCATCAACGACCAACAATTACATCATCTACCCTCGGGGC
CACCATGGTGGCCACCCATCTGCGACCCCCCGCAACCCTCTAAGACTCAAGGCCAGAGCC
GGGGACAGAGCAGGGGGAGGGGCA---------------------------------GGG
GCAG------GGGCAGGGGCAGGGGCAAGTCCAGGGACAAGCAACGCAAGCCCGGTGGAC
CATGGAGACCAGAGCCAAACACCTCCAGTCCTAGCATGCCTGAACTAAGTCCAGTCCTCG
GTCTTCATCAGGGACAAGGGGCTGGGGACTCACCAACTCCTGGCCCATCCAATGCCGCCC
CCGTTTGTAGAAATTCACACACGTCAACCCCTAACGTTTCACCAATACATGAACCGGAGT
CCCATAATAGCCCAGAGGCTCCCATTCTCTTCCCCGATGATTGGTATCCTCCATCTATAG
ACCCCGCAGACTTAGACGAA-AGTTGGGATTACATTTTTGAGACAACAGAATCTCCTAGC
TCAGATGAAGATTATGTGGAGGGACCCAGTAAAAGACCTCGCCCCTCCATCCAGTAA---
------------------------------------------------------------
------------------------------------------------------------
------------------------------------------------------------
------------------------------------------------------------
------------------------------------------------------------
------------------------------------------------------------
------------------------------------------------------------
------------------------------------------------------------
------------------------------------------------------------
------------------------------------------------------------
------------------------------------------------------------
------------------------------------------------------------
------------------------------------------------------------
------------------------------------------------------------
------------------------------------------------------------
------------------------------------------------------------
------------------------------------------------------------
------------------------------------------------------------
------------------------------------------------------------
------------------------------------------------------------
-----------------------------------------------
>KP968259
-CATGCCTACATTCTATCTTGCGTTACATGGGGGACAAACATATCATCTAATTGTTGACA
CGGATAGTCTTGGAAACCCGTCACTCTCAGTAATTCCCTCGAATCCCTACCAGGAACAAC
TGTCAGACACTCCATTAATTCCACTAACAATCTTTGTTGGGGAAAACACGGGGGTGCCCC
CACCACCCCCACCACCCCCACCACCACCACCCCCACCACCACCACCACCACCACCACCC-
---------------------CCACCACCACCACCACCACCACCACCACCACCACCACCA
CCACCCCCACCACCACCACCACCATCAGCCCAGGGATGCCTGGACACAAGAGCCATCACC
TCTTGATAGGGATCCGCTAGGATATGACGTCGGGCATGGACCTCTAGCATCTGCTATGCG
AATGCTTTGGATGGCTAATTATATTGTAAGACAATCACG----GGGTGACCGGGGCCTTA
TTTTGCCACAAGGCCCACAAACAGCCCCTCAGGCCATGTTGGTACAGCCACATGTCCCCC
CTCTACGCCCGACAGCACCCACCATTTTGTCACCTCTGTCACAACCGAGGCTTATCCCTC
CACAACCACTCATGATGCCACCAAGGCCTACCCCTCCTACCCCTC--TGCCACCTGCAAC
AC---TAACGGTGCCACC----AAGGCCTACCCGTCCTACCACTCTGCCACCCACACCAC
TACTCACGGTACTACAAAGGCCTACCGAATTTCAACCCACACCATCACCACCACGCATGC
ATCTCCCTGTCTTGCATGT----------GCCAGACCAATCAATGCACCCTCTTACTCAT
CAA-AGCACCCCAAATGATCCAGATAGTCCAGAACCACGGTCCCCGACTGTATTTTATAA
CATTCCACCTATGCCATTACCCCCCTCACAATTGCCACCACCAGC--AG--------CAC
CAGCACAGCCACCTCCAGGGGTCATCAACGACCAACAATTACATCATCTACCCTCGGGGC
CACCATGGTGGCCACCCATCTGCGACCCCCCGCAACCCTCTAAGACTCAAGGCCAGAGCC
GGGGACAGAGCAGGGGGAGGGGCA---------------------------------GGG
GCAGGGGCAGGGGCAGGGGCAAGGGCAAGTCCAGGGACAAGCAACGCAAGCCCGGTGGAC
CATGGAGACCAGAGCCAAACACCTCCAGTCCTAGCATGCCTGAACTAAGTCCAGTCCTCG
GTCTTCATCAGGGACAAGGGGCTGGGGACTCACCAACTCCTGGCCCATCCAATGCCGCCC
CCGTTTGTAGAAATTCACACACGGCAACCCCTAACGTTTCACCAATACATGAACCGGAGT
CCCATAATAGCCCAGAGGCTCCCATTCTCTTCCCCGATGATTGGTATCCTCCATCTATAG
ACCCCGCAGACTTAGACGAA-AGTTGGGATTACATTTTTGAGACAACAGAATCTCCTAGC
TCAGATGAAGATTATGTGGAGGGACCCAGTAAAAGACCTCGCCCCTCCATCCAGTAA---
------------------------------------------------------------
------------------------------------------------------------
------------------------------------------------------------
------------------------------------------------------------
------------------------------------------------------------
------------------------------------------------------------
------------------------------------------------------------
------------------------------------------------------------
------------------------------------------------------------
------------------------------------------------------------
------------------------------------------------------------
------------------------------------------------------------
------------------------------------------------------------
------------------------------------------------------------
------------------------------------------------------------
------------------------------------------------------------
------------------------------------------------------------
------------------------------------------------------------
------------------------------------------------------------
------------------------------------------------------------
-----------------------------------------------
>KP968260
-CATGCCTACATTCTATCTTGCGTTACATGGGGGACAAACATATCATCTAATTGTTGACA
CGGATAGTGTTGGAAACCCGTCACTCTCAGTAATTCCCTCGAATCCCTACCAGGAACAAC
TGTCAGACACTCCATTAATTCCACTAACAATCTTTGTTGGGGAAAACACGGGGGTGCCCC
CACCACCCCCACCACCCCCCCCACCACCACCCCCACCACC---CCCACCACCCCCACCAC
CC-------------------CCACCACCCCCACCACCTCCACCACCACCACCACCA-CC
ACCACCACCACCACCACCACCACCTCAGCGCAGGGATGCCTGGACACAAGAGCCATCACC
TCTTGATAGGGATCCGCTAGGATATGATGTCGGGCATGGACCTCTAGCATCTGCTATGCG
AATGCTTTGGATGGCTAATTATATTGTAAGACAATCACG----GGGTGACCGGGGCCTTA
TGTTGCCACAAGGCCCACAAACAGCCCCTCAGGCCGTGTTGGTACAGCCACATGTCCCCC
CTCTACGCCCGACAGCACCCACCATTTTGTCACCTCTGTCACGACCGAGGCTTACCCCTC
CACAACCACTCACGATGCCACCAAGGCCTACTCCTCCTACCCCTC--TGCCACCTGCAAC
ACTACTCACGGTGCCACC----AAGGCCTACCCGTCCTACCACTCTGCCACCCACACCAC
TACTCACGGTACTACAAAGGCCTTCCGAACTTCAACCCACACCATCACCACAAAGCATGC
ATCTCCCTGTCTTGCATGT----------GCCAGACCAATCAATGCACCCTCTCACTCAT
CAA-AGCACCCCAAATGATCCAGATAGTCCAGAACCACGGTCCCCGAATGTATTTTATAA
CATTCCACCTATGCCATTACCCCCCTCACAATTGCCACCACCAGC--AG--------CAC
CAGCACAGCCACCTCCAGGGGTCATCAACGACCAACAATTACATCATCTACCCTCGGGGC
CACCATGGTGGCCACCCATCTGCGACCCCCCGCAACCCTCTAAGACTCAAGGCCAGAGCC
GGGGACAGAGCAGGGGGAGGGGCA---------------------------------GGG
GCAGGGGCAGGGGTAGGGGCAAGGGCAAGTCCAGGGACAAGCAACGCAAGCCCGGTGGAC
CATGGAGACCAGAGCCAAACACCTCCAGTCCTAGCATGCCTGAACTAAGTCCAGTCCTCG
GTCTTCATCAGGGACAAGGGGCTGGGGACTCACCAACTCCTGGCCCATCCAATGCAGCCC
CCGTTTGTAAAAATTCACACACAGCAACCCCTAACGTTTCACCAATACATGAACCGGAGT
CCCATAATAGCCCAGAGGCTCCCATTCTCTTCCCCGATGATTGGTATCCTCCATCTATAG
ACCCCGCAGACTTAGACGAA-AGTTGGGATTACATTTTTGAGACAACAGAATCTCCTAGC
TCTGATGAATTTTATGTGGGGGGACCCAGTAAAAGACCTCGCCCCTCCACCCAGTAA---
------------------------------------------------------------
------------------------------------------------------------
------------------------------------------------------------
------------------------------------------------------------
------------------------------------------------------------
------------------------------------------------------------
------------------------------------------------------------
------------------------------------------------------------
------------------------------------------------------------
------------------------------------------------------------
------------------------------------------------------------
------------------------------------------------------------
------------------------------------------------------------
------------------------------------------------------------
------------------------------------------------------------
------------------------------------------------------------
------------------------------------------------------------
------------------------------------------------------------
------------------------------------------------------------
------------------------------------------------------------
-----------------------------------------------
>KP968261
-CATGCCTACATTCTATCTTGCGTTACATGGGGGACAAACATATCATCTAATTGTTGACA
CGGATAGTCTTGGAAACCCGTCACTCTCAGTAATTCCCTCGAATCCCTACCAGGAACAAC
TGTCAGACACTCCATTAATTCCACTAACAATCTTTGTTGGGGAAAACACGGGGGTGCCCC
CACCACCCCCACCACCCCCCCCACCACCACCCCCACCACCCCCACCACCCCCACCACCCC
CACCA----------------------CCACCACCACCACCACCACCACCACCACCACCA
-CCACCACCACCACCCCCACCACCTCAGCGCAGGGATGCCTGGACACAAGAGCCATCACC
TCTTGATAGGGATCCGCTAGGATATGACGTCGGGCATGGACCTCTAGCATCTGCTATGCG
AATGCTTTGGATGGCTAATTATATTGTAAGACAATCACG----GGGTGACCGGGGCCTTA
TTTTGCCACAAGGCCCACAAACAGCCCCTCAGGCCATGTTGGTACAGCCACATGTCCCCC
CTCTACGCCCGACAGCACCCACCATTTTGTCACCTCTGTCACAACCGAGGCTTACCCCTC
CACAACCACTCATGATGCCACCAAGGCCTACCCCTCCTACCCCTC--TGCCACCTGCAAC
AC---TAACGGTGCCACC----AAGGCCTACCCGTCCTACCACTCTGCCACCCACACCAC
TACTCACGGTACTACAAAGGCCTACCGAACTTCAACCCACACCATCACCACCACGCATGC
ATCTCCCTGTCTTGCATGT----------GCCAGACCAATCAATGCACCCTCTTACTCAT
CAA-AGCACCCCAAATGATCCAGATAGTCCAGAACCACGGTCCCCGACTGTATTTTATAA
CATTCCACCTATGCCATTACCCCCCTCACAATTGCCACCACCAGC--AG--------CAC
CAGCACAGCCACCTCCAGGGGTCATCAACGACCAACAATTACATCATCTACCCTCGGGGC
CACCATGGTGGCCACCCATCTGCGACCCCCCGCAACCCTCTAAGACTCAAGGCCAGAGCC
GGGGACAGAGCAGGGGGAGGGGCA---------------------------------GGG
GCAGGGGCAGGGGCAGGGGCAAGGGCAAGTCCAGGGACAAGCAACGCAAGCCCGGTGGAC
CATGGAGACCAGAGCCAAACACCTCCAGTCCTAGCATGCCTGAACTAAGTCCAGTCCTCG
GTCTTCATCAGGGACAAGGGGCTGGGGACTCACCAACTCCTGGCCCATCCAATGCCGCCC
CCGTTTGTAGAAATTCACACACGGCAACCCCTAACGTTTCACCAATACATGAACCGGAGT
CCCATAATAGCCCAGAGGCTCCCATTCTCTTCCCCGATGATTGGTATCCTCCATCTATAG
ACCCCGCAGACTTAGACGAA-AGTTGGGATTACATTTTTGAGACAACAGAATCTCCTAGC
TCAGATGAAGATTATGTGGAGGGACCCAGTAAAAGACCTCGCCCCTCCATCCAGTAA---
------------------------------------------------------------
------------------------------------------------------------
------------------------------------------------------------
------------------------------------------------------------
------------------------------------------------------------
------------------------------------------------------------
------------------------------------------------------------
------------------------------------------------------------
------------------------------------------------------------
------------------------------------------------------------
------------------------------------------------------------
------------------------------------------------------------
------------------------------------------------------------
------------------------------------------------------------
------------------------------------------------------------
------------------------------------------------------------
------------------------------------------------------------
------------------------------------------------------------
------------------------------------------------------------
------------------------------------------------------------
-----------------------------------------------
>KP968262
-CATGCCTACATTCTATCTTGCGTTACATGGGGGACAAACATATCATCTAATTGTTGACA
CGGATAGTCTTGGAAACCCGTCACTCTCAGTAATTCCCTCGAATCCCTACCAGGAACAAC
TGTCAGACACTCCATTAATTCCACTAACAATCTTTGTTGGGGAAAACACGGGGGTGCCCC
CACCACCCCCACCACCCCCCCCACCACCACCCCCACCACCCCCACCACCCCCACCACCCC
CACCA----------------------CCCCCACCACCACCACCACCACCACCACCACCA
-CCACCACCACCACCCCCACCACCTCAGCGCAGGGATGCCTGGACACAAGAGCCATCACC
TCTTGATAGGGATCCGCTAGGATATGACGTCGGGCATGGACCTCTAGCATCTGCTATGCG
AATGCTTTGGATGGCTAATTATATTGTAAGACAATCACG----GGGTGACCGGGGCCTTA
TTTTGCCACAAGGCCCACAAACAGCCCCTCAGGCCAGGTTGGTCCAGCCACATGTCCCCC
CTCTACGCCCGACAGCACCCACCATTTTGTCACCTCTGTCACAACCGAGGCTTACCCCTC
CACAACCACTCATGATGCCACCAAGGCCTACCCCTCCTACCCCTC--TGCCACCTGCAAC
AC---TAACGGTGCCACC----AAGGCCTACCCGTCCTACCACTCTGCCACCCACACCAC
TACTCACGGTACTACAAAGGCCTACCGAACTTCAACCCACACCATCACCACCACGCATGC
ATCTCCCTGTCTTGCATGT----------GCCAGACCAATCAATGCACCCTCTTACTCAT
CAA-AGCACCCCAAATGATCCAGATAGTCCAGAACCACGGTCCCCGACTGTATTTTATAA
CATTCCACCTATGCCATTACCCCCCTCACAATTGCCACCACCAGC--AG--------CAC
CAGCACAGCCACCTCCAGGGGTCATCAACGACCAACAATTACATCATCTACCCTCGGGGC
CACCATGGTGGCCACCCATCTGCGACCCCCCGCAACCCTCTAAGACTCAAGGCCAGAGCC
GGGGACAGAGCAGGGGGAGGGGCA---------------------------------GGG
GCAGGGGCAGGGGCAGGGGCAAGGGCAAGTCCAGGGACAAGCAACGCAAGCCCGGTGGAC
CATGGAGACCAGAGCCAAACACCTCCAGTCCTAGCATGCCTGAACTAAGTCCAGTCCTCG
GTCTTCATCAGGGACAAGGGGCTGGGGACTCACCAACTCCTGGCCCATCCAATGCCGCCC
CCGTTTGTAGAAATTCACACACGGCAACCCCTAACGTTTCACCAATACATGAACCGGAGT
CCCATAATAGCCCAGAGGCTCCCATTCTCTTCCCCGATGATTGGTATCCTCCATCTATAG
ACCCCGCAGACTTAGACGAA-AGTTGGGATTACATTTTTGAGACAACAGAATCTCCTAGC
TCAGATGAAGATTATGTGGAGGGACCCAATAAAAGACCTCGCCCCTCCATCCAGTAA---
------------------------------------------------------------
------------------------------------------------------------
------------------------------------------------------------
------------------------------------------------------------
------------------------------------------------------------
------------------------------------------------------------
------------------------------------------------------------
------------------------------------------------------------
------------------------------------------------------------
------------------------------------------------------------
------------------------------------------------------------
------------------------------------------------------------
------------------------------------------------------------
------------------------------------------------------------
------------------------------------------------------------
------------------------------------------------------------
------------------------------------------------------------
------------------------------------------------------------
------------------------------------------------------------
------------------------------------------------------------
-----------------------------------------------
>KP968263
-CATGCCTACATTCTATCTTGCGTTACATGGGGGACAAACATATCATCTAATTGTTGACA
CGGATAGTCTTGGAAACCCGTCACTCTCAGTAATTCCCTCGAATCCCTACCAGGAACAAC
TGTCAGACACTCCATTAATTCCACTAACAATCTTTGTTGGGGAAAACACGGGGGTGCCCC
CACCACCCCCACCACCCCCCCCACCACCACCCCCACCACCCCCACCACCCCCACCACCAC
CACCA----------------------CCACCACCACCACCACCACCACCACCACCACCA
-CCACCACCACCACCACCACCACCTCAGCGCAGGGATGCCTGGACACAAGAGCCATCACC
TCTTGATAGGGATCCGCTAGGATATGACGTCGGGCATGGACCTCTAGCATCTGCTATGCG
AATGCTTTGGATGGCTAATTATATTGTAAGACAATCACG----GGGTGACCGGGGCCTTA
TTTTGCCACAAGGCCCACAAACAGCCCCTCAGGCCAGGTTGGTCCAGCCACATGTCCCCC
CTCTACGCCCGACAGCACCCACCATTTTGTCACCTCTGTCACAACCGAGGCTTACCCCTC
CACAACCACTCATGATGCCACCAAGGCCTACCCCTCCTACCCCTC--TGCCACCTGCAAC
AC---TAACGGTGCCACC----AAGGCCTACCCGTCCTACCACTCTGCCACCCACACCAC
TACTCACGGTACTACAAAGGCCTACCGAACTTCAACCCACACCATCACCACCACGCATGC
ATCTCCCTGTCTTGCATGT----------GCCAGACCAATCAATGCACCCTCTTACTCAT
CAA-AGCACCCCAAATGATCCAGATAGTCCAGAACCACGGTCCCCGACTGTATTTTATAA
CATTCCACCTATGCCATTACCCCCCTCACAATTGCCACCACCAGC--AG--------CAC
CAGCACAGCCACCTCCAGGGGTCATCAACGACCAACAATTACATCATCTACCCTCGGGGC
CACCATGGTGGCCACCCATCTGCGACCCCCCGCAACCCTCTAAGACTCAAGGCCAGAGCC
GGGGACAGAGCAGGGGGAGGGGCA---------------------------------GGG
GCAGGGGCAGGGGCAGGGGCAAGGGCAAGTCCAGGGACAAGCAACGCAAGCCCGGTGGAC
CATGGAGACCAGAGCCAAACACCTCCAGTCCTAGCATGCCTGAACTAAGTCCAGTCCTCG
GTCTTCATCAGGGACAAGGGGCTGGGGACTCACCAACTCCTGGCCCATCCAATGCCGCCC
CCGTTTGTAGAAATTCACACACGGCAACCCCTAACGTTTCACCAATACATGAACCGGAGT
CCCATAATAGCCCAGAGGCTCCCATTCTCTTCCCCGATGATTGGTATCCTCCATCTATAG
ACCCCGCAGACTTAGACGAA-AGTTGGGATTACATTTTTGAGACAACAGAATCTCCTAGC
TCAGATGAAGATTATGTGGAGGGACCCAATAAAAGACCTCGCCCCTCCATCCAGTAA---
------------------------------------------------------------
------------------------------------------------------------
------------------------------------------------------------
------------------------------------------------------------
------------------------------------------------------------
------------------------------------------------------------
------------------------------------------------------------
------------------------------------------------------------
------------------------------------------------------------
------------------------------------------------------------
------------------------------------------------------------
------------------------------------------------------------
------------------------------------------------------------
------------------------------------------------------------
------------------------------------------------------------
------------------------------------------------------------
------------------------------------------------------------
------------------------------------------------------------
------------------------------------------------------------
------------------------------------------------------------
-----------------------------------------------
>KP968264
-CATGCCTACATTCTATCTTGCGTTACATGGGGGACAAACATATCATCTAATTGTTGACA
CGGATAGTCTTGGAAACCCGTCACTCTCAGTAATTCCCTCGAATCCCTACCAGGAACAAC
TGTCAGACACTCCATTAATTCNNNNNNNNNNNNNNNNNNNNNNNNNNNNNNNNNNNCCCC
CACCACCCCCACCACCACCCCCACCACCACCACCACCACCACCACC--------------
---------CCACCACCACCACCACCACCACCACCACCTC-CACCACCATCACCACCACC
ACCACCACCACCACCACCACCACCTCAGCGCAGGGATGCCTGGACACAAGAGCCATCACC
TCTTGATAGGGATCCGCTAGGATATGACGTCGGGCATGGACCTCTAGCATCTGCTATGCG
AATGCTTTGGATGGCTAATTATATTGTAAGACAATCACG----GGGTGACCGGGGCCTTA
TTTTGCCACAAGGCCCACAAACAGCCCCTCAGGCCAGGTTGGTCCAGCCACATGTCCCCC
CTCTACGCCCGACAGCACCCACCATTTTGTCACCTCTGTCACAACCGAGGCTTATCCCTC
CACAACCACTCATGATGCCACCAAGGCCTACCCCTCCTACCCCTC--TGCCACCTGCAAC
AC---TAACGGTGCCACC----AAGGCCTACCCGTCCTACCACTCTGCCACCCACACCAC
TACTCACGGTACTACAAAGGCCTACCGAACTTCAACCCACACCATCACCACCACGCATGC
ATCTCCCTGTCTTGCATGT----------GCCAGACCAATCAATGCACCCTCTTACTCAT
CAA-AGCACCCCAAATGATCCAGATAGTCCAGAACCACGGTCCCCGACTGTATTTTATAA
CATTCCACCTATGCCATTACCCCCCTCACAATTGCCACCACCAGC--AG--------CAC
CAGCACAGCCACCTCCAGGGGTCATCAACGACCAACAATTACATCATCTACCCTCGGGGC
CACCATGGTGGCCACCCATCTGCGACCCCCCGCAACCCTCTAAGACTCAAGNNNNNNNNN
NNNNNNNGAGCAGGGGGAGGGGCA---------------------------------GGG
GCAGGGGCAGGGGCAGGGGCAAGGGCAAGTCCAGGGACAAGCAACGCAAGCCCGGTGGAC
CATGGAGACCAGAGCCAAACACCTCCAGTCCTAGCATGCCTGAACTAAGTCCAGTCCTCG
GTCTTCATCAGGGACAAGGGGCTGGGGACTCACCAACTCCTGGCCCATCCAATGCCGCCC
CCGTTTGTAGAAATTCACACACGGCAACCCCTAACGTTTCACCAATACATGAACCGGAGT
CCCATAATAGCCCAGAGGCTCCCATTCTCTTCCCCGATGATTGGTATCCTCCATCTATAG
ACCCCGCAGACTTAGACGAA-AGTTGGGATTACATTTTTGAGACAACAGAATCTCCTAGC
TCAGATGAAGATTATGTGGAGGGACCCAATAAAAGACCTCGCCCCTCCATCCAGTAA---
------------------------------------------------------------
------------------------------------------------------------
------------------------------------------------------------
------------------------------------------------------------
------------------------------------------------------------
------------------------------------------------------------
------------------------------------------------------------
------------------------------------------------------------
------------------------------------------------------------
------------------------------------------------------------
------------------------------------------------------------
------------------------------------------------------------
------------------------------------------------------------
------------------------------------------------------------
------------------------------------------------------------
------------------------------------------------------------
------------------------------------------------------------
------------------------------------------------------------
------------------------------------------------------------
------------------------------------------------------------
-----------------------------------------------
>KR063342
-CATGCCTACATTCTATCTTGCGTTACATGGGGGACAAACATATCATCTAATTGTTGACA
CGGATAGTCTTGGAAACCCGTCACTCTCAGTAATTCCCTCGAATCCCTACCAGGAACAAC
TGTCAGACACTCCATTAATTCCACTAACAATCTTTGTTGGGGAAAACACGGGGGTGCCCC
CACCACCCCCACCACCCCCCCCACCACCACCCCCACCACCACCACCACCACCACCACCCC
CACCA----------------------CCACCACCACCTCCACCACCACCACCACCACCA
-CCACCACCACCACCCCCACCACCTCAGCGCAGGGATGCCTGGACACAAGAGCCATCACC
TCTTGATAGGGATCCGCTAGGATATGACGTCGGGCATGGACCTCTAGCATCTGCTATGCG
AATGCTTTGGATGGCTAATTATATTGTAAGACAATCACG----GGGTGACCGGGGCCTTA
TTTTGCCACAAGGCCCACAAACAGCCCCTCAGGCCATGTTGGTACAGCCACATGTCCCCC
CTCTACGCCCGACAGCACCCACCATTTTGTCACCTCTGTCACAACCGAGGCTTACCCCTC
CACAACCACTCATGATGCCACCAAGGCCTACCCCTCCTACCCCTC--TGCCACCTGCAAC
AC---TAACGGTGCCACC----AAGGCCTACCCGTCCTACCACTCTGCCACCCACACCAC
TACTCACGGTACTACAAAGGCCTACCGAACTTCAACCCACACCATCACCACCACGCATGC
ATCTCCCTGTCTTGCATGT----------GCCAGACCAATCAATGCACCCTCTTACTCAT
CAA-AGCACCCCAAATGATCCAGATAGTCCAGAACCACGGTCCCCGACTGTATTTTATAA
CATTCCACCTATGCCATTACCCCCCTCACAATTGCCACCACCAGC--AG--------CAC
CAGCACAGCCACCTCCAGGGGTCATCAACGACCAACAATTACATCATCTACCCTCGGGGC
CACCATGGTGGCCACCCATCTGCGACCCCCCGCAACCCTCTAAGACTCAAGGCCAGAGCC
GGGGACAGAGCAGGGGGAGGGGCA---------------------------------GGG
GCAGGGGCAGGGGCAGGGGCAAGGGCAAGTCCAGGGACAAGCAACGCAAGCCCGGTGGAC
CATGGAGACCAGAGCCAAACACCTCCAGTCCTAGCATGCCTGAACTAAGTCCAGTCCTCG
GTCTTCATCAGGGACAAGGGGCTGGGGACTCACCAACTCCTGGCCCATCCAATGCCGCCC
CCGTTTGTAGAAATTCACACACGGCAACCCCTAACGTTTCACCAATACATGAACCGGAGT
CCCATAATAGCCCAGAGGCTCCCATTCTCTTCCCCGATGATTGGTATCCTCCATCTATAG
ACCCCGCAGACTTAGACGAA-AGTTGGGATTACATTTTTGAGACAACAGAATCTCCTAGC
TCAGATGAAGATTATGTGGAGGGACCCAGTAAAAGACCTCGCCCCTCCATCCAGTAA---
------------------------------------------------------------
------------------------------------------------------------
------------------------------------------------------------
------------------------------------------------------------
------------------------------------------------------------
------------------------------------------------------------
------------------------------------------------------------
------------------------------------------------------------
------------------------------------------------------------
------------------------------------------------------------
------------------------------------------------------------
------------------------------------------------------------
------------------------------------------------------------
------------------------------------------------------------
------------------------------------------------------------
------------------------------------------------------------
------------------------------------------------------------
------------------------------------------------------------
------------------------------------------------------------
------------------------------------------------------------
-----------------------------------------------
>KR063343
-CATGCCTACATTCTATCTTGCGTTACATGGGGGACAAACATATCATCTAATTGTTGACA
CGGATAGTCTTGGAAACCCGTCACTCTCAGTAATTCCCTCGAATCCCTACCAGGAACAAC
TGTCAGACACTCCATTAATTCCACTAACAATCTTTGTTGGGGAAAACACGGGGGTGCCCC
CACCACCCCCACCACCCCCCCCACCACCACCCCCACCACCCCCACCACCCCCACCACCCC
CACCA----------------------CCACCACCACCACCACCACCACCACCACCACCA
-CCACCACCACCACCCCCACCACCTCAGCGCAGGGATGCCTGGACACAAGAGCCATCACC
TCTTGATAGGGATCCGCTAGGATATGACGTCGGGCATGGACCTCTAGCATCTGCTATGCG
AATGCTTTGGATGGCTAATTATATTGTAAGACAATCACG----GGGTGACCGGGGCCTTA
TTTTGCCACAAGGCCCACAAACAGCCCCTCAGGCCATGTTGGTACAGCCACATGTCCCCC
CTCTACGCCCGACAGCACCCACCATTTTGTCACCTCTGTCACAACCGAGGCTTACCCCTC
CACAACCACTCATGATGCCACCAAGGCCTACCCCTCCTACCCCTC--TGCCACCTGCAAC
AC---TAACGGTGCCACC----AAGGCCTACCCGTCCTACCACTCTGCCACCCACACCAC
TACTCACGGTACTACAAAGGCCTACCGAACTTCAACCCACACCATCACCACCACGCATGC
ATCTCCCTGTCTTGCATGT----------GCCAGACCAATCAATGCACCCTCTTACTCAT
CAA-AGCACCCCAAATGATCCAGATAGTCCAGAACCACGGTCCCCGACTGTATTTTATAA
CATTCCACCTATGCCATTACCCCCCTCACAATTGCCACCACCAGC--AG--------CAC
CAGCACAGCCACCTCCAGGGGTCATCAACGACCAACAATTACATCATCTACCCTCGGGGC
CACCATGGTGGCCACCCATCTGCGACCCCCCGCAACCCTCTAAGACTCAAGGCCAGAGCC
GGGGACAGAGCAGGGGGAGGGGCA---------------------------------GGG
GCAGGGGCAGGGGCAGGGGCAAGGGCAAGTCCAGGGACAAGCAACGCAAGCCCGGTGGAC
CATGGAGACCAGAGCCAAACACCTCCAGTCCTAGCATGCCTGAACTAAGTCCAGTCCTCG
GTCTTCATCAGGGACAAGGGGCTGGGGACTCACCAACTCCTGGCCCATCCAATGCCGCCC
CCGTTTGTAGAAATTCACACACGGCAACCCCTAACGTTTCACCAATACATGAACCGGAGT
CCCATAATAGCCCAGAGGCTCCCATTCTCTTCCCCGATGATTGGTATCCTCCATCTATAG
ACCCCGCAGACTTAGACGAA-AGTTGGGATTACATTTTTGAGACAACAGAATCTCCTAGC
TCAGATGAAGATTATGTGGAGGGACCCAGTAAAAGACCTCGCCCCTCCATCCAGTAA---
------------------------------------------------------------
------------------------------------------------------------
------------------------------------------------------------
------------------------------------------------------------
------------------------------------------------------------
------------------------------------------------------------
------------------------------------------------------------
------------------------------------------------------------
------------------------------------------------------------
------------------------------------------------------------
------------------------------------------------------------
------------------------------------------------------------
------------------------------------------------------------
------------------------------------------------------------
------------------------------------------------------------
------------------------------------------------------------
------------------------------------------------------------
------------------------------------------------------------
------------------------------------------------------------
------------------------------------------------------------
-----------------------------------------------
>KR063344
-CATGCCTACATTCTATCTTGCGTTACATGGGGGACAAACATATCATCTAATTGTTGACA
CGGATAGTCTTGGAAACCCGTCACTCTCAGTAATTCCCTCGAATCCCTACCAGGAACAAC
TGTCAGACACTCCATTAATTCCACTAACAATCTTTGTTGGGGAAAACACGGGGGTGCCCC
CACCACCCCCACCACCCCCCCCACCACCACCCCCACCACC---CCCACCACCCCCACCAC
CC-------------------CCACCACCCCCACCACCACCACCACCACCACCACCA-CC
ACCACCACCACCACCCCCACCACCTCAGCGCAGGGATGCCTGGACACAAGAGCCATCACC
TCTTGATAGGGATCCGCTAGGATATGACGTCGGGCATGGACCTCTAGCATCTGCTATGCG
AATGCTTTGGATGGCTAATTATATTGTAAGACAATCACG----GGGTGACCGGGGCCTTA
TTTTGCCACAAGGCCCACAAACAGCCCCTCAGGCCGTGTTGGTACAGCCACATGTCCCCC
CTCTACGCCCGACAGCACCCACCATTTTGTCACCTCTGTCACGACCGAGGCTTACCCCTC
CACAACCACTCATGATTCCACCAAGGCCTACCCCTCCTTCCCCTC--TGCCACCTGCAAC
ACTACTCACGGTGCCACC----AAGGCCTACCCGTCCTACCACTTTGCCACCCACACCAC
TACTCACGGTACTACAAAGGCCTACCGAACTTCAACCCACACCATCACCACCACGCATAC
ATCTCCCTGTCTTGCATGT----------GCCAGACCAATCAATGCACCCTCTTACTCAT
CAA-AGCACCCCAAATGATCCAGATAGTCCAGAACCACGGTCCCCGACTGTATTTTATAA
CATTCCACCTATGCCATTACCCCCCTCACAATTGCCACCACCAGC--AG--------CAC
CAGCACAGCCACCTCCAGGGGTCATCAACGACCAACAATTACATAATCTACCCTCGGGGC
CACCATGGTGGCCACCCATCTGCGACCCCCCGCAACCCTCTAAGACTCAAGGCCAGAGCC
GGGGACAGAGCAGGGGGAGGGGCA---------------------------------GGG
GCAGGGGCAGGGGCAGGGGCAAGGGCAAGTCCAGGGACAAGCAACGCAAGCCCGGTGGAC
CATGGAGACCAGAGCCAAACACCTCCAGTCCTAGCATGCCTGAACTAAGTCCAGTCCTCG
GTCTTCATCAGGGACAAGGGGCTGGGGACTCACCAACTCCTGGCCCATCCAATGCCGCCC
CCGTTTGTAGAAATTCACACACAGCAACCCCTAACGTTTCACCAATACATGAACCGGAGT
CCCATAATAGCCCAGAGGCTCCCATTCTCTTCCCCGATGATTGGTATCCTCCATCTATAG
ACCCCGCAGACTTAGACGAA-AGTTGGGATTACATTTTTGAGACAACAGAATCTCCTAGC
TCTGATGAAGATTATGTGGGGGGACCCAGTAAAAGACCTCGCCCCCCCATCCAGTAA---
------------------------------------------------------------
------------------------------------------------------------
------------------------------------------------------------
------------------------------------------------------------
------------------------------------------------------------
------------------------------------------------------------
------------------------------------------------------------
------------------------------------------------------------
------------------------------------------------------------
------------------------------------------------------------
------------------------------------------------------------
------------------------------------------------------------
------------------------------------------------------------
------------------------------------------------------------
------------------------------------------------------------
------------------------------------------------------------
------------------------------------------------------------
------------------------------------------------------------
------------------------------------------------------------
------------------------------------------------------------
-----------------------------------------------
>KR063345
-CATGCCTACATTCTATCTTGCGTTACATGGGGGACAAACATATCATCTAATTGTTGACA
CGGATAGTCTTGGAAACCCATCACTCTCAGTAATTCCCTCGAATCCCTACCAGGAACAAC
TGTCAGACACTCCATTAATTCCACTAACAATCTTTGTTGGGGAAAACACGGGGGTGCCCC
CACCACCCCCACCACCCCCCCCACCACCACCCCCACCACCCCCACCACC-----------
-----------CCCACCACCACCACCACCCCCACCACCTC-CACCACCACCACCACCACC
CCCACCCCCACCACCCCCACCACCTCAGCGCAGGGATGCCTGGACACAAGAGCCATCACC
TCTTGATAGGGATCCGCTAGGATATGACGTCGGGCATGGACCTCTAGCATCTGCTATGCG
AATGCTTTGGATGGCTAATTATATTGTAAGACAATCACG----GGGTGACCGGGGCCTTA
TTTTGCCACAAGGCCCACAAACAGCCCCTCAGGCCAGGTTGGTCCAGCCACATGTCCCCC
CTCTACGCCCGACAGCACCCACCATTTTGTCACCTCTGTCACAACCGAGGCTTACCCCTC
CACAACCACTCATAATGCCACCAAGGCCTACCCCTCCTACCCCTC--TGCCACCTGCAAC
AC---TAACGGTGCCACC----AAGGCCTACCCGTCCTACCACTCTGCCACCCACACCAC
TACTCACGGTACTACAAAGGCCTACCGAACTTCAACCCACACCATCACCACCACGCATGC
ATCTCCCTGTCTTGCATGT----------GCCAGACCAATCAATGCACCCTCTTACTCAT
CAA-AGCACCCCAAATGATCCAGATAGTCCAGAACCACGGTCCCCGACTGTATTTTATAA
CATTCCACCTATGCCATTACCCCCCTCACAATTGCCACCACCAGC--AG--------CAC
CAGCACAGCCACCTCCAGGGGTCATCAACGACCAACAATTACATCATCTACCCTCGGGGC
CACCATGGCGGCCACCCACCTGCGACCCCNNNNNNNNNNNNNNNNNNNNNNNNNNNNNNN
NNNNNNNNNNNNNNNNNNNNNNNN---------------------------------NNG
GCAGGGGCAGGGGCAGGGGCAAGGGCAAGTCCAGGGACAAGCAACGCAAGCCCGGTGGAC
CATGGAGACCAGAGCCAAACACCTCCAGTCCTAGCATGCCTGAACTAAGTCCAGTCCTCG
GTCTTCATCAGGGACAAGGGGCTGGGGACTCACCAACTCCTGGCCCATCCAATGCCGCCC
CCGTTTGTAGAAATTCACACACGGCAACCCCTAACGTTTCACCAATACATGAACCGGAGT
CCCATAATAGCCCAGAGGCTCCCATTCTCTTCCCCGATGATTGGTATCCTCCATCTATAG
ACCCCGCAGACTTAGACGAA-AGTTGGGATTACATTTTTGAGACAACAGAATCTCCTAGC
TCAGATGAAGATTATGTGGAGGGACCCAGTAAAAGACCTCGCCCCTCCATCCAGTAA---
------------------------------------------------------------
------------------------------------------------------------
------------------------------------------------------------
------------------------------------------------------------
------------------------------------------------------------
------------------------------------------------------------
------------------------------------------------------------
------------------------------------------------------------
------------------------------------------------------------
------------------------------------------------------------
------------------------------------------------------------
------------------------------------------------------------
------------------------------------------------------------
------------------------------------------------------------
------------------------------------------------------------
------------------------------------------------------------
------------------------------------------------------------
------------------------------------------------------------
------------------------------------------------------------
------------------------------------------------------------
-----------------------------------------------
>KT001103
-CATGCCTACATTCTATCTTGCGTTACATGGGGGACAAACATATCATCTAATTGTTGACA
CGGATAGTCTTGGAAACCCGTCACTCTCAGTAATTCCCTCGAATCCCTACCAGGAACAAC
TGTCAGACACTCCATTAATTCCACTAACAATCTTTGTTGGGGAAAACACGGGGGTGCCCC
CACCACCCCCACCACCCCCCCCACCACCACCCCCACCACCCCCACCACCCCCACCACCCC
C----------------------ACCACCCCCACCACCACCACCACCACCACCACCACCC
-CCACCCCCACCACCCCCACCACCTCAGCGCAGGGATGCCTGGACACAAGAGCCATCACC
TCTTGATAGGGATCCGCTAGGATATGACGTCGGGCATGGACCTCTAGCATCTGCTATGCG
AATGCTTTGGATGGCTAATTATATTGTAAGACAATCACG----GGGTGACCGGGGCCTTA
TTTTGCCACAAGGCCCACAAACAGCCCCTCAGGCCATGTTGGTACAGCCACATGTCCCCC
CTCTACGCCCGACAGCACCCACCATTTTGTCACCTCTGTCACAACCGAGGCTTACCCCTC
CACAACCACTCATGATGCCACCAAGGCCTACCCCTCCTACCCCTC--TGCCACCTGCAAC
AC---TAACGGTGCCACC----AAGGCCTACCCGTCCTACCACTCTGCCACCCACACCAC
TACTCACGGTACTACAAAGGCCTACCGAACTTCAACCCACACCATCACCACCACGCATGC
ATCTCCCTGTCTTGCATGT----------GCCAGACCAATCAATGCACCCTCTTACTCAT
CAA-AGCACCCCAAATGATCCAGATAGTCCAGAACCACGGTCCCCGACTGTATTTTATAA
CATTCCACCTATGCCATTACCCCCCTCACAATTGCCACCACCAGC--AG--------CAC
CAGCACAGCCACCTCCAGGGGTCATCAACGACCAACAATTACATCATCTACCCTCGGGGC
CACCATGGTGGCCACCCATCTGCGACCCCCCGCAACCCTCTAAGACTCAAGGCCAGAGCC
GGGGACAGAGCAGGGGGAGGGGCA---------------------------------GGG
GCAGGGGCAGGGGCAGGGGCAAGGGCAAGTCCAGGGACAAGCAACGCAAGCCCGGTGGAC
CATGGAGACCAGAGCCAAACACCTCCAGTCCTAGCATGCCTGAACTAAGTCCAGTCCTCG
GTCTTCATCAGGGACAAGGGGCTGGGGACTCACCAACTCCTGGCCCATCCAATGCCGCCC
CCGTTTGTAGAAATTCACACACGGCAACCCCTAACGTTTCACCAATACATGAACCGGAGT
CCCATAATAGCCCAGAGGCTCCCATTCTCTTCCCCGATGATTGGTATCCTCCATCTATAG
ACCCCGCAGACTTAGACGAA-AGTTGGGATTACATTTTTGAGACAACAGAATCTCCTAGC
TCAGATGAAGATTATGTGGAGGGACCCAGTAAAAGACCTCGCCCCTCCATCCAGTAA---
------------------------------------------------------------
------------------------------------------------------------
------------------------------------------------------------
------------------------------------------------------------
------------------------------------------------------------
------------------------------------------------------------
------------------------------------------------------------
------------------------------------------------------------
------------------------------------------------------------
------------------------------------------------------------
------------------------------------------------------------
------------------------------------------------------------
------------------------------------------------------------
------------------------------------------------------------
------------------------------------------------------------
------------------------------------------------------------
------------------------------------------------------------
------------------------------------------------------------
------------------------------------------------------------
------------------------------------------------------------
-----------------------------------------------
>n/a
-CATGCCTACATTCTATCTTGCGTTACATGGGGGACAAACATATCATCTAATTGTTGACA
CGGATAGTCTTGGAAACCCATCACTCTCAGTAATTCCCTCGAATCCCTACCAGGAACAAC
TGTCAGACACTCCATTAATTCCACTAACAATCTTTGTTGGGGAAAACACGGGGGTGCCCC
CACCACCCCCACCACCCCCCCCACCACCACCCCCACCACCCCCACCACCCCCACCACCCC
CACCA----------------------CCCCCACCACCACCACCACCACCACCACCACCA
-CCACCACCACCACCCCCACCACCTCAGCGCAGGGATGCCTGGACACAAGAGCCATCACC
TCTTGATAGGGATCCGCTAGGATATGACGTCGGGCATGGACCTCTAGCATCTGCTATGCG
AATGCTTTGGATGGCTAATTATATTGTAAGACAATCACG----GGGTGACCGGGGCCTTA
TTTTGCCACAAGGCCCACAAACAGCCCCTCAGGCCAGGTTGGTCCAGCCACATGTCCCCC
CTCTACGCCCGACAGCACCCACCATTTTGTCACCTCTGTCACAACCGAGGCTTACCCCTC
CACAACCACTCATGATGCCACCAAGGCCTACCCCTCCTACCCCTC--TGCCACCTGCAAC
AC---TAACGGTGCCACC----AAGGCCTACCCGTCCTACCACTCTGCCACCCACACCAC
TATTCACGGTACTACAAAGGCCTACCGAACTTCAACCCACACCATCACCACCACGCATGC
ATCTCCCTGTCTTGCATGT----------GCCAGACCAATCAATGCACCCTCTTACTCAT
CAA-AGCACCCCAAATGATCCAGATAGTCCAGAACCACGGTCCCCGACTGTATTTTATAA
CATTCCACCTATGCCATTACCCCCCTCACAATTGCCACCACCAGC--AG--------CAC
CAGCACAGCCACCTCCAGGGGTCATCAACGACCAACAATTACATCATCTACCCTCGGGGC
CACCATGGTGGCCACCCATCTGCGACCCCCCGCAACCCTCTAAGACTCAAGGCCAGAGCC
GGGGACAGAGCAGGGGGAGGGGCA---------------------------------GGG
GCAGGGGCAGGGGCAGGGGCAAGGGCAAGTCCAGGGACAAGCAACGCAAGCCCGGTGGAC
CATGGAGACCAGAGCCAAACACCTCCAGTCCTAGCATGCCTGAACTAAGTCCAGTCCTCG
GTCTTCATCAGGGACAAGGGGCTGGGGACTCACCAACTCCTGGCCCATCCAATGCCGCCC
CCGTTTGTAGAAATTCACCCACGGCAACCCCTAACGTTTCACCAATACATGAACCGGAGT
CCCATAATAGCCCAGAGGCTCCCATTCTCTTCCCCGATGATTGGTATCCTCCATCTATAG
ACCCCGCAGACTTAGACGAA-AGTTGGGATTACATTTTTGAGACAACAGAATCTCCTAGC
TCAGATGAAGATTATGTGGAGGGACCCAGTAAAAGACCTCGCCCCTCCATCCAGTAA---
------------------------------------------------------------
------------------------------------------------------------
------------------------------------------------------------
------------------------------------------------------------
------------------------------------------------------------
------------------------------------------------------------
------------------------------------------------------------
------------------------------------------------------------
------------------------------------------------------------
------------------------------------------------------------
------------------------------------------------------------
------------------------------------------------------------
------------------------------------------------------------
------------------------------------------------------------
------------------------------------------------------------
------------------------------------------------------------
------------------------------------------------------------
------------------------------------------------------------
------------------------------------------------------------
------------------------------------------------------------
-----------------------------------------------
>KC440852
-CATGCCTACATTCTATCTTGCGTTACATGGGGGACAAACATATCATCTAATTGTTGACA
CGGATAGTCTTGGAAACCCGTCACTCTCAGTAATTCCCTCGAATCCCTACCAGGAACAAC
TGTCAGACACTCCATTAATTCCACTAACAATCTTTGTTGGGGAAAACACGGGGGTGCCCC
CACCACCCCCACCACCCCCCCCACCACCACCCCCACCACC---ACCACCACCACCACCAC
CA-------------------CCACCACCACCACCACCTCCACCACCATCACCACCA-CC
ACCACCACCACCACCACCACCACCTCAGCGCAGGGATGCCTGGACACAAGAGCCATCACC
TCTTGATAGGGATCCGCTAGGATATGACGTCGGGCATGGACCTCTAGCATCTGCTATGCG
AATGCTTTGGATGGCTAATTATATTGTAAGACAATCACG----GGGTGACCGGGGCCTTA
TTTTGCCACAAGGCCCACAAACAGCCCCTCAGGCCGTGTTGGTACAGCCACATGTCCCCC
CTCTACGCCCGACAGCACCCACCATTTTGTCACCTCTGTCACGACCGAGGCTTACCCCTC
CACAACCACTCATGATTCCACCAAGGCCTACCCCTCCTTCCCCTG--TGCCACCTGCAAC
ACTACTCACGGTGCCACC----AAGGCCTACCCGTCCTACCACTTTGCCACCCACACCAC
TACTCACGGTACTACAAAGGCCTACCGAACTTCAACCCACACCATCACCACCACGCATGC
ATCTCCCTGTCTTGCATGT----------GCCAGACCAATCAATGCACCCTCTTACTCAT
CAA-AGCACCCCAAATGATCCAGATAGTCCAGAACCACGGTCCCCGACTGTATTTTATAA
CATTCCACCTATGCCATTACCCTCCTCACAATTGCCACCACCAGC--AG--------CAC
CAGCACAGCCACCTCCAGGGGTCATCAACGACCAACAATTACATAATCTACCCTCGGGGC
CACCATGGTGGCCACCCATCTGCGACCCCCCGCAACCCTCTAAGACTCAAGGCCAGAGCC
GGGGACAGAGCAGGGGGAGGGGCA---------------------------------GGG
GCAGGGGCAGGGGCAGGGGCAAGGGCAAGTCCAGGGACAAGCAACGCAAGCCCGGTGGAC
CATGGAGACCAGAGCCAAACACCTCCAGTCCTAGCATGCCTGAACTAAGTCCAGTCCTCG
GTCTTCATCAGGGACAAGGGGCTGGGGACTCACCAACTCCTGGCCCATCCAATGCCGCCC
CCGTTTGTAGAAATTCACACACAGCAACCCCTAACGTTTCACCAATACATGAACCGGAGT
CCCATAATAGCCCAGAGGCTCCCATTCTCTTCCCCGATGATTGGTATCCTCCATCTATAG
ACCCCGCAGACTTAGACGAA-AGTTGGGATTACATTTTTGAGACAACAGAATCTCCTAGC
TCTGATGAAGATTTTGTGGGGGGACCCAGTAAAAGACCTCGCCCCCCCATCCAGTAA---
------------------------------------------------------------
------------------------------------------------------------
------------------------------------------------------------
------------------------------------------------------------
------------------------------------------------------------
------------------------------------------------------------
------------------------------------------------------------
------------------------------------------------------------
------------------------------------------------------------
------------------------------------------------------------
------------------------------------------------------------
------------------------------------------------------------
------------------------------------------------------------
------------------------------------------------------------
------------------------------------------------------------
------------------------------------------------------------
------------------------------------------------------------
------------------------------------------------------------
------------------------------------------------------------
------------------------------------------------------------
-----------------------------------------------
>KC440851
-CATGCCTACATTCTATCTTGCGTTACATGGGGGACAAACATATCATCTAATTGTTGACA
CGGATAGTCTTGGAAACCCGTCACTCTCAGTAATTCCCTCGAATCCCTACCAGGAACAAC
TGTCAGACACTCCATTAATTCCACTAACAATCTTTGTTGGGGAAAACACGGGGGTGCCCC
CACCACCCCCACCACCCCCCCCACCACCACCCCCACCACCCCCACCACCCCCACCACCCC
C----------------------ACCACCCCCACCACCCCCACCACCCCCACCACCACCC
-CCACCCCCACCACCCCCACCACCTCAGCGCAGGGATGCCTGGACACAAGAGCCATCACC
TCTTGATAGGGATCCGCTAGGATATGACGTCGGGCATGGACCTCTAGCATCTGCTATGCG
AATGCTTTGGATGGCTAATTATATTGTAAGACAATCACG----GGGTGACCGGGGCCTTA
TTTTGCCACAAGGCCCACAAACAGCCCCTCAGGCCATGTTGGTACAGCCACATGTCCCCC
CTCTACGCCCGACAGCACCCACCATTTTGTCACCTCTGTCACAACCGAGGCTTACCCCTC
CACAACCACTCATGATGCCACCAAGGCCTACCCCTCCTACCCCTC--TGCCACCTGCAAC
AC---TAACGGTGCCACC----AAGGCCTACCCGTCCTACCACTCTGCCACCCACACCAC
TACTCACGGTACTACAAAGGCCTACCGAACTTCAACCCACACCATCACCACCACGCATGC
ATCTCCCTGTCTTGCATGT----------GCCAGACCAATCAATGCACCCTCTTACTCAT
CAA-AGCACCCCAAATGATCCAGATAGTCCAGAACCACGGTCCCCGACTGTATTTTATAA
CATTCCACCTATGCCATTACCCCCCTCACAATTGCCACCACCAGC--AG--------CAC
CAGCACAGCCACCTCCAGGGGTCATCAACGACCAACAATTACATCATCTACCCTCGGGGC
CACCATGGTGGCCACCCATCTGCGACCCCCCGCAACCCTCTAAGACTCAAGGCCAGAGCC
GGGGACAGAGCAGGGGGAGGGGCA---------------------------------GGG
GCAGGGGCAGGGGCAGGGGCAAGGGCAAGTCCAGGGACAAGCAACGCAAGCCCGGTGGAC
CATGGAGACCAGAGCCAAACACCTCCAGTCCTAGCATGCCTGAACTAAGTCCAGTCCTCG
GTCTTCATCAGAGACAAGGGGCTGGGGACTCACCAACTCCTGGCCCATCCAATGCCGCCC
CCGTTTGTAGAAATTCACACACGGCAACCCCTAACGTTTCACCAATACATGAACCGGAGT
CCCATAATAGCCCAGAGGCTCCCATTCTCTTCCCCGATGATTGGTATCCTCCATCTATAG
ACCCCGCAGACTTAGACGAA-AGTTGGGATTACATTTTTGAGACAACAGAATCTCCTAGC
TCAGATGAAGATTATGTGGAGGGACCCAGTAAAAGACCTCGCCCCTCCATCCAGTAA---
------------------------------------------------------------
------------------------------------------------------------
------------------------------------------------------------
------------------------------------------------------------
------------------------------------------------------------
------------------------------------------------------------
------------------------------------------------------------
------------------------------------------------------------
------------------------------------------------------------
------------------------------------------------------------
------------------------------------------------------------
------------------------------------------------------------
------------------------------------------------------------
------------------------------------------------------------
------------------------------------------------------------
------------------------------------------------------------
------------------------------------------------------------
------------------------------------------------------------
------------------------------------------------------------
------------------------------------------------------------
-----------------------------------------------
>LN824206
~CATGCCTACATTCTATCTTGCGTTACATGGGGGACAAACATATCATCTAATTGTTGACA
CGGATAGTCTTGGAAACCCGTCACTCTCAGTAATTCCCTCGAATCCCTACCAGGAACAAC
TGTCAGACACTCCATTAATTCCACTAACAATCTTTGTTGGGGAAAACACGGGGNNNNNNN
NN--NNNN----------------------------------------------------
---------NNN-NNNNNNNNNNNNNNNNNNNNNNNNNNNNNNNNNNNNNN-----NNNN
NNNNNNNNNNNNNNNNNNNNNNNNNNNNCGCAGGGATGCCTGGACACAAGAGCCATCACC
TCTTGATAGGGATCCGCTAGGATATGACGTCGGGCATGGACCTCTAGCATCTGCTATGCG
AATGCTTTGGATGGCTAATTATATTGTAAGACAATCACG----GGGTGACCGGGGCCTTA
TTTTGCCACAAGGCCCACAAACAGCCCCTCAGGCCATGTTGGTACAGCCACATGTCCCCC
CTCTACGCCCGCCAGCACCCACCATTTTGTCACCTCTGTCACAACCGAGGCTTACCCCTC
CACAACCACCCATGATGCCACCAAGGCCTACCCCTCCTACCCCTC--TGCCACCTGCAAC
AC---TAACGGTGCCACC----AAGGCCTACCCGTCCTACCACTCTGCCACCCACACCAC
TACTCACGGTACTACAAAGGCCTACCGAACTTCAACCCACACCATCACCACCACGCATGC
ATCTCCCTGTCTTGCATGT----------GCCAGACCAATCAATGCACCCTCTTACTCAT
CAA-AGCACCCCAAATGATCCAGATAGTCCAGAACCACGGTCCCCGACTGTATTTTATAA
CATTCCACCTATGCCATTACCCCCCTCACAATTGCCACCACCAGC--AG--------CAC
CAGCACAGCCACCTCCAGGGGTCATCAACGACCAACAATTACATCATCTACCCTCGGGGC
CACCATGGTGGCCACCCATCTGCGACCCCCCGCAACCCTCTAAGACTCAAGGCCAGANN-
--------------------------------NNNNNNNNNNNNNNNNNNNNNNNNNNNN
NNNNNNNNNNNNNNNNNNNNNNNNNNNNNNCCAGGGACAAGCAACGCAAGCCCGGTGGAC
CATGGAGACCAGAGCCAAACACCTCCAGTCCTAGCATGCCTGAACTAAGTCCAGTCCTCG
GTCTTCATCAGGGACAAGGGGCTGGGGACTCACCAACTCCTGGCCCATCCAATGCCGCCC
CCGTTTGTAGAAATTCACACACGGCAACCCCTAACGTTTCACCAATACATGAACCGGAGT
CCCATAATAGCCCAGAGGCTCCCATTCTCTTCCCCGATGATTGGTATCCTCCATCTATAG
ACCCCGCAGACTTAGACGAA-AGTTGGGATTACATTTTTGAGACAACAGAATCTCCTAGC
TCAGATGAAGATTATGTGGAGGGACCCAGTAAAAGACCTCGCCCCTCCATCCAGTAA---
------------------------------------------------------------
------------------------------------------------------------
------------------------------------------------------------
------------------------------------------------------------
------------------------------------------------------------
------------------------------------------------------------
------------------------------------------------------------
------------------------------------------------------------
------------------------------------------------------------
------------------------------------------------------------
------------------------------------------------------------
------------------------------------------------------------
------------------------------------------------------------
------------------------------------------------------------
------------------------------------------------------------
------------------------------------------------------------
------------------------------------------------------------
------------------------------------------------------------
------------------------------------------------------------
------------------------------------------------------------
-----------------------------------------------
>LN827799
~CATGCCTACATTCTATCTTGCGTTACATGGGGGACAAACATATCATCTAATTGTTGACA
CGGATAGTCTTGGAAACCCGTCACTCTCAGTAATTCCCTCGAATCCCTACCAGGAACAAC
TGTCAGACACTCCATTAATTCCACTAACAATCTTTGTTGGGGAAAACACGGGGNNNNNNN
NN--NNNN----------------------------------------------------
---------NNN-NNNNNNNNNNNNNNNNNNNNNNNNNNNNNNNNNNNNNN-----NNNN
NNNNNNNNNNNNNNNNNNNNNNNNNNNNCGCAGGGATGCCTGGACACAAGAGCCATCACC
TCTTGATAGGGATCCGCTAGGATATGACGTCGGGCATGGACCTCTAGCATCTGCTATGCG
AATGCTTTGGATGGCTAATTATATTGTAAGACAATCACG----GGGTGACCGGGGCCTTA
TTTTGCCACAAGGCCCACAAACAGCCCCTCAGGCCATGTTGGTACAGCCACATGTCCCCC
CTCTACGCCCGACAGCACCCACCATTTTGTCACCTCTGTCACAACCGAGGCTTACCCCTC
CACAACCACCCATGATGCCACCAAGGCCTACCCCTCCTACCCCTC--TGCCACCTGCAAC
AC---TAACGGTGCCACC----AAGGCCTACCCGTCCTACCACTCTGCCACCCACACCAC
TACTCACGGTACTACAAAGGCCTACCGAACTTCAACCCACACCATCACCACCACGCATGC
ATCTCCCTGTCTTGCATGT----------GCCAGACCAATCAATGCACCCTCTTACTCAT
CAA-AGCACCCCAAATGATCCAGATAGTCCAGAACCACGGTCCCCGACTGTATTTTATAA
CATTCCACCTATGCCATTACCCCCCTCACAATTGCCACCACCAGC--AG--------CAC
CAGCACAGCCACCTCCAGGGGTCATCAACGACCAACAATTACATCATCTACCCTCGGGGC
CACCATGGTGGCCACCCATCTGCGACCCCCCGCAACCCTCTAAGACTCAAGGCCAGANN-
--------------------------------NNNNNNNNNNNNNNNNNNNNNNNNNNNN
NNNNNNNNNNNNNNNNNNNNNNNNNNNNNNCCAGGGACAAGCAACGCAAGCCCGGTGGAC
CATGGAGACCAGAGCCAAACACCTCCAGTCCTAGCATGCCTGAACTAAGTCCAGTCCTCG
GTCTTCATCAGGGACAAGGGGCTGGGGACTCACCAACTCCTGGCCCATCCAATGCCGCCC
CCGTTTGTAGAAATTCATACACGGCAACCCCTAACGTTTCACCAATACATGAACCGGAGT
CCCATAATAGCCCAGAGGCTCCCATTCTCTTCCCCGATGATTGGTATCCTCCATCTATAG
ACCCCGCAGACTTAGACGAA-AGTTGGGATTACATTTTTGAGACAACAGAATCTCCTAGC
TCAGATGAAGATTATGTGGAGGGACCCAGTAAAAGACCTCGCCCCTCCATCCAGTAA---
------------------------------------------------------------
------------------------------------------------------------
------------------------------------------------------------
------------------------------------------------------------
------------------------------------------------------------
------------------------------------------------------------
------------------------------------------------------------
------------------------------------------------------------
------------------------------------------------------------
------------------------------------------------------------
------------------------------------------------------------
------------------------------------------------------------
------------------------------------------------------------
------------------------------------------------------------
------------------------------------------------------------
------------------------------------------------------------
------------------------------------------------------------
------------------------------------------------------------
------------------------------------------------------------
------------------------------------------------------------
-----------------------------------------------
>LN827739
~CATGCCTACATTCTATCTTGCGTTACATGGGGGACAAACATATCATCTAATTGTTGACA
CGGATAGTCTTGGAAACCCGTCACTCTCAGTAATTCCCTCGAATCCCTACCAGGAACAAC
TGTCAGACACTCCATTAATTCCACTAACAATCTTTGTTGGGGAAAACACGGGGNNNNNNN
NN--NNNN----------------------------------------------------
---------NNN-NNNNNNNNNNNNNNNNNNNNNNNNNNNNNNNNNNNNNN-----NNNN
NNNNNNNNNNNNNNNNNNNNNNNNNNNNCGCAGGGATGCCTGGACACAAGAGCCATCACC
TCTTGATAGGGATCCGCTAGGATATGACGTCGGGCATGGACCTCTAGCATCTGCTATGCG
AATGCTTTGGATGGCTAATTATATTGTAAGACAATCACG----GGGTGACCGGGGCCTTA
TTTTGCCACAAGGCCCACAAACAGCCCCTCAGGCCAGGTTGGTCCAGCCACATGTCCCCC
CTCTACGCCCGACAGCACCCACCATTTTGTCACCTCTGTCACAACCGAGGCTTACCCCTC
CACAACCACTCATGATGCCACCAAGGCCTACCCCTCCTACCCCTC--TGCCACCTGCAAC
AC---TAACGGTGCCACC----AAGGCCTACCCGTCCTACCACTCTGCCACCCACACCAC
TACTCACGGTACTACAAAGGCCTACCGAACTTCAACCCACACCATCACCACCACGCATGC
ATCTCCCTGTCTTGCATGT----------GCCAGACCAATCAATGCACCCTCTTACTCAT
CAA-AGCACCCCAAATGATCCAGATAGTCCAGAACCACGGTCCCCGACTGTATTTTATAA
CATTCCACCTATGCCATTACCCCCCTCACAATTGCCACCACCAGC--AG--------CAC
CAGCACAGCCACCTCCAGGGGTCATCAACGACCAACAATTACATCATCTACCCTCGGGGC
CACCATGGTGGCCACCCATCTGCGACCCCCCGCAACCCTCTAAGACTCAAGGCCAGANN-
--------------------------------NNNNNNNNNNNNNNNNNNNNNNNNNNNN
NNNNNNNNNNNNNNNNNNNNNNNNNNNNNNCCAGGGACAAGCAACGCAAGCCCGGTGGAC
CTTGGAGACCAGAGCCAAACACCTCCAGTCCTAGCATGCCTGAACTAAGTCCAGTCCTCG
GTCTTCATCAGGGACAAGGGGCTGGGGACTCACCAACTCCTGGCCCATCCAATGCCGCCC
CCGTTTGTAGAAATTCACACACGGCAACCCCTAACGTTTCACCAATACATGAACCGGAGT
CCCATAATAGCCCAGAGGCTCCCATTCTCTTCCCCGATGATTGGTATCCTCCATCTATAG
ACCCCGCAGACTTAGACGAA-AGTTGGGATTACATTTTTGAGACAACAGAATCTCCTAGC
TCAGATGAAGATTATGTGGAGGGACCCAGTAAAAGACCTCGCCCCTCCATCCAGTAA---
------------------------------------------------------------
------------------------------------------------------------
------------------------------------------------------------
------------------------------------------------------------
------------------------------------------------------------
------------------------------------------------------------
------------------------------------------------------------
------------------------------------------------------------
------------------------------------------------------------
------------------------------------------------------------
------------------------------------------------------------
------------------------------------------------------------
------------------------------------------------------------
------------------------------------------------------------
------------------------------------------------------------
------------------------------------------------------------
------------------------------------------------------------
------------------------------------------------------------
------------------------------------------------------------
------------------------------------------------------------
-----------------------------------------------
>LN827597
~CATGCCTACATTCTATCTTGCGTTACATGGGGGACAAACATATCATCTAATTGTTGACA
CGGATAGTCTTGGAAACCCGTCACTCTCAGTAATTCCCTCGAATCCCTACCAGGAACAAC
TGTCAGACACTCCATTAATTCCACTAACAATCTTTGTTGGGGAAAACACGGGGNNNNNNN
NN--NNNN----------------------------------------------------
---------NNN-NNNNNNNNNNNNNNNNNNNNNNNNNNNNNNNNNNNNNN-----NNNN
NNNNNNNNNNNNNNNNNNNNNNNNNNNNCGCAGGGATGCCTGGACACAAGAGCCATCACC
TCTTGATAGGGATCCGCTAGGATATGACGTCGGGCATGGACCTCTAGCATCTGCTATGCG
AATGCTTTGGATGGCTAATTATATTGTAAGACAATCACG----GGGTGACCGGGGCCTTA
TTTTGCCACAAGGCCCACAAACAGCCCCTCAGGCCAGGTTGGTCCAGCCACATGTCCCCC
CTCTACGCCCGACAGCACCCACCATTTTGTCACCTCTGTCACAACCGAGGCTTACCCCTC
CACAACCACTCATGATGCCACCAAGGCCTACCCCTCCTACCCCTC--TGCCACCTGCAAC
AC---TAACGGTGCCACC----AAGGCCTACCCGTCCTACCACTCTGCCACCCACACCAC
TACTCACGGTACTACAAAGGCCTACCGAACTTCAACCCACACCATCACCACCACGCATGC
ATCTCCCTGTCTTGCATGT----------GCCAGACCAATCAATGCACCCTCTTACTCAT
CAA-AGCACCCCAAATGATCCAGATAGTCCAGAACCACGGTCCCCGACTGTATTTTATAA
CATTCCACCTATGCCATTACCCCCCTCACAATTGCCACCACCAGC--AG--------CAC
CAGCACAGCCACCTCCAGGGGTCATCAACGACCAACAATTACATCATCTACCCTCGGGGC
CACCATGGTGGCCACCCATCTGCGACCCCCCGCAACCCTCTAAGACTCAAGGCCAGANN-
--------------------------------NNNNNNNNNNNNNNNNNNNNNNNNNNNN
NNNNNNNNNNNNNNNNNNNNNNNNNNNNNNCCAGGGACAAGCAACGCAAGCCCGGTGGAC
CATGGAGACCAGAGCCAAACACCTCCAGTCCTAGCATGCCTGAACTAAGTCCAGTCCTCG
GTCTTCATCAGGGACAAGGGGCTGGGGACTCACCAACTCCTGGCCCATCCAATGCCGCCC
CCGTTTGTAGAAATTCACACACGGCAACCCCTAACGTTTCACCAATACATGAACCGGAGT
CCCATAATAGCCCAGAGGCTCCCATTCTCTTCCCCGATGATTGGTATCCTCCATCTATAG
ACCCCGCAGACTTAGACGAA-AGTTGGGATTACATTTTTGAGACAACAGAATCTCCTAGC
TCAGATGAAGATTATGTGGAGGGACCCAGTAAAAGACCTCGCCCCTCCATCCAGTAA---
------------------------------------------------------------
------------------------------------------------------------
------------------------------------------------------------
------------------------------------------------------------
------------------------------------------------------------
------------------------------------------------------------
------------------------------------------------------------
------------------------------------------------------------
------------------------------------------------------------
------------------------------------------------------------
------------------------------------------------------------
------------------------------------------------------------
------------------------------------------------------------
------------------------------------------------------------
------------------------------------------------------------
------------------------------------------------------------
------------------------------------------------------------
------------------------------------------------------------
------------------------------------------------------------
------------------------------------------------------------
-----------------------------------------------
>LN827596
~CATGCCTACATTCTATCTTGCGTTACATGGGGGACAAACATATCATCTAATTGTTGACA
CGGATAGTCTTGGAAACCCGTCACTCTCAGTAATTCCCTCGAATCCCTACCAGGAACAAC
TGTCAGAAACTCCATTAATTCCACTAACAATCTTTGTTGGGGAAAACACGGGGNNNNNNN
NN--NNNN----------------------------------------------------
---------NNN-NNNNNNNNNNNNNNNNNNNNNNNNNNNNNNNNNNNNNN-----NNNN
NNNNNNNNNNNNNNNNNNNNNNNNNNNNCGCAGGGATGCCTGGACACAAGAGCCATCACC
TCTTGATAGGGATCCGCTAGGATATGACGTCGGGCATGGACCTCTAGCATCTGCTATGCG
AATGCTTTGGATGGCTAATTATATTGTAAGACAATCACG----GGGTGACCGGGGCCTTA
TTTTGCCACAAGGCCCACAAACAGCCCCTCAGGCCATGTTGGTACAGCCACATGTCCCCC
CTCTACGCCCGACAGCACCCACCATTTTGTCACCTCTGTCACAACCGAGGCTTACCCCTC
CACAACCACTCATGATGCCACCAAGGCCTACCCCTCCTACCCCTC--TGCCACCTGCAAC
AC---TAACGGTGCCACC----AAGGCCTACCCGTCCTACCACTCTGCCACCCACACCAC
TACTCACGGTACTACAAAGGCCTACCGAACTTCAACCCACACCATCACCACCACGCATGC
ATCTCCCTGTCTTGCATGT----------GCCAGACCAATCAATGCACCCTCTTACTCAT
CAA-AGCACCCCAAATGATCCAGATAGTCCAGAACCACGGTCCCCGACTGTATTTTATAA
CATTCCACCTATGCCATTACCCCCCTCACAATTGCCACCACCAGC--AG--------CAC
CAGCACAGCCACCTCCAGGGGTCATCAACGACCAACAATTACATCATCTACCCTCGGGGC
CACCATGGTGGCCACCCATCTGCGACCCCCCGCAACCCTCTAAGACTCAAGGCCAGANN-
--------------------------------NNNNNNNNNNNNNNNNNNNNNNNNNNNN
NNNNNNNNNNNNNNNNNNNNNNNNNNNNNNCCAGGGACAAGCAACGCAAGCCCGGTGGAC
CATGGAGACCAGAGCCAAACACCTCCAGTCCTAGCATGCCTGAACTAAGTCCAGTCCTCG
GTCTTCATCAGGGACAAGGGGCTGGGGACTCACCAACTCCTGGCCCATCCAATGCCGCCC
CCGTTTGTAGAAATTCACACACGGCAACCCCTAACGTTTCACCAATACATGAACCGGAGT
CCCATAATAGCCCAGAGGCTCCCATTCTCTTCCCCGATGATTGGTATCCTCCATCTATAG
ACCCCGCAGACTTAGACGAA-AGTTGGGATTACATTTTTGAGACAACAGAATCTCCTAGC
TCAGATGAAGATTATGTGGAGGGACCCAGTAAAAGACCTCGCCCCTCCATCCAGTAA---
------------------------------------------------------------
------------------------------------------------------------
------------------------------------------------------------
------------------------------------------------------------
------------------------------------------------------------
------------------------------------------------------------
------------------------------------------------------------
------------------------------------------------------------
------------------------------------------------------------
------------------------------------------------------------
------------------------------------------------------------
------------------------------------------------------------
------------------------------------------------------------
------------------------------------------------------------
------------------------------------------------------------
------------------------------------------------------------
------------------------------------------------------------
------------------------------------------------------------
------------------------------------------------------------
------------------------------------------------------------
-----------------------------------------------
>LN827595
~CATGCCTACATTCTATCTTGCGTTACATGGGGGACAAACATATCATCTAATTGTTGACA
CGGATAGTCTTGGAAACCCGTCACTCTCAGTAATTCCCTCGAATCCCTACCAGGAACAAC
TGTCAGACACTCCATTAATTCCACTAACAATCTTTGTTGGGGAAAACACGGGGNNNNNNN
NN--NNNN----------------------------------------------------
---------NNN-NNNNNNNNNNNNNNNNNNNNNNNNNNNNNNNNNNNNNN-----NNNN
NNNNNNNNNNNNNNNNNNNNNNNNNNNNCGCAGGGATGCCTGGACACAAGAGCCATCACC
TCTTGATAGGGATCCGCTAGGATATGACGTCGGGCATGGACCTCTAGCATCTGCTATGCG
AATGCTTTGGATGGCTAATTATATTGTAAGACAGTCACG----GGGTGACCGGGGCCTTA
TTTTGCCACAAGGCCCACAAACAGCCCCTCAGGCCGTGTTGGTACAGCCACATGTCCCCC
CTCTACGCCCGACAGCACCCACCATTTTGTCACCTCTGTCACGACCGAGGCTTACCCCTC
CACAACCACTCATGATTCCACCAAGGCCTACCCCTCCTTCCCCTC--TGCCACCTGCAAC
ACTACTCACGGTGCCACC----AAGGCCTACCCGTCCTACCACTTTGCCACCCACACCAC
TACTCACGGTACTACAAAGGCCTACCGAACTTCAACCCACACCATCACCACCACGCATGC
ATCTCCCTGTCTTGCATGT----------GCCAGACCAATCAATGCACCCTCTTACTCAT
CAA-AGCACCCCAAATGATCCAGATAGTCCAGAACCACGGTCCCCGACTGTATTTTATAA
CATTCCACCTATGCCATTACCCCCCTCACAATTGCCACCACCAGC--AG--------CAC
CAGCACAGCCACCTCCAGGGGTCATCAACGACCAACAATTACATAATCTACCCTCGGGGC
CACCATGGTGGCCACCCATCTGCGACCCCCCGCAACCCTCTAAGACTCAAGGCCAGANN-
--------------------------------NNNNNNNNNNNNNNNNNNNNNNNNNNNN
NNNNNNNNNNNNNNNNNNNNNNNNNNNNNNCCAGGGACAAGCAACGCAAGCCCGGTGGAC
CATGGAGACCAGAGCCAAACACCTCCAGTCCTAGCATGCCTGAACTAAGTCCAGTCCTCG
GTCTTCATCAGGGACAAGGGGCTGGGGACTCACCAACTCCTGGCCCATCCAATGCCGCCC
CCGTTTGTAGAAATTCACACACAGCAACCCCTAACGTTTCACCAATACATGAACCGGAGT
CCCATAATAGCCCAGAGGCTCCCATTCTCTTCCCCGATGATTGGTATCCTCCATCTATAG
ACCCCGCAGACTTAGACGAA-AGTTGGGATTACATTTTTGAGACAACAGAATCTCCTAGC
TCTGATGAAGATTATGTGGGGGGACCCAGTAAAAGACCTCGCCCCCCCATCCAGTAA---
------------------------------------------------------------
------------------------------------------------------------
------------------------------------------------------------
------------------------------------------------------------
------------------------------------------------------------
------------------------------------------------------------
------------------------------------------------------------
------------------------------------------------------------
------------------------------------------------------------
------------------------------------------------------------
------------------------------------------------------------
------------------------------------------------------------
------------------------------------------------------------
------------------------------------------------------------
------------------------------------------------------------
------------------------------------------------------------
------------------------------------------------------------
------------------------------------------------------------
------------------------------------------------------------
------------------------------------------------------------
-----------------------------------------------
>LN827594
~CATGCCTACATTCTATCTTGCGTTACATGGGGGACAAACATATCATCTAATTGTTGACA
CGGATAGTCTTGGAAACCCGTCACTCTCAGTAATTCCCTCGAATCCCTACCAGGAACAAC
TGTCAGACACTCCATTAATTCCACTAACAATCTTTGTTGGGGAAAACACGGGGNNNNNNN
NN--NNNN----------------------------------------------------
---------NNN-NNNNNNNNNNNNNNNNNNNNNNNNNNNNNNNNNNNNNN-----NNNN
NNNNNNNNNNNNNNNNNNNNNNNNNNNNCGCAGGGATGCCTGGACACAAGAGCCATCACC
TCTTGATAGGGATCCGCTAGGATATGACGTCGGGCATGGACCTCTAGCATCTGCTATGCG
AATGCTTTGGATGGCTAATTATATTGTAAGACAATCACG----GGGTGACCGGGGCCTTA
TTTTGCCACAAGGCCCACAAACAGCCCCTCAGGCCATGTTGGTACAGCCACATGTCCCCC
CTCTACGCCCGACAGCACCCACCATTTTGTCACCTCTGTCACAACCGAGGCTTACCCCTC
CACAACCACTCATGATGCCACCAAGGCCTACCCCTCCTACCCCTC--TGCCACCTGCAAC
AC---TAACGGTGCCACC----AAGGCCTACCCGTCCTACCACTCTGCCACCCACACCAC
TACTCACGGTACTACAAAGGCCTACCGAACTTCAACCCACACCATCACCACCACGCATGC
ATCTCCCTGTCTTGCATGT----------GCCAGACCAATCAATGCACCCTCTTACTCAT
CAA-AGCACCCCAAATGATCCAGATAGTCCAGAACCACGGTCCCCGACTGTATTTTATAA
CATTCCACCTATGCCATTACCCCCCTCACAATTGCCACCACCAGC--AG--------CAC
CAGCACAGCCACCTCCAGGGGTCATCAACGACCAACAATTACATCATCTACCCTCGGGGC
CACCATGGTGGCCACCCATCTGCGACCCCCCGCAACCCTCTAAGACTCAAGGCCAGANN-
--------------------------------NNNNNNNNNNNNNNNNNNNNNNNNNNNN
NNNNNNNNNNNNNNNNNNNNNNNNNNNNNNCCAGGGACAAGCAACGCAAGCCCGGTGGAC
CATGGAGACCAGAGCCAAACACCTCCAGTCCTAGCATGCCTGAACTAAGTCCAGTCCTCG
GTCTTCATCAGGGACAAGGGGCTGGGGACTCACCAACTCCTGGCCCATCCAATGCCGCCC
CCGTTTGTAGAAATTCACACACGGCAACCCCTAACGTTTCACCAATACATGAACCGGAGT
CCCATAATAGCCCAGAGGCTCCCATTCTCTTCCCCGATGATTGGTATCCTCCATCTATAG
ACCCCGCAGACTTAGACGAA-AGTTGGGATTACATTTTTGAGACAACAGAATCTCCTAGC
TCAGATGAAGATTATGTGGAGGGACCCAGTAAAAGACCTCGCCCCTCCATCCAGTAA---
------------------------------------------------------------
------------------------------------------------------------
------------------------------------------------------------
------------------------------------------------------------
------------------------------------------------------------
------------------------------------------------------------
------------------------------------------------------------
------------------------------------------------------------
------------------------------------------------------------
------------------------------------------------------------
------------------------------------------------------------
------------------------------------------------------------
------------------------------------------------------------
------------------------------------------------------------
------------------------------------------------------------
------------------------------------------------------------
------------------------------------------------------------
------------------------------------------------------------
------------------------------------------------------------
------------------------------------------------------------
-----------------------------------------------
>LN827593
~CATGCCTACATTCTATCTTGCGTTACATGGGGGACAAACATATCATCTAATTGTTGACA
CGGATAGTCTTGGAAACCCGTCACTCTCAGTAATTCCCTCGAATCCCTACCAGGAACAAC
TGTCAGACACTCCATTAATTCCACTAACAATCTTTGTTGGGGAAAACACGGGGNNNNNNN
NN--NNNN----------------------------------------------------
---------NNN-NNNNNNNNNNNNNNNNNNNNNNNNNNNNNNNNNNNNNN-----NNNN
NNNNNNNNNNNNNNNNNNNNNNNNNNNNCGCAGGGATGCCTGGACACAAGAGCCATCACC
TCTTGATAGGGATCCGCTAGGATATGACGTCGGGCATGGACCTCTAGCATCTGCTATGCG
AATGCTTTGGATGGCTAATTATATTGTAAGACAATCACG----GGGTGACCGGGGCCTTA
TTTTGCCACAAGGCCCACAAACAGCCCCTCAGGCCGTGTTGGTACAGCCACATGTCCCCC
CTCTACGCCCGACAGCACCCACCATTTTGTCACCTCTGTCACGACCGAGGCTTACCCCTC
CACAACCACTCATGATTCCACCAAGGCCTACCCCTCCTTCCCCTG--TGCCACCTGCAAC
ACTACTCACGGTGCCACC----AAGGCCTACCCGTCCTACCACTTTGCCACCCACACCAC
TACTCACGGTACTACAAAGGCCTACCGAACTTCAACCCACACCATCACCACCACGCATGC
ATCTCCCTGTCTTGCATGT----------GCCAGACCAATCAATGCACCCTCTTACTCAT
CAA-AGCACCCCAAATGATCCAGATAGTCCAGAACCACGGTCCCCGACTGTATTTTATAA
CATTCCACCTATGCCATTACCCCCCTCACAATTGCCACCACCAGC--AG--------CAC
CAGCACAGCCACCTCCAGGGGTCATCAACGACCAACAATTACATAATCTACCCTCGGGGC
CACCATGGTGGCCACCCATCTGCGACCCCCCGCAACCCTCTAAGACTCAAGGCCAGANN-
--------------------------------NNNNNNNNNNNNNNNNNNNNNNNNNNNN
NNNNNNNNNNNNNNNNNNNNNNNNNNNNNNCCAGGGACAAGCAACGCAAGCCCGGTGGAC
CATGGAGACCAGAGCCAAACACCTCCAGTCCTAGCATGCCTGAACTAAGTCCAGTCCTCG
GTCTTCATCAGGGACAAGGGGCTGGGGACTCACCAACTCCTGGCCCATCCAATGCCGCCC
CCGTTTGTAGAAATTCACACACAGCAACCCCTAACGTTTCACCAATACATGAACCGGAGT
CCCATAATAGCCCAGAGGCTCCCATTCTCTTCCCCGATGATTGGTATCCTCCATCTATAG
ACCCCGCAGACTTAGACGAA-AGTTGGGATTACATTTTTGAGACAACAGAATCTCCTAGC
TCTGATGAAGATTTTGTGGGGGGACCCAGTAAAAGACCTCGCCCCCCCATCCAGTAA---
------------------------------------------------------------
------------------------------------------------------------
------------------------------------------------------------
------------------------------------------------------------
------------------------------------------------------------
------------------------------------------------------------
------------------------------------------------------------
------------------------------------------------------------
------------------------------------------------------------
------------------------------------------------------------
------------------------------------------------------------
------------------------------------------------------------
------------------------------------------------------------
------------------------------------------------------------
------------------------------------------------------------
------------------------------------------------------------
------------------------------------------------------------
------------------------------------------------------------
------------------------------------------------------------
------------------------------------------------------------
-----------------------------------------------
>LN827592
~CATGCCTACATTCTATCTTGCGTTACATGGGGGACAAACATATCATCTAATTGTTGACA
CGGATAGTCTTGGAAACCCGTCACTCTCAGTAATTCCCTCGAATCCCTACCAGGAACAAC
TGTCAGACACTCCATTAATTCCACTAACAATCTTTGTTGGGGAAAACACGGGGNNNNNNN
NN--NNNN----------------------------------------------------
---------NNN-NNNNNNNNNNNNNNNNNNNNNNNNNNNNNNNNNNNNNN-----NNNN
NNNNNNNNNNNNNNNNNNNNNNNNNNNNCGCAGGGATGCCTGGACACAAGAGCCATCACC
TCTTGATAGGGATCCGCTAGGATATGACGTCGGGCATGGACCTCTAGCATCTGCTATGCG
AATGCTTTGGATGGCTAATTATATTGTAAGACAATCACG----GGGTGACCGGGGCCTTA
TTTTGCCACAAGGCCCACAAACAGCCCCTCAGGCCGTGTTGGTACAGCCACATGTCCCCC
CTCTACGCCCGACAGCACCCACCATTTTGTCACCTCTGTCACGACCGAGGCTTACCCCTC
CACAACCACTCATGATTCCACCAAGGCCTACCCCTCCTTCCCCTC--TGCCACCTGCAAC
ACTACTCACGGTGCCACC----AAGGCCTACCCGTCCTACCACTTTGCCACCCACACCAC
TACTCACGGTACTACAAAGGCCTACCGAACTTCAACCCACACCATCACCACCACGCATGC
ATCTCCCTGTCTTGCATGT----------GCCAGACCAATCAATGCACCCTCTTACTCAT
CAA-AGCACCCCAAATGATCCAGATAGTCCAGAACCACGGTCCCCGACTGTATTTTATAA
CATTCCACCTATGCCATTACCCCCCTCACAATTGCCACCACCAGC--AG--------CAC
CAGCACAGCCACCTCCAGGGGTCATCAACGACCAACAATTACATAATCTACCCTCGGGGC
CACCATGGTGGCCACCCATCTGCGACCCCCCGCAACCCTCTAAGACTCAAGGCCAGANN-
--------------------------------NNNNNNNNNNNNNNNNNNNNNNNNNNNN
NNNNNNNNNNNNNNNNNNNNNNNNNNNNNNCCAGGGACAAGCAACGCAAGCCCGGTGGAC
CATGGAGACCAGAGCCAAACACCTCCAGTCCTAGCATGCCTGAACTAAGTCCAGTCCTCG
GTCTTCATCAGGGACAAGGGGCTGGGGACTCACCAACTCCTGGCCCATCCAATGCCGCCC
CCGTTTGTAGAAATTCACACACAGCAACCCCTAACGTTTCACCAATACATGAACCGGAGT
CCCATAATAGCCCAGAGGCTCCCATTCTCTTCCCCGATGATTGGTATCCTCCATCTATAG
ACCCCGCAGACTTAGACGAA-AGTTGGGATTACATTTTTGAGACAACAGAATCTCCTAGC
TCTGATGAAGATTATGTGGGGGGACCCAGTAAAAGACCTCGCCCCCCCATCCAGTAA---
------------------------------------------------------------
------------------------------------------------------------
------------------------------------------------------------
------------------------------------------------------------
------------------------------------------------------------
------------------------------------------------------------
------------------------------------------------------------
------------------------------------------------------------
------------------------------------------------------------
------------------------------------------------------------
------------------------------------------------------------
------------------------------------------------------------
------------------------------------------------------------
------------------------------------------------------------
------------------------------------------------------------
------------------------------------------------------------
------------------------------------------------------------
------------------------------------------------------------
------------------------------------------------------------
------------------------------------------------------------
-----------------------------------------------
>LN827590
~CATGCCTACATTCTATCTTGCGTTACATGGGGGACAAACATATCATCTAATTGTTGACA
CGGATAGTCTTGGAAACCCGTCACTCTCAGTAATTCCCTCGAATCCCTACCAGGAACAAC
TGTCAGAAACTCCATTAATTCCACTAACAATCTTTGTTGGGGAAAACACGGGGNNNNNNN
NN--NNNN----------------------------------------------------
---------NNN-NNNNNNNNNNNNNNNNNNNNNNNNNNNNNNNNNNNNNN-----NNNN
NNNNNNNNNNNNNNNNNNNNNNNNNNNNCGCAGGGATGCCTGGACACAAGAGCCATCACC
TCTTGATAGGGATCCGCTAGGATATGACGTCGGGCATGGACCTCTAGCATCTGCTATGCG
AATGCTTTGGATGGCTAATTATATTGTAAGACAATCACG----GGGTGACCGGGGCCTTA
TTTTGCCACAAGGCCCACAAACAGCCCCTCAGGCCATGTTGGTACAGCCACATGTCCCCC
CTCTACGCCCGACAGCACCCACCATTTTGTCACCTCTGTCACAACCGAGGCTTACCCCTC
CACAACCACTCATGATGCCACCAAGGCCTACCCCTCCTACCCCTC--TGCCACCTGCAAC
AC---TAACGGTGCCACC----AAGGCCTACCCGTCCTACCACTCTGCCACCCACACCAC
TACTCACGGTACTACAAAGGCCTACCGAACTTCAACCCACACCATCACCACCACGCATGC
ATCTCCCTGTCTTGCATGT----------GCCAGACCAATCAATGCACCCTCTTACTCAT
CAA-AGCACCCCAAATGATCCAGATAGTCCAGAACCACGGTCCCCGACTGTATTTTATAA
CATTCCACCTATGCCATTACCCCCCTCACAATTGCCACCACCAGC--AG--------CAC
CAGCACAGCCACCTCCAGGGGTCATCAACGACCAACAATTACATCATCTACCCTCGGGGC
CACCATGGTGGCCACCCATCTGCGACCCCCCGCAACCCTCTAAGACTCAAGGCCAGANN-
--------------------------------NNNNNNNNNNNNNNNNNNNNNNNNNNNN
NNNNNNNNNNNNNNNNNNNNNNNNNNNNNNCCAGGGACAAGCAACGCAAGCCCGGTGGAC
CATGGAGACCAGAGCCAAACACCTCCAGTCCTAGCATGCCTGAACTAAGTCCAGTCCTCG
GTCTTCATCAGGGACAAGGGGCTGGGGACTCACCAACTCCTGGCCCATCCAATGCCGCCC
CCGTTTGTAGAAATTCACACACGGCAACCCCTAACGTTTCACCAATACATGAACCGGAGT
CCCATAATAGCCCAGAGGCTCCCATTCTCTTCCCCGATGATTGGTATCCTCCATCTATAG
ACCCCGCAGACTTAGACGAA-AGTTGGGATTACATTTTTGAGACAACAGAATCTCCTAGC
TCAGATGAAGATTATGTGGAGGGACCCAGTAAAAGACCTCGCCCCTCCATCCAGTAA---
------------------------------------------------------------
------------------------------------------------------------
------------------------------------------------------------
------------------------------------------------------------
------------------------------------------------------------
------------------------------------------------------------
------------------------------------------------------------
------------------------------------------------------------
------------------------------------------------------------
------------------------------------------------------------
------------------------------------------------------------
------------------------------------------------------------
------------------------------------------------------------
------------------------------------------------------------
------------------------------------------------------------
------------------------------------------------------------
------------------------------------------------------------
------------------------------------------------------------
------------------------------------------------------------
------------------------------------------------------------
-----------------------------------------------
>LN827588
~CATGCCTACATTCTATCTTGCGTTACATGGGGGACAAACATATCATCTAATTGTTGACA
CGGATAGTCTTGGAAACCCGTCACTCTCAGTAATTCCCTCGAATCCCTACCAGGAACAAC
TGTCAGACACTCCATTAATTCCACTAACAATCTTTGTTGGGGAAAACACGGGGNNNNNNN
NN--NNNN----------------------------------------------------
---------NNN-NNNNNNNNNNNNNNNNNNNNNNNNNNNNNNNNNNNNNN-----NNNN
NNNNNNNNNNNNNNNNNNNNNNNNNNNNCGCAGGGATGCCTGGACACAAGAGCCATCACC
TCTTGATAGGGATCCGCTAGGATATGACGTCGGGCATGGACCTCTAGCATCTGCTATGCG
AATGCTTTGGATGGCTAATTATATTGTAAGACAATCACG----GGGTGACCGGGGCCTTA
TTTTGCCACAAGGCCCACAAACAGCCCCTCAGGCCGTGTTGGTACAGCCACATGTCCCCC
CTCTACGCCCGACAGCACCCACCATTTTGTCACCTCTGTCACGACCGAGGCTTACCCCTC
CACAACCACTCATGATTCCACCAAGGCCTACCCCTCCTTCCCCTG--TGCCACCTGCAAC
ACTACTCACGGTGCCACC----AAGGCCTACCCGTCCTACCACTTTGCCACCCACACCAC
TACTCACGGTACTACAAAGGCCTACCGAACTTCAACCCACACCATCACCACCACGCATGC
ATCTCCCTGTCTTGCATGT----------GCCAGACCAATCAATGCACCCTCTTACTCAT
CAA-AGCACCCCAAATGATCCAGATAGTCCAGAACCACGGTCCCCGACTGTATTTTATAA
CATTCCACCTATGCCATTACCCCCCTCACAATTGCCACCACCAGC--AG--------CAC
CAGCACAGCCACCTCCAGGGGTCATCAACGACCAACAATTACATAATCTACCCTCGGGGC
CACCATGGTGGCCACCCATCTGCGACCCCCCGCAACCCTCTAAGACTCAAGGCCAGANN-
--------------------------------NNNNNNNNNNNNNNNNNNNNNNNNNNNN
NNNNNNNNNNNNNNNNNNNNNNNNNNNNNNCCAGGGACAAGCAACGCAAGCCCGGTGGAC
CATGGAGACCAGAGCCAAACACCTCCAGTCCTAGCATGCCTGAACTAAGTCCAGTCCTCG
GTCTTCATCAGGGACAAGGGGCTGGGGACTCACCAACTCCTGGCCCATCCAATGCCGCCC
CCGTTTGTAGAAATTCACACACAGCAGCCCCTAACGTTTCACCAATACATGAACCGGAGT
CCCATAATAGCCCAGAGGCTCCCATTCTCTTCCCCGATGATTGGTATCCTCCATCTATAG
ACCCCGCAGACTTAGACGAA-AGTTGGGATTACATTTTTGAGACAACAGAATCTCCTAGC
TCTGATGAAGATTTTGTGGGGGGACCCAGTAAAAGACCTCGCCCCCCCATCCAGTAA---
------------------------------------------------------------
------------------------------------------------------------
------------------------------------------------------------
------------------------------------------------------------
------------------------------------------------------------
------------------------------------------------------------
------------------------------------------------------------
------------------------------------------------------------
------------------------------------------------------------
------------------------------------------------------------
------------------------------------------------------------
------------------------------------------------------------
------------------------------------------------------------
------------------------------------------------------------
------------------------------------------------------------
------------------------------------------------------------
------------------------------------------------------------
------------------------------------------------------------
------------------------------------------------------------
------------------------------------------------------------
-----------------------------------------------
>LN827586
~CATGCCTACATTCTATCTTGCGTTACATGGGGGACAAACATATCATCTAATTGTTGACA
CGGATAGTCTTGGAAACCCGTCACTCTCAGTAATTCCCTCGAATCCCTACCAGGAACAAC
TGTCAGACACTCCATTAATTCCACTAACAATCTTTGTTGGGGAAAACACGGGGNNNNNNN
NN--NNNN----------------------------------------------------
---------NNN-NNNNNNNNNNNNNNNNNNNNNNNNNNNNNNNNNNNNNN-----NNNN
NNNNNNNNNNNNNNNNNNNNNNNNNNNNCGCAGGGATGCCTGGACACAAGAGCCATCACC
TCTTGATAGGGATCCGCTAGGATATGACGTCGGGCATGGACCTCTAGCATCTGCTATGCG
AATGCTTTGGATGGCTAATTATATTGTAAGACAATCACG----GGGTGACCGGGGCCTTA
TTTTGCCACAAGGCCCACAAACAGCCCCTCAGGCCATGTTGGTACAGCCACATGTCCCCC
CTCTACGCCCGACAGCACCCACCATTTTGTCACCTCTGTCACAACCGAGGCTTACCCCTC
CACAACCACTCATGATGCCACCAAGGCCTACCCCTCCTACCCCTC--TGCCACCTGCAAC
AC---TAACGGTGCCACC----AAGGCCTACCCGTCCTACCACTCTGCCACCCACACCAC
TACTCACGGTACTACAAAGGCCTACCGAACTTCAACCCACACCATCACCACCACGCATGC
ATCTCCCTGTCTTGCATGT----------GCCAGACCAATCAATGCACCCTCTTACTCAT
CAA-AGCACCCCAAATGATCCAGATAGTCCAGAACCACGGTCCCCGACTGTATTTTATAA
CATTCCACCTATGCCATTACCCCCCTCACAATTGCCACCACCAGC--AG--------CAC
CAGCACAGCCACCTCCAGGGGTCATCAACGACCAACAATTACATCATCTACCCTCGGGGC
CACCATGGTGGCCACCCATCTGCGACCCCCCGCAACCCTCTAAGACTCAAGGCCAGANN-
--------------------------------NNNNNNNNNNNNNNNNNNNNNNNNNNNN
NNNNNNNNNNNNNNNNNNNNNNNNNNNNNNCCAGGGACAAGCAACGCAAGCCCGGTGGAC
CATGGAGACCAGAGCCAAACACCTCCAGTCCTAGCATGCCTGAACTAAGTCCAGTCCTCG
GTCTTCATCAGGGACAAGGGGCTGGGGACTCACCAACTCCTGGCCCATCCAATGCCGCCC
CCGTTTGTAGAAATTCATACACGGCAACCCCTAACGTTTCACCAATACATGAACCGGAGT
CCCATAATAGCCCAGAGGCTCCCATTCTCTTCCCCGATGATTGGTATCCTCCATCTATAG
ACCCCGCAGACTTAGACGAA-AGTTGGGATTACATTTTTGAGACAACAGAATCTCCTAGC
TCAGATGAAGATTATGTGGAGGGACCCAGTAAAAGACCTCGCCCCTCCATCCAGTAA---
------------------------------------------------------------
------------------------------------------------------------
------------------------------------------------------------
------------------------------------------------------------
------------------------------------------------------------
------------------------------------------------------------
------------------------------------------------------------
------------------------------------------------------------
------------------------------------------------------------
------------------------------------------------------------
------------------------------------------------------------
------------------------------------------------------------
------------------------------------------------------------
------------------------------------------------------------
------------------------------------------------------------
------------------------------------------------------------
------------------------------------------------------------
------------------------------------------------------------
------------------------------------------------------------
------------------------------------------------------------
-----------------------------------------------
>LN827585
~CATGCCTACATTCTATCTTGCGTTACATGGGGGACAAACATATCATCTAATTGTTGACA
CGGATAGTCTTGGAAACCCGTCACTCTCAGTAATTCCCTCGAATCCCTACCAGGAACAAC
TGTCAGACACTCCATTAATTCCACTAACAATCTTTGTTGGGGAAAACACGGGGNNNNNNN
NN--NNNN----------------------------------------------------
---------NNN-NNNNNNNNNNNNNNNNNNNNNNNNNNNNNNNNNNNNNN-----NNNN
NNNNNNNNNNNNNNNNNNNNNNNNNNNNCGCAGGGATGCCTGGACACAAGAGCCATCACC
TCTTGATAGGGATCCGCTAGGATATGACGTCGGGCATGGACCTCTAGCATCTGCTATGCG
AATGCTTTGGATGGCTAATTATATTGTAAGACAATCACG----GGGTGACCGGGGCCTTA
TTTTGCCACAAGGCCCACAAACAGCCCCTCAGGCCGTGTTGGTACAGCCACATGTCCCCC
CTCTACGCCCGACAGCACCCACCATTTTGTCACCTCTGTCACGACCGAGGCTTACCCCTC
CACAACCACTCATGATTCCACCAAGGCCTACCCCTCCTTCCCCTC--TGCCACCTGCAAC
ACTACTCACGGTGCCACC----AAGGCCTACCCGTCCTACCACTTTGCCACCCACACCAC
TACTCACGGTACTACAAAGGCCTACCGAACTTCAACCCACACCATCACCACCACGCATGC
ATCTCCCTGTCTTGCATGT----------GCCAGACCAATCAATGCACCCTCTTACTCAT
CAA-AGCACCCCAAATGATCCAGATAGTCCAGAACCACGGTCCCCGACTGTATTTTATAA
CATTCCACCTATGCCATTACCCCCCTCACAATTGCCACCACCAGC--AG--------CAC
CAGCACAGCCACCTCCAGGGGTCATCAACGACCAACAATTACATAATCTACCCTCGGGGC
CACCATGGTGGCCACCCATCTGCGACCCCCCGCAACCCTCTAAGACTCAAGGCCAGANN-
--------------------------------NNNNNNNNNNNNNNNNNNNNNNNNNNNN
NNNNNNNNNNNNNNNNNNNNNNNNNNNNNNCCAGGGACAAGCAACGCAAGCCCGGTGGAC
CATGGAGACCAGAGCCAAACACCTCCAGTCCTAGCATGCCTGAACTAAGTCCAGTCCTCG
GTCTTCATCAGGGACAAGGGGCTGGGGACTCACCAACTCCTGGCCCATCCAATGCCGCCC
CCGTTTGTAGAAATTCACACACAGCAACCCCTAACGTTTCACCAATACATGAACCGGAGT
CCCATAATAGCCCAGAGGCTCCCATTCTCTTCCCCGATGATTGGTATCCTCCATCTATAG
ACCCCGCAGACTTAGACGAA-AGTTGGGATTACATTTTTGAGACAACAGAATCTCCTAGC
TCTGATGAAGATTTTGTGGGGGGACCCAGTAAAAGACCTCGCCCCCCCATCCAGTAA---
------------------------------------------------------------
------------------------------------------------------------
------------------------------------------------------------
------------------------------------------------------------
------------------------------------------------------------
------------------------------------------------------------
------------------------------------------------------------
------------------------------------------------------------
------------------------------------------------------------
------------------------------------------------------------
------------------------------------------------------------
------------------------------------------------------------
------------------------------------------------------------
------------------------------------------------------------
------------------------------------------------------------
------------------------------------------------------------
------------------------------------------------------------
------------------------------------------------------------
------------------------------------------------------------
------------------------------------------------------------
-----------------------------------------------
>LN827584
~CATGCCTACATTCTATCTTGCGTTACATGGGGGACAAACATATCATCTAATTGTTGACA
CGGATAGTCTTGGAAACCCGTCACTCTCAGTAATTCCCTCGAATCCCTACCAGGAACAAC
TGTCAGACACTCCATTAATTCCACTAACAATCTTTGTTGGGGAAAACACGGGGNNNNNNN
NN--NNNN----------------------------------------------------
---------NNN-NNNNNNNNNNNNNNNNNNNNNNNNNNNNNNNNNNNNNN-----NNNN
NNNNNNNNNNNNNNNNNNNNNNNNNNNNCACAGGGATGCCTGGACACAAGAGCCATCACC
TCTTGATAGGGATCCGCTAGGATATGACGTCGGGCATGGACCTCTAGCATCTGCTATGCG
AATGCTTTGGATGGCTAATTATATTGTAAGACAATCACG----GGGTGACCGGGGCCTTA
TTTTGCCACAAGGCCCACAAACAGCCCCTCAGGCCGTGTTGGTACAGCCACATGTCCCCC
CTCTACGCCCGACAGCACCCACCATTTTGTCACCTCTGTCACGACCGAGGCTTACCCCTC
CACAACCACTCATGATTCCACCAAGGCCTACCCCTCCTTCCCCTC--TGCCACCTGCAAC
ACTACTCACGGTGCCACC----AAGGCCTACCCGTCCTACCACTTTGCCACCCACACCAC
TACTCACGGTACTACAAAGGCCTACCGAACTTCAACCCACACCATCACCACCACGCATGC
ATCTCCCTGTCTTGCATGT----------GCCAGACCAATCAATGCACCCTCTTACTCAT
CAA-AGCACCCCAAATGATCCAGATAGTCCAGAACCACGGTCCCCGACTGTATTTTATAA
CATTCCACCTATGCCATTACCCCCCTCACAATTGCCACCACCAGC--AG--------CAC
CAGCACAGCCACCTCCAGGGGTCATCAACGACCAACAATTACATAATCTACCCTCGGGGC
CACCATGGTGGCCACCCATCTGCGACCCCCCGCAACCCTCTAAGACTCAAGGCCAGANN-
--------------------------------NNNNNNNNNNNNNNNNNNNNNNNNNNNN
NNNNNNNNNNNNNNNNNNNNNNNNNNNNNNCCAGGGACAAGCAACGCAAGCCCGGTGGAC
CATGGAGACCAGAGCCAAACACCTCCAGTCCTAGCATGCCTGAACTAAGTCCAGTCCTCG
GTCTTCATCAGGGACAAGGGGCTGGGGACTCACCAACTCCTGGCCCATCCAATGCCGCCC
CCGTTTGTAGAAATTCACACACAGCAACCCCTAACGTTTCACCAATACATGAACCGGAGT
CCCATAATAGCCCAGAGGCTCCCATTCTCTTCCCCGATGATTGGTATCCTCCATCTATAG
ACCCCGCAGACTTAGACGAA-AGTTGGGATTACATTTTTGAGACAACAGAATCTCCTAGC
TCTGATGAAGATTATGTGGGGGGACCCAGTAAAAGACCTCGCCCCCCCATCCAGTAA---
------------------------------------------------------------
------------------------------------------------------------
------------------------------------------------------------
------------------------------------------------------------
------------------------------------------------------------
------------------------------------------------------------
------------------------------------------------------------
------------------------------------------------------------
------------------------------------------------------------
------------------------------------------------------------
------------------------------------------------------------
------------------------------------------------------------
------------------------------------------------------------
------------------------------------------------------------
------------------------------------------------------------
------------------------------------------------------------
------------------------------------------------------------
------------------------------------------------------------
------------------------------------------------------------
------------------------------------------------------------
-----------------------------------------------
>LN827583
~CATGCCTACATTCTATCTTGCGTTACATGGGGGACAAACATATCATCTAATTGTTGACA
CGGATAGTCTTGGAAACCCGTCACTCTCAGTAATTCCCTCGAATCCCTACCAGGAACAAC
TGTCAGACACTCCATTAATTCCACTAACAATCTTTGTTGGGGAAAACACGGGGNNNNNNN
NN--NNNN----------------------------------------------------
---------NNN-NNNNNNNNNNNNNNNNNNNNNNNNNNNNNNNNNNNNNN-----NNNN
NNNNNNNNNNNNNNNNNNNNNNNNNNNNCGCAGGGATGCCTGGACACAAGAGCCATCACC
TCTTGATAGGGATCCGCTAGGATATGACGTCGGGCATGGACCTCTAGCATCTGCTATGCG
AATGCTTTGGATGGCTAATTATATTGTAAGACAATCACG----GGGTGACCGGGGCCTTA
TTTTGCCACAAGGCCCACAAACAGCCCCTCAGGCCGTGTTGGTACAGCCACATGTCCCCC
CTCTACGCCCGACAGCACCCACCATTTTGTCACCTCTGTCACGACCGAGGCTTACCCCTC
CACAACCACTCATGATTCCACCAAGGCCTACCCCTCCTTCCCCTG--TGCCACCTGCAAC
ACTACTCACGGTGCCACC----AAGGCCTACCCGTCCTACCACTTTGCCACCCACACCAC
TACTCACGGTACTACAAAGGCCTACCGAACTTCAACCCACACCATCACCACCACGCATGC
ATCTCCCTGTCTTGCATGT----------GCCAGACCAATCAATGCACCCTCTTACTCAT
CAA-AGCACCCCAAATGATCCAGATAGTCCAGAACCACGGTCCCCGACTGTATTTTATAA
CATTCCACCTATGCCATTACCCCCCTCACAATTGCCACCACCAGC--AG--------CAC
CAGCACAGCCACCTCCAGGGGTCATCAACGACCAACAATTACATAATCTACCCTCGGGGC
CACCATGGTGGCCACCCATCTGCGACCCCCCGCAACCCTCTAAGACTCAAGGCCAGANN-
--------------------------------NNNNNNNNNNNNNNNNNNNNNNNNNNNN
NNNNNNNNNNNNNNNNNNNNNNNNNNNNNNCCAGGGACAAGCAACGCAAGCCCGGTGGAC
CATGGAGACCAGAGCCAAACACCTCCAGTCCTAGCATGCCTGAACTAAGTCCAGTCCTCG
GTCTTCATCAGGGACAAGGGGCTGGGGACTCACCAACTCCTGGCCCATCCAATGCCGCCC
CCGTTTGTAGAAATTCACACACAGCAACCCCTAACGTTTCACCAATACATGAACCGGAGT
CCCATAATAGCCCAGAGGCTCCCATTCTCTTCCCCGATGATTGGTATCCTCCATCTATAG
ACCCCGCAGACTTAGACGAA-AGTTGGGATTACATTTTTGAGACAACAGAATCTCCTAGC
TCTGATGAAGATTTTGTGGGGGGACCCAGTAAAAGACCTCGCCCCCCCATCCAGTAA---
------------------------------------------------------------
------------------------------------------------------------
------------------------------------------------------------
------------------------------------------------------------
------------------------------------------------------------
------------------------------------------------------------
------------------------------------------------------------
------------------------------------------------------------
------------------------------------------------------------
------------------------------------------------------------
------------------------------------------------------------
------------------------------------------------------------
------------------------------------------------------------
------------------------------------------------------------
------------------------------------------------------------
------------------------------------------------------------
------------------------------------------------------------
------------------------------------------------------------
------------------------------------------------------------
------------------------------------------------------------
-----------------------------------------------
>LN827582
~CATGCCTACATTCTATCTTGCGTTACATGGGGGACAAACATATCATCTAATTGTTGACA
CGGATAGTCTTGGAAACCCGTCACTCTCAGTAATTCCCTCGAATCCCTACCAGGAACAAC
TGTCAGACACTCCATTAATTCCACTAACAATCTTTGTTGGGGAAAACACGGGGNNNNNNN
NN--NNNN----------------------------------------------------
---------NNN-NNNNNNNNNNNNNNNNNNNNNNNNNNNNNNNNNNNNNN-----NNNN
NNNNNNNNNNNNNNNNNNNNNNNNNNNNCGCAGGGATGCCTGGACACAAGAGCCATCACC
TCTTGATAGGGATCCGCTAGGATATGACGTCGGGCATGGACCTCTAGCATCTGCTATGCG
AATGCTTTGGATGGCTAATTATATTGTAAGACAATCACG----GGGTGACCGGGGCCTTA
TTTTGCCACAAGGCCCACAAACAGCCCCTCAGGCCGTGTTGGTACAGCCACATGTCCCCC
CTCTACGCCCGACAGCACCCACCATTTTGTCACCTCTGTCACGACCGAGGCTTACCCCTC
CACAACCACTCATGATTCCACCAAGGCCTACCCCTCCTTCCCCTC--TGCCACCTGCAAC
ACTACTCACGGTGCCACC----AAGGCCTACCCGTCCTACCACTTTGCCACCCACACCAC
TACTCACGGTACTACAAAGGCCTACCGAACTTCAACCCACACCATCACCACCACGCATGC
ATCTCCCTGTCTTGCATGT----------GCCAGACCAATCAATGCACCCTCTTACTCAT
CAA-AGCACCCCAAATGATCCAGATAGTCCAGAACCACGGTCCCCGACTGTATTTTATAA
CATTCCACCTATGCCATTACCCCCCTCACAATTGCCACCACCAGC--AG--------CAC
CAGCACAGCCACCTCCAGGGGTCATCAACGACCAACAATTACATAATCTACCCTCGGGGC
CACCATGGTGGCCACCCATCTGCGACCCCCCGCAACCCTCTAAGACTCAAGGCCAGANN-
--------------------------------NNNNNNNNNNNNNNNNNNNNNNNNNNNN
NNNNNNNNNNNNNNNNNNNNNNNNNNNNNNCCAGGGACAAGCAACGCAAGCCCGGTGGAC
CATGGAGACCAGAGCCAAACACCTCCAGTCCTAGCATGCCTGAACTAAGTCCAGTCCTCG
GTCTTCATCAGGGACAAGGGGCTGGGGACTCACCAACTCCTGGCCCATCCAATGCCGCCC
CCGTTTGTAGAAATTCACACACAGCAACCCCTAACGTTTCACCAATACATGAACCGGAGT
CCCATAATAGCCCAGAGGCTCCCATTCTCTTCCCCGATGATTGGTATCCTCCATCTATAG
ACCCCGCAGACTTAGACGAA-AGTTGGGATTACATTTTTGAGACAACAGAATCTCCTAGC
TCTGATGAAGATTTTGTGGGGGGACCCAGTAAAAGACCTCGCCCCCCCATCCAGTAA---
------------------------------------------------------------
------------------------------------------------------------
------------------------------------------------------------
------------------------------------------------------------
------------------------------------------------------------
------------------------------------------------------------
------------------------------------------------------------
------------------------------------------------------------
------------------------------------------------------------
------------------------------------------------------------
------------------------------------------------------------
------------------------------------------------------------
------------------------------------------------------------
------------------------------------------------------------
------------------------------------------------------------
------------------------------------------------------------
------------------------------------------------------------
------------------------------------------------------------
------------------------------------------------------------
------------------------------------------------------------
-----------------------------------------------
>LN827581
~CATGCCTACATTCTATCTTGCGTTACATGGGGGACAAACATATCATCTAATTGTTGACA
CGGATAGTCTTGGAAACCCGTCACTCTCAGTAATTCCCTCGAATCCCTACCAGGAACAAC
TGTCAGACACTCCATTAATTCCACTAACAATCTTTGTTGGGGAAAACACGGGGNNNNNNN
NN--NNNN----------------------------------------------------
---------NNN-NNNNNNNNNNNNNNNNNNNNNNNNNNNNNNNNNNNNNN-----NNNN
NNNNNNNNNNNNNNNNNNNNNNNNNNNNCGCAGGGATGCCTGGACACAAGAGCCATCACC
TCTTGATAGGGATCCGCTAGGATATGACGTCGGGCATGGACCTCTAGCATCTGCTATGCG
AATGCTTTGGATGGCTAATTATATTGTAAGACAATCACG----GGGTGACCGGGGCCTTA
TTTTGCCACAAGGCCCACAAACAGCCCCTCAGGCCATGTTGGTACAGCCACATGTCCCCC
CTCTACGCCCGACAGCACCCACCATTTTGTCACCTCTGTCACAACCGAGGCTTACCCCTC
CACAACCACTCATGATGCCACCAAGGCCTACCCCTCCTACCCCTC--TGCCACCTGCAAC
AC---TAACGGTGCCACC----AAGGCCTACCCGTCCTACCACTCTGCCACCCACACCAC
TACTCACGGTACTACAAAGGCCTACCGAACTTCAACCCACACCATCACCACCACGCATGC
ATCTCCCTGTCTTGCATGT----------GCCAGACCAATCAATGCACCCTCTTACTCAT
CAA-AGCACCCCAAATGATCCAGATAGTCCAGAACCACGGTCCCCGACTGTATTTTATAA
CATTCCACCTATGCCATTACCCCCCTCACAATTGCCACCACCAGC--AG--------CAC
CAGCACAGCCACCTCCAGGGGTCATCAACGACCAACAATTACATCATCTACCCTCGGGGC
CACCATGGTGGCCACCCATCTGCGACCCCCCGCAACCCTCTAAGACTCAAGGCCAGANN-
--------------------------------NNNNNNNNNNNNNNNNNNNNNNNNNNNN
NNNNNNNNNNNNNNNNNNNNNNNNNNNNNNCCAGGGACAAGCAACGCAAGCCCGGTGGAC
CATGGAGACCAGAGCCAAACACCTCCAGTCCTAGCATGCCTGAACTAAGTCCAGTCCTCG
GTCTTCATCAGGGACAAGGGGCTGGGGACTCACCAACTCCTGGCCCATCCAATGCCGCCC
CCGTTTGTAGAAATTCACACACGGCAACCCCTAACGTTTCACCAATACATGAACCGGAGT
CCCATAATAGCCCAGAGGCTCCCATTCTCTTCCCCGATGATTGGTATCCTCCATCTATAG
ACCCCGCAGACTTAGACGAA-AGTTGGGATTACATTTTTGAGACAACAGAATCTCCTAGC
TCAGATGAAGATTATGTGGAGGGACCCAGTAAAAGACCTCGCCCCTCCATCCAGTAA---
------------------------------------------------------------
------------------------------------------------------------
------------------------------------------------------------
------------------------------------------------------------
------------------------------------------------------------
------------------------------------------------------------
------------------------------------------------------------
------------------------------------------------------------
------------------------------------------------------------
------------------------------------------------------------
------------------------------------------------------------
------------------------------------------------------------
------------------------------------------------------------
------------------------------------------------------------
------------------------------------------------------------
------------------------------------------------------------
------------------------------------------------------------
------------------------------------------------------------
------------------------------------------------------------
------------------------------------------------------------
-----------------------------------------------
>LN827579
~CATGCCTACATTCTATCTTGCGTTACATGGGGGACAAACATATCATCTAATTGTTGACA
CGGATAGTCTTGGAAACCCGTCACTCTCAGTAATTCCCTCGAATCCCTACCAGGAACAAC
TGTCAGACACTCCATTAATTCCACTAACAATCTTTGTTGGGGAAAACACGGGGNNNNNNN
NN--NNNN----------------------------------------------------
---------NNN-NNNNNNNNNNNNNNNNNNNNNNNNNNNNNNNNNNNNNN-----NNNN
NNNNNNNNNNNNNNNNNNNNNNNNNNNNCGCAGGGATGCCTGGACACAAGAGCCATCACC
TCTTGATAGGGATCCGCTAGGATATGACGTCGGGCATGGACCTCTAGCATCTGCTATGCG
AATGCTTTGGATGGCTAATTATATTGTAAGACAATCACG----GGGTGACCGGGGCCTTA
TTTTGCCACAAGGCCCACAAACAGCCCCTCAGGCCATGTTGGTACAGCCACATGTCCCCC
CTCTACGCCCGACAGCACCCACCATTTTGTCACCTCTGTCACAACCGAGGCTTACCCCTC
CACAACCACTCATGATGCCACCAAGGCCTACCCCTCCTACCCCTC--TGCCACCTGCAAC
AC---TAACGGTGCCACC----AAGGCCTACCCGTCCTACCACTCTGCCACCCACACCAC
TACTCACGGTACTACAAAGGCCTACCGAACTTCAACCCACACCATCACCACCACGCATGC
ATCTCCCTGTCTTGCATGT----------GCCAGACCAATCAATGCACCCTCTTACTCAT
CAA-AGCACCCCAAATGATCCAGATAGTCCAGAACCACGGTCCCCGACTGTATTTTATAA
CATTCCACCTATGCCATTACCCCCCTCACAATTGCCACCACCAGC--AG--------CAC
CAGCACAGCCACCTCCAGGGGTCATCAACGACCAACAATTACATCATCTACCCTCGGGGC
CACCATGGTGGCCACCCATCTGCGACCCCCCGCAACCCTCTAAGACTCAAGGCCAGANN-
--------------------------------NNNNNNNNNNNNNNNNNNNNNNNNNNNN
NNNNNNNNNNNNNNNNNNNNNNNNNNNNNNCCAGGGACAAGCAACGCAAGCCCGGTGGAC
CATGGAGACCAGAGCCAAACACCTCCAGTCCTAGCATGCCTGAACTAAGTCCAGTCCTCG
GTCTTCATCAGGGACAAGGGGCTGGGGACTCACCAACTCCTGGCCCATCCAATGCCGCCC
CCGTTTGTAGAAATTCACACACGGCAACCCCTAACGTTTCACCAATACATGAACCGGAGT
CCCATAATAGCCCAGAGGCTCCCATTCTCTTCCCCGATGATTGGTATCCTCCATCTATAG
ACCCCGCAGACTTAGACGAA-AGTTGGGATTACATTTTTGAGACAACAGAATCTCCTAGC
TCAGATGAAGATTATGTGGAGGGACCCAGTAAAAGACCTCGCCCCTCCATCCAGTAA---
------------------------------------------------------------
------------------------------------------------------------
------------------------------------------------------------
------------------------------------------------------------
------------------------------------------------------------
------------------------------------------------------------
------------------------------------------------------------
------------------------------------------------------------
------------------------------------------------------------
------------------------------------------------------------
------------------------------------------------------------
------------------------------------------------------------
------------------------------------------------------------
------------------------------------------------------------
------------------------------------------------------------
------------------------------------------------------------
------------------------------------------------------------
------------------------------------------------------------
------------------------------------------------------------
------------------------------------------------------------
-----------------------------------------------
>LN827578
~CATGCCTACATTCTATCTTGCGTTACATGGGGGACAAACATATCATCTAATTGTTGACA
CGGATAGTCTTGGAAACCCGTCACTCTCAGTAATTCCCTCGAATCCCTACCAGGAACAAC
TGTCAGAAACTCCATTAATTCCACTAACAATCTTTGTTGGGGAAAACACGGGGNNNNNNN
NN--NNNN----------------------------------------------------
---------NNN-NNNNNNNNNNNNNNNNNNNNNNNNNNNNNNNNNNNNNN-----NNNN
NNNNNNNNNNNNNNNNNNNNNNNNNNNNCGCAGGGATGCCTGGACACAAGAGCCATCACC
TCTTGATAGGGATCCGCTAGGATATGACGTCGGGCATGGACCTCTAGCATCTGCTATGCG
AATGCTTTGGATGGCTAATTATATTGTAAGACAATCACG----GGGTGACCGGGGCCTTA
TTTTGCCACAAGGCCCACAAACAGCCCCTCAGGCCATGTTGGTACAGCCACATGTCCCCC
CTCTACGCCCGACAGCACCCACCATTTTGTCACCTCTGTCACAACCGAGGCTTACCCCTC
CACAACCACTCATGATGCCACCAAGGCCTACCCCTCCTACCCCTC--TGCCACCTGCAAC
AC---TAACGGTGCCACC----AAGGCCTACCCGTCCTACCACTCTGCCACCCACACCAC
TACTCACGGTACTACAAAGGCCTACCGAACTTCAACCCACACCATCACCACCACGCATGC
ATCTCCCTGTCTTGCATGT----------GCCAGACCAATCAATGCACCCTCTTACTCAT
CAA-AGCACCCCAAATGATCCAGATAGTCCAGAACCACGGTCCCCGACTGTATTTTATAA
CATTCCACCTATGCCATTACCCCCCTCACAATTGCCACCACCAGC--AG--------CAC
CAGCACAGCCACCTCCAGGGGTCATCAACGACCAACAATTACATCATCTACCCTCGGGGC
CACCATGGTGGCCACCCATCTGCGACCCCCCGCAACCCTCTAAGACTCAAGGCCAGANN-
--------------------------------NNNNNNNNNNNNNNNNNNNNNNNNNNNN
NNNNNNNNNNNNNNNNNNNNNNNNNNNNNNCCAGGGACAAGCAACGCAAGCCCGGTGGAC
CATGGAGACCAGAGCCAAACACCTCCAGTCCTAGCATGCCTGAACTAAGTCCAGTCCTCG
GTCTTCATCAGGGACAAGGGGCTGGGGACTCACCAACTCCTGGCCCATCCAATGCCGCCC
CCGTTTGTAGAAATTCACACACGGCAACCCCTAACGTTTCACCAATACATGAACCGGAGT
CCCATAATAGCCCAGAGGCTCCCATTCTCTTCCCCGATGATTGGTATCCTCCATCTATAG
ACCCCGCAGACTTAGACGAA-AGTTGGGATTACATTTTTGAGACAACAGAATCTCCTAGC
TCAGATGAAGATTATGTGGAGGGACCCAGTAAAAGACCTCGCCCCTCCATCCAGTAA---
------------------------------------------------------------
------------------------------------------------------------
------------------------------------------------------------
------------------------------------------------------------
------------------------------------------------------------
------------------------------------------------------------
------------------------------------------------------------
------------------------------------------------------------
------------------------------------------------------------
------------------------------------------------------------
------------------------------------------------------------
------------------------------------------------------------
------------------------------------------------------------
------------------------------------------------------------
------------------------------------------------------------
------------------------------------------------------------
------------------------------------------------------------
------------------------------------------------------------
------------------------------------------------------------
------------------------------------------------------------
-----------------------------------------------
>LN827577
~CATGCCTACATTCTATCTTGCGTTACATGGGGGACAAACATATCATCTAATTGTTGACA
CGGATAGTCTTGGAAACCCGTCACTCTCAGTAATTCCCTCGAATCCCTACCAGGAACAAC
TGTCAGACACTCCATTAATTCCACTAACAATCTTTGTTGGGGAAAACACGGGGNNNNNNN
NN--NNNN----------------------------------------------------
---------NNN-NNNNNNNNNNNNNNNNNNNNNNNNNNNNNNNNNNNNNN-----NNNN
NNNNNNNNNNNNNNNNNNNNNNNNNNNNCGCAGGGATGCCTGGACACAAGAGCCATCACC
TCTTGATAGGGATCCGCTAGGATATGACGTCGGGCATGGACCTCTAGCATCTGCTATGCG
AATGCTTTGGATGGCTAATTATATTGTAAGACAATCACG----GGGTGACCGGGGCCTTA
TTTTGCCACAAGGCCCACAAACAGCCCCTCAGGCCGTGTTGGTACAGCCACATGTCCCCC
CTCTACGCCCGACAGCACCCACCATTTTGTCACCTCTGTCACGACCGAGGCTTACCCCTC
CACAACCACTCATGATTCCACCAAGGCCTACCCCTCCTTCCCCTC--TGCCACCTGCAAC
ACTACTCACGGTGCCACC----AAGGCCTACCCGTCCTACCACTTTGCCACCCACACCAC
TACTCACGGTACTACAAAGGCCTACCGAACTTCAACCCACACCATCACCACCACGCATGC
ATCTCCCTGTCTTGCATGT----------GCCAGACCAATCAATGCACCCTCTTACTCAT
CAA-AGCACCCCAAATGATCCAGATAGTCCAGAACCACGGTCCCCGACTGTATTTTATAA
CATTCCACCTATGCCATTACCCCCCTCACAATTGCCACCACCAGC--AG--------CAC
CAGCACAGCCACCTCCAGGGGTCATCAACGACCAACAATTACATAATCTACCCTCGGGGC
CACCATGGTGGCCACCCATCTGCGACCCCCCGCAACCCTCTAAGACTCAAGGCCAGANN-
--------------------------------NNNNNNNNNNNNNNNNNNNNNNNNNNNN
NNNNNNNNNNNNNNNNNNNNNNNNNNNNNNCCAGGGACAAGCAACGCAAGCCCGGTGGAC
CATGGAGACCAGAGCCAAACACCTCCAGTCCTAGCATGCCTGAACTAAGTCCAGTCCTCG
GTCTTCATCAGGGACAAGGGGCTGGGGACTCACCAACTCCTGGCCCATCCAATGCCGCCC
CCGTTTGTAGAAATTCACACACAGCAACCCCTAACGTTTCACCAATACATGAACCGGAGT
CCCATAATAGCCCAGAGGCTCCCATTCTCTTCCCCGATGATTGGTATCCTCCATCTATAG
ACCCCGCAGACTTAGACGAA-AGTTGGGATTACATTTTTGAGACAACAGAATCTCCTAGC
TCTGATGAAGATTATGTGGGGGGACCCAGTAAAAGACCTCGCCCCCCCATCCAGTAA---
------------------------------------------------------------
------------------------------------------------------------
------------------------------------------------------------
------------------------------------------------------------
------------------------------------------------------------
------------------------------------------------------------
------------------------------------------------------------
------------------------------------------------------------
------------------------------------------------------------
------------------------------------------------------------
------------------------------------------------------------
------------------------------------------------------------
------------------------------------------------------------
------------------------------------------------------------
------------------------------------------------------------
------------------------------------------------------------
------------------------------------------------------------
------------------------------------------------------------
------------------------------------------------------------
------------------------------------------------------------
-----------------------------------------------
>LN827576
~CATGCCTACATTCTATCTTGCGTTACATGGGGGACAAACATATCATCTAATTGTTGACA
CGGATAGTCTTGGAAACCCGTCACTCTCAGTAATTCCCTCGAATCCCTACCAGGAACAAC
TGTCAGACACTCCATTAATTCCACTAACAATCTTTGTTGGGGAAAACACGGGGNNNNNNN
NN--NNNN----------------------------------------------------
---------NNN-NNNNNNNNNNNNNNNNNNNNNNNNNNNNNNNNNNNNNN-----NNNN
NNNNNNNNNNNNNNNNNNNNNNNNNNNNCGCAGGGATGCCTGGACACAAGAGCCATCACC
TCTTGATAGGGATCCGCTAGGATATGACGTCGGGCATGGACCTCTAGCATCTGCTATGCG
AATGCTTTGGATGGCTAATTATATTGTAAGACAATCACG----GGGTGACCGGGGCCTTA
TTTTGCCACAAGGCCCACAAACAGCCCCTCAGGCCGTGTTGGTACAGCCACATGTCCCCC
CTCTACGCCCGACAGCACCCACCATTTTGTCACCTCTGTCACGACCGAAGCTTACCCCTC
CACAACCACTCATGATTCCACCAAGGCCTACCCCTCCTTCCCCTG--TGCCACCTGCAAC
ACTACTCACGGTGCCACC----AAGGCCTACCCGTCCTACCACTTTGCCACCCACACCAC
TACTCACGGTACTACAAAGGCCTACCGAACTTCAACCCACACCATCACCACCACGCATGC
ATCTCCCTGTCTTGCATGT----------GCCAGACCAATCAATGCACCCTCTTACTCAT
CAA-AGCACCCCAAATGATCCAGATAGTCCAGAACCACGGTCCCCGACTGTATTTTATAA
CATTCCACCTATGCCATTACCCCCCTCACAATTGCCACCACCAGC--AG--------CAC
CAGCACAGCCACCTCCAGGGGTCATCAACGACCAACAATTACATAATCTACCCTCGGGGC
CACCATGGTGGCCACCCATCTGCGACCCCCCGCAACCCTCTAAGACTCAAGGCCAGANN-
--------------------------------NNNNNNNNNNNNNNNNNNNNNNNNNNNN
NNNNNNNNNNNNNNNNNNNNNNNNNNNNNNCCAGGGACAAGCAACGCAAGCCCGGTGGAC
CATGGAGACCAGAGCCAAACACCTCCAGTCCTAGCATGCCTGAACTAAGTCCAGTCCTCG
GTCTTCATCAGGGACAAGGGGCTGGGGACTCACCAACTCCTGGCCCATCCAATGCCGCCC
CCGTTTGTAGAAATTCACACACAGCAACCCCTAACGTTTCACCAATACATGAACCGGAGT
CCCATAATAGCCCAGAGGCTCCCATTCTCTTCCCCGATGATTGGTATCCTCCATCTATAG
ACCCCGCAGACTTAGACGAA-AGTTGGGATTACATTTTTGAGACAACAGAATCTCCTAGC
TCTGATGAAGATTTTGTGGGGGGACCCAGTAAAAGACCTCGCCCCCCCATCCAGTAA---
------------------------------------------------------------
------------------------------------------------------------
------------------------------------------------------------
------------------------------------------------------------
------------------------------------------------------------
------------------------------------------------------------
------------------------------------------------------------
------------------------------------------------------------
------------------------------------------------------------
------------------------------------------------------------
------------------------------------------------------------
------------------------------------------------------------
------------------------------------------------------------
------------------------------------------------------------
------------------------------------------------------------
------------------------------------------------------------
------------------------------------------------------------
------------------------------------------------------------
------------------------------------------------------------
------------------------------------------------------------
-----------------------------------------------
>LN827575
~CATGCCTACATTCTATCTTGCGTTACATGGGGGACAAACATATCATCTAATTGTTGACA
CGGATAGTCTTGGAAACCCGTCACTCTCAGTAATTCCCTCGAATCCCTACCAGGAACAAC
TGTCAGACACTCCATTAATTCCACTAACAATCTTTGTTGGGGAAAACACGGGGNNNNNNN
NN--NNNN----------------------------------------------------
---------NNN-NNNNNNNNNNNNNNNNNNNNNNNNNNNNNNNNNNNNNN-----NNNN
NNNNNNNNNNNNNNNNNNNNNNNNNNNNCGCAGGGATGCCTGGACACAAGAGCCATCACC
TCTTGATAGGGATCCGCTAGGATATGACGTCGGGCATGGACCTCTAGCATCTGCTATGCG
AATGCTTTGGATGGCTAATTATATTGTAAGACAATCACG----GGGTGACCGGGGCCTTA
TTTTGCCACAAGGCCCACAAACAGCCCCTCAGGCCGTGTTGGTACAGCCACATGTCCCCC
CTCTACGCCCGACAGCACCCACCATTTTGTCACCTCTGTCACGACCGAGGCTTACCCCTC
CACAACCACTCATGATTCCACCAAGGCCTACCCCTCCTTCCCCTG--TGCCACCTGCAAC
ACTACTCACGGTGCCACC----AAGGCCTACCCGTCCTACCACTTTGCCACCCACACCAC
TACTCACGGTACTACAAAGGCCTACCGAACTTCAACCCACACCATCACCACCACGCATGC
ATCTCCCTGTCTTGCATGT----------GCCAGACCAATCAATGCACCCTCTTACTCAT
CAA-AGCACCCCAAATGATCCAGATAGTCCAGAACCACGGTCCCCGACTGTATTTTATAA
CATTCCACCTATGCCATTACCCCCCTCACAATTGCCACCACCAGC--AG--------CAC
CAGCACAGCCACCTCCAGGGGTCATCAACGACCAACAATTACATAATCTACCCTCGGGGC
CACCATGGTGGCCACCCATCTGCGACCCCCCGCAACCCTCTAAGACTCAAGGCCAGANN-
--------------------------------NNNNNNNNNNNNNNNNNNNNNNNNNNNN
NNNNNNNNNNNNNNNNNNNNNNNNNNNNNNCCAGGGACAAGCAACGCAAGCCCGGTGGAC
CATGGAGACCAGAGCCAAACACCTCCAGTCCTAGCATGCCTGAACTAAGTCCAGTCCTCG
GTCTTCATCAGGGACAAGGGGCTGGGGACTCACCAACTCCTGGCCCATCCAATGCCGCCC
CCGTTTGTAGAAATTCACACACAGCAACCCCTAACGTTTCACCAATACATGAACCGGAGT
CCCATAATAGCCCAGAGGCTCCCATTCTCTTCCCCGATGATTGGTATCCTCCATCTATAG
ACCCCGCAGACTTAGACGAA-AGTTGGGATTACATTTTTGAGACAACAGAATCTCCTAGC
TCTGATGAAGATTTTGTGGGGGGACCCAGTAAAAGACCTCGCCCCCCCATCCAGTAA---
------------------------------------------------------------
------------------------------------------------------------
------------------------------------------------------------
------------------------------------------------------------
------------------------------------------------------------
------------------------------------------------------------
------------------------------------------------------------
------------------------------------------------------------
------------------------------------------------------------
------------------------------------------------------------
------------------------------------------------------------
------------------------------------------------------------
------------------------------------------------------------
------------------------------------------------------------
------------------------------------------------------------
------------------------------------------------------------
------------------------------------------------------------
------------------------------------------------------------
------------------------------------------------------------
------------------------------------------------------------
-----------------------------------------------
>LN827574
~CATGCCTACATTCTATCTTGCGTTACATGGGGGACAAACATATCATCTAATTGTTGACA
CGGATAGTCTTGGAAACCCGTCACTCTCAGTAATTCCCTCGAATCCCTACCAGGAACAAC
TGTCAGACACTCCATTAATTCCACTAACAATCTTTGTTGGGGAAAACACGGGGNNNNNNN
NN--NNNN----------------------------------------------------
---------NNN-NNNNNNNNNNNNNNNNNNNNNNNNNNNNNNNNNNNNNN-----NNNN
NNNNNNNNNNNNNNNNNNNNNNNNNNNNCGCAGGGATGCCTGGACACAAGAGCCATCACC
TCTTGATAGGGATCCGCTAGGATATGACGTCGGGCATGGACCTCTAGCATCTGCTATGCG
AATGCTTTGGATGGCTAATTATATTGTAAGACAATCACG----GGGTGACCGGGGCCTTA
TTTTGCCACAAGGCCCACAAACAGCCCCTCAGGCCATGTTGGTACAGCCACATGTCCCCC
CTCTACGCCCGACAGCACCCACCATTTTGTCACCTCTGTCACAACCGAGGCTTACCCCTC
CACAACCACTCATGATGCCACCAAGGCCTACCCCTCCTACCCCTC--TGCCACCTGCAAC
AC---TAACGGTGCCACC----AAGGCCTACCCGTCCTACCACTCTGCCACCCACACCAC
TACTCACGGTACTACAAAGGCCTACCGAACTTCAACCCACACCATCACCACCACGCATGC
ATCTCCCTGTCTTGCATGT----------GCCAGACCAATCAATGCACCCTCTTACTCAT
CAA-AGCACCCCAAATGATCCAGATAGTCCAGAACCACGGTCCCCGACTGTATTTTATAA
CATTCCACCTATGCCATTACCCCCCTCACAATTGCCACCACCAGC--AG--------CAC
CAGCACAGCCACCTCCAGGGGTCATCAACGACCAACAATTACATCATCTACCCTCGGGGC
CACCATGGTGGCCACCCATCTGCGACCCCCCGCAACCCTCTAAGACTCAAGGCCAGANN-
--------------------------------NNNNNNNNNNNNNNNNNNNNNNNNNNNN
NNNNNNNNNNNNNNNNNNNNNNNNNNNNNNCCAGGGACAAGCAACGCAAGCCCGGTGGAC
CATGGAGACCAGAGCCAAACACCTCCAGTCCTAGCATGCCTGAACTAAGTCCAGTCCTCG
GTCTTCATCAGGGACAAGGGGCTGGGGACTCACCAACTCCTGGCCCATCCAATGCCGCCC
CCGTTTGTAGAAATTCACACACGGCAACCCCTAACGTTTCACCAATACATGAACCGGAGT
CCCATAATAGCCCAGAGGCTCCCATTCTCTTCCCCGATGATTGGTATCCTCCATCTATAG
ACCCCGCAGACTTAGACGAA-AGTTGGGATTACATTTTTGAGACAACAGAATCTCCTAGC
TCAGATGAAGATTATGTGGAGGGACCCAGTAAAAGACCTCGCCCCTCCATCCAGTAA---
------------------------------------------------------------
------------------------------------------------------------
------------------------------------------------------------
------------------------------------------------------------
------------------------------------------------------------
------------------------------------------------------------
------------------------------------------------------------
------------------------------------------------------------
------------------------------------------------------------
------------------------------------------------------------
------------------------------------------------------------
------------------------------------------------------------
------------------------------------------------------------
------------------------------------------------------------
------------------------------------------------------------
------------------------------------------------------------
------------------------------------------------------------
------------------------------------------------------------
------------------------------------------------------------
------------------------------------------------------------
-----------------------------------------------
>LN827573
~CATGCCTACATTCTATCTTGCGTTACATGGGGGACAAACATATCATCTAATTGTTGACA
CGGATAGTCTTGGAAACCCGTCACTCTCAGTAATTCCCTCGAATCCCTACCAGGAACAAC
TGTCAGACACTCCATTAATTCCACTAACAATCTTTGTTGGGGAAAACACGGGGNNNNNNN
NN--NNNN----------------------------------------------------
---------NNN-NNNNNNNNNNNNNNNNNNNNNNNNNNNNNNNNNNNNNN-----NNNN
NNNNNNNNNNNNNNNNNNNNNNNNNNNNCGCAGGGATGCCTGGACACAAGAGCCATCACC
TCTTGATAGGGATCCGCTAGGATATGACGTCGGGCATGGACCTCTAGCATCTGCTATGCG
AATGCTTTGGATGGCTAATTATATTGTAAGACAATCACG----GGGTGACCGGGGCCTTA
TTTTGCCACAAGGCCCACAAACAGCCCCTCAGGCCGTGTTGGTACAGCCACATGTCCCCC
CTCTACGCCCGACAGCACCCACCATTTTGTCACCTCTGTCACGACCGAGGCTTACCCCTC
CACAACCACTCATGATTCCACCAAGGCCTACCCCTCCTTCCCCTC--TGCCACCTGCAAC
ACTACTCACGGTGCCACC----AAGGCCTACCCGTCCTACCACTTTGCCACCCACACCAC
TACTCACGGTACTACAAAGGCCTACCGAACTTCAACCCACACCATCACCACCACGCATGC
ATCTCCCTGTCTTGCATGT----------GCCAGACCAATCAATGCACCCTCTTACTCAT
CAA-AGCACCCCAAATGATCCAGATAGTCCAGAACCACGGTCCCCGACTGTATTTTATAA
CATTCCACCTATGCCATTACCCCCCTCACAATTGCCACCACCAGC--AG--------CAC
CAGCACAGCCACCTCCAGGGGTCATCAACGACCAACAATTACATAATCTACCCTCGGGGC
CACCATGGTGGCCACCCATCTGCGACCCCCCGCAACCCTCTAAGACTCAAGGCCAGANN-
--------------------------------NNNNNNNNNNNNNNNNNNNNNNNNNNNN
NNNNNNNNNNNNNNNNNNNNNNNNNNNNNNCCAGGGACAAGCAACGCAAGCCCGGTGGAC
CATGGAGACCAGAGCCAAACACCTCCAGTCCTAGCATGCCTGAACTAAGTCCAGTCCTCG
GTCTTCATCAGGGACAAGGGGCTGGGGACTCACCAACTCCTGGCCCATCCAATGCCGCCC
CCGTTTGTAGAAATTCACACACAGCAACCCCTAACGTTTCACCAATACATGAACCGGAGT
CCCATAATAGCCCAGAGGCTCCCATTCTCTTCCCCGATGATTGGTATCCTCCATCTATAG
ACCCCGCAGACTTAGACGAA-AGTTGGGATTACATTTTTGAGACAACAGAATCTCCTAGC
TCTGATGAAGATTTTGTGGGGGGACCCAGTAAAAGACCTCGCCCCCCCATCCAGTAA---
------------------------------------------------------------
------------------------------------------------------------
------------------------------------------------------------
------------------------------------------------------------
------------------------------------------------------------
------------------------------------------------------------
------------------------------------------------------------
------------------------------------------------------------
------------------------------------------------------------
------------------------------------------------------------
------------------------------------------------------------
------------------------------------------------------------
------------------------------------------------------------
------------------------------------------------------------
------------------------------------------------------------
------------------------------------------------------------
------------------------------------------------------------
------------------------------------------------------------
------------------------------------------------------------
------------------------------------------------------------
-----------------------------------------------
>LN827572
~CATGCCTACATTCTATCTTGCGTTACATGGGGGACAAACATATCATCTAATTGTTGACA
CGGATAGTCTTGGAAACCCGTCACTCTCAGTAATTCCCTCGAATCCCTACCAGGAACAAC
TGTCAGACACTCCATTAATTCCACTAACAATCTTTGTTGGGGAAAACACGGGGNNNNNNN
NN--NNNN----------------------------------------------------
---------NNN-NNNNNNNNNNNNNNNNNNNNNNNNNNNNNNNNNNNNNN-----NNNN
NNNNNNNNNNNNNNNNNNNNNNNNNNNNCGCAGGGATGCCTGGACACAAGAGCCATCACC
TCTTGATAGGGATCCGCTAGGATATGACGTCGGGCATGGACCTCTAGCATCTGCTATGCG
AATGCTTTGGATGGCTAATTATATTGTAAGACAATCACG----GGGTGACCGGGGCCTTA
TTTTGCCACAAGGCCCACAAACAGCCCCTCAGGCCGTGTTGGTACAGCCACATGTCCCCC
CTCTACGCCCGACAGCACCCACCATTTTGTCACCTCTGTCACGACCGAGGCTTACCCCTC
CACAACCACTCATGATTCCACCAAGGCCTACCCCTCCTTCCCCTC--TGCCACCTGCAAC
ACTACTCACGGTGCCACC----AAGGCCTACCCGTCCTACCACTTTGCCACCCACACCAC
TACTCACGGTACTACAAAGGCCTACCGAACTTCAACCCACACCATCACCACCACGCATGC
ATCTCCCTGTCTTGCATGT----------GCCAGACCAATCAATGCACCCTCTTACTCAT
CAA-AGCACCCCAAATGATCCAGATAGTCCAGAACCACGGTCCCCGACTGTATTTTATAA
CATTCCACCTATGCCATTACCCCCCTCACAATTGCCACCACCAGC--AG--------CAC
CAGCACAGCCACCTCCAGGGGTCATCAACGACCAACAATTACATAATCTACCCTCGGGGC
CACCATGGTGGCCACCCATCTGCGACCCCCCGCAACCCTCTAAGACTCAAGGCCAGANN-
--------------------------------NNNNNNNNNNNNNNNNNNNNNNNNNNNN
NNNNNNNNNNNNNNNNNNNNNNNNNNNNNNCCAGGGACAAGCAACGCAAGCCCGGTGGAC
CATGGAGACCAGAGCCAAACACCTCCAGTCCTAGCATGCCTGAACTAAGTCCAGTCCTCG
GTCTTCATCAGGGACAAGGGGCTGGGGACTCACCAACTCCTGGCCCATCCAATGCCGCCC
CCGTTTGTAGAAATTCACACACAGCAACCCCTAACGTTTCACCAATACATGAACCGGAGT
CCCATAATAGCCCAGAGGCTCCCATTCTCTTCCCCGATGATTGGTATCCTCCATCTATAG
ACCCCGCAGACTTAGACGAA-AGTTGGGATTACATTTTTGAGACAACAGAATCTCCTAGC
TCTGATGAAGATTATGTGGGGGGACCCAGTAAAAGACCTCGCCCCCCCATCCAGTAA---
------------------------------------------------------------
------------------------------------------------------------
------------------------------------------------------------
------------------------------------------------------------
------------------------------------------------------------
------------------------------------------------------------
------------------------------------------------------------
------------------------------------------------------------
------------------------------------------------------------
------------------------------------------------------------
------------------------------------------------------------
------------------------------------------------------------
------------------------------------------------------------
------------------------------------------------------------
------------------------------------------------------------
------------------------------------------------------------
------------------------------------------------------------
------------------------------------------------------------
------------------------------------------------------------
------------------------------------------------------------
-----------------------------------------------
>LN827571
~CATGCCTACATTCTATCTTGCGTTACATGGGGGACAAACATATCATCTAATTGTTGACA
CGGATAGTCTTGGAAACCCGTCACTCTCAGTAATTCCCTCGAATCCCTACCAGGAACAAC
TGTCAGACACTCCATTAATTCCACTAACAATCTTTGTTGGGGAAAACACGGGGNNNNNNN
NN--NNNN----------------------------------------------------
---------NNN-NNNNNNNNNNNNNNNNNNNNNNNNNNNNNNNNNNNNNN-----NNNN
NNNNNNNNNNNNNNNNNNNNNNNNNNNNCGCAGGGATGCCTGGACACAAGAGCCATCACC
TCTTGATAGGGATCCGCTAGGATATGACGTCGGGCATGGACCTCTAGCATCTGCTATGCG
AATGCTTTGGATGGCTAATTATATTGTAAGACAATCACG----GGGTGACCGGGGCCTTA
TTTTGCCACAAGGCCCACAAACAGCCCCTCAGGCCGTGTTGGTACAGCCACATGTCCCCC
CTCTACGCCCGACAGCACCCACCATTTTGTCACCTCTGTCACGACCGAGGCTTACCCCTC
CACAACCACTCATGATTCCACCAAGGCCTACCCCTCCTTCCCCTC--TGCCACCTGCAAC
ACTACTCACGGTGCCACC----AAGGCCTACCCGTCCTACCACTTTGCCACCCACACCAC
TACTCACGGTACTACAAAGGCCTACCGAACTTCAACCCACACCATCACCACCACGCATGC
ATCTCCCTGTCTTGCATGT----------GCCAGACCAATCAATGCACCCTCTTACTCAT
CAA-AGCACCCCAAATGATCCAGATAGTCCAGAACCACGGTCCCCGACTGTATTTTATAA
CATTCCACCTATGCCATTACCCCCCTCACAATTGCCACCACCAGC--AG--------CAC
CAGCACAGCCACCTCCAGGGGTCATCAACGACCAACAATTACATAATCTACCCTCGGGGC
CACCATGGTGGCCACCCATCTGCGACCCCCCGCAACCCTCTAAGACTCAAGGCCAGANN-
--------------------------------NNNNNNNNNNNNNNNNNNNNNNNNNNNN
NNNNNNNNNNNNNNNNNNNNNNNNNNNNNNCCAGGGACAAGCAACGCAAGCCCGGTGGAC
CATGGAGACCAGAGCCAAACACCTCCAGTCCTAGCATGCCTGAACTAAGTCCAGTCCTCG
GTCTTCATCAGGGACAAGGGGCTGGGGACTCACCAACTCCTGGCCCATCCAATGCCGCCC
CCGTTTGTAGAAATTCACACACAGCAACCCCTAACGTTTCACCAATACATGAACCGGAGT
CCCATAATAGCCCAGAGGCTCCCATTCTCTTCCCCGATGATTGGTATCCTCCATCTATAG
ACCCCGCAGACTTAGACGAA-AGTTGGGATTACATTTTTGAGACAACAGAATCTCCTAGC
TCTGATGAAGATTTTGTGGGGGGACCCAGTAAAAGACCTCGCCCCCCCATCCAGTAA---
------------------------------------------------------------
------------------------------------------------------------
------------------------------------------------------------
------------------------------------------------------------
------------------------------------------------------------
------------------------------------------------------------
------------------------------------------------------------
------------------------------------------------------------
------------------------------------------------------------
------------------------------------------------------------
------------------------------------------------------------
------------------------------------------------------------
------------------------------------------------------------
------------------------------------------------------------
------------------------------------------------------------
------------------------------------------------------------
------------------------------------------------------------
------------------------------------------------------------
------------------------------------------------------------
------------------------------------------------------------
-----------------------------------------------
>LN827570
~CATGCCTACATTCTATCTTGCGTTACATGGGGGACAAACATATCATCTAATTGTTGACA
CGGATAGTCTTGGAAACCCGTCACTCTCAGTAATTCCCTCGAATCCCTACCAGGAACAAC
TGTCAGACACTCCATTAATTCCACTAACAATCTTTGTTGGGGAAAACACGGGGNNNNNNN
NN--NNNN----------------------------------------------------
---------NNN-NNNNNNNNNNNNNNNNNNNNNNNNNNNNNNNNNNNNNN-----NNNN
NNNNNNNNNNNNNNNNNNNNNNNNNNNNCGCAGGGATGCCTGGACACAAGAGCCATCACC
TCTTGATAGGGATCCGCTAGGATATGACGTCGGGCATGGACCTCTAGCATCTGCTATGCG
AATGCTTTGGATGGCTAATTATATTGTAAGACAATCACG----GGGTGACCGGGGCCTTA
TTTTGCCACAAGGCCCACAAACAGCCCCTCAGGCCGTGTTGGTACAGCCACATGTCCCCC
CTCTACGCCCGACAGCACCCACCATTTTGTCACCTCTGTCACGACCGAGGCTTACCCCTC
CACAACCACTCATGATTCCACCAAGGCCTACCCCTCCTTCCCCTC--TGCCACCTGCAAC
ACTACTCACGGTGCCACC----AAGGCCTACCCGTCCTACCACTTTGCCACCCACACCAC
TACTCACGGTACTACAAAGGCCTACCGAACTTCAACCCACACCATCACCACCACGCATGC
ATCTCCCTGTCTTGCATGT----------GCCAGACCAATCAATGCACCCTCTTACTCAT
CAA-AGCACCCCAAATGATCCAGATAGTCCAGAACCACGGTCCCCGACTGTATTTTATAA
CATTCCACCTATGCCATTACCCCCCTCACAATTGCCACCACCAGC--AG--------CAC
CAGCACAGCCACCTCCAGGGGTCATCAACGACCAACAATTACATAATCTACCCTCGGGGC
CACCATGGTGGCCACCCATCTGCGACCCCCCGCAACCCTCTAAGACTCAAGGCCAGANN-
--------------------------------NNNNNNNNNNNNNNNNNNNNNNNNNNNN
NNNNNNNNNNNNNNNNNNNNNNNNNNNNNNCCAGGGACAAGCAACGCAAGCCCGGTGGAC
CATGGAGACCAGAGCCAAACACCTCCAGTCCTAGCATGCCTGAACTAAGTCCAGTCCTCG
GTCTTCATCAGGGACAAGGGGCTGGGGACTCACCAACTCCTGGCCCATCCAATGCCGCCC
CCGTTTGTAGAAATTCACACACAGCAACCCCTAACATTTCACCAATACATGAACCGGAGT
CCCATAATAGCCCAGAGGCTCCCATTCTCTTCCCCGATGATTGGTATCCTCCATCTATAG
ACCCCGCAGACTTAGACGAA-AGTTGGGATTACATTTTTGAGACAACAGAATCTCCTAGC
TCTGATGAAGATTATGCGGGGGGACCCAGTAAAAGACCTCGCCCCCCCATCCAGTAA---
------------------------------------------------------------
------------------------------------------------------------
------------------------------------------------------------
------------------------------------------------------------
------------------------------------------------------------
------------------------------------------------------------
------------------------------------------------------------
------------------------------------------------------------
------------------------------------------------------------
------------------------------------------------------------
------------------------------------------------------------
------------------------------------------------------------
------------------------------------------------------------
------------------------------------------------------------
------------------------------------------------------------
------------------------------------------------------------
------------------------------------------------------------
------------------------------------------------------------
------------------------------------------------------------
------------------------------------------------------------
-----------------------------------------------
>LN827569
~CATGCCTACATTCTATCTTGCGTTACATGGGGGACAAACATATCATCTAATTGTTGACA
CGGATAGTCTTGGAAACCCGTCACTCTCAGTAATTCCCTCGAATCCCTACCAGGAACAAC
TGTCAGACACTCCATTAATTCCACTAACAATCTTTGTTGGGGAAAACACGGGGNNNNNNN
NN--NNNN----------------------------------------------------
---------NNN-NNNNNNNNNNNNNNNNNNNNNNNNNNNNNNNNNNNNNN-----NNNN
NNNNNNNNNNNNNNNNNNNNNNNNNNNNCGCAGGGATGCCTGGACACAAGAGCCATCACC
TCTTGATAGGGATCCGCTAGGATATGACGTCGGGCATGGACCTCTAGCATCTGCTATGCG
AATGCTTTGGATGGCTAATTATATTGTAAGACAGTCACG----GGGTGACCGGGGCCTTA
TTTTGCCACAAGGCCCACAAACAGCCCCTCAGGCCGTGTTGGTACAGCCACATGTCCCCC
CTCTACGCCCGACAGCACCCACCATTTTGTCACCTCTGTCACGACCGAGGCTTACCCCTC
CACAACCACTCATGATTCCACCAAGGCCTACCCCTCCTTCCCCTC--TGCCACCTGCAAC
ACTACTCACGGTGCCACC----AAGGCCTACCCGTCCTACCACTTTGCCACCCACACCAC
TACTCACGGTACTACAAAGGCCTACCGAACTTCAACCCACACCATCACCACCACGCATGC
ATCTCCCTGTCTTGCATGT----------GCCAGACCAATCAATGCACCCTCTTACTCAT
CAA-AGCACCCCAAATGATCCAGATAGTCCAGAACCACGGTCCCCGACTGTATTTTATAA
CATTCCACCTATGCCATTACCCCCCTCACAATTGCCACCACCAGC--AG--------CAC
CAGCACAGCCACCTCCAGGGGTCATCAACGACCAACAATTACATAATCTACCCTCGGGGC
CACCATGGTGGCCACCCATCTGCGACCCCCCGCAACCCTCTAAGACTCAAGGCCAGANN-
--------------------------------NNNNNNNNNNNNNNNNNNNNNNNNNNNN
NNNNNNNNNNNNNNNNNNNNNNNNNNNNNNCCAGGGACAAGCAACGCAAGCCCGGTGGAC
CATGGAGACCAGAGCCAAACACCTCCAGTCCTAGCATGCCTGAACTAAGTCCAGTCCTCG
GTCTTCATCAGGGACAAGGGGCTGGGGACTCACCAACTCCTGGCCCATCCAATGCCGCCC
CCGTTTGTAGAAATTCACACACAGCAACCCCTAACGTTTCACCAATACATGAACCGGAGT
CCCATAATAGCCCAGAGGCTCCCATTCTCTTCCCCGATGATTGGTATCCTCCATCTATAG
ACCCCGCAGACTTAGACGAA-AGTTGGGATTACATTTTTGAGACAACAGAATCTCCTAGC
TCTGATGAAGATTATGTGGGGGGACCCAGTAAAAGACCTCGCCCCCCCATCCAGTAA---
------------------------------------------------------------
------------------------------------------------------------
------------------------------------------------------------
------------------------------------------------------------
------------------------------------------------------------
------------------------------------------------------------
------------------------------------------------------------
------------------------------------------------------------
------------------------------------------------------------
------------------------------------------------------------
------------------------------------------------------------
------------------------------------------------------------
------------------------------------------------------------
------------------------------------------------------------
------------------------------------------------------------
------------------------------------------------------------
------------------------------------------------------------
------------------------------------------------------------
------------------------------------------------------------
------------------------------------------------------------
-----------------------------------------------
>LN827568
~CATGCCTACATTCTATCTTGCGTTACATGGGGGACAAACATATCATCTAATTGTTGACA
CGGATAGTCTTGGAAACCCGTCACTCTCAGTAATTCCCTCGAATCCCTACCAGGAACAAC
TGTCAGACACTCCATTAATTCCACTAACAATCTTTGTTGGGGAAAACACGGGGNNNNNNN
NN--NNNN----------------------------------------------------
---------NNN-NNNNNNNNNNNNNNNNNNNNNNNNNNNNNNNNNNNNNN-----NNNN
NNNNNNNNNNNNNNNNNNNNNNNNNNNNCGCAGGGATGCCTGGACACAAGAGCCATCACC
TCTTGATAGGGATCCGCTAGGATATGACGTCGGGCATGGACCTCTAGCATCTGCTATGCG
AATGCTTTGGATGGCTAATTATATTGTAAGACAATCACG----GGGTGACCGGGGCCTTA
TTTTGCCACAAGGCCCACAAACAGCCCCTCAGGCCATGTTGGTACAGCCACATGTCCCCC
CTCTACGCCCGACAGCACCCACCATTTTGTCACCTCTGTCACAACCGAGGCTTACCCCTC
CACAACCACTCATGATGCCACCAAGGCCTACCCCTCCTACCCCTC--TGCCACCTGCAAC
AC---TAACGGTGCCACC----AAGGCCTACCCGTCCTACCACTCTGCCACCCACACCAC
TACTCACGGTACTACAAAGGCCTACCGAACTTCAACCCACACCATCACCACCACGCATGC
ATCTCCCTGTCTTGCATGT----------GCCAGACCAATCAATGCACCCTCTTACTCAT
CAA-AGCACCCCAAATGATCCAGATAGTCCAGAACCACGGTCCCCGACTGTATTTTATAA
CATTCCACCTATGCCATTACCCCCCTCACAATTGCCACCACCAGC--AG--------CAC
CAGCACAGCCACCTCCAGGGGTCATCAACGACCAACAATTACATCATCTACCCTCGGGGC
CACCATGGTGGCCACCCATCTGCGACCCCCCGCAACCCTCTAAGACTCAAGGCCAGANN-
--------------------------------NNNNNNNNNNNNNNNNNNNNNNNNNNNN
NNNNNNNNNNNNNNNNNNNNNNNNNNNNNNCCAGGGACAAGCAACGCAAGCCCGGTGGAC
CATGGAGACCAGAGCCAAACACCTCCAGTCCTAGCATGCCTGAACTAAGTCCAGTCCTCG
GTCTTCATCAGGGACAAGGGGCTGGGGACTCACCAACTCCTGGCCCATCCAATGCCGCCC
CCGTTTGTAGAAATTCACACACGGCAACCCCTAACGTTTCACCAATACATGAACCGGAGT
CCCATAATAGCCCAGAGGCTCCCATTCTCTTCCCCGATGATTGGTATCCTCCATCTATAG
ACCCCGCAGACTTAGACGAA-AGTTGGGATTACATTTTTGAGACAACAGAATCTCCTAGC
TCAGATGAAGATTATGTGGAGGGACCCAGTAAAAGACCTCGCCCCTCCATCCAGTAA---
------------------------------------------------------------
------------------------------------------------------------
------------------------------------------------------------
------------------------------------------------------------
------------------------------------------------------------
------------------------------------------------------------
------------------------------------------------------------
------------------------------------------------------------
------------------------------------------------------------
------------------------------------------------------------
------------------------------------------------------------
------------------------------------------------------------
------------------------------------------------------------
------------------------------------------------------------
------------------------------------------------------------
------------------------------------------------------------
------------------------------------------------------------
------------------------------------------------------------
------------------------------------------------------------
------------------------------------------------------------
-----------------------------------------------
>LN827567
~CATGCCTACATTCTATCTTGCGTTACATGGGGGACAAACATATCATCTAATTGTTGACA
CGGATAGTCGTGGAAACCCGTCACTCTCAGTAATTCCCTCGAATCCCTACCAGGAACAAC
TGTCAGACACTCCATTAATTCCACTAACAATCTTTGTTGGGGAAAACACGGGGNNNNNNN
NN--NNNN----------------------------------------------------
---------NNN-NNNNNNNNNNNNNNNNNNNNNNNNNNNNNNNNNNNNNN-----NNNN
NNNNNNNNNNNNNNNNNNNNNNNNNNNNCGCAGGGATGCCTGGACACAAGAGCCATCACC
TCTTGATAGGGATCCGCTAGGATATGACGTCGGGCATGGACCTCTAGCATCTGCTATGCG
AATGCTTTGGATGGCTAATTATATTGTAAGACAATCACG----GGGTGACCGGGGCCTTA
TTTTGCCACAAGGCCCACAAACAGCCCCTCAGGCCGTGTTGGTACAGCCACATGTCCCCC
CTCTACGCCCGACAGCACCCACCATTTTGTCACCTCTGTCACGACCGAGGCTTACCCCTC
CACAACCACCCATGATTCCACCAAGGCCTACCCCTCCTTCCCCTG--TGCCACCTGCAAC
ACTACTCACGGTGCCACC----AAGGCCTACCCGTCCTACCACTTTGCCACCCACACCAC
TACTCACGGTACTACAAAGGCCTACCGAACTTCAACCCACACCATCACCACCACGCATGC
ATCTCCCTGTCTTGCATGT----------GCCAGACCAATCAATGCACCCTCTTACTCAT
CAA-AGCACCCCAAATGATCCAGATAGTCCAGAACCACGGTCCCCGACTGTATTTTATAA
CATTCCACCTATGCCATTACCCCCCTCACAATTGCCACCACCAGC--AG--------CAC
CAGCACAGCCACCTCCAGGGGTCATCAACGACCAACAATTACATAATCTACCCTCGGGGC
CACCATGGTGGCCACCCATCTGCGACCCCCCGCAACCCTCTAAGACTCAAGGCCAGANN-
--------------------------------NNNNNNNNNNNNNNNNNNNNNNNNNNNN
NNNNNNNNNNNNNNNNNNNNNNNNNNNNNNCCAGGGACAAGCAACGCAAGCCCGGTGGAC
CATGGAGACCAGAGCCAAACACCTCCAGTCCTAGCATGCCTGAACTAAGTCCAGTCCTCG
GTCTTCATCAGGGACAAGGGGCTGGGGACTCACCAACTCCTGGCCCATCCAATGCCGCCC
CCGTTTGTAGAAATTCACACACAGCAACCCCTAACGTTTCACCAATACATGAACCGGAGT
CCCATAATAGCCCAGAGGCTCCCATTCTCTTCCCCGATGATTGGTATCCTCCATCTATAG
ACCCCGCAGACTTAGACGAA-AGTTGGGATTACATTTTTGAGACAACAGAATCTCCTAGC
TCTGATGAAGATTTTGTGGGGGGACCCAGTAAAAGACCTCGCCCCCCCATCCAGTAA---
------------------------------------------------------------
------------------------------------------------------------
------------------------------------------------------------
------------------------------------------------------------
------------------------------------------------------------
------------------------------------------------------------
------------------------------------------------------------
------------------------------------------------------------
------------------------------------------------------------
------------------------------------------------------------
------------------------------------------------------------
------------------------------------------------------------
------------------------------------------------------------
------------------------------------------------------------
------------------------------------------------------------
------------------------------------------------------------
------------------------------------------------------------
------------------------------------------------------------
------------------------------------------------------------
------------------------------------------------------------
-----------------------------------------------
>LN827566
~CATGCCTACATTCTATCTTGCGTTACATGGGGGACAAACATATCATCTAATTGTTGACA
CGGATAGTCTTGGAAACCCGTCACTCTCAGTAATTCCCTCGAATCCCTACCAGGAACAAC
TGTCAGACACTCCATTAATTCCACTAACAATCTTTGTTGGGGAAAACACGGGGNNNNNNN
NN--NNNN----------------------------------------------------
---------NNN-NNNNNNNNNNNNNNNNNNNNNNNNNNNNNNNNNNNNNN-----NNNN
NNNNNNNNNNNNNNNNNNNNNNNNNNNNCGCAGGGATGCCTGGACACAAGAGCCATCACC
TCTTGATAGGGATCCGCTAGGATATGACGTCGGGCATGGACCTCTAGCATCTGCTATGCG
AATGCTTTGGATGGCTAATTATATTGTAAGACAATCACG----GGGTGACCGGGGCCTTA
TTTTGCCACAAGGCCCACAAACAGCCCCTCAGGCCGTGTTGGTACAGCCACATGTCCCCC
CTCTACGCCCGACAGCACCCACCATTTTGTCACCTCTGTCACGACCGAGGCTTACCCCTC
CACAACCACTCATGATTCCACCAAGGCCTACCCCTCCTTCCCCTC--TGCCACCTGCAAC
ACTACTCACGGTGCCACC----AAGGCCTACCCGTCCTACCACTTTGCCACCCACACCAC
TACTCACGGTACTACAAAGGCCTACCGAACTTCAACCCACACCATCACCACCACGCATGC
ATCTCCCTGTCTTGCATGT----------GCCAGACCAATCAATGCACCCTCTTACTCAT
CAA-AGCACCCCAAATGATCCAGATAGTCCAGAACCACGGTCCCCGACTGTATTTTATAA
CATTCCACCTATGCCATTACCCCCCTCACAATTGCCACCACCAGC--AG--------CAC
CAGCACAGCCACCTCCAGGGGTCATCAACGACCAACAATTACATAATCTACCCTCGGGGC
CACCATGGTGGCCACCCATCTGCGACCCCCCGCAACCCTCTAAGACTCAAGGCCAGANN-
--------------------------------NNNNNNNNNNNNNNNNNNNNNNNNNNNN
NNNNNNNNNNNNNNNNNNNNNNNNNNNNNNCCAGGGACAAGCAACGCAAGCCCGGTGGAC
CATGGAGACCAGAGCCAAACACCTCCAGTCCTAGCATGCCTGAACTAAGTCCAGTCCTCG
GTCTTCATCAGGGACAAGGGGCTGGGGACTCACCAACTCCTGGCCCATCCAATGCCGCCC
CCGTTTGTAGAAATTCACACACAGCAACCCCTAACGTTTCACCAATACATGAACCGGAGT
CCCATAATAGCCCAGAGGCTCCCATTCTCTTCCCCGATGATTGGTATCCTCCATCTATAG
ACCCCGCAGACTTAGACGAA-AGTTGGGATTACATTTTTGAGACAACAGAATCTCCTAGC
TCTGATGAAGATTTTGTGGGGGGACCCAGTAAAAGACCTCGCCCCCCCATCCAGTAA---
------------------------------------------------------------
------------------------------------------------------------
------------------------------------------------------------
------------------------------------------------------------
------------------------------------------------------------
------------------------------------------------------------
------------------------------------------------------------
------------------------------------------------------------
------------------------------------------------------------
------------------------------------------------------------
------------------------------------------------------------
------------------------------------------------------------
------------------------------------------------------------
------------------------------------------------------------
------------------------------------------------------------
------------------------------------------------------------
------------------------------------------------------------
------------------------------------------------------------
------------------------------------------------------------
------------------------------------------------------------
-----------------------------------------------
>LN827565
~CATGCCTACATTCTATCTTGCGTTACATGGGGGACAAACATATCATCTAATTGTTGACA
CGGATAGTCTTGGAAACCCGTCACTCTCAGTAATTCCCTCGAATCCCTACCAGGAACAAC
TGTCAGACACTCCATTAATTCCACTAACAATCTTTGTTGGGGAAAACACGGGGNNNNNNN
NN--NNNN----------------------------------------------------
---------NNN-NNNNNNNNNNNNNNNNNNNNNNNNNNNNNNNNNNNNNN-----NNNN
NNNNNNNNNNNNNNNNNNNNNNNNNNNNCGCAGGGATGCCTGGACACAAGAGCCATCACC
TCTTGATAGGGATCCGCTAGGATATGACGTCGGGCATGGACCTCTAGCATCTGCTATGCG
AATGCTTTGGATGGCTAATTATATTGTAAGACAATCACG----GGGTGACCGGGGCCTTA
TTTTGCCACAAGGCCCACAAACAGCCCCTCAGGCCGTGTTGGTACAGCCACATGTCCCCC
CTCTACGCCCGACAGCACCCACCATTTTGTCACCTCTGTCACGACCGAGGCTTACCCCTC
CACAACCACTCATGATTCCACCAAGGCCTACCCCTCCTTCCCCTC--TGCCACCTGCAAC
ACTACTCACGGTGCCACC----AAGGCCTACCCGTCCTACCACTTTGCCACCCACACCAC
TACTCACGGTACTACAAAGGCCTACCGAACTTCAACCCACACCATCACCACCACGCATGC
ATCTCCCTGTCTTGCATGT----------GCCAGACCAATCAATGCACCCTCTTACTCAT
CAA-AGCACCCCAAATGATCCAGATAGTCCAGAACCACGGTCCCCGACTGTATTTTATAA
CATTCCACCTATGCCATTACCCCCCTCACAATTGCCACCACCAGC--AG--------CAC
CAGCACAGCCACCTCCAGGGGTCATCAACGACCAACAATTACATAATCTACCCTCGGGGC
CACCATGGTGGCCACCCATCTGCGACCCCCCGCAACCCTCTAAGACTCAAGGCCAGANN-
--------------------------------NNNNNNNNNNNNNNNNNNNNNNNNNNNN
NNNNNNNNNNNNNNNNNNNNNNNNNNNNNNCCAGGGACAAGCAACGCAAGCCCGGTGGAC
CATGGAGACCAGAGCCAAACACCTCCAGTCCTAGCATGCCTGAACTAAGTCCAGTCCTCG
GTCTTCATCAGGGACAAGGGGCTGGGGACTCACCAACTCCTGGCCCATCCAATGCCGCCC
CCGTTTGTAGAAATTCACACACAGCAACCCCTAACGTTTCACCAATACATGAACCGGAGT
CCCATAATAGCCCAGAGGCTCCCATTCTCTTCCCCGATGATTGGTATCCTCCATCTATAG
ACCCCGCAGACTTAGACGAA-AGTTGGGATTACATTTTTGAGACAACAGAATCTCCTAGC
TCTGATGAAGATTTTGTGGGGGGACCCAGTAAAAGACCTCGCCCCCCCATCCAGTAA---
------------------------------------------------------------
------------------------------------------------------------
------------------------------------------------------------
------------------------------------------------------------
------------------------------------------------------------
------------------------------------------------------------
------------------------------------------------------------
------------------------------------------------------------
------------------------------------------------------------
------------------------------------------------------------
------------------------------------------------------------
------------------------------------------------------------
------------------------------------------------------------
------------------------------------------------------------
------------------------------------------------------------
------------------------------------------------------------
------------------------------------------------------------
------------------------------------------------------------
------------------------------------------------------------
------------------------------------------------------------
-----------------------------------------------
>LN827564
~CATGCCTACATTCTATCTTGCGTTACATGGGGGACAAACATATCATCTAATTGTTGACA
CGGATAGTCTTGGAAACCCGTCACTCTCAGTAATTCCCTCGAATCCCTACCAGGAACAAC
TGTCAGAAACTCCATTAATTCCACTAACAATCTTTGTTGGGGAAAACACGGGGNNNNNNN
NN--NNNN----------------------------------------------------
---------NNN-NNNNNNNNNNNNNNNNNNNNNNNNNNNNNNNNNNNNNN-----NNNN
NNNNNNNNNNNNNNNNNNNNNNNNNNNNCGCAGGGATGCCTGGACACAAGAGCCATCACC
TCTTGATAGGGATCCGCTAGGATATGACGTCGGGCATGGACCTCTAGCATCTGCTATGCG
AATGCTTTGGATGGCTAATTATATTGTAAGACAATCACG----GGGTGACCGGGGCCTTA
TTTTGCCACAAGGCCCACAAACAGCCCCTCAGGCCATGTTGGTACAGCCACATGTCCCCC
CTCTACGCCCGACAGCACCCACCATTTTGTCACCTCTGTCACAACCGAGGCTTACCCCTC
CACAACCACTCATGATGCCACCAAGGCCTACCCCTCCTACCCCTC--TGCCACCTGCAAC
AC---TAACGGTGCCACC----AAGGCCTACCCGTCCTACCACTCTGCCACCCACACCAC
TACTCACGGTACTACAAAGGCCTACCGAACTTCAACCCACACCATCACCACCACGCATGC
ATCTCCCTGTCTTGCATGT----------GCCAGACCAATCAATGCACCCTCTTACTCAT
CAA-AGCACCCCAAATGATCCAGATAGTCCAGAACCACGGTCCCCGACTGTATTTTATAA
CATTCCACCTATGCCATTACCCCCCTCACAATTGCCACCACCAGC--AG--------CAC
CAGCACAGCCACCTCCAGGGGTCATCAACGACCAACAATTACATCATCTACCCTCGGGGC
CACCATGGTGGCCACCCATCTGCGACCCCCCGCAACCCTCTAAGACTCAAGGCCAGANN-
--------------------------------NNNNNNNNNNNNNNNNNNNNNNNNNNNN
NNNNNNNNNNNNNNNNNNNNNNNNNNNNNNCCAGGGACAAACAACGCAAGCCCGGTGGAC
CATGGAGACCAGAGCCAAACACCTCCAGTCCTAGCATGCCTGAACTAAGTCCAGTCCTCG
GTCTTCATCAGGGACAAGGGGCTGGGGACTCACCAACTCCTGGCCCATCCAATGCCGCCC
CCGTTTGTAGAAATTCACACACGGCAACCCCTAACGTTTCACCAATACATGAACCGGAGT
CCCATAATAGCCCAGAGGCTCCCATTCTCTTCCCCGATGATTGGTATCCTCCATCTATAG
ACCCCGCAGACTTAGACGAA-AGTTGGGATTACATTTTTGAGACAACAGAATCTCCTAGC
TCAGATGAAGATTATGTGGAGGGACCCAGTAAAAGACCTCGCCCCTCCATCCAGTAA---
------------------------------------------------------------
------------------------------------------------------------
------------------------------------------------------------
------------------------------------------------------------
------------------------------------------------------------
------------------------------------------------------------
------------------------------------------------------------
------------------------------------------------------------
------------------------------------------------------------
------------------------------------------------------------
------------------------------------------------------------
------------------------------------------------------------
------------------------------------------------------------
------------------------------------------------------------
------------------------------------------------------------
------------------------------------------------------------
------------------------------------------------------------
------------------------------------------------------------
------------------------------------------------------------
------------------------------------------------------------
-----------------------------------------------
>LN827562
~CATGCCTACATTCTATCTTGCGTTACATGGGGGACAAACATATCATCTAATTGTTGACA
CGGATAGTCTTGGAAACCCGTCACTCTCAGTAATTCCCTCGAATCCCTACCAGGAACAAC
TGTCAGACACTCCATTAATTCCACTAACAATCTTTGTTGGGGAAAACACGGGGNNNNNNN
NN--NNNN----------------------------------------------------
---------NNN-NNNNNNNNNNNNNNNNNNNNNNNNNNNNNNNNNNNNNN-----NNNN
NNNNNNNNNNNNNNNNNNNNNNNNNNNNCGCAGGGATGCCTGGACACAAGAGCCATCACC
TCTTGATAGGGATCCGCTAGGATATGACGTCGGGCATGGACCTCTAGCATCTGCTATGCG
AATGCTGTGGATGGCTAATTATATTGTAAGACAATCACG----GGGTGACCGGGGCCTTA
TTTTGCCACAAGGCCCACAAACAGCCCCTCAGGCCGTGTTGGTACAGCCACATGTCCCCC
CTCTACGCCCGACAGCACCCACCATTTTGTCACCTCTGTCACGACCGAGGCTTACCCCTC
CACAACCATTCATGATGCCACCAAGGCCTACCCCTCCTACCCCTC--TGCCACCTGCAAC
ACTACTCACGGTGCCACC----AAGGCCTACCTGTCCTACCACTCTGCCACCCACACCAC
TACTCACGGTACTACAAAGGCCTACCGAACTTCAACCCACACCATCACCACCACGCGTGC
ATCTCCCTGTCTTGCATGT----------GCCAGACCAATCAATGCACCCTCTTACTCAT
CAA-AGCACCCCAAATGATCCAGATAGTCCAGAACCACGGTCCCCGACTGTATTTTATAA
CATTCCACCTATGCCATTACCCCCCTCACAATTGCCACCACCAGC--AG--------CAC
CAGCACAGCCACCTCCAGGGGTCATCAACGACCAACAATCACATCATCTACCCTCGGGGC
CACCATGGTGGCCACCCATCTGCGACCCCCCGCAACCCTCTAAGGCTCAAGGCCAGANN-
--------------------------------NNNNNNNNNNNNNNNNNNNNNNNNNNNN
NNNNNNNNNNNNNNNNNNNNNNNNNNNNNNCCAGGGACAAGCAACGCAAACCCGGTGGAC
CATGGAGACCAGAGCCAAACACCTCCAGTCCTAGCATGCCTGAACTAAGTCCAGTCCTCG
GTCTTCATCAGGGACAAGGGGCTGGGGACTCACCAACTCCTGGCCCATCCAATGCCGCCC
CCGTTTGTAGAAATTCACACACAGCAACCCCTAACGTTTCACCAATACATGAACCGGAGT
CCCATAATAGCCCAGAGGCTCCCATTCTCTTCCCCGATGATTGGTATCCTCCATCTATAG
ACCCCGCAGACTTAGACGAA-AGTTGGGATTACATTTTTGAGACAACAGAATCTCCTAGC
TCAGATGAAGATTATGTGGGGGGACCCAGTAAAAGACCTCGCCCCTCCATCCAGTAA---
------------------------------------------------------------
------------------------------------------------------------
------------------------------------------------------------
------------------------------------------------------------
------------------------------------------------------------
------------------------------------------------------------
------------------------------------------------------------
------------------------------------------------------------
------------------------------------------------------------
------------------------------------------------------------
------------------------------------------------------------
------------------------------------------------------------
------------------------------------------------------------
------------------------------------------------------------
------------------------------------------------------------
------------------------------------------------------------
------------------------------------------------------------
------------------------------------------------------------
------------------------------------------------------------
------------------------------------------------------------
-----------------------------------------------
>LN827561
~CATGCCTACATTCTATCTTGCGTTACATGGGGGACAAACATATCATCTAATTGTTGACA
CGGATAGTCTTGGAAACCCGTCACTCTCAGTAATTCCCTCGAATCCCTACCAGGAACAAC
TGTCAGACACTCCATTAATTCCACTAACAATCTTTGTTGGGGAAAACACGGGGNNNNNNN
NN--NNNN----------------------------------------------------
---------NNN-NNNNNNNNNNNNNNNNNNNNNNNNNNNNNNNNNNNNNN-----NNNN
NNNNNNNNNNNNNNNNNNNNNNNNNNNNCGCAGGGATGCCTGGACACAAGAGCCATCACC
TCTTGATAGGGATCCGCTAGGATATGACGTCGGGCATGGACCTCTAGCATCTGCTATGCG
AATGCTTTGGATGGCTAATTATATTGTAAGACAATCACG----GGGTGACCGGGGCCTTA
TTTTGCCACAAGGCCCACAAACAGCCCCTCAGGCCATGTTGGTACAGCCACATGTCCCCC
CTCTACGCCCGACAGCACCCACCATTTTGTCACCTCTGTCACAACCGAGGCTTACCCCTC
CACAACCACTCATGATGCCACCAAGGCCTACCCCTCCTACCCCTC--TGCCACCTGCAAC
AC---TAACGGTGCCACC----AAGGCCTACCCGTCCTACCACTCTGCCACCCACACCAC
TACTCACGGTACTACAAAGGCCTACCGAACTTCAACCCACACCATCACCACCACGCATGC
ATCTCCCTGTCTTGCATGT----------GCCAGACCAATCAATGCACCCTCTTACTCAT
CAA-AGCACCCCAAATGATCCAGATAGTCCAGAACCACGGTCCCCGACTGTATTTTATAA
CATTCCACCTATGCCATTACCCCCCTCACAATTGCCACCACCAGC--AG--------CAC
CAGCACAGCCACCTCCAGGGGTCATCAACGACCAACAATTACATCATCTACCCTCGGGGC
CACCATGGTGGCCACCCATCTGCGACCCCCCGCAACCCTCTAAGACTCAAGGCCAGANN-
--------------------------------NNNNNNNNNNNNNNNNNNNNNNNNNNNN
NNNNNNNNNNNNNNNNNNNNNNNNNNNNNNCCAGGGACAAGCAACGCAAGCCCGGTGGAC
CATGGAGACCAGAGCCAAACACCTCCAGTCCTAGCATGCCTGAACTAAGTCCAGTCCTCG
GTCTTCATCAGGGACAAGGGGCTGGGGACTCACCAACTCCTGGCCCATCCAATGCCGCCC
CCGTTTGTGGAAATTCACACACGGCAACCCCTAACGTTTCACCAATACATGAACCGGAGT
CCCATAATAGCCCAGAGGCTCCCATTCTCTTCCCCGATGATTGGTATCCTCCATCTATAG
ACCCCGCAGACTTAGACGAA-AGTTGGGATTACATTTTTGAGACAACAGAATCTCCTAGC
TCAGATGAAGATTATGTGGAGGGACCCAGTAAAAGACCTCGCCCCTCCATCCAGTAA---
------------------------------------------------------------
------------------------------------------------------------
------------------------------------------------------------
------------------------------------------------------------
------------------------------------------------------------
------------------------------------------------------------
------------------------------------------------------------
------------------------------------------------------------
------------------------------------------------------------
------------------------------------------------------------
------------------------------------------------------------
------------------------------------------------------------
------------------------------------------------------------
------------------------------------------------------------
------------------------------------------------------------
------------------------------------------------------------
------------------------------------------------------------
------------------------------------------------------------
------------------------------------------------------------
------------------------------------------------------------
-----------------------------------------------
>LN827559
~CATGCCTACATTCTATCTTGCGTTACATGGGGGACAAACATATCATCTAATTGTTGACA
CGGATAGTCTTGGAAACCCGTCACTCTCAGTAATTCCCTCGAATCCCTACCAGGAACAAC
TGTCAGACACTCCATTAATTCCACTAACAATCTTTGTTGGGGAAAACACGGGGNNNNNNN
NN--NNNN----------------------------------------------------
---------NNN-NNNNNNNNNNNNNNNNNNNNNNNNNNNNNNNNNNNNNN-----NNNN
NNNNNNNNNNNNNNNNNNNNNNNNNNNNCGCAGGGATGCCTGGACACAAGAGCCATCACC
TCTTGATAGGGATCCGCTAGGATATGACGTCGGGCATGGACCTCTAGCATCTGCTATGCG
AATGCTTTGGATGGCTAATTATATTGTAAGACAATCACG----GGGTGACCGGGGCCTTA
TTTTGCCACAAGGCCCACAAACAGCCCCTCAGGCCGTGTTGGTACAGCCACATGTCCCCC
CTCTACGCCCGACAGCACCCACCATTTTGTCACCTCTGTCACGACCGAGGCTTACCCCTC
CACAACCACTCATGATTCCACCAAGGCCTACCCCTCCTTCCCCTC--TGCCACCTGCAAC
ACTACTCACGGTGCCACC----AAGGCCTACCCGTCCTACCACTTTGCCACCCACACCAC
TACTCACGGTACTACAAAGGCCTACCGAACTTCAACCCACACCATCACCACCACGCATGC
ATCTCCCTGTCTTGCATGT----------GCCAGACCAATCAATGCACCCTCTTACTCAT
CAA-AGCACCCCAAATGATCCAGATAGTCCAGAACCACGGTCCCCGACTGTATTTTATAA
CATTCCACCTATGCCATTACCCCCCTCACAATTGCCACCACCAGC--AG--------CAC
CAGCACAGCCACCTCCAGGGGTCATCAACGACCAACAATTACATAATCTACCCTCGGGGC
CACCATGGTGGCCACCCATCTGCGACCCCCCGCAACCCTCTAAGACTCAAGGCCAGANN-
--------------------------------NNNNNNNNNNNNNNNNNNNNNNNNNNNN
NNNNNNNNNNNNNNNNNNNNNNNNNNNNNNCCAGGGACAAGCAACGCAAGCCCGGTGGAC
CATGGAGACCAGAGCCAAACACCTCCAGTCCTAGCATGCCTGAACTAAGTCCAGTCCTCG
GTCTTCATCAGGGACAAGGGGCTGGGGACTCACCAACTCCTGGCCCATCCAATGCCGCCC
CCGTTTGTAGAAATTCACACACAGCAACCCCTAACGTTTCACCAATACATGAACCGGAGT
CCCATAATAGCCCAGAGGCTCCCATTCTCTTCCCCGATGATTGGTATCCTCCATCTATAG
ACCCCGCAGACTTAGACGAA-AGTTGGGATTACATTTTTGAGACAACAGAATCTCCTAGC
TCTGATGAAGATTATGTGGGGGGACCCAGTAAAAGACCTCGCCCCCCCATCCAGTAA---
------------------------------------------------------------
------------------------------------------------------------
------------------------------------------------------------
------------------------------------------------------------
------------------------------------------------------------
------------------------------------------------------------
------------------------------------------------------------
------------------------------------------------------------
------------------------------------------------------------
------------------------------------------------------------
------------------------------------------------------------
------------------------------------------------------------
------------------------------------------------------------
------------------------------------------------------------
------------------------------------------------------------
------------------------------------------------------------
------------------------------------------------------------
------------------------------------------------------------
------------------------------------------------------------
------------------------------------------------------------
-----------------------------------------------
>LN827558
~CATGCCTACATTCTATCTTGCGTTACATGGGGGACAAACATATCATCTAATTGTTGACA
CGGATAGTCTTGGAAACCCGTCACTCTCAGTAATTCCCTCGAATCCCTACCAGGAACAAC
TGTCAGACACTCCATTAATTCCACTAACAATCTTTGTTGGGGAAAACACGGGGNNNNNNN
NN--NNNN----------------------------------------------------
---------NNN-NNNNNNNNNNNNNNNNNNNNNNNNNNNNNNNNNNNNNN-----NNNN
NNNNNNNNNNNNNNNNNNNNNNNNNNNNCGCAGGGATGCCTGGACACAAGAGCCATCACC
TCTTGATAGGGATCCGCTAGGATATGACGTCGGGCATGGACCTCTAGCATCTGCTATGCG
AATGCTTTGGATGGCTAATTATATTGTAAGACAATCACG----GGGTGACCGGGGCCTTA
TTTTGCCACAAGGCCCACAAACAGCCCCTCAGGCCGTGTTGGTACAGCCACATGTCCCCC
CTCTACGCCCGACAGCACCCACCATTTTGTCACCTCTGTCACGACCGAGGCTTACCCCTC
CACAACCACTCATGATTCCACCAAGGCCTACCCCTCCTTCCCCTC--TGCCACCTGCAAC
ACTACTCACGGTGCCACC----AAGGCCTACCCGTCCTACCACTTTGCCACCCACACCAC
TACTCACGGTACTACAAAGGCCTACCGAACTTCAACCCACACCATCACCACCACGCATGC
ATCTCCCTGTCTTGCATGT----------GCCAGACCAATCAATGCACCCTCTTACTCAT
CAA-AGCACCCCAAATGATCCAGATAGTCCAGAACCACGGTCCCCGACTGTATTTTATAA
CATTCCACCTATGCCATTACCCCCCTCACAATTGCCACCACCAGC--AG--------CAC
CAGCACAGCCACCTCCAGGGGTCATCAACGACCAACAATTACATAATCTACCCTCGGGGC
CACCATGGTGGCCACCCATCTGCGACCCCCCGCAACCCTCTAAGACTCAAGGCCAGANN-
--------------------------------NNNNNNNNNNNNNNNNNNNNNNNNNNNN
NNNNNNNNNNNNNNNNNNNNNNNNNNNNNNCCAGGGACAAGCAACGCAAGCCCGGTGGAC
CATGGAGACCAGAGCCAAACACCTCCAGTCCTAGCATGCCTGAACTAAGTCCAGTCCTCG
GTCTTCATCAGGGACAAGGGGCTGGGGACTCACCAACTCCTGGCCCATCCAATGCCGCCC
CCGTTTGTAGAAATTCACACACAGCAACCCCTAACGTTTCACCAATACATGAACCGGAGT
CCCATAATAGCCCAGAGGCTCCCATTCTCTTCCCCGATGATTGGTATCCTCCATCTATAG
ACCCCGCAGACTTAGACGAA-AGTTGGGATTACATTTTTGAGACAACAGAATCTCCTAGC
TCTGATGAAGATTTTGTGGGGGGACCCAGTAAAAGACCTCGCCCCCCCATCCAGTAA---
------------------------------------------------------------
------------------------------------------------------------
------------------------------------------------------------
------------------------------------------------------------
------------------------------------------------------------
------------------------------------------------------------
------------------------------------------------------------
------------------------------------------------------------
------------------------------------------------------------
------------------------------------------------------------
------------------------------------------------------------
------------------------------------------------------------
------------------------------------------------------------
------------------------------------------------------------
------------------------------------------------------------
------------------------------------------------------------
------------------------------------------------------------
------------------------------------------------------------
------------------------------------------------------------
------------------------------------------------------------
-----------------------------------------------
>LN827555
~CATGCCTACATTCTATCTTGCGTTACATGGGGGACAAACATATCATCTAATTGTTGACA
CGGATAGTCTTGGAAACCCGTCACTCTCAGTAATTCCCTCGAATCCCTACCAGGAACAAC
TGTCAGACACTCCATTAATTCCACTAACAATCTTTGTTGGGGAAAACACGGGGNNNNNNN
NN--NNNN----------------------------------------------------
---------NNN-NNNNNNNNNNNNNNNNNNNNNNNNNNNNNNNNNNNNNN-----NNNN
NNNNNNNNNNNNNNNNNNNNNNNNNNNNCGCAGGGATGCCTGGACACAAGAGCCATCACC
TCTTGATAGGGATCCGCTAGGATATGACGTCGGGCATGGACCTCTAGCATCTGCTATGCG
AATGCTTTGGATGGCTAATTATATTGTAAGACAATCACG----GGGTGACCGGGGCCTTA
TTTTGCCACAAGGCCCACAAACAGCCCCTCAGGCCAGGTTGGTCCAGCCACATGTCCCCC
CTCTACGCCCGACAGCACCCACCATTTTGTCACCTCTGTCACAACCGAGGCTTACCCCTC
CACAACCACTCATGATGCCACCAAGGCCTACCCCTCCTACCCCTC--TGCCACCTGCAAC
AC---TAACGGTGCCACC----AAGGCCTACCCGTCCTACCACTCTGCCACCCACACCAC
TACTCACGGTACTACAAAGGCCTACCGAACTTCAACCCACACCATCACCACCACGCATGC
ATCTCCCTGTCTTGCATGT----------GCCAGACCAATCAATGCACCCTCTTACTCAT
CAA-AGCACCCCAAATGATCCAGATAGTCCAGAACCACGGTCCCCGACTGTATTTTATAA
CATTCCACCTATGCCATTACCCCCCTCACAATTGCCACCACCAGC--AG--------CAC
CAGCACAGCCACCTCCAGGGGTCATCAACGACCAACAATTACATCATCTACCCTCGGGGC
CACCATGGTGGCCACCCATCTGCGACCCCCCGCAACCCTCTAAGACTCAAGGCCAGANN-
--------------------------------NNNNNNNNNNNNNNNNNNNNNNNNNNNN
NNNNNNNNNNNNNNNNNNNNNNNNNNNNNNCCAGGGACAAGCAACGCAAGCCCGGTGGAC
CTTGGAGACCAGAGCCAAACACCTCCAGTCCTAGCATGCCTGAACTAAGTCCAGTCCTCG
GTCTTCATCAGGGACAAGGGGCTGGGGACTCACCAACTCCTGGCCCATCCAATGCCGCCC
CCGTTTGTAGAAATTCACACACGGCAACCCCTAACGTTTCACCAATACATGAACCGGAGT
CCCATAATAGCCCAGAGGCTCCCATTCTCTTCCCCGATGATTGGTATCCTCCATCTATAG
ACCCCGCAGACTTAGACGAA-AGTTGGGATTACATTTTTGAGACAACAGAATCTCCTAGC
TCAGATGAAGATTATGTGGAGGGACCCAGTAAAAGACCTCGCCCCTCCATCCAGTAA---
------------------------------------------------------------
------------------------------------------------------------
------------------------------------------------------------
------------------------------------------------------------
------------------------------------------------------------
------------------------------------------------------------
------------------------------------------------------------
------------------------------------------------------------
------------------------------------------------------------
------------------------------------------------------------
------------------------------------------------------------
------------------------------------------------------------
------------------------------------------------------------
------------------------------------------------------------
------------------------------------------------------------
------------------------------------------------------------
------------------------------------------------------------
------------------------------------------------------------
------------------------------------------------------------
------------------------------------------------------------
-----------------------------------------------
>LN827553
~CATGCCTACATTCTATCTTGCGTTACATGGGGGACAAACATATCATCTAATTGTTGACA
CGGATAGTCTTGGAAACCCGTCACTCTCAGTAATTCCCTCGAATCCCTACCAGGAACAAC
TGTCAGACACTCCATTAATTCCACTAACAATCTTTGTTGGGGAAAACACGGGGNNNNNNN
NN--NNNN----------------------------------------------------
---------NNN-NNNNNNNNNNNNNNNNNNNNNNNNNNNNNNNNNNNNNN-----NNNN
NNNNNNNNNNNNNNNNNNNNNNNNNNNNCGCAGGGATGCCTGGACACAAGAGCCATCACC
TCTTGATAGGGATCCGCTAGGATATGACGTCGGGCATGGACCTCTAGCATCTGCTATGCG
AATGCTTTGGATGGCTAATTATATTGTAAGACAATCACG----GGGTGACCGGGGCCTTA
TTTTGCCACAAGGCCCACAAACAGCCCCTCAGGCCGTGTTGGTACAGCCACATGTCCCCC
CTCTACGCCCGACAGCACCCACCATTTTGTCACCTCTGTCACGACCGAGGCTTACCCCTC
CACAACCACTCATGATTCCACCAAGGCCTACCCCTCCTTCCCCTC--TGCCACCTGCAAC
ACTACTCACGGTGCCACC----AAGGCCTACCCGTCCTACCACTTTGCCACCCACACCAC
TACTCACGGTACTACAAAGGCCTACCGAACTTCAACCCACACCATCACCACCACGCATGC
ATCTCCCTGTCTTGCATGT----------GCCAGACCAATCAATGCACCCTCTTACTCAT
CAA-AGCACCCCAAATGATCCAGATAGTCCAGAACCACGGTCCCCGACTGTATTTTATAA
CATTCCACCTATGCCATTACCCCCCTCACAATTGCCACCACCAGC--AG--------CAC
CAGCACAGCCACCTCCAGGGGTCATCAACGACCAACAATTACATAATCTACCCTCGGGGC
CACCATGGTGGCCACCCATCTGCGACCCCCCGCAACCCTCTAAGACTCAAGGCCAGANN-
--------------------------------NNNNNNNNNNNNNNNNNNNNNNNNNNNN
NNNNNNNNNNNNNNNNNNNNNNNNNNNNNNCCAGGGACAAGCAACGCAAGCCCGGTGGAC
CATGGAGACCAGAGCCAAACACCTCCAGTCCTAGCATGCCTGAACTAAGTCCAGTCCTCG
GTCTTCATCAGGGACAAGGGGCTGGGGACTCACCAACTCCTGGCCCATCCAATGCCGCCC
CCGTTTGTAGAAATTCACACACAGCAACCCCTAACGTTTCACCAATACATGAACCGGAGT
CCCATAATAGCCCAGAGGCTCCCATTCTCTTCCCCGATGATTGGTATCCTCCATCTATAG
ACCCCGCAGACTTAGACGAA-AGTTGGGATTACATTTTTGAGACAACAGAATCTCCTAGC
TCTGATGAAGATTATGTGGGGGGACCCAGTAAAAGACCTCGCCCCCCCATCCAGTAA---
------------------------------------------------------------
------------------------------------------------------------
------------------------------------------------------------
------------------------------------------------------------
------------------------------------------------------------
------------------------------------------------------------
------------------------------------------------------------
------------------------------------------------------------
------------------------------------------------------------
------------------------------------------------------------
------------------------------------------------------------
------------------------------------------------------------
------------------------------------------------------------
------------------------------------------------------------
------------------------------------------------------------
------------------------------------------------------------
------------------------------------------------------------
------------------------------------------------------------
------------------------------------------------------------
------------------------------------------------------------
-----------------------------------------------
>LN827552
~CATGCCTACATTCTATCTTGCGTTACATGGGGGACAAACATATCATCTAATTGTTGACA
CGGATAGTCTTGGAAACCCGTCACTCTCAGTAATTCCCTCGAATCCCTACCAGGAACAAC
TGTCAGACACTCCATTAATTCCACTAACAATCTTTGTTGGGGAAAACACGGGGNNNNNNN
NN--NNNN----------------------------------------------------
---------NNN-NNNNNNNNNNNNNNNNNNNNNNNNNNNNNNNNNNNNNN-----NNNN
NNNNNNNNNNNNNNNNNNNNNNNNNNNNCGCAGGGATGCCTGGACACAAGAGCCATCACC
TCTTGATAGGGATCCGCTAGGATATGACGTCGGGCATGGACCTCTAGCATCTGCTATGCG
AATGCTTTGGATGGCTAATTATATTGTAAGACAATCACG----GGGTGACCGGGGCCTTA
TTTTGCCACAAGGCCCACAAACAGCCCCTCAGGCCGTGTTGGTACAGCCACATGTCCCCC
CTCTACGCCCGACAGCACCCACCATTTTGTCACCTCTGTCACGACCGAGGCTTACCCCTC
CACAACCACTCATGATTCCACCAAGGCCTACCCCTCCTTCCCCTC--TGCCACCTGCAAC
ACTACTCACGGTGCCACC----AAGGCCTACCCGTCCTACCACTTTGCCACCCACACCAC
TACTCACGGTACTACAAAGGCCTACCGAACTTCAACCCACACCATCACCACCACGCATGC
ATCTCCCTGTCTTGCATGT----------GCCAGACCAATCAATGCACCCTCTTACTCAT
CAA-AGCACCCCAAATGATCCAGATAGTCCAGAACCACGGTCCCCGACTGTATTTTATAA
CATTCCACCTATGCCATTACCCCCCTCACAATTGCCACCACCAGC--AG--------CAC
CAGCACAGCCACCTCCAGGGGTCATCAACGACCAACAATTACATAATCTACCCTCGGGGC
CACCATGGTGGCCACCCATCTGCGACCCCCCGCAACCCTCTAAGACTCAAGGCCAGANN-
--------------------------------NNNNNNNNNNNNNNNNNNNNNNNNNNNN
NNNNNNNNNNNNNNNNNNNNNNNNNNNNNNCCAGGGACAAGCAACGCAAGCCCGGTGGAC
CATGGAGACCAGAGCCAAACACCTCCAGTCCTAGCATGCCTGAACTAAGTCCAGTCCTCG
GTCTTCATCAGGGACAAGGGGCTGGGGACTCACCAACTCCTGGCCCATCCAATGCCGCCC
CCGTTTGTAGAAATTCACACACAGCAACCCCTAACGTTTCACCAATACATGAACCGGAGT
CCCATAATAGCCCAGAGGCTCCCATTCTCTTCCCCGATGATTGGTATCCTCCATCTATAG
ACCCCGCAGACTTAGACGAA-AGTTGGGATTACATTTTTGAGACAACAGAATCTCCTAGC
TCTGATGAAGATTTTGTGGGGGGACCCAGTAAAAGACCTCGCCCCCCCATCCAGTAA---
------------------------------------------------------------
------------------------------------------------------------
------------------------------------------------------------
------------------------------------------------------------
------------------------------------------------------------
------------------------------------------------------------
------------------------------------------------------------
------------------------------------------------------------
------------------------------------------------------------
------------------------------------------------------------
------------------------------------------------------------
------------------------------------------------------------
------------------------------------------------------------
------------------------------------------------------------
------------------------------------------------------------
------------------------------------------------------------
------------------------------------------------------------
------------------------------------------------------------
------------------------------------------------------------
------------------------------------------------------------
-----------------------------------------------
>LN827551
~CATGCCTACATTCTATCTTGCGTTACATGGGGGACAAACATATCATCTAATTGTTGACA
CGGATAGTCTTGGAAACCCGTCACTCTCAGTAATTCCCTCGAATCCCTACCAGGAACAAC
TGTCAGACACTCCATTAATTCCACTAACAATCTTTGTTGGGGAAAACACGGGGNNNNNNN
NN--NNNN----------------------------------------------------
---------NNN-NNNNNNNNNNNNNNNNNNNNNNNNNNNNNNNNNNNNNN-----NNNN
NNNNNNNNNNNNNNNNNNNNNNNNNNNNCGCAGGGATGCCTGGACACAAGAGCCATCACC
TCTTGATAGGGATCCGCTAGGATATGACGTCGGGCATGGACCTCTAGCATCTGCTATGCG
AATGCTTTGGATGGCTAATTATATTGTAAGACAATCACG----GGGTGACCGGGGCCTTA
TTTTGCCACAAGGCCCACAAACAGCCCCTCAGGCCGTGTTGGTACAGCCACATGTCCCCC
CTCTACGCCCGACAGCACCCACCATTTTGTCACCTCTGTCACGACCGAGGCTTACCCCTC
CACAACCACTCATGATTCCACCAAGGCCTACCCCTCCTTCCCCTC--TGCCACCTGCAAC
ACTACTCACGGTGCCACC----AAGGCCTACCCGTCCTACCACTTTGCCACCCACACCAC
TACTCACGGTACTACAAAGGCCTACCGAACTTCAACCCACACCATCACCACCACGCATGC
ATCTCCCTGTCTTGCATGT----------GCCAGACCAATCAATGCACCCTCTTACTCAT
CAA-AGTACCCCAAATGATCCAGATAGTCCAGAACCACGGTCCCCGACTGTATTTTATAA
CATTCCACCTATGCCATTACCCCCCTCACAATTGCCACCACCAGC--AG--------CAC
CAGCACAGCCACCTCCAGGGGTCATCAACGACCAACAATTACATAATCTACCCTCGGGGC
CACCATGGTGGCCACCCATCTGCGACCCCCCGCAACCCTCTAAGACTCAAGGCCAGANN-
--------------------------------NNNNNNNNNNNNNNNNNNNNNNNNNNNN
NNNNNNNNNNNNNNNNNNNNNNNNNNNNNNCCAGGGACAAGCAACGCAAGCCCAGTGGAC
CATGGAGACCAGAGCCAAACACCTCCAGTCCTAGCATGCCTGAACTAAGTCCAGTCCTCG
GTCTTCATCAGGGACAAGGGGCTGGGGACTCACCAACTCCTGGCCCATCCAATGCCGCCC
CCGTTTGTAGAAATTCACACACAGCAACCCCTAACGTTTCACCAATACATGAACCGGATT
CCCATAATAGCCCAGAGGCTCCCATTCTCTTCCCCGATGATTGGTATCCTCCATCTATAG
ACCCCACAGACTTAGACGAA-AGTTGGGATTACATTTTTGAGACAACAGAATCTCCTAGC
TCTGATGAAGATTATGTGGGGGGACCCAGTAAAAGACCTCGCCCCTCCATCCAGTAA---
------------------------------------------------------------
------------------------------------------------------------
------------------------------------------------------------
------------------------------------------------------------
------------------------------------------------------------
------------------------------------------------------------
------------------------------------------------------------
------------------------------------------------------------
------------------------------------------------------------
------------------------------------------------------------
------------------------------------------------------------
------------------------------------------------------------
------------------------------------------------------------
------------------------------------------------------------
------------------------------------------------------------
------------------------------------------------------------
------------------------------------------------------------
------------------------------------------------------------
------------------------------------------------------------
------------------------------------------------------------
-----------------------------------------------
>LN827550
~CATGCCTACATTCTATCTTGCGTTACATGGGGGACAAACATATCATCTAATTGTTGACA
CGGATAGTCTTGGAAACCCGTCACTCTCAGTAATTCCCTCGAATCCCTACCAGGAACAAC
TGTCAGACACTCCATTAATTCCACTAACAATCTTTGTTGGGGAAAACACGGGGNNNNNNN
NN--NNNN----------------------------------------------------
---------NNN-NNNNNNNNNNNNNNNNNNNNNNNNNNNNNNNNNNNNNN-----NNNN
NNNNNNNNNNNNNNNNNNNNNNNNNNNNCGCAGGGATGCCTGGACACAAGAGCCATCACC
TCTTGATAGGGATCCGCTAGGATATGACGTCGGGCATGGACCTCTAGCATCTGCTATGCG
AATGCTTTGGATGGCTAATTATATTGTAAGACAATCACG----GGGTGACCGGGGCCTTA
TTTTGCCACAAGGCCCACAAACAGCCCCTCAGGCCGTGTTGGTACAGCCACATGTCCCCC
CTCTACGCCCGACAGCACCCACCATTTTGTCACCTCTGTCACGACCGAGGCTTACCCCTC
CACAACCACTCATGATTCCACCAAGGCCTACCCCTCCTTCCCCTC--TGCCACCTGCAAC
ACTACTCACGGTGCCACC----AAGGCCTACCCGTCCTACCACTTTGCCACCCACACCAC
TACTCACGGTACTACAAAGGCCTACCGAACTTCAACCCACACCATCACCACCACGCATGC
ATCTCCCTGTCTTGCATGT----------GCCAGACCAATCAATGCACCCTCTTACTCAT
CAA-AGCACCCCAAATGATCCAGATAGTCCAGAACCACGGTCCCCGACTGTATTTTATAA
CATTCCACCTATGCCATTACCCCCCTCACAATTGCCACCACCAGC--AG--------CAC
CAGCACAGCCACCTCCAGGGGTCATCAACGACCAACAATTACATAATCTACCCTCGGGGC
CACCATGGTGGCCACCCATCTGCGACCCCCCGCAACCCTCTAAGACTCAAGGCCAGANN-
--------------------------------NNNNNNNNNNNNNNNNNNNNNNNNNNNN
NNNNNNNNNNNNNNNNNNNNNNNNNNNNNNCCAGGGACAAGCAACGCAAGCCCGGTGGAC
CATGGAGACCAGAGCCAAACACCTCCAGTCCTAGCATGCCTGAACTAAGTCCAGTCCTCG
GTCTTCATCAGGGACAAGGGGCTGGGGACTCACCAACTCCTGGCCCATCCAATGCCGCCC
CCGTTTGTAGAAATTCACACACAGCAACCCCTAACGTTTCACCAATACATGAACCGGAGT
CCCATAATAGCCCAGAGGCTCCCATTCTCTTCCCCGATGATTGGTATCCTCCATCTATAG
ACCCCGCAGACTTAGACGAA-AGTTGGGATTACATTTTTGAGACAACAGAATCTCCTAGC
TCTGATGAAGATTTTGTGGGGGGACCCAGTAAAAGACCTCGCCCCCCCATCCAGTAA---
------------------------------------------------------------
------------------------------------------------------------
------------------------------------------------------------
------------------------------------------------------------
------------------------------------------------------------
------------------------------------------------------------
------------------------------------------------------------
------------------------------------------------------------
------------------------------------------------------------
------------------------------------------------------------
------------------------------------------------------------
------------------------------------------------------------
------------------------------------------------------------
------------------------------------------------------------
------------------------------------------------------------
------------------------------------------------------------
------------------------------------------------------------
------------------------------------------------------------
------------------------------------------------------------
------------------------------------------------------------
-----------------------------------------------
>LN827549
~CATGCCTACATTCTATCTTGCGTTACATGGGGGACAAACATATCATCTAATTGTTGACA
CGGATAGTCGTGGAAACCCGTCACTCTCAGTAATTCCCTCGAATCCCTACCAGGAACAAC
TGTCAGACACTCCATTAATTCCACTAACAATCTTTGTTGGGGAAAACACGGGGNNNNNNN
NN--NNNN----------------------------------------------------
---------NNN-NNNNNNNNNNNNNNNNNNNNNNNNNNNNNNNNNNNNNN-----NNNN
NNNNNNNNNNNNNNNNNNNNNNNNNNNNCGCAGGGATGCCTGGACACAAGAGCCATCACC
TCTTGATAGGGATCCGCTAGGATATGACGTCGGGCATGGACCTCTAGCATCTGCTATGCG
AATGCTTTGGATGGCTAATTATATTGTAAGACAATCACG----GGGTGACCGGGGCCTTA
TTTTGCCACAAGGCCCACAAACAGCCCCTCAGGCCATGTTGGTACAGCCACATGTCCCCC
CTCTACGCCCGACAGCACCCACCATTTTGTCACCTCTGTCACAACCGAGGCTTACCCCTC
CACAACCACTCATGATGCCACCAAGGCCTACCCCTCCTACCCCTC--TGCCACCTGCAAC
AC---TAACGGTGCCACC----AAGGCCTACCCGTCCTACCACTCTGCCACCCACACCAC
TACTCACGGTACTACAAAGGCCTACCGAACTTCAACCCACACCATCACCACCACGCATGC
ATCTCCCTGTCTTGCATGT----------GCCAGACCAATCAATGCACCCTCTTACTCAT
CAA-AGCACCCCAAATGATCCAGATAGTCCAGAACCACGGTCCCCGACTGTATTTTATAA
CATTCCACCTATGCCATTACCCCCCTCACAATTGCCACCACCAGC--AG--------CAC
CAGCACAGCCACCTCCAGGGGTCATCAACGACCAACAATTACATCATCTACCCTCGGGGC
CACCATGGTGGCCACCCATCTGCGACCCCCCGCAACCCTCTAAGACTCAAGGCCAGANN-
--------------------------------NNNNNNNNNNNNNNNNNNNNNNNNNNNN
NNNNNNNNNNNNNNNNNNNNNNNNNNNNNNCCAGGGACAAGCAACGCAAGCCCGGTGGAC
CATGGAGACCAGAGCCAAACACCTCCAGTCCTAGCATGCCTGAACTAAGTCCAGTCCTCG
GTCTTCATCAGGGACAAGGGGCTGGGGACTCACCAACTCCTGGCCCATCCAATGCCGCCC
CCGTTTGTAGAAATTCACACACGGCAACCCCTAACGTTTCACCAATACATGAACCGGAGT
CCCATAATAGCCCAGAGGCTCCCATTCTCTTCCCCGATGATTGGTATCCTCCATCTATAG
ACCCCGCAGACTTAGACGAA-AGTTGGGATTACATTTTTGAGACAACAGAATCTCCTAGC
TCAGATGAAGATTATGTGGAGGGACCCAGTAAAAGACCTCGCCCCTCCATCCAGTAA---
------------------------------------------------------------
------------------------------------------------------------
------------------------------------------------------------
------------------------------------------------------------
------------------------------------------------------------
------------------------------------------------------------
------------------------------------------------------------
------------------------------------------------------------
------------------------------------------------------------
------------------------------------------------------------
------------------------------------------------------------
------------------------------------------------------------
------------------------------------------------------------
------------------------------------------------------------
------------------------------------------------------------
------------------------------------------------------------
------------------------------------------------------------
------------------------------------------------------------
------------------------------------------------------------
------------------------------------------------------------
-----------------------------------------------
>LN827547
~CATGCCTACATTCTATCTTGCGTTACATGGGGGACAAACATATCATCTAATTGTTGACA
CGGATAGTGTTGGAAACCCGTCACTCTCAGTAATTCCCTCGAATCCCTACCAGGAACAAC
TGTCAGACACTCCATTAATTCCACTAACAATCTTTGTTGGGGAAAACACGGGGNNNNNNN
NN--NNNN----------------------------------------------------
---------NNN-NNNNNNNNNNNNNNNNNNNNNNNNNNNNNNNNNNNNNN-----NNNN
NNNNNNNNNNNNNNNNNNNNNNNNNNNNCGCAGGGATGCCTGGACACAAGAGCCATCACC
TCTTGATAGGGATCCGCTAGGATATGACGTCGGGCATGGACCTCTAGCATCTGCTATGCG
AATGCTTTGGATGGCTAATTATATTGTAAGACAATCACG----GGGTGACCGGGGCCTTA
TTTTGCCACAAGGCCCACAAACAGCCCCTCAGGCCATGTTGGTACAGCCACATGTCCCCC
CTCTACGCCCGACAGCACCCACCATTTTGTCACCTCTGTCACAACCGAGGCTTACCCCTC
CACAACCACTCATGATGCCACCAAGGCCTACCCCTCCTACCCCTC--TGCCACCTGCAAC
AC---TAACGGTGCCACC----AAGGCCTACCCGTCCTACCACTCTGCCACCCACACCAC
TACTCACGGTACTACAAAGGCCTACCGAACTTCAACCCACACCATCACCACCACGCATGC
ATCTCCCTGTCTTGCATGT----------GCCAGACCAATCAATGCACCCTCTTACTCAT
CAA-AGCACCCCAAATGATCCAGATAGTCCAGAACCACGGCCCCCGACTGTATTTTATAA
CATTCCACCTATGCCATTACCCCCCTCACAATTGCCACCACCAGC--AG--------CAC
CAGCACAGCCACCTCCAGGGGTCATCAACGACCAACAATTACATCATCTACCCTCGGGGC
CACCATGGTGGCCACCCATCTGCGACCCCCCGCAACCCTCTAAGACTCAAGGCCAGANN-
--------------------------------NNNNNNNNNNNNNNNNNNNNNNNNNNNN
NNNNNNNNNNNNNNNNNNNNNNNNNNNNNNCCAGGGACAAGCAACGCAAGCCCGGTGGAC
CATGGAGACCAGAGCCAAACACCTCCAGTCCTAGCATGCCTGAACTAAGTCCAGTCCTCG
GTCTTCATCAGGGACAAGGGGCTGGGGACTCACCAACTCCTGGCCCATCCAATGCCGCCC
CCGTTTGTAGAAATTCACACACGGCAACCCCTAACGTTTCACCAATACATGAACCGGAGT
CCCATAATAGCCCAGAGGCTCCCATTCTCTTCCCCGATGATTGGTATCCTCCATCTATAG
ACCCCGCAGACTTAGACGAA-AGTTGGGATTACATTTTTGAGACAACAGAATCTCCTAGC
TCAGATGAAGATTATGTGGAGGGACCCAGTAAAAGACCTCGCCCCTCCATCCAGTAA---
------------------------------------------------------------
------------------------------------------------------------
------------------------------------------------------------
------------------------------------------------------------
------------------------------------------------------------
------------------------------------------------------------
------------------------------------------------------------
------------------------------------------------------------
------------------------------------------------------------
------------------------------------------------------------
------------------------------------------------------------
------------------------------------------------------------
------------------------------------------------------------
------------------------------------------------------------
------------------------------------------------------------
------------------------------------------------------------
------------------------------------------------------------
------------------------------------------------------------
------------------------------------------------------------
------------------------------------------------------------
-----------------------------------------------
>LN827546
~CATGCCTACATTCTATCTTGCGTTACATGGGGGACAAACATATCATCTAATTGTTGACA
CGGATAGTCTTGGAAACCCGTCACTCTCAGTAATTCCCTCGAATCCCTACCAGGAACAAC
TGTCAGACACTCCATTAATTCCACTAACAATCTTTGTTGGGGAAAACACGGGGNNNNNNN
NN--NNNN----------------------------------------------------
---------NNN-NNNNNNNNNNNNNNNNNNNNNNNNNNNNNNNNNNNNNN-----NNNN
NNNNNNNNNNNNNNNNNNNNNNNNNNNNCGCAGGGATGCCTGGACACAAGAGCCATCACC
TCTTGATAGGGATCCGCTAGGATATGACGTCGGGCATGGACCTCTAGCATCTGCTATGCG
AATGCTTTGGATGGCTAATTATATTGTAAGACAATCACG----GGGTGACCGGGGCCTTA
TTTTGCCACAAGGCCCACAAACAGCCCCTCAGGCCGTGTTGGTACAGCCACATGTCCCCC
CTCTACGCCCGACAGCACCCACCATTTTGTCACCTCTGTCACGACCGAGGCTTACCCCTC
CACAACCACTCATGATTCCACCAAGGCCTACCCCTCCTTCCCCTC--TGCCACCTGCAAC
ACTACTCACGGTGCCACC----AAGGCCTACCCGTCCTACCACTTTGCCACCCACACCAC
TACTCACGGTACTACAAAGGCCTACCGAACTTCAACCCACACCATCACCACCACGCATGC
ATCTCCCTGTCTTGCATGT----------GCCAGACCAATCAATGCACCCTCTTACTCAT
CAA-AGCACCCCAAATGATCCAGATAGTCCAGAACCACGGTCCCCGACTGTATTTTATAA
CATTCCACCTATGCCATTACCCCCCTCACAATTGCCACCACCAGC--AG--------CAC
CAGCACAGCCACCTCCAGGGGTCATCAACGACCAACAATTACATAATCTACCCTCGGGGC
CACCATGGTGGCCACCCATCTGCGACCCCCCGCAACCCTCTAAGACTCAAGGCCAGANN-
--------------------------------NNNNNNNNNNNNNNNNNNNNNNNNNNNN
NNNNNNNNNNNNNNNNNNNNNNNNNNNNNNCCAGGGACAAGCAACGCAAGCCCGGTGGAC
CATGGAGACCAGAGCCAAACACCTCCAGTCCTAGCATGCCTGAACTAAGTCCAGTCCTCG
GTCTTCATCAGGGACAAGGGGCTGGGGACTCACCAACTCCTGGCCCATCCAATGCCGCCC
CCGTTTGTAGAAATTCACACACAGCAACCCCTAACATTTCACCAATACATGAACCGGAGT
CCCATAATAGCCCAGAGGCTCCCATTCTCTTCCCCGATGATTGGTATCCTCCATCTATAG
ACCCCGCAGACTTAGACGAA-AGTTGGGATTACATTTTTGAGACAACAGAATCTCCTAGC
TCTGATGAAGATTATGTGGGGGGACCCAGTAAAAGACCTCGCCCCCCCATCCAGTAA---
------------------------------------------------------------
------------------------------------------------------------
------------------------------------------------------------
------------------------------------------------------------
------------------------------------------------------------
------------------------------------------------------------
------------------------------------------------------------
------------------------------------------------------------
------------------------------------------------------------
------------------------------------------------------------
------------------------------------------------------------
------------------------------------------------------------
------------------------------------------------------------
------------------------------------------------------------
------------------------------------------------------------
------------------------------------------------------------
------------------------------------------------------------
------------------------------------------------------------
------------------------------------------------------------
------------------------------------------------------------
-----------------------------------------------
>LN827527
~CATGCCTACATTCTATCTTGCGTTACATGGGGGACAAACATATCATCTAATTGTTGACA
CGGATAGTCTTGGAAACCCGTCACTCTCAGTAATTCCCTCGAATCCCTACCAGGAACAAC
TGTCAGACACTCCATTAATTCCACTAACAATCTTTGTTGGGGAAAACACGGGGNNNNNNN
NN--NNNN----------------------------------------------------
---------NNN-NNNNNNNNNNNNNNNNNNNNNNNNNNNNNNNNNNNNNN-----NNNN
NNNNNNNNNNNNNNNNNNNNNNNNNNNNCGCAGGGATGCCTGGACACAAGAGCCATCACC
TCTTGATAGGGATCCGCTAGGATATGACGTCGGGCATGGACCTCTAGCATCTGCTATGCG
AATGCTGTGGATGGCTAATTATATTGTAAGACAATCACG----GGGTGACCGGGGCCTTA
TTTTGCCACAAGGCCCACAAACAGCCCCTCAGGCCGTGTTGGTACAGCCACATGTCCCCC
CTCTACGCCCGACAGCACCCACCATTTTGTCACCTCTGTCACAACCGAGGCTTACCCCTC
CACAACCACTCATGATGCCATCAAGGCCTACCCCTCCTACCCCTC--TGCCACCTGCAAC
AC---TAACGGTGCCACC----AAGGCCTACCCGTCCTACCACTCTGCCACCCACACCAC
TACTCACGGTACTACAAAGGCCTACTGAACTTCAACCCACACCATCACCACCACGCATGC
ATCTCCCTGTCTTGCATGT----------GCCAGACCAATCAATGCACCCTCTTACTCAT
CAA-AGCATCCCAAATGATCCAGATAGTCCAGAACCACGGTCCCCGACTGTATTTTATAA
CATTCCACCTATGCCATTACCCCCCTCACAATTGCCACCACCAGC--AG--------CAC
CAGCACAGCCACCTCCAGGGGTCATCAACGACCAACAATCACATCATCTACCCTCGGGGC
CCCCATGGTGGCCACCCATCTGCGACCCCCCGCAACCCTCTAAGACTCAAGGCCAGANN-
--------------------------------NNNNNNNNNNNNNNNNNNNNNNNNNNNN
NNNNNNNNNNNNNNNNNNNNNNNNNNNNNNCCAGGGACAAGCAACGCAAGCCCGGTGGAC
CATGGAGACCAGAGCCAAACACCTCCAGTCCTAGCATGCCTGAACTAAGTCCAGTCCTCG
GTCTTCATCAGGGACAAGGGGCTGGGGACTCACCAACTCCTGGCCCATCCAATGCCGCCC
CCGTTTGTAGAAATTCACACACGGCAACCCCTAACGTTTCACCAATACATGAACCGGAGT
CTCATAATAGCCCAGAGGCTCCCATTCTCTTCCCCGATGATTGGTATCCTCCATCTATAG
ACCCCGCAGACTTAGACGAA-AGTTGGGATTACATTTTTGAGACAACAGAATCTCCTAGC
TCAGATGAAGATTATGTGGGGGGATCCAGTAAAAGACCTCGCCCCTCCATCCAGTAA---
------------------------------------------------------------
------------------------------------------------------------
------------------------------------------------------------
------------------------------------------------------------
------------------------------------------------------------
------------------------------------------------------------
------------------------------------------------------------
------------------------------------------------------------
------------------------------------------------------------
------------------------------------------------------------
------------------------------------------------------------
------------------------------------------------------------
------------------------------------------------------------
------------------------------------------------------------
------------------------------------------------------------
------------------------------------------------------------
------------------------------------------------------------
------------------------------------------------------------
------------------------------------------------------------
------------------------------------------------------------
-----------------------------------------------
>LN827526
~CATGCCTACATTCTATCTTGCGTTACATGGGGGACAAACATATCATCTAATTGTTGACA
CGGATAGTCTTGGAAACCCGTCACTCTCAGTAATTCCCTCGAATCCCTACCAGGAACAAC
TGTCAGGCAGTCCATTAATTCCACTAACAATCTTTGTTGGGGAAAACACGGGGNNNNNNN
NN--NNNN----------------------------------------------------
---------NNN-NNNNNNNNNNNNNNNNNNNNNNNNNNNNNNNNNNNNNN-----NNNN
NNNNNNNNNNNNNNNNNNNNNNNNNNNNCGCAGGGATGCCTGGACACAAGAGCCATCACC
TCTTGATAGGGATCCGCTAGGATATGACGTCGGGCATGGACCTCTAGCATCTGCTATGCG
AATGCTGTGGATGGCTAATTATATTGTAAGACAATCACG----GGGTGACCGGGGCCTTA
TTTTGCCACAAGGCCCACAAACAGCCCCTCAGGCCGTGTTGGTACAGCCACATGTCCCCC
CTCTACGCCCGACAGCACCCACCATTTTGTCACCTCTGTCACAACCGAGGCTTACCCCTC
CACAACCACTCATGATGCCATCAAGGCCTACCCCTCCTAC--------------------
----------------------------------------CCCTCTGCCACCCACACCAC
TACTCACGGTACTACAAAGGCCTACTGAACTTCAACCCACACCATCACCACCACGCATGC
ATCTCCCTGTCTTGCATGT----------GCCAGACCAATCAATGCACCCTCTTACTCAT
CAA-AGCATCCCAAATGATCCAGATAGTCCAGAACCACGGTCCCCGACTGTATTTTATAA
CATTCCACCTATGCCATTACCCCCCTCACAATTGCCACCACCAGC--AG--------CAC
CAGCACAGCCACCTCCAGGGGTCATCAACGACCAACAATCACATCATCTACCCTCGGGGC
CCCCATGGTGGCCACCCATCTGCGACCCCCCGCAACCCTCTAAGACTCAAGGCCAGANN-
--------------------------------NNNNNNNNNNNNNNNNNNNNNNNNNNNN
NNNNNNNNNNNNNNNNNNNNNNNNNNNNNNCCAGGGACAAGCAACGCAAGCCCGGTGGAC
CATGGAGACCAGAGCCAAACACCTCCAGTCCTAGCATGCCTGAACTAAGTCCAGTCCTCG
GTCTTCATCAGGGACAAGGGGCTGGGGACTCACCAACTCCTGGCCCATCCAATGCCGCCC
CCGTTTGTAGAAATTCACACACGGCAACCCCTAACGTTTCACCAATACATGAACCGGAGT
CTCATAATAGCCCAGAGGCTCCCATTCTCTTCCCCGATGATTGGTATCCTCCATCTATAG
ACCCCGCAGACTTAGACGAA-AGTTGGGATTACATTTTTGAGACAACAGAATCTCCTAGC
TCAGATGAAGATTATGTGGGGGGATCCAGTAAAAGACCTCGCCCCTCCATCCAGTAA---
------------------------------------------------------------
------------------------------------------------------------
------------------------------------------------------------
------------------------------------------------------------
------------------------------------------------------------
------------------------------------------------------------
------------------------------------------------------------
------------------------------------------------------------
------------------------------------------------------------
------------------------------------------------------------
------------------------------------------------------------
------------------------------------------------------------
------------------------------------------------------------
------------------------------------------------------------
------------------------------------------------------------
------------------------------------------------------------
------------------------------------------------------------
------------------------------------------------------------
------------------------------------------------------------
------------------------------------------------------------
-----------------------------------------------
>LN827525
~CATGCCTACATTCTATCTTGCGTTACATGGGGGACAAACATATCATCTAATTGTTGACA
CGGATAGTCGTGGAAACCCGTCACTCTCAGTAATTCCCTCGAATCCCTACCAGGAACAAC
TGTCAGACACTCCATTAATTCCACTAACAATCTTTGTTGGGGAAAACACGGGGNNNNNNN
NN--NNNN----------------------------------------------------
---------NNN-NNNNNNNNNNNNNNNNNNNNNNNNNNNNNNNNNNNNNN-----NNNN
NNNNNNNNNNNNNNNNNNNNNNNNNNNNCGCAGGGATGCCTGGACACAAGAGCCATCACC
TCTTGATAGGGATCCGCTAGGATATGATGTCGGGCATGGACCTCTAGCATCTGCTATGCG
AATGCTTTGGATGGCTAATTATATTGTAAGACAATCACG----GGGTGACCGGGGCCTTA
TGTTGCCACAAGGCCCACAAACAGCCCCCCAGGCCGTGTTGGTACAGCCACATGTCCCCC
CTCTACGCCCGACAGCACCCACCATTTTGTCACCTCTGTCACGACCGAGGCTTACCCCTC
CACAACCACTCACGATGCCACCAAGGCCTACTCCTCCTACCCCTC--TGCCACCTGCAAC
ACTACTCACGGTGCCACC----AAGGCCTACCCGTCCTACCACTCTGCCACCCACACCAC
TACTCACGGTACTACAAAGGCCTACCGAACTTCAACCCACACCATCACCACAAAGCATGC
ATCTCCCTGTCTTGCATGT----------GCCAGACCAATCAATGCACCCTCTTACTCAT
CAA-AGCACCCCAAATGATCCAGATAGTCCAGAACCACGGTCCCCAAATGTATTTTATAA
CATTCCACCTATGCCATTACCCCCCTCACAATTGCCACCACCAGC--AG--------CAC
CAGCACAGCCACCTCCAGGGGTCATCAACGACCAACAATTACATCATCTACCCTCGGGGC
CACCATGGTGGCCACCCATCTGCGACCCCCCGCAACCCTCTAAGACTCAAGGCCAGANN-
--------------------------------NNNNNNNNNNNNNNNNNNNNNNNNNNNN
NNNNNNNNNNNNNNNNNNNNNNNNNNNNNNCCAGGGACAAGCAACGCAAGCCCGGTGGAC
CATGGAGACCAGAGCCAAACACCTCCAGTCCTAGCATGCCTGAACTAAGTCCAGTCCTCG
GTCTTCATCAGGGACAAGGGGCTGGGGACTCACCAACTCCTGGCCCATCCAATGCCGCCC
CCGTTTGTAGAAATTCACACACAGCAACCCCTAACGTTTCACCAATACATGAACCGGAGT
CCCATAATAGCCCAGAGGCTCCCATTCTCTTCCCCGATGATTGGTATCCTCCATCTATAG
ACCCCGCAGACTTAGACGAA-AGTTGGGATTACATTTTTGAGACAACAGAATCTCCTAGC
TCTGATGAAGATTATGTGGGGGGACCCAGTAAAAGACCTCGCCCCTCCACCCAGTAA---
------------------------------------------------------------
------------------------------------------------------------
------------------------------------------------------------
------------------------------------------------------------
------------------------------------------------------------
------------------------------------------------------------
------------------------------------------------------------
------------------------------------------------------------
------------------------------------------------------------
------------------------------------------------------------
------------------------------------------------------------
------------------------------------------------------------
------------------------------------------------------------
------------------------------------------------------------
------------------------------------------------------------
------------------------------------------------------------
------------------------------------------------------------
------------------------------------------------------------
------------------------------------------------------------
------------------------------------------------------------
-----------------------------------------------
>LN827524
~CATGCCTACATTCTATCTTGCGTTACATGGGGGACAAACATATCATCTAATTGTTGACA
CGGATAGTCTTGGAAACCCGTCACTCTCAGTAATTCCCTCGAATCCCTACCAGGAACAAC
TGTCAGACACTCCATTAATTCCACTAACAATCTTTGTTGGGGAAAACACGGGGNNNNNNN
NN--NNNN----------------------------------------------------
---------NNN-NNNNNNNNNNNNNNNNNNNNNNNNNNNNNNNNNNNNNN-----NNNN
NNNNNNNNNNNNNNNNNNNNNNNNNNNNCGCAGGGATGCCTGGACACAAGAGCCATCACC
TCTTGATAGGGATCCGCTAGGATATGACGTCGGGCATGGACCTCTAGCATCTGCTATGCG
AATGCTTTGGATGGCTAATTATATTGTAAGACAATCACG----GGGTGACCGGGGCCTTA
TTTTGCCACAAGGCCCACAAACAGCCCCTCAGGCCGTGTTGGTACAGCCACATGTCCCCC
CTCTACGCCCGACAGCACCCACCATTTTGTCACCTCTGTCACGACCGAGGCTTACCCCTC
CACAACCACTCATAATTCCACCAAGGCCTACCCCTCCTTCCCCTC--TGCCACCTGCAAC
ACTACTCACGGTGCCACC----AAGGCCTACCCGTCCTACCACTTTGCCACCCACACCAC
TACTCACGGTACTACAAAGGCCTACCGAACTTCAACCCACACCATCACCACCACGCATGC
ATCTCCCTGTCTTGCATGT----------GCCAGACCAATCAATGCACCCTCTTACTCAT
CAA-AGCACCCCAAATGATCCAGATAGTCCAGAACCACGGTCCCCGACTGTATTTTATAA
CATTCCACCTATGCCATTACCCCCCTCACAATTGCCACCACCAGC--AG--------CAC
CAGCACAGCCACCTCCAGGGGTCATCAACGACCAACAATTACATAATCTACCCTCGGGGC
CACCATGGTGGCCACCCATCTGCGACCCCCCGCAACCCTCTAAGACTCAAGGCCAGANN-
--------------------------------NNNNNNNNNNNNNNNNNNNNNNNNNNNN
NNNNNNNNNNNNNNNNNNNNNNNNNNNNNNCCAGGGACAAGCAACGCAAGCCCGGTGGAC
CATGGAGACCAGAGCCAAACACCTCCAGTCCTAGCATGCCTGAACTAAGTCCAGTCCTCG
GTCTTCATCAGGGACAAGGGGCTGGGGACTCACCAACTCCTGGCCCATCCAATGCCGCCC
CCGTTTGTAGAAATTTACACACAGCAACCCCTAACGTTTCACCAATACATGAACCGGAGT
CCCATAATAGCCCAGAGGCTCCCATTCTCTTCCCCGATGATTGGTATCCTCCATCTATAG
ACCCCGCAGACTTAGACGAA-AGTTGGGATTACATTTTTGAGACAACAGAATCTCCTAGC
TCTGATGAAGATTATGTGGGGGGACCCAGTAAAAGACCTCGCCCCCCCATCCAGTAA---
------------------------------------------------------------
------------------------------------------------------------
------------------------------------------------------------
------------------------------------------------------------
------------------------------------------------------------
------------------------------------------------------------
------------------------------------------------------------
------------------------------------------------------------
------------------------------------------------------------
------------------------------------------------------------
------------------------------------------------------------
------------------------------------------------------------
------------------------------------------------------------
------------------------------------------------------------
------------------------------------------------------------
------------------------------------------------------------
------------------------------------------------------------
------------------------------------------------------------
------------------------------------------------------------
------------------------------------------------------------
-----------------------------------------------
>LN827523
~CATGCCTACATTCTATCTTGCGTTACATGGGGGACAAACATATCATCTAATTGTTGACA
CGGATAGTCTTGGAAACCCGTCACTCTCAGTAATTCCCTCGAATCCCTACCAGGAACAAC
TGTCAGACACTCCATTAATTCCACTAACAATCTTTGTTGGGGAAAACACGGGGNNNNNNN
NN--NNNN----------------------------------------------------
---------NNN-NNNNNNNNNNNNNNNNNNNNNNNNNNNNNNNNNNNNNN-----NNNN
NNNNNNNNNNNNNNNNNNNNNNNNNNNNCGCAGGGATGCCTGGACACAAGAGCCATCACC
TCTTGATAGGGATCCGCTAGGATATGACGTCGGGCATGGACCTCTAGCATCTGCTATGCG
AATGCTTTGGATGGCTAATTATATTGTAAGACAATCACG----GGGTGACCGGGGCCTTA
TTTTGCCACAAGGCCCACAAACAGCCCCTCAGGCCGTGTTGGTACAGCCACATGTCCCCC
CTCTACGCCCGACAGCACCCACCATTTTGTCACCTCTGTCACGACCGAGGCTTACCCCTC
CACAACCACTCATGATTCCACCAAGGCCTACCCCTCCTTCCCCTC--TGCCACCTGCAAC
ACTACTCACGGTGCCACC----AAGGCCTACCCGTCCTACCACTTTGCCACCCACACCAC
TACTCACGGTACTACAAAGGCCTACCGAACTTCAACCCACACCATCACCACCACGCATGC
ATCTCCCTGTCTTGCATGT----------GCCAGACCAATCAATGCACCCTCTTACTCAT
CAA-AGCACCCCAAATGATCCAGATAGTCCAGAACCACGGTCCCCGACTGTATTTTATAA
CATTCCACCTATGCCATTACCCCCCTCACAATTGCCACCACCAGC--AG--------CAC
CAGCACAGCCACCTCCAGGGGTCATCAACGACCAACAATTACATAATCTACCCTCGGGGC
CACCATGGTGGCCACCCATCTGCGACCCCCCGCAACCCTCTAAGACTCAAGGCCAGANN-
--------------------------------NNNNNNNNNNNNNNNNNNNNNNNNNNNN
NNNNNNNNNNNNNNNNNNNNNNNNNNNNNNCCAGGGACAAGCAACGCAAGCCCGGTGGAC
CATGGAGACCAGAGCCAAACACCTCCAGTCCTAGCATGCCTGAACTAAGTCCAGTCCTCG
GTCTTCATCAGGGACAAGGGGCTGGGGACTCACCAACTCCTGGCCCATCCAATGCCGCCC
CCGTTTGTAGAAATTCACACACAGCAACCCCTAACGTTTCACCAATACATGAACCGGAGT
CCCATAATAGCCCAGAGGCTCCCATTCTCTTCCCCGATGATTGGTATCCTCCATCTATAG
ACCCCGCAGACTTAGACGAA-AGTTGGGATTACATTTTTGAGACAACAGAATCTCCTAGC
TCTGATGAAGATTATGTGGGGGGACCCAGTAAAAGACCTCGCCCCCCCATCCAGTAA---
------------------------------------------------------------
------------------------------------------------------------
------------------------------------------------------------
------------------------------------------------------------
------------------------------------------------------------
------------------------------------------------------------
------------------------------------------------------------
------------------------------------------------------------
------------------------------------------------------------
------------------------------------------------------------
------------------------------------------------------------
------------------------------------------------------------
------------------------------------------------------------
------------------------------------------------------------
------------------------------------------------------------
------------------------------------------------------------
------------------------------------------------------------
------------------------------------------------------------
------------------------------------------------------------
------------------------------------------------------------
-----------------------------------------------
>LN827522
~CATGCCTACATTCTATCTTGCGTTACATGGGGGACAAACATATCATCTAATTGTTGACA
CGGATAGTCTTGGAAACCCGTCACTCTCAGTAATTCCCTCGAATCCCTACCAGGAACAAC
TGTCAGAAACTCCATTAATTCCACTAACAATCTTTGTTGGGGAAAACACGGGGNNNNNNN
NN--NNNN----------------------------------------------------
---------NNN-NNNNNNNNNNNNNNNNNNNNNNNNNNNNNNNNNNNNNN-----NNNN
NNNNNNNNNNNNNNNNNNNNNNNNNNNNCGCAGGGATGCCTGGACACAAGAGCCATCACC
TCTTGATAGGGATCCGCTAGGATATGACGTCGGGCATGGACCTCTAGCATCTGCTATGCG
AATGCTTTGGATGGCTAATTATATTGTAAGACAATCACG----GGGTGACCGGGGCCTTA
TTTTGCCACAAGGCCCACAAACAGCCCCTCAGGCCATGTTGGTACAGCCACATGTCCCCC
CTCTACGCCCGACAGCACCCACCATTTTGTCACCTCTGTCACAACCGAGGCTTACCCCTC
CACAACCACTCATGATGCCACCAAGGCCTACCCCTCCTACCCCTC--TGCCACCTGCAAC
AC---TAACGGTGCCACC----AAGGCCTACCCGTCCTACCACTCTGCCACCCACACCAC
TACTCACGGTACTACAAAGGCCTACCGAACTTCAACCCACACCATCACCACCACGCATGC
ATCTCCCTGTCTTGCATGT----------GCCAGACCAATCAATGCACCCTCTTACTCAT
CAA-AGCACCCCAAATGATCCAGATAGTCCAGAACCACGGTCCCCGACTGTATTTTATAA
CATTCCACCTATGCCATTACCCCCCTCACAATTGCCACCACCAGC--AG--------CAC
CAGCACAGCCACCTCCAGGGGTCATCAACGACCAACAATTACATCATCTACCCTCGGGGC
CACCATGGTGGCCACCCATCTGCGACCCCCCGCAACCCTCTAAGACTCAAGGCCAGANN-
--------------------------------NNNNNNNNNNNNNNNNNNNNNNNNNNNN
NNNNNNNNNNNNNNNNNNNNNNNNNNNNNNCCAGGGACAAGCAACGCAAGCCCGGTGGAC
CATGGAGACCAGAGCCAAACACCTCCAGTCCTAGCATGCCTGAACTAAGTCCAGTCCTCG
GTCTTCATCAGGGACAAGGGGCTGGGGACTCACCAACTCCTGGCCCATCCAATGCCGCCC
CCGTTTGTAGAAATTCACACACGGCAACCCCTAACGTTTCACCAATACATGAACCGGAGT
CCCATAATAGCCCAGAGGCTCCCATTCTCTTCCCCGATGATTGGTATCCTCCATCTATAG
ACCCCGCAGACTTAGACGAA-AGTTGGGATTACATTTTTGAGACAACAGAATCTCCTAGC
TCAGATGAAGATTATGTGGAGGGACCCAGTAAAAGACCTCGCCCCTCCATCCAGTAA---
------------------------------------------------------------
------------------------------------------------------------
------------------------------------------------------------
------------------------------------------------------------
------------------------------------------------------------
------------------------------------------------------------
------------------------------------------------------------
------------------------------------------------------------
------------------------------------------------------------
------------------------------------------------------------
------------------------------------------------------------
------------------------------------------------------------
------------------------------------------------------------
------------------------------------------------------------
------------------------------------------------------------
------------------------------------------------------------
------------------------------------------------------------
------------------------------------------------------------
------------------------------------------------------------
------------------------------------------------------------
-----------------------------------------------
>LN824226
~CATGCCTACATTCTATCTTGCGTTACATGGGGGACAAACATATCATCTAATTGTTGACA
CGGATAGTCTTGGAAACCCGTCACTCTCAGTAATTCCCTCGAATCCCTACCAGGAACAAC
TGTCAGACACTCCATTAATTCCACTAACAATCTTTGTTGGGGAAAACACGGGGNNNNNNN
NN--NNNN----------------------------------------------------
---------NNN-NNNNNNNNNNNNNNNNNNNNNNNNNNNNNNNNNNNNNN-----NNNN
NNNNNNNNNNNNNNNNNNNNNNNNNNNNCGCAGGGATGCCTGGACACAAGAGCCATCACC
TCTTGATAGGGATCCGCTAGGATATGACGTCGGGCATGGACCTCTAGCATCTGCTATGCG
AATGCTTTGGATGGCTAATTATATTGTAAGACAATCACG----GGGTGACCGGGGCCTTA
TTTTGCCACAAGGCCCACAAACAGCCCCTCAGGCCAGGTTGGTCCAGCCACATGTCCCCC
CTCTACGCCCGACAGCACCCACCATTTTGTCACCTCTGTCACAACCGAGGCTTACCCCTC
CACAACCACTCATGATGCCACCAAGGCCTACCCCTCCTACCCCTC--TGCCACCTGCAAC
AC---TAACGGTGCCACC----AAGGCCTACCCGTCCTACCACTCTGCCACCCACACCAC
TACTCACGGTACTACAAAGGCCTACCGAACTTCAACCCACACCATCACCACCACGCATGC
ATCTCCCTGTCTTGCATGT----------GCCAGACCAATCAATGCACCCTCTTACTCAT
CAA-AGCACCCCAAATGATCCAGATAGTCCAGAACCACGGTCCCCGACTGTATTTTATAA
CATTCCACCTATGCCATTACCCCCCTCACAATTGCCACCACCAGC--AG--------CAC
CAGCACAGCCACCTCCAGGGGTCATCAACGACCAACAATTACATCATCTACCCTCGGGGC
CACCATGGTGGCCACCCATCTGCGACCCCCCGCAACCCTCTAAGACTCAAGGCCAGANN-
--------------------------------NNNNNNNNNNNNNNNNNNNNNNNNNNNN
NNNNNNNNNNNNNNNNNNNNNNNNNNNNNNCCAGGGACAAGCAACGCAAGCCCGGTGGAC
CATGGAGACCAGAGCCAAACACCTCCAGTCCTAGCATGCCTGAACTAAGTCCAGTCCTCG
GTCTTCATCAGGGACAAGGGGCTGGGGACTCACCAACTCCTGGCCCATCCAATGCCGCCC
CCGTTTGTAGAAATTCACACACGGCAACCCCTAACGTTTCACCAATACATGAACCGGAGT
CCCATAATAGCCCAGAGGCTCCCATTCTCTTCCCCGATGATTGGTATCCTCCATCTATAG
ACCCCGCAGACTTAGACGAA-AGTTGGGATTACATTTTTGAGACAACAGAATCTCCTAGC
TCAGAAGAAGATTATGTGGAAGGACCCAGTAAAAAACCTCGCCCCTCCATCCAGTAA---
------------------------------------------------------------
------------------------------------------------------------
------------------------------------------------------------
------------------------------------------------------------
------------------------------------------------------------
------------------------------------------------------------
------------------------------------------------------------
------------------------------------------------------------
------------------------------------------------------------
------------------------------------------------------------
------------------------------------------------------------
------------------------------------------------------------
------------------------------------------------------------
------------------------------------------------------------
------------------------------------------------------------
------------------------------------------------------------
------------------------------------------------------------
------------------------------------------------------------
------------------------------------------------------------
------------------------------------------------------------
-----------------------------------------------
>LN824225
~CATGCCTACATTCTATCTTGCGTTACATGGGGGACAAACATATCATCTAATTGTTGACA
CGGATAGTCTTGGAAACCCGTCACTCTCAGTAATTCCCTCGAATCCCTACCAGGAACAAC
TGTCAGACACTCCATTAATTCCACTAACAATCTTTGTTGGGGAAAACACGGGGNNNNNNN
NN--NNNN----------------------------------------------------
---------NNN-NNNNNNNNNNNNNNNNNNNNNNNNNNNNNNNNNNNNNN-----NNNN
NNNNNNNNNNNNNNNNNNNNNNNNNNNNCGCAGGGATGCCTGGACACAAGAGCCATCACC
TCTTGATAGGGATCCGCTAGGATATGACGTCGGGCATGGACCTCTAGCATCTGCTATGCG
AATGCTTTGGATGGCTAATTATATTGTAAGACAATCACG----GGGTGACCGGGGCCTTA
TTTTGCCACAAGGCCCACAAACAGCCCCTCAGGCCGTGTTGGTACAGCCACATGTCCCCC
CTCTACGCCCGACAGCACCCACCATTTTGTCACCTCTGTCACGACCGAGGCTTACCCCTC
CACAACCACTCATGATTCCACCAAGGCCTACCCCTCCTTCCCCTC--TGCCACCTGCAAC
ACTACTCACGGTGCCACC----AAGGCCTACCCGTCCTACCACTTTGCCACCCACACCAC
TACTCACGGTACTACAAAGGCCTACCGAACTTCAACCCACACCATCACCACCACGCATGC
ATCTCCCTGTCTTGCATGT----------GCCAGACCAATCAATGCACCCTCTTACTCAT
CAA-AGCACCCCAAATGATCCAGATAGTCCAGAACCACGGTCCCCGACTGTATTTTATAA
CATTCCACCTATGCCATTACCCCCCTCACAATTGCCACCACCAGC--AG--------CAC
CAGCACAGCCACCTCCAGGGGTCATCAACGACCAACAATTACATAATCTACCCTCGGGGC
CACCATGGTGGCCACCCATCTGCGACCCCCCGCAACCCTCTAAGACTCAAGGCCAGANN-
--------------------------------NNNNNNNNNNNNNNNNNNNNNNNNNNNN
NNNNNNNNNNNNNNNNNNNNNNNNNNNNNNCCAGGGACAAGCAACGCAAGCCCGGTGGAC
CATGGAGACCAGAGCCAAACACCTCCAGTCCTAGCATGCCTGAACTAAGTCCAGTCCTCG
GTCTTCATCAGGGACAAGGGGCTGGGGACTCACCAACTCCTGGCCCATCCAATGCCGCCC
CCGTTTGTAGAAATTCACACACAGCAACCCCTAACATTTCACCAATACATGAACCGGAGT
CCCATAATAGCCCAGAGGCTCCCATTCTCTTCCCCGATGATTGGTATCCTCCATCTATAG
ACCCCGCAGACTTAGACGAA-AGTTGGGATTACATTTTTGAGACAACAGAATCTCCTAGC
TCTGATGAAGATTATGTGGGGGGACCCAGTAAAAGACCTCGCCCCCCCATCCAGTAA---
------------------------------------------------------------
------------------------------------------------------------
------------------------------------------------------------
------------------------------------------------------------
------------------------------------------------------------
------------------------------------------------------------
------------------------------------------------------------
------------------------------------------------------------
------------------------------------------------------------
------------------------------------------------------------
------------------------------------------------------------
------------------------------------------------------------
------------------------------------------------------------
------------------------------------------------------------
------------------------------------------------------------
------------------------------------------------------------
------------------------------------------------------------
------------------------------------------------------------
------------------------------------------------------------
------------------------------------------------------------
-----------------------------------------------
>LN824224
~CATGCCTACATTCTATCTTGCGTTACATGGGGGACAAACATATCATCTAATTGTTGACA
CGGATAGTGTTGGAAACCCGTCACTCTCAGTAATTCCCTCGAATCCCTACCAGGAACAAC
TGTCAGACACTCCATTAATTCCACTAACAATCTTTGTTGGGGAAAACACGGGGNNNNNNN
NN--NNNN----------------------------------------------------
---------NNN-NNNNNNNNNNNNNNNNNNNNNNNNNNNNNNNNNNNNNN-----NNNN
NNNNNNNNNNNNNNNNNNNNNNNNNNNNCGCAGGGATGCCTGGACACAAGAGCCATCACC
TCTTGATAGGGATCCGCTAGGATATGACGTCGGGCATGGACCTCTAGCATCTGCTATGCG
AATGCTTTGGATGGCTAATTATATTGTAAGACAATCACG----GGGTGACCGGGGCCTTA
TTTTGCCACAAGGCCCACAAACAGCCCCTCAGGCCATGTTGGTACAGCCACATGTCCCCC
CTCTACGCCCGACAGCACCCACCATTTTGTCACCTCTGTCACAACCGAGGCTTACCCCTC
CACAACCACTCATGATGCCACCAAGGCCTACCCCTCCTACCCCTC--TGCCACCTGCAAC
AC---TAACGGTGCCACC----AAGGCCTACCCGTCCTACCACTCTGCCACCCACACCAC
TACTCACGGTACTACAAAGGCCTACCGAACTTCAACCCACACCATCACCACCACGCATGC
ATCTCCCTGTCTTGCATGT----------GCCAGACCAATCAATGCACCCTCTTACTCAT
CAA-AGCACCCCAAATGATCCAGATAGTCCAGAACCACGGCCCCCGACTGTATTTTATAA
CATTCCACCTATGCCATTACCCCCCTCACAATTGCCACCACCAGC--AG--------CAC
CAGCACAGCCACCTCCAGGGGTCATCAACGACCAACAATTACATCATCTACCCTCGGGGC
CACCATGGTGGCCACCCATCTGCGACCCCCCGCAACCCTCTAAGACTCAAGGCCAGANN-
--------------------------------NNNNNNNNNNNNNNNNNNNNNNNNNNNN
NNNNNNNNNNNNNNNNNNNNNNNNNNNNNNCCAGGGACAAGCAACGCAAGCCCGGTGGAC
CATGGAGACCAGAGCCAAACACCTCCAGTCCTAGCATGCCTGAACTAAGTCCAGTCCTCG
GTCTTCATCAGGGACAAGGGGCTGGGGACTCACCAACTCCTGGCCCATCCAATGCCGCCC
CCGTTTGTAGAAATTCACACACGGCAACCCCTAACGTTTCACCAATACATGAACCGGAGT
CCCATAATAGCCCAGAGGCTCCCATTCTCTTCCCCGATGATTGGTATCCTCCATCTATAG
ACCCCGCAGACTTAGACGAA-AGTTGGGATTACATTTTTGAGACAACAGAATCTCCTAGC
TCAGATGAAGATTATGTGGAGGGACCCAGTAAAAGACCTCGCCCCTCCATCCAGTAA---
------------------------------------------------------------
------------------------------------------------------------
------------------------------------------------------------
------------------------------------------------------------
------------------------------------------------------------
------------------------------------------------------------
------------------------------------------------------------
------------------------------------------------------------
------------------------------------------------------------
------------------------------------------------------------
------------------------------------------------------------
------------------------------------------------------------
------------------------------------------------------------
------------------------------------------------------------
------------------------------------------------------------
------------------------------------------------------------
------------------------------------------------------------
------------------------------------------------------------
------------------------------------------------------------
------------------------------------------------------------
-----------------------------------------------
>LN824209
~CATGCCTACATTCTATCTTGCGTTACATGGGGGACAAACATATCATCTAATTGTTGACA
CGGATAGTCGTGGAAACCCGTCACTCTCAGTAATTCCCTCGAATCCCTACCAGGAACAAC
TGTCAGACACTCCATTAATTCCACTAACAATCTTTGTTGGGGAAAACACGGGGNNNNNNN
NN--NNNN----------------------------------------------------
---------NNN-NNNNNNNNNNNNNNNNNNNNNNNNNNNNNNNNNNNNNN-----NNNN
NNNNNNNNNNNNNNNNNNNNNNNNNNNNCGCAGGGATGCCTGGACACAAGAGCCATCACC
TCTTGATAGGGATCCGCTAGGATATGACGTCGGGCATGGACCTCTAGCATCTGCTATGCG
AATGCTTTGGATGGCTAATTATATTGTAAGACAATCACG----GGGTGACCGGGGCCTTA
TTTTGCCACAAGGCCCACAAACAGCCCCTCAGGCCATGTTGGTACAGCCACATGTCCCCC
CTCTACGCCCGACAGCACCCACCATTTTGTCACCTCTGTCACAACCGAGGCTTACCCCTC
CACAACCACTCATGATGCCACCAAGGCCTACCCCTCCTACCCCTC--TGCCACCTGCAAC
AC---TAACGGTGCCACC----AAGGCCTACCCGTCCTACCACTCTGCCACCCACACCAC
TACTCACGGTACTACAAAGGCCTACCGAACTTCAACCCACACCATCACCACCACGCATGC
ATCTCCCTGTCTTGCATGT----------GCCAGACCAATCAATGCACCCTCTTACTCAT
CAA-AGCACCCCAAATGATCCAGATAGTCCAGAACCACGGTCCCCGACTGTATTTTATAA
CATTCCACCTATGCCATTACCCCCCTCACAATTGCCACCACCAGC--AG--------CAC
CAGCACAGCCACCTCCAGGGGTCATCAACGACCAACAATTACATCATCTACCCTCGGGGC
CACCATGGTGGCCACCCATCTGCGACCCCCCGCAACCCTCTAAGACTCAAGGCCAGANN-
--------------------------------NNNNNNNNNNNNNNNNNNNNNNNNNNNN
NNNNNNNNNNNNNNNNNNNNNNNNNNNNNNCCAGGGACAAGCAACGCAAGCCCGGTGGAC
CATGGAGACCAGAGCCAAACACCTCCAGTCCTAGCATGCCTGAACTAAGTCCAGTCCTCG
GTCTTCATCAGGGACAAGGGGCTGGGGACTCACCAACTCCTGGCCCATCCAATGCCGCCC
CCGTTTGTAGAAATTCACACACGGCAACCCCTAACGTTTCACCAATACATGAACCGGAGT
CCCATAATAGCCCAGAGGCTCCCATTCTCTTCCCCGATGATTGGTATCCTCCATCTATAG
ACCCCGCAGACTTAGACGAA-AGTTGGGATTACATTTTTGAGACAACAGAATCTCCTAGC
TCAGATGAAGATTATGTGGAGGGACCCAGTAAAAGACCTCGCCCCTCCATCCAGTAA---
------------------------------------------------------------
------------------------------------------------------------
------------------------------------------------------------
------------------------------------------------------------
------------------------------------------------------------
------------------------------------------------------------
------------------------------------------------------------
------------------------------------------------------------
------------------------------------------------------------
------------------------------------------------------------
------------------------------------------------------------
------------------------------------------------------------
------------------------------------------------------------
------------------------------------------------------------
------------------------------------------------------------
------------------------------------------------------------
------------------------------------------------------------
------------------------------------------------------------
------------------------------------------------------------
------------------------------------------------------------
-----------------------------------------------
>LN824208
~CATGCCTACATTCTATCTTGCGTTACATGGGGGACAAACATATCATCTAATTGTTGACA
CGGATAGTGTTGGAAACCCGTCACTCTCAGTAATTCCCTCGAATCCCTACCAGGAACAAC
TGTCAGACACTCCATTAATTCCACTAACAATCTTTGTTGGGGAAAACACGGGGNNNNNNN
NN--NNNN----------------------------------------------------
---------NNN-NNNNNNNNNNNNNNNNNNNNNNNNNNNNNNNNNNNNNN-----NNNN
NNNNNNNNNNNNNNNNNNNNNNNNNNNNCGCAGGGATGCCTGGACACAAGAGCCATCACC
TCTTGATAGGGATCCGCTAGGATATGACGTCGGGCATGGACCTCTAGCATCTGCTATGCG
AATGCTTTGGATGGCTAATTATATTGTAAGACAATCACG----GGGTGACCGGGGCCTTA
TTTTGCCACAAGGCCCACAAACAGCCCCTCAGGCCATGTTGGTACAGCCACATGTCCCCC
CTCTACGCCCGACAGCACCCACCATTTTGTCACCTCTGTCACAACCGAGGCTTACCCCTC
CACAACCACTCATGATGCCACCAAGGCCTACCCCTCCTACCCCTC--TGCCACCTGCAAC
AC---TAACGGTGCCACC----AAGGCCTACCCGTCCTACCACTCTGCCACCCACACCAC
TACTCACGGTACTACAAAGGCCTACCGAACTTCAACCCACACCATCACCACCACGCATGC
ATCTCCCTGTCTTGCATGT----------GCCAGACCAATCAATGCACCCTCTTACTCAT
CAA-AGCACCCCAAATGATCCAGATAGTCCAGAACCACGGTCCCCGACTGTATTTTATAA
CATTCCACCTATGCCATTACCCCCCTCACAATTGCCACCACCAGC--AG--------CAC
CAGCACAGCCACCTCCAGGGGTCATCAACGACCAACAATTACATCATCTACCCTCGGGGC
CACCATGGTGGCCACCCATCTGCGACCCCCCGCAACCCTCTAAGACTCAAGGCCAGANN-
--------------------------------NNNNNNNNNNNNNNNNNNNNNNNNNNNN
NNNNNNNNNNNNNNNNNNNNNNNNNNNNNNCCAGGGACAAGCAACGCAAGCCCGGTGGAC
CATGGAGACCAGAGCCAAACACCTCCAGTCCTAGCATGCCTGAACTAAGTCCAGTCCTCG
GTCTTCATCAGGGACAAGGGGCTGGGGACTCACCAACTCCTGGCCCATCCAATGCCGCCC
CCGTTTGTAGAAATTCACACACGGCAACCCCTAACGTTTCACCAATACATGAACCGGAGT
CCCATAATAGCCCAGAGGCTCCCATTCTCTTCCCCGATGATTGGTATCCTCCATCTATAG
ACCCCGCAGACTTAGACGAA-AGTTGGGATTACATTTTTGAGACAACAGAATCTCCTAGC
TCAGATGAAGATTATGTGGAGGGACCCAGTAAAAGACCTCGCCCCTCCATCCAGTAA---
------------------------------------------------------------
------------------------------------------------------------
------------------------------------------------------------
------------------------------------------------------------
------------------------------------------------------------
------------------------------------------------------------
------------------------------------------------------------
------------------------------------------------------------
------------------------------------------------------------
------------------------------------------------------------
------------------------------------------------------------
------------------------------------------------------------
------------------------------------------------------------
------------------------------------------------------------
------------------------------------------------------------
------------------------------------------------------------
------------------------------------------------------------
------------------------------------------------------------
------------------------------------------------------------
------------------------------------------------------------
-----------------------------------------------
>LN824207
~CATGCCTACATTCTATCTTGCGTTACATGGGGGACAAACATATCATCTAATTGTTGACA
CGGATAGTCTTGGAAACCCGTCACTCTCAGTAATTCCCTCGAATCCCTACCAGGAACAAC
TGTCAGACACTCCATTAATTCCACTAACAATCTTTGTTGGGGAAAACACGGGGNNNNNNN
NN--NNNN----------------------------------------------------
---------NNN-NNNNNNNNNNNNNNNNNNNNNNNNNNNNNNNNNNNNNN-----NNNN
NNNNNNNNNNNNNNNNNNNNNNNNNNNNCGCAGGGATGCCTGGACACAAGAGCCATCACC
TCTTGATAGGGATCCGCTAGGATATGACGTCGGGCATGGACCTCTAGCATCTGCTATGCG
AATGCTTTGGATGGCTAATTATATTGTAAGACAATCACG----GGGTGACCGGGGCCTTA
TTTTGCCACAAGGCCCACAAACAGCCCCTCAGGCCATGTTGGTACAGCCACATGTCCCCC
CTCTACGCCCGCCAGCACCCACCATTTTGTCACCTCTGTCACAACCGAGGCTTACCCCTC
CACAACCACCCATGATGCCACCAAGGCCTACCCCTCCTACCCCTC--TGCCACCTGCAAC
AC---TAACGGTGCCACC----AAGGCCTACCCGTCCTACCACTCTGCCACCCACACCAC
TACTCACGGTACTACAAAGGCCTACCGAACTTCAACCCACACCATCACCACCACGCATGC
ATCTCCCTGTCTTGCATGT----------GCCAGACCAATCAATGCACCCTCTTACTCAT
CAA-AGCACCCCAAATGATCCAGATAGTCCAGAACCACGGTCCCCGACTGTATTTTATAA
CATTCCACCTATGCCATTACCCCCCTCACAATTGCCACCACCAGC--AG--------CAC
CAGCACAGCCACCTCCAGGGGTCATCAACGACCAACAATTACATCATCTACCCTCGGGGC
CACCATGGTGGCCACCCATCTGCGACCCCCCGCAACCCTCTAAGACTCAAGGCCAGANN-
--------------------------------NNNNNNNNNNNNNNNNNNNNNNNNNNNN
NNNNNNNNNNNNNNNNNNNNNNNNNNNNNNCCAGGGACAAGCAACGCAAGCCCGGTGGAC
CATGGAGACCAGAGCCAAACACCTCCAGTCCTAGCATGCCTGAACTAAGTCCAGTCCTCG
GTCTTCATCAGGGACAAGGGGCTGGGGACTCACCAACTCCTGGCCCATCCAATGCCGCCC
CCGTTTGTAGAAATTCACACACGGCAACCCCTAACGTTTCACCAATACATGAACCGGAGT
CCCATAATAGCCCAGAGGCTCCCATTCTCTTCCCCGATGATTGGTATCCTCCATCTATAG
ACCCCGCAGACTTAGACGAA-AGTTGGGATTACATTTTTGAGACAACAGAATCTCCTAGC
TCAGATGAAGATTATGTGGAGGGACCCAGTAAAAGACCTCGCCCCTCCATCCAGTAA---
------------------------------------------------------------
------------------------------------------------------------
------------------------------------------------------------
------------------------------------------------------------
------------------------------------------------------------
------------------------------------------------------------
------------------------------------------------------------
------------------------------------------------------------
------------------------------------------------------------
------------------------------------------------------------
------------------------------------------------------------
------------------------------------------------------------
------------------------------------------------------------
------------------------------------------------------------
------------------------------------------------------------
------------------------------------------------------------
------------------------------------------------------------
------------------------------------------------------------
------------------------------------------------------------
------------------------------------------------------------
-----------------------------------------------
>LN824205
~CATGCCTACATTCTATCTTGCGTTACATGGGGGACAAACATATCATCTAATTGTTGACA
CGGATAGTCTTGGAAACCCGTCACTCTCAGTAATTCCCTCGAATCCCTACCAGGAACAAC
TGTCAGACACTCCATTAATTCCACTAACAATCTTTGTTGGGGAAAACACGGGGNNNNNNN
NN--NNNN----------------------------------------------------
---------NNN-NNNNNNNNNNNNNNNNNNNNNNNNNNNNNNNNNNNNNN-----NNNN
NNNNNNNNNNNNNNNNNNNNNNNNNNNNCGCAGGGATGCCTGGACACAAGAGCCATCACC
TCTTGATAGGGATCCGCTAGGATATGACGTCGGGCATGGACCTCTAGCATCTGCTATGCG
AATGCTTTGGATGGCTAATTATATTGTAAGACAATCACG----GGGTGACCGGGGCCTTA
TTTTGCCACAAGGCCCACAAACAGCCCCTCAGGCCGTGTTGGTACAGCCACATGTCCCCC
CTCTACGCCCGACAGCACCCACCATTTTGTCACCTCTGTCACGACCGAGGCTTACCCCTC
CACAACCACTCATGATTCCACCAAGGCCTACCCCTCCTTCCCCTC--TGCCACCTGCAAC
ACTACTCACGGTGCCACC----AAGGCCTACCCGTCCTACCACTTTGCCACCCACACCAC
TACTCACGGTACTACAAAGGCCTACCGAACTTCAACCCACACCATCACCACCACGCATGC
ATCTCCCTGTCTTGCATGT----------GCCAGACCAATCAATGCACCCTCTTACTCAT
CAA-AGCACCCCAAATGATCCAGATAGTCCAGAACCACGGTCCCCGACTGTATTTTATAA
CATTCCACCTATGCCATTACCCCCCTCACAATTGCCACCACCAGC--AG--------CAC
CAGCACAGCCACCTCCAGGGGTCATCAACGACCAACAATTACATAATCTACCCTCGGGGC
CACCATGGTGGCCACCCATCTGCGACCCCCCGCAACCCTCTAAGACTCAAGGCCAGANN-
--------------------------------NNNNNNNNNNNNNNNNNNNNNNNNNNNN
NNNNNNNNNNNNNNNNNNNNNNNNNNNNNNCCAGGGACAAGCAACGCAAGCCCGGTGGAC
CATGGAGACCAGAGCCAAACACCTCCAGTCCTAGCATGCCTGAACTAAGTCCAGTCCTCG
GTCTTCATCAGGGACAAGGGGCTGGGGACTCACCAACTCCTGGCCCATCCAATGCCGCCC
CCGTTTGTAGAAATTCACACACAGCAACCCCTAACGTTTCACCAATACATGAACCGGAGT
CCCATAATAGCCCAGAGGCTCCCATTCTCTTCCCCGATGATTGGTATCCTCCATCTATAG
ACCCCGCAGACTTAGACGAA-AGTTGGGATTACATTTTTGAGACAACAGAATCTCCTAGC
TCTGATGAAGATCATGTGGGGGGACCCAGTAAAAGACCTCGCCCCCCCATCCAGTAA---
------------------------------------------------------------
------------------------------------------------------------
------------------------------------------------------------
------------------------------------------------------------
------------------------------------------------------------
------------------------------------------------------------
------------------------------------------------------------
------------------------------------------------------------
------------------------------------------------------------
------------------------------------------------------------
------------------------------------------------------------
------------------------------------------------------------
------------------------------------------------------------
------------------------------------------------------------
------------------------------------------------------------
------------------------------------------------------------
------------------------------------------------------------
------------------------------------------------------------
------------------------------------------------------------
------------------------------------------------------------
-----------------------------------------------
>LN824204
~CATGCCTACATTCTATCTTGCGTTACATGGGGGACAAACATATCATCTAATTGTTGACA
CGGATAGTCTTGGAAACCCGTCACTCTCAGTAATTCCCTCGAATCCCTACCAGGAACAAC
TGTCAGAAACTCCATTAATTCCACTAACAATCTTTGTTGGGGAAAACACGGGGNNNNNNN
NN--NNNN----------------------------------------------------
---------NNN-NNNNNNNNNNNNNNNNNNNNNNNNNNNNNNNNNNNNNN-----NNNN
NNNNNNNNNNNNNNNNNNNNNNNNNNNNCGCAGGGATGCCTGGACACAAGAGCCATCACC
TCTTGATAGGGATCCGCTAGGATATGACGTCGGGCATGGACCTCTAGCATCTGCTATGCG
AATGCTTTGGATGGCTAATTATATTGTAAGACAATCACG----GGGTGACCGGGGCCTTA
TTTTGCCACAAGGCCCACAAACAGCCCCTCAGGCCATGTTGGTACAGCCACATGTCCCCC
CTCTACGCCCGACAGCACCCACCATTTTGTCACCTCTGTCACAACCGAGGCTTACCCCTC
CACAACCACTCATGATGCCACCAAGGCCTACCCCTCCTACCCCTC--TGCCACCTGCAAC
AC---TAACGGTGCCACC----AAGGCCTACCCGTCCTACCACTCTGCCACCCACACCAC
TACTCACGGTACTACAAAGGCCTACCGAACTTCAACCCACACCATCACCACCACGCATGC
ATCTCCCTGTCTTGCATGT----------GCCAGACCAATCAATGCACCCTCTTACTCAT
CAA-AGCACCCCAAATGATCCAGATAGTCCAGAACCACGGTCCCCGACTGTATTTTATAA
CATTCCACCTATGCCATTACCCCCCTCACAATTGCCACCACCAGC--AG--------CAC
CAGCACAGCCACCTCCAGGGGTCATCAACGACCAACAATTACATCATCTACCCTCGGGGC
CACCATGGTGGCCACCCATCTGCGACCCCCCGCAACCCTCTAAGACTCAAGGCCAGANN-
--------------------------------NNNNNNNNNNNNNNNNNNNNNNNNNNNN
NNNNNNNNNNNNNNNNNNNNNNNNNNNNNNCCAGGGACAAGCAACGCAAGCCCGGTGGAC
CATGGAGACCAGAGCCAAACACCTCCAGTCCTAGCATGCCTGAACTAAGTCCAGTCCTCG
GTCTTCATCAGGGACAAGGGGCTGGGGACTCACCAACTCCTGGCCCATCCAATGCCGCCC
CCGTTTGTAGAAATTCACACACGGCAACCCCTAACGTTTCACCAATACATGAACCGGAGT
CCCATAATAGCCCAGAGGCTCCCATTCTCTTCCCCGATGATTGGTATCCTCCATCTATAG
ACCCCGCAGACTTAGACGAA-AGTTGGGATTACATTTTTGAGACAACAGAATCTCCTAGC
TCAGATGAAGATTATGTGGAGGGACCCAGTAAAAGACCTCGCCCCTCCATCCAGTAA---
------------------------------------------------------------
------------------------------------------------------------
------------------------------------------------------------
------------------------------------------------------------
------------------------------------------------------------
------------------------------------------------------------
------------------------------------------------------------
------------------------------------------------------------
------------------------------------------------------------
------------------------------------------------------------
------------------------------------------------------------
------------------------------------------------------------
------------------------------------------------------------
------------------------------------------------------------
------------------------------------------------------------
------------------------------------------------------------
------------------------------------------------------------
------------------------------------------------------------
------------------------------------------------------------
------------------------------------------------------------
-----------------------------------------------
>LN824203
~CATGCCTACATTCTATCTTGCGTTACATGGGGGACAAACATATCATCTAATTGTTGACA
CGGATAGTCTTGGAAACCCGTCACTCTCAGTAATTCCCTCGAATCCCTACCAGGAACAAC
TGTCAGACACTCCATTAATTCCACTAACAATCTTTGTTGGGGAAAACACGGGGNNNNNNN
NN--NNNN----------------------------------------------------
---------NNN-NNNNNNNNNNNNNNNNNNNNNNNNNNNNNNNNNNNNNN-----NNNN
NNNNNNNNNNNNNNNNNNNNNNNNNNNNCGCAGGGATGCCTGGACACAAGAGCCATCACC
TCTTGATAGGGATCCGCTAGGATATGACGTCGGGCATGGACCTCTAGCATCTGCTATGCG
AATGCTTTGGATGGCTAATTATATTGTAAGACAATCACG----GGGTGACCGGGGCCTTA
TTTTGCCACAAGGCCCACAAACAGCCCCTCAGGCCGTGTTGGTACAGCCACATGTCCCCC
CTCTACGCCCGACAGCACCCACCATTTTGTCACCTCTGTCACGACCGAGGCTTACCCCTC
CACAACCACTCATGATTCCACCAAGGCCTACCCCTCCTTCCCCTC--TGCCACCTGCAAC
ACTACTCACGGTGCCACC----AAGGCCTACCCGTCCTACCACTTTGCCACCCACACCAC
TACTCACGGTACTACAAAGGCCTACCGAACTTCAACCCACACCATCACCACCACGCATGC
ATCTCCCTGTCTTGCATGT----------GCCAGACCAATCAATGCACCCTCTTACTCAT
CAA-AGTACCCCAAATGATCCAGATAGTCCAGAACCACGGTCCCCGACTGTATTTTATAA
CATTCCACCTATGCCATTACCCCCCTCACAATTGCCACCACCAGC--AG--------CAC
CAGCACAGCCACCTCCAGGGGTCATCAACGACCAACAATTACATAATCTACCCTCGGGGC
CACCATGGTGGCCACCCATCTGCGACCCCCCGCAACCCTCTAAGACTCAAGGCCAGANN-
--------------------------------NNNNNNNNNNNNNNNNNNNNNNNNNNNN
NNNNNNNNNNNNNNNNNNNNNNNNNNNNNNCCAGGGACAAGCAACGCAAGCCCAGTGGAC
CATGGAGACCAGAGCCAAACACCTCCAGTCCTAGCATGCCTGAACTAAGTCCAGTCCTCG
GTCTTCATCAGGGACAAGGGGCTGGGGACTCACCAACTCCTGGCCCATCCAATGCCGCCC
CCGTTTGTAGAAATTCACACACAGCAACCCCTAACGTTTCACCAATACATGAACCGGATT
CCCATAATAGCCCAGAGGCTCCCATTCTCTTCCCCGATGATTGGTATCCTCCATCTATAG
ACCCCACAGACTTAGACGAA-AGTTGGGATTACATTTTTGAGACAACAGAATCTCCTAGC
TCTGATGAAGATTATGTGGGGGGACCCAGTAAAAGACCTCGCCCCTCCATCCAGTAA---
------------------------------------------------------------
------------------------------------------------------------
------------------------------------------------------------
------------------------------------------------------------
------------------------------------------------------------
------------------------------------------------------------
------------------------------------------------------------
------------------------------------------------------------
------------------------------------------------------------
------------------------------------------------------------
------------------------------------------------------------
------------------------------------------------------------
------------------------------------------------------------
------------------------------------------------------------
------------------------------------------------------------
------------------------------------------------------------
------------------------------------------------------------
------------------------------------------------------------
------------------------------------------------------------
------------------------------------------------------------
-----------------------------------------------
>LN824142
~CATGCCTACATTCTATCTTGCGTTACATGGGGGACAAACATATCATCTAATTGTTGACA
CGGATAGTCGTGGAAACCCGTCACTCTCAGTAATTCCCTCGAATCCCTACCAGGAACAAC
TGTCAGACACTCCATTAATTCCACTAACAATCTTTGTTGGGGAAAACACGGGGNNNNNNN
NN--NNNN----------------------------------------------------
---------NNN-NNNNNNNNNNNNNNNNNNNNNNNNNNNNNNNNNNNNNN-----NNNN
NNNNNNNNNNNNNNNNNNNNNNNNNNNNCGCAGGGATGCCTGGACACAAGAGCCATCACC
TCTTGATAGGGATCCGCTAGGATATGACGTCGGGCATGGACCTCTAGCATCTGCTATGCG
AATGCTTTGGATGGCTAATTATATTGTAAGACAATCACG----GGGTGACCGGGGCCTTA
TTTTGCCACAAGGCCCACAAACAGCCCCTCAGGCCATGTTGGTACAGCCACATGTCCCCC
CTCTACGCCCGACAGCACCCACCATTTTGTCACCTCTGTCACAACCGAGTCTTACCCCTC
CACAACCACTCATGATGCCACCAAGGCCTACCCCTCCTACCCCTC--TGCCACCTGCAAC
AC---TAACGGTGCCACC----AAGGCCTACCCGTCCTACCACTCTGCCACCCACACCAC
TACTCACGGTACTACAAAGGCCTACCGAACTTCAACCCACACCATCACCACCACGCATGC
ATCTCCCTGTCTTGCATGT----------GCCAGACCAATCAATGCACCCTCTTACTCAT
CAA-AGCACCCCAAATGATCCAGATAGTCCAGAACCACGGTCCCCGACTGTATTTTATAA
CATTCCACCTATGCCATTACCCCCCTCACAATTGCCACCACCAGC--AG--------CAC
CAGCACAGCCACCTCCAGGGGTCATCAACGACCAACAATTACATCATCTACCCTCGGGGC
CACCATGGTGGCCACCCATCTGCGACCCCCCGCAACCCTCTAAGACTCAAGGCCAGANN-
--------------------------------NNNNNNNNNNNNNNNNNNNNNNNNNNNN
NNNNNNNNNNNNNNNNNNNNNNNNNNNNNNCCAGGGACAAGCAACGCAAGCCCGGTGGAC
CATGGAGACCAGAGCCAAACACCTCCAGTCCTAGCATGCCTGAACTAAGTCCAGTCCTCG
GTCTTCATCAGGGACAAGGGGCTGGGGACTCACCAACTCCTGGCCCATCCAATGCCGCCC
CCGTTTGTAGAAATTCACACACGGCAACCCCTAACGTTTCACCAATACATGAACCGGAGT
CCCATAATAGCCCAGAGGCTCCCATTCTCTTCCCCGATGATTGGTATCCTCCATCTATAG
ACCCCGCAGACTTAGACGAA-AGTTGGGATTACATTTTTGAGACAACAGAATCTCCTAGC
TCAGATGAAGATTATGTGGAGGGACCCAGTAAAAGACCTCGCCCCTCCATCCAGTAA---
------------------------------------------------------------
------------------------------------------------------------
------------------------------------------------------------
------------------------------------------------------------
------------------------------------------------------------
------------------------------------------------------------
------------------------------------------------------------
------------------------------------------------------------
------------------------------------------------------------
------------------------------------------------------------
------------------------------------------------------------
------------------------------------------------------------
------------------------------------------------------------
------------------------------------------------------------
------------------------------------------------------------
------------------------------------------------------------
------------------------------------------------------------
------------------------------------------------------------
------------------------------------------------------------
------------------------------------------------------------
-----------------------------------------------
>AB850654
-CATGCCTACATTCTATCTTGCGTTACATGGGGGACAAACATATCATCTAATTGTTGACA
CGGATAGTCTTGGAAACCCGTCACTCTCAGTAATTCCCTCGAATCCCTACCAGGAACAAC
TGTCAGACACTCCATTAATTCCACTAACAATCTTTGTTGGGGAAAACACGGGGGTGCCCC
CACCACTCCCACCACCCCCCCCACCACCACCCCCACCACCCCCACCACCCCCACCACCCC
C----------------------ACCACCCCCACCACCTCCACCACCTTCACCACCACCC
-CCGCCCCCACCACCCCCACCACCTCAGCGCAGGGATGCCTGGACACAAGAGCCATCACC
TCTTGATAGGGATCCGCTAGGATATGACGTCGGGCATGGACCTCTAGCATCTGCTATGCG
AATGCTTTGGATGGCTAATTATATTGTAAGACAATCACG----GGGTGACCGGGGCCTTA
TTTTGCCACAAGGCCCACAAACAGCCCCTCAGGCCAGGTTGGTCCAGCCACATGTCCCCC
CTCTACGCCCGACAGCACCCACCATTTTGTCACCTCTGTCACAACCGAGGCTTACCCCTC
CACAACCACTCATGATGCCACCAAGGCCTACCCCTCCTACCCCTC--TGCCACCTGCAAC
AC---TAACGGTGCCACC----AAGGCCTACCCGTCCTACCACTCTGCCACCCACACCAC
TACTCACGGTACTACAAAGGCCTACCGAACTTCAACCCACACCATCACCACCACGCATGC
ATCTCCCTGTCTTGCATGT----------GCCAGACCAATCAATGCACCCTCTTACTCAT
CAA-AGCACCCCAAATGATCCAGATAGTCCAGAACCACGGTCCCCGACTGTATTTTATAA
CATTCCACCTATGCCATTACCCCCCTCACAATTGCCACCACCAGC--AG--------CAC
CAGCACAGCCACCTCCAGGGGTCATCAACGACCAACAATTACATCATCTACCCTCGGGGC
CACCATGGTGGCCACCCATCTGCGACCCCCCGCAACCCTCTAAGACTCAAGGCCAGAGCC
GGGGACAGAGCAGGGGGAGGGGCA---------------------------------GGG
GCAGGGGCAGGGGCAGGGGCAAGGGCAAGTCCAGGGACAAGCAACGCAAGCCCGGTGGAC
CTTGGAGACCAGAGCCAAACACCTCCAGTCCTAGCATGCCTGAACTAAGTCCAGTCCTCG
GTCTTCATCAGGGACAAGGGGCTGGGGACTCACCAACTCCTGGCCCATCCAATGCCGCCC
CCGTTTGTAGAAATTCACACACGGCAACCCCTAACGTTTCACCAATACATGAACCGGAGT
CCCATAATAGCCCAGAGGCTCCCATTCTCTTCCCCGATGATTGGTATCCTCCATCTATAG
ACCCCGCAGACTTAGACGAA-AGTTGGGATTACATTTTTGAGACAACAGAATCTCCTAGC
TCAGATGAAGATTATGTGGAGGGACCCAGTAAAAGACCTCGCCCCTCCATCCAGTAA---
------------------------------------------------------------
------------------------------------------------------------
------------------------------------------------------------
------------------------------------------------------------
------------------------------------------------------------
------------------------------------------------------------
------------------------------------------------------------
------------------------------------------------------------
------------------------------------------------------------
------------------------------------------------------------
------------------------------------------------------------
------------------------------------------------------------
------------------------------------------------------------
------------------------------------------------------------
------------------------------------------------------------
------------------------------------------------------------
------------------------------------------------------------
------------------------------------------------------------
------------------------------------------------------------
------------------------------------------------------------
-----------------------------------------------
>AB850655
-------------ATATCTTGCGTTACATGGGGGACAAACATATCATCTAATTGTTGACA
CGGATAGTCGTGGAAACCCGTCACTCTCAGTAATTCCCTCGAATCCCTACCAGGAACAAC
TGTCAGACACTCCATTAATTCCACTAACAATCTTTGTTGGGGAAAACACGGGCACCACTC
CCACCACCCCCCCCA--CC---ACCACCCCCACCACCCCCACCACCCCCACCA-------
------------------CCCCCACCACCCCCACCACCTC-CACCACCTTCACCACCACC
CCCGCCCCCACCACCCCCACCACCTCAGCGCAGGGATGCCTGGACACAAGAGCCATCACC
TCTTGATAGGGATCCGCTAGGATATGACGTCGGGCATGGACCTCTAGCATCTGCTATGCG
AATGCTTTGGATGGCTAATTATATTGTAAGACAATCACG----GGGTGACCGGGGCCTTA
TTTTGCCACAAGGCCCACAAACAGCCCCTCAG----------------------------
------GCCCGACAGCACCCACCATTTTGTCACCTCTGTCACGACCGAGGCTTACCCCTC
CACAACCACTCACGATGCCACCAAGGCCTACTCCTCCTACCCCTC--TGCCACCTGCAAC
ACTACTCACGGCGCCACC----AAGGCCTACCCGTCCTACCACTCTGCCACCCACACCAC
TACTCACGGTACTACAAAGGCCTACCGAACTTCAACCCACACCATCACCACAAAGCATGC
ATCTCCCTGTCTTGCATGT----------GCCAGACCAATCAATGCACCCTCTTACTCAT
CAA-AGCACCCCAAATGATCCAGATAGTCCAGAACCACGGTCCCCAAATGTATTTTATAA
CATTCCACCTATGCCATTACCCCCCTCACAATTGCCACCACCAGC--AG--------CAC
CAGCACAGCCACCTCCAGGGGTCATCAACGACCAACAATTACATCATCTACCCTCGGGGC
CACCATGGTGGCCACCCATCTGCGACCCCCCGCAACCCTCTAAGACTCAAGGCCAGAGCC
GGGGACAGAGCAGGGGGAGGGGCAGGGGCAGGGGCAGACAGAGCAGGGGGAGGGGCAGGG
GCAGGGGCAGGGGCAGGGGCAAGGGCAAGTCCAGGGACAAGCAACGCAAGCCCGGTGGAC
CTTGGAGACCAGAGCCAAACACCTCCAGTCCTAGCATGCCTGAACTAAGTCCAGTCCTCG
GTCTTCATCAGGGACAAGGGGCT-------------------------------------
------------------------------------------------------------
------------------------------------------------------------
------------------------------------------------------------
------------------------------------------------------------
------------------------------------------------------------
------------------------------------------------------------
------------------------------------------------------------
------------------------------------------------------------
------------------------------------------------------------
------------------------------------------------------------
------------------------------------------------------------
------------------------------------------------------------
------------------------------------------------------------
------------------------------------------------------------
------------------------------------------------------------
------------------------------------------------------------
------------------------------------------------------------
------------------------------------------------------------
------------------------------------------------------------
------------------------------------------------------------
------------------------------------------------------------
------------------------------------------------------------
------------------------------------------------------------
------------------------------------------------------------
-----------------------------------------------
>KF717093
-CATGCCTACATTCTATCTTGCGTTACATGGGGGACAAACATATCATCTAATTGTTGACA
CGGATAGTCTTGGAAACCCGTCACTCTCAGTAATTCCCTCGAATCCCTACCAGGAACAAC
TGTCAGACACTCCATTAATTCCACTAACAATCTTTGTTGGGGAAAACACGGGGGTGCCCC
CACCACCACCACCACCACCACCACCACCACCACCACCACCACCACCACCACCACCACCAC
CACCA----------------------CCACCACCACCTCCACCACCATCACCACCACCA
-CCACCACCACCACCACCACCACCTCAGCGCAGGGATGCCTGGACACAAGAGCCATCACC
TCTTGATAGGGATCCGCTAGGATATGACGTCGGGCATGGACCTCTAGCATCTGCTATGCG
AATGCTTTGGATGGCTAATTATATTGTAAGACAATCACG----GGGTGACCGGGGCCTTA
TTTTGCCACAAGGCCCACAAACAGCCCCTCAGGCCATGTTGGTACAGCCACATGTCCCCC
CTCTACGCCCGACAGCACCCACCATTGTGTCACCTCTGTCACAACCGAGGCTTACCCCTC
CACAACCACTCATGATGCCACCAAGGCCTACCCCTCCTACCCCTC--TGCCACCTGCAAC
AC---TAACGGTGCCACC----AAGGCCTACCCGTCCTACCACTCTGCCACCCACACCAC
TACTCACGGTACTACAAAGGCCTACCGAACTTCAACCCACACCATCACCACCACGCATGC
ATCTCCCTGTCTTGCATGT----------GCCAGACCAATCAATGCACCCTCTTACTCAT
CAA-AGCACCCCAAATGATCCAGATAGTCCAGAACCACGGTCCCCGACTGTATTTTATAA
CATTCCACCTATGCCATTACCCCCCTCACAATTGCCACCACCAGC--AG--------CAC
CAGCACAGCCACCTCCAGGGGTCATCAACGACCAACAATTACATCATCTACCCTCGGGGC
CACCATGGTGGCCACCCATCTGCGACCCCCCGCAACCCTCTAAGACTCAAGGCCAGAGCC
GGGGACAGAGCAGGGGGAGGGGCA---------------------------------GGG
GCAGGGGCAGGGGCAGGGGCAAGGGCAAGTCCAGGGACAAGCAACGCAAGCCCGGTGGAC
CATGGAGACCAGAGCCAAACACCTCCAGTCCTAGCATGCCTGAACTAAGTCCAGTCCTCG
GTCTTCATCAGGGACAAGGGGCTGGGGACTCACCAACTCCTGGCCCATCCAATGCCGCCC
CCGTTTGTAGAAATTCACACACGGCAACCCCTAACGTTTCACCAATACATGAACCGGAGT
CCCATAATAGCCCAGAGGCTCCCATTCTCTTCCCCGATGATTGGTATCCTCCATCTATAG
ACCCCGCAGACTTAGACGAA-AGTTGGGATTACATTTTTGAGACAACAGAATCTCCTAGC
TCAGATGAAGATTATGTGGAGGGACCCAGTAAAAGACCTCGCCCCTCCATCCAGTAA---
------------------------------------------------------------
------------------------------------------------------------
------------------------------------------------------------
------------------------------------------------------------
------------------------------------------------------------
------------------------------------------------------------
------------------------------------------------------------
------------------------------------------------------------
------------------------------------------------------------
------------------------------------------------------------
------------------------------------------------------------
------------------------------------------------------------
------------------------------------------------------------
------------------------------------------------------------
------------------------------------------------------------
------------------------------------------------------------
------------------------------------------------------------
------------------------------------------------------------
------------------------------------------------------------
------------------------------------------------------------
-----------------------------------------------
>AB828191
-CATGCCTACATTCTATCTTGCGTTACATGGGGGACAAACATATCATCTAATTGTTGACA
CGGATAGTCTTGGAAACCCGTCACTCTCAGTAATTCCCTCGAATCCCTACCAGGAACAAC
TGTCAGACACTCCATTAATTCCACTAACAATCTTTGTTGGGGAAAACACGGGGGTGCCCC
CACCACCACCCCCACC------------ACCCCCACCACCCCCACCACCCCCACCACC--
-----------------------------CCCACCACCTCCACCACCTTCACCACCACCC
-CCGCCCCCACCACCCCCACCACCTCAGCGCAGGGATGCCTGGACACAAGAGCCATCACC
TCTTGATAGGGATCCGCTAGGATATGACGTCGGGCATGGACCTCTAGCATCTGCTATGCG
AATGCTTTGGATGGCTAATTATATTGTAAGACAATCACG----GGGTGACCGGGGCCTTA
TTTTGCCACAAGGCCCACAAACAGCCCCTCAGGCCATGTTGGTACAGCCACATGTCCCCC
CTCTACGCCCGACAGCACCCACCATTTTGTCACCTCTGTCACAACCGAGGCTTACCCCTC
CACAACCACTCATGATGCCACCAAGGCCTACCCCTCCTACCCCTC--TGCCACCTGCAAC
AC---TAACGGTGCCACC----AAGGCCTACCCGTCCTACCACTCTGCCACCCACACCAC
TACTCACGGTACTACAAAGGCCTACCGAACTTCAACCCACACCATCACCACCACGCATGC
ATCTCCCTGTCTTGCATGT----------GCCAGACCAATCAATGCACCCTCTTACTCAT
CAA-AGCACCCCAAATGATCCAGATAGTCCAGAACCACGGTCCCCGACTGTATTTTATAA
CATTCCACCTATGCCATTACCCCCCTCACAATTGCCACCACCAGC--AG--------CAC
CAGCACAGCCACCTCCAGGGGTCATCAACGACCAACAATTACATCATCTACCCTCGGGGC
CACCATGGTGGCCACCCATCTGCGACCCCCCGCAACCCTCTAAGACTCAAGGCCAGAGCC
GGGGACAGAGCAGGGGGAGGGGCA---------------------------------GGG
GCAGGGGCAGGGGCAGGGGCAAGGGCAAGTCCAGGGACAAGCAACGCAAGCCCGGTGGAC
CATGGAGACCAGAGCCAAACACCTCCAGTCCTAGCATGCCTGAACTAAGTCCAGTCCTCG
GTCTTCATCAGGGACAAGGGGCTGGGGACTCACCAACTCCTGGCCCATCCAATGCCGCCC
CCGTTTGTAGAAATTCACACACGGCAACCCCTAACGTTTCACCAATACATGAACCGGAGT
CCCATAATAGCCCAGAGGCTCCCATTCTCTTCCCCGATGATTGGTATCCTCCATCTATAG
ACCCCGCAGACTTAGACGAA-AGTTGGGATTACATTTTTGAGACAACAGAATCTCCTAGC
TCAGATGAAGATTATGTGGAGGGACCCAGTAAAAGACCTCGCCCCTCCATCCAGTAA---
------------------------------------------------------------
------------------------------------------------------------
------------------------------------------------------------
------------------------------------------------------------
------------------------------------------------------------
------------------------------------------------------------
------------------------------------------------------------
------------------------------------------------------------
------------------------------------------------------------
------------------------------------------------------------
------------------------------------------------------------
------------------------------------------------------------
------------------------------------------------------------
------------------------------------------------------------
------------------------------------------------------------
------------------------------------------------------------
------------------------------------------------------------
------------------------------------------------------------
------------------------------------------------------------
------------------------------------------------------------
-----------------------------------------------
>KF992571
-CATGCCTACATTCTATCTTGCGTTACATGGGGGACAAACATATCATCTAATTGTTGACA
CGGATAGTCGTGGAAACCCGTCACTCTCAGTAATTCCCTCGAATCCCTACCAGGAACAAC
TGTCAGACACTCCATTAATTCCACTAACAATCTTTGTTGGGGAAAACACGGGGGTGCCCC
CACCACCCCCACCACCCCCACCACNNNNNNNNNNNNNNNNNNNNNNNNNNN---NNNN--
-------------------NNNNNNNNNNNNNNNNNNNNN-NNNNNCCTCCACCACCTCC
ACCACCTCCACCACCTCCACCACCTCAGCGCAGGGATGCCTGGACACAAGAGCCATCACC
TCTTGATAGGGATCCGCTAGGATATGATGTCGGGCATGGACCTCTAGCATCTGCTATGCG
AATGCTTTGGATGGCTAATTATATTGTAAGACAATCACG----GGGTGACCGGGGCCTTA
TGTTGCCACAAGGCCCACAAACAGCCCCCCAGGCCGTGTTGGTACAGCCACATGTCCCCC
CTCTACGCCCGACAGCACCCACCATTTTGTCACCTCTGTCACGACCGAGGCTTACCCCTC
CACAACCACTCACGATGCCACCAAGGCCTACTCCTCCTACCCCTC--TGCCACCTGCAAC
ACTACTCACGGTGCCACC----AAGGCCTACCCGTCCTACCACTCTGCCACCCACACCAC
TACTCACGGTACTACAAAGGCCTACCGAACTTCAACCCACACCATCACCACAAAGCATGC
ATCTCCCTGTCTTGCATGT----------GCCAGACCAATCAATGCACCCTCTTACTCAT
CAA-AGCACCCCAAATGATCCAGATAGTCCAGAACCACGGTCCCCAAATGTATTTTATAA
CATTCCACCTATGCCATTACCCCCCTCACAATTGCCACCACCAGC--AG--------CAC
CAGCACAGCCACCTCCAGGGGTCATCAACGACCAACAATTACATCATCTACCCTCGGGGC
CACCATGGTGGCCACCCATCTGCGACCCCCCGCAACCCTCTAAGACTCAAGGCCAGAGCC
GGGGACAGAGCAGGGGGAGGGGCA---------------------------------GGG
GCAGGGGCAGGGGCAGGGGCAAGGGCAAGTCCAGGGACAAGCAACGCAAGCCCGGTGGAC
CATGGAGACCAGAGCCAAACACCTCCAGTCCTAGCATGCCTGAACTAAGTCCAGTCCTCG
GTCTTCATCAGGGACAAGGGGCTGGGGACTCACCAACTCCTGGCCCATCCAATGCCGCCC
CCGTTTGTAGAAATTCACACACAGCAACCCCTAACGTTTCACCAATACATGAACCGGAGT
CCCATAATAGCCCAGAGGCTCCCATTCTCTTCCCCGATGATTGGTATCCTCCATCTATAG
ACCCCGCAGACTTAGACGAA-AGTTGGGATTACATTTTTGAGACAACAGAATCTCCTAGC
TCTGATGAAGATCATGTGGGGGGACCCAGTAAAAGACCTCGCCCCTCCACCCAGTAA---
------------------------------------------------------------
------------------------------------------------------------
------------------------------------------------------------
------------------------------------------------------------
------------------------------------------------------------
------------------------------------------------------------
------------------------------------------------------------
------------------------------------------------------------
------------------------------------------------------------
------------------------------------------------------------
------------------------------------------------------------
------------------------------------------------------------
------------------------------------------------------------
------------------------------------------------------------
------------------------------------------------------------
------------------------------------------------------------
------------------------------------------------------------
------------------------------------------------------------
------------------------------------------------------------
------------------------------------------------------------
-----------------------------------------------
>KF992570
-CATGCCTACATTCTATCTTGCGTTACATGGGGGACAAACATATCATCTAATTGTTGACA
CGGATAGTCGTGGAAACCCGTCACTCTCAGTAATTCCCTCGAATCCCTACCAGGAACAAC
TGTCAGACACTCCATTAATTCCACTAACAATCTTTGTTGGGGAAAACACGGGGGTGCCCC
CACCACCCCCACCACCCCCACCACCCCCACC------ACC---TCCACCACCTTCACCAC
CT-------------------TCACCACCTTCACCACCTCCACCACCTCCACCACCT-CC
ACCACCTCCACCACCTCCACCACCTCAGCGCAGGGATGCCTGGACACAAGAGCCATCACC
TCTTGATAGGGATCCGCTAGGATATGATGTCGGGCATGGACCTCTAGCATCTGCTATGCG
AATGCTTTGGATGGCTAATTATATTGTAAGACAATCACG----GGGTGACCGGGGCCTTA
TGTTGCCACAAGGCCCACAAACAGCCCCCCAGGCCGTGTTGGTACAGCCACATGTCCCCC
CTCTACGCCCGACAGCACCCACCATTTTGTCACCTCTGTCACGACCGAGGCTTACCCCTC
CACAACCACTCACGATGCCACCAAGGCCTACTCCTCCTACCCCTC--TGCCACCTGCAAC
ACTACTCACGGTGCCACC----AAGGCCTACCCGTCCTACCACTCTGCCACCCACACCAC
TACTCACGGTACTACAAAGGCCTACCGAACTTCAACCCACACCATCACCACAAAGCATGC
ATCTCCCTGTCTTGCATGT----------GCCAGACCAATCAATGCACCCTCTTACTCAT
CAA-AGCACCCCAAATGATCCAGATAGTCCAGAACCACGGTCCCCAAATGTATTTTATAA
CATTCCACCTATGCCATTACCCCCCTCACAATTGCCACCACCAGC--AG--------CAC
CAGCACAGCCACCTCCAGGGGTCATCAACGACCAACAATTACATCATCTACCCTCGGGGC
CACCATGGTGGCCACCCATCTGCGACCCCCCGCAACCCTCTAAGACTCAAGGCCAGAGCC
GGGGACAGAGCAGGGGGAGGGGCA---------------------------------GGG
GCAGGGGCAGGGGCAGGGGCAAGGGCAAGTCCAGGGACAAGCAACGCAAGCCCGGTGGAC
CATGGAGACCAGAGCCAAACACCTCCAGTCCTAGCATGCCTGAACTAAGTCCAGTCCTCG
GTCTTCATCAGGGACAAGGGGCTGGGGACTCACCAACTCCTGGCCCATCCAATGCCGCCC
CCGTTTGTAGAAATTCACACACAGCAACCCCTAACGTTTCACCAATACATGAACCGGAGT
CCCATAATAGCCCAGAGGCTCCCATTCTCTTCCCCGATGATTGGTATCCTCCATCTATAG
ACCCCGCAGACTTAGACGAA-AGTTGGGATTACATTTTTGAGACAACAGAATCTCCTAGC
TCTGATGAAGATTATGTGGGGGGACCCAGTAAAAGACCTCGCCCCTCCACCCAGTAA---
------------------------------------------------------------
------------------------------------------------------------
------------------------------------------------------------
------------------------------------------------------------
------------------------------------------------------------
------------------------------------------------------------
------------------------------------------------------------
------------------------------------------------------------
------------------------------------------------------------
------------------------------------------------------------
------------------------------------------------------------
------------------------------------------------------------
------------------------------------------------------------
------------------------------------------------------------
------------------------------------------------------------
------------------------------------------------------------
------------------------------------------------------------
------------------------------------------------------------
------------------------------------------------------------
------------------------------------------------------------
-----------------------------------------------
>KF992569
-CATGCCTACATTCTATCTTGCGTTACATGGGGGACAAACATATCATCTAATTGTTGACA
CGGATAGTCGTGGAAACCCGTCACTCTCAGTAATTCCCTCGAATCCCTACCAGGAACAAC
TGTCAGACACTCCATTAATTCCACTAACAATCTTTGTTGGGGAAAACACGGGGGTGCCCC
CACCACCACCCCCACCACCCCCANNNNNNNNNNNNNNNNNNNNNNNNNNNNNNN------
----------------NNNNNNNNNNNNCCCCACCACCTC-CACCACCTTCACCACCACC
CCCGCCCCCACCACCCCCACCACCTCAGCGCAGGGATGCCTGGACACAAGAGCCATCACC
TCTTGATAGGGATCCGCTAGGATATGACGTCGGGCATGGACCTCTAGCATCTGCTATGCG
AATGCTTTGGATGGCTAATTATATTGTAAGACAATCACG----GGGTGACCGGGGCCTTA
TTTTGCCACAAGGCCCACAAACAGCCCCTCAGGCCATGTTGGTACAGCCACATGTCCCCC
CTCTACGCCCGACAGCACCCACCATTTTGTCACCTCTGTCACAACCGAGGCTTACCCCTC
CACAACCACTCATGATGCCACCAAGGCCTACCCCTCCTACCCCTC--TGCCACCTGCAAC
AC---TAACGGTGCCACC----AAGGCCTACCCGTCCTACCACTCTGCCACCCACACCAC
TACTCACGGTACTACAAAGGCCTACCGAACTTCAACCCACACCATCACCACCACGCATGC
ATCTCCCTGTCTTGCATGT----------GCCAGACCAATCAATGCACCCTCTTACTCAT
CAA-AGCACCCCAAATGATCCAGATAGTCCAGAACCACGGTCCCCGACTGTATTTTATAA
CATTCCACCTATGCCATTACCCCCCTCACAATTGCCACCACCAGC--AG--------CAC
CAGCACAGCCACCTCCAGGGGTCATCAACGACCAACAATTACATCATCTACCCTCGGGGC
CACCATGGTGGCCACCCATCTGCGACCCCCCGCAACCCTCTAAGACTCAAGGCCAGAGCC
GGGGACAGAGCAGGGGGAGGGGCA---------------------------------GGG
GCAGG------GGCAGGGGCAGGGGCAAGTCCAGGGACAAGCAACGCAAGCCCGGTGGAC
CATGGAGACCAGAGCCAAACACCTCCAGTCCTAGCATGCCTGAACTAAGTCCAGTCCTCG
GTCTTCATCAGGGACAAGGGGCTGGGGACTCACCAACTCCTGGCCCATCCAATGCCGCCC
CCATTTGTAGAAATTCACACACGGCAACCCCTAACGTTTCACCAATACATGAACCGGAGT
CCCATAATAGCCCAGAGGCTCCCATTCTCTTCCCCGATGATTGGTATCCTCCATCTATAG
ACCCCGCAGACTTAGACGAA-AGTTGGGATTACATTTTTGAGACAACAGAATCTCCTAGC
TCAGATGAAGATTATGTGGAGGGACCCAGTAAAAGACCTCGCCCCTCCATCCAGTAA---
------------------------------------------------------------
------------------------------------------------------------
------------------------------------------------------------
------------------------------------------------------------
------------------------------------------------------------
------------------------------------------------------------
------------------------------------------------------------
------------------------------------------------------------
------------------------------------------------------------
------------------------------------------------------------
------------------------------------------------------------
------------------------------------------------------------
------------------------------------------------------------
------------------------------------------------------------
------------------------------------------------------------
------------------------------------------------------------
------------------------------------------------------------
------------------------------------------------------------
------------------------------------------------------------
------------------------------------------------------------
-----------------------------------------------
>KF992568
-CATGCCTACATTCTATCTTGCGTTACATGGGGGACAAACATATCATCTAATTGTTGACA
CGGATAGTCGTGGAAACCCGTCACTCTCAGTAATTCCCTCGAATCCCTACCAGGAACAAC
TGTCAGACACTCCATTAATTCCACTAACAATCTTTGTTGGGGAAAACACGGGGGTGCCCC
CACCACCACC--------------------------------------------------
------------------------------------------------------------
---------------CCCACCACCTCAGCGCAGGGATGCCTGGACACAAGAGCCATCACC
TCTTGATAGGGATCCGCTAGGATATGACGTCGGGCATGGACCTCTAGCATCTGCTATGCG
AATGCTTTGGATGGCTAATTATATTGTAAGACAATCACG----GGGTGACCGGGGCCTTA
TTTTGCCACAAGGCCCACAAACAGCCCCTCAGGCCATGTTGGTACAGCCACATGTCCCCC
CTCTACGCCCGACAGCACCCACCATTTTGTCACCTCTGTCACAACCGAGGCTTACCCCTC
CACAACCACTCATGATGCCACCAAGGCCTACCCCTCCTACCCCTC--TGCCACCTGCAAC
AC---TAACGGTGCCACC----AAGGCCTACCCGTCCTACCACTCTGCCACCCACACCAC
TACTCACGGTACTACAAAGGCCTACCGAACTTCAACCCACACCATCACCACCACGCATGC
ATCTCCCTGTCTTGCATGT----------GCCAGACCAATCAATGCACCCTCTTACTCAT
CAA-AGCACCCCAAATGATCCAGATAGTCCAGAACCACGGTCCCCGACTGTATTTTATAA
CATTCCACCTATGCCATTACCCCCCTCACAATTGCCACCACCAGC--AG--------CAC
CAGCACAGCCACCTCCAGGGGTCATCAACGACCAACAATTACATCATCTACCCTCGGGGC
CACCATGGTGGCCACCCATCTGCGACCCCCCGCAACCCTCTAAGACTCAAGGCCAGAGCC
GGGGACAGAGCAGGGGGAGGGGCA---------------------------------GGG
GCAGG------GGCAGGGGCAGGGGCAAGTCCAGGGACAAGCAACGCAAGCCCGGTGGAC
CATGGAGACCAGAGCCAAACACCTCCAGTCCTAGCATGCCTGAACTAAGTCCAGTCCTCG
GTCTTCATCAGGGACAAGGGGCTGGGGACTCACCAACTCCTGGCCCATCCAATGCCGCCC
CCATTTGTAGAAATTCACACACGGCAACCCCTAACGTTTCACCAATACATGAACCGGAGT
CCCATAATAGCCCAGAGGCTCCCATTCTCTTCCCCGATGATTGGTATCCTCCATCTATAG
ACCCCGCAGACTTAGACGAA-AGTTGGGATTACATTTTTGAGACAACAGAATCTCCTAGC
TCAGATGAAGATTATGTGGAGGGACCCAGTAAAAGACCTCGCCCCTCCATCCAGTAA---
------------------------------------------------------------
------------------------------------------------------------
------------------------------------------------------------
------------------------------------------------------------
------------------------------------------------------------
------------------------------------------------------------
------------------------------------------------------------
------------------------------------------------------------
------------------------------------------------------------
------------------------------------------------------------
------------------------------------------------------------
------------------------------------------------------------
------------------------------------------------------------
------------------------------------------------------------
------------------------------------------------------------
------------------------------------------------------------
------------------------------------------------------------
------------------------------------------------------------
------------------------------------------------------------
------------------------------------------------------------
-----------------------------------------------
>KF992567
-CATGCCTACATTCTATCTTGCGTTACATGGGGGACAAACATATCATCTAATTGTTGACA
CGGATAGTCGTGGAAACCCGTCACTCTCAGTAATTCCCTCGAATCCCTACCAGGAACAAC
TGTCAGACACTCCATTAATTCCACTAACAATCTTTGTTGGGGAAAACACGGGGGTGCCCC
CACCACCCCCACCACCCCCACCNNNNNNNNNNNNNNNNNNNNNNNNNNNNNNNNNNNN--
-------------------NNNNNNNNNNNNNNNNNNNNN-NNNNNCCTCCACCACCTCC
ACCACCTCCACCACCTCCACCACCTCAGCGCAGGGATGCCTGGACACAAGAGCCATCACC
TCTTGATAGGGATCCGCTAGGATATGATGTCGGGCATGGACCTCTAGCATCTGCTATGCG
AATGCTTTGGATGGCTAATTATATTGTAAGACAATCACG----GGGTGACCGGGGCCTTA
TGTTGCCACAAGGCCCACAAACAGCCCCCCAGGCCGTGTTGGTACAGCCACATGTCCCCC
CTCTACGCCCGACAGCACCCACCATTTTGTCACCTCTGTCACGACCGAGGCTTACCCCTC
CACAACCACTCACGATGCCACCAAGGCCTACTCCTCCTACCCCTC--TGCCACCTGCAAC
ACTACTCACGGTGCCACC----AAGGCCTACCCGTCCTACCACTCTGCCACCCACACCAC
TACTCACGGTACTACAAAGGCCTACCGAACTTCAACCCACACCATCACCACAAAGCATGC
ATCTCCCTGTCTTGCATGT----------GCCAGACCAATCAATGCACCCTCTTACTCAT
CAA-AGCACCCCAAATGATCCAGATAGTCCAGAACCACGGTCCCCAAATGTATTTTATAA
CATTCCACCTATGCCATTACCCCCCTCACAATTGCCACCACCAGC--AG--------CAC
CAGCACAGCCACCTCCAGGGGTCATCAACGACCAACAATTACATCATCTACCCTCGGGGC
CACCATGGTGGCCACCCATCTGCGACCCCCCGCAACCCTCTAAGACTCAAGGCCAGAGCC
GGGGACAGAGCAGGGGGAGGGGCA---------------------------------GGG
GCAGGGGCAGGGGCAGGGGCAAGGGCAAGTCCAGGGACAAGCAACGCAAGCCCGGTGGAC
CATGGAGACCAGAGCCAAACACCTCCAGTCCTAGCATGCCTGAACTAAGTCCAGTCCTCG
GTCTTCATCAGGGACAAGGGGCTGGGGACTCACCAACTCCTGGCCCATCCAATGCCGCCC
CCGTTTGTAGAAATTCACACACAGCAACCCCTAACGTTTCACCAATACATGAACCGGAGT
CCCATAATAGCCCAGAGGCTCCCATTCTCTTCCCCGATGATTGGTATCCTCCATCTATAG
ACCCCGCAGACTTAGACGAA-AGTTGGGATTACATTTTTGAGACAACAGAATCTCCTAGC
TCTGATGAAGATTATGTGGGGGGACCCAGTAAAAGACCTCGCCCCTCCACCCAGTAA---
------------------------------------------------------------
------------------------------------------------------------
------------------------------------------------------------
------------------------------------------------------------
------------------------------------------------------------
------------------------------------------------------------
------------------------------------------------------------
------------------------------------------------------------
------------------------------------------------------------
------------------------------------------------------------
------------------------------------------------------------
------------------------------------------------------------
------------------------------------------------------------
------------------------------------------------------------
------------------------------------------------------------
------------------------------------------------------------
------------------------------------------------------------
------------------------------------------------------------
------------------------------------------------------------
------------------------------------------------------------
-----------------------------------------------
>KF992566
-CATGCCTACATTCTATCTTGCGTTACATGGGGGACAAACATATCATCTAATTGTTGACA
CGGATAGTCGTGGAAACCCGTCACTCTCAGTAATTCCCTCGAATCCCTACCAGGAACAAC
TGTCAGACACTCCATTAATTCCACTAACAATCTTTGTTGGGGAAAACACGGGGGTGCCCC
CACCACCTCCACCACCTTCACCACCTCC--------------------------------
----ACCA-------------CCTCCA------CCACCTCCACC-ACCTCCACCACCTCC
ACCACCTCCACCACCTCCACCACCTCAGCGCAGGGATGCCTGGACACAAGAGCCATCACC
TCTTGATAGGGATCCGCTAGGATATGATGTCGGGCATGGACCTCTAGCATCTGCTATGCG
AATGCTTTGGATGGCTAATTATATTGTAAGACAATCACG----GGGTGACCGGGGCCTTA
TGTTGCCACAAGGCCCACAAACAGCCCCCCAGGCCGTGTTGGTACAGCCACATGTCCCCC
CTCTACGCCCGACAGCACCCACCATTTTGTCACCTCTGTCACGACCGAGGCTTACCCCTC
CACAACCACTCACGATGCCACCAAGGCCTACTCCTCCTACCCCTC--TGCCACCTGCAAC
ACTACTCACGGTGCCACC----AAGGCCTACCCGTCCTACCACTCTGCCACCCACACCAC
TACTCACGGTACTACAAAGGCCTACCGAACTTCAACCCACACCATCACCACAAAGCATGC
ATCTCCCTGTCTTGCATGT----------GCCAGACCAATCAATGCACCCTCTTACTCAT
CAA-AGCACCCCAAATGATCCAGATAGTCCAGAACCACGGTCCCCAAATGTATTTTATAA
CATTCCACCTATGCCATTACCCCCCTCACAATTGCCACCACCAGC--AG--------CAC
CAGCACAGCCACCTCCAGGGGTCATCAACGACCAACAATTACATCATCTACCCTCGGGGC
CACCATGGTGGCCACCCATCTGCGACCCCCCGCAACCCTCTAAGACTCAAGGCCAGAGCC
GGGGACAGAGCAGGGGGAGGGGCA---------------------------------GGG
GCAGGGGCAGGGGCAGGGGCAAGGGCAAGTCCAGGGACAAGCAACGCAAGCCCGGTGGAC
CATGGAGACCAGAGCCAAACACCTCCAGTCCTAGCATGCCTGAACTAAGTCCAGTCCTCG
GTCTTCATCAGGGACAAGGGGCTGGGGACTCACCAACTCCTGGCCCATCCAATGCCGCCC
CCGTTTGTAGAAATTCACACACAGCAACCCCTAACGTTTCACCAATACATGAACCGGAGT
CCCATAATAGCCCAGAGGCTCCCATTCTCTTCCCCGATGATTGGTATCCTCCATCTATAG
ACCCCGCAGACTTAGACGAA-AGTTGGGATTACATTTTTGAGACAACAGAATCTCCTAGC
TCTGATGAAGATTATGTGGGGGGACCCAGTAAAAGACCTCGCCCCTCCACCCAGTAA---
------------------------------------------------------------
------------------------------------------------------------
------------------------------------------------------------
------------------------------------------------------------
------------------------------------------------------------
------------------------------------------------------------
------------------------------------------------------------
------------------------------------------------------------
------------------------------------------------------------
------------------------------------------------------------
------------------------------------------------------------
------------------------------------------------------------
------------------------------------------------------------
------------------------------------------------------------
------------------------------------------------------------
------------------------------------------------------------
------------------------------------------------------------
------------------------------------------------------------
------------------------------------------------------------
------------------------------------------------------------
-----------------------------------------------
>KF992565
-CATGCCTACATTCTATCTTGCGTTACATGGGGGACAAACATATCATCTAATTGTTGACA
CGGATAGTCGTGGAAACCCGTCACTCTCAGTAATTCCCTCGAATCCCTACCAGGAACAAC
TGTCAGACACTCCATTAATTCCACTAACAATCTTTGTTGGGGAAAACACGGGGGTGCCCC
CACCACCCCCACCACCCCCACCACCTCC--------------------------------
----ACCA-------------CCTTCA------CCACCTCCACC-ACCTCCACCACCTCC
ACCACCTCCACCACCTCCACCACCTCAGCGCAGGGATGCCTGGACACAAGAGCCATCACC
TCTTGATAGGGATCCGCTAGGATATGATGTCGGGCATGGACCTCTAGCATCTGCTATGCG
AATGCTTTGGATGGCTAATTATATTGTAAGACAATCACG----GGGTGACCGGGGCCTTA
TGTTGCCACAAGGCCCACAAACAGCCCCCCAGGCCGTGTTGGTACAGCCACATGTCCCCC
CTCTACGCCCGACAGCACCCACCATTTTGTCACCTCTGTCACGACCGAGGCTTACCCCTC
CACAACCACTCACGATGCCACCAAGGCCTACTCCTCCTACCCCTC--TGCCACCTGCAAC
ACTACTCATGGTGCCACC----AAGGCCTACCCGTCCTACCACTCTGCCACCCACACCAC
TACTCACGGTACTACAAAGGCCTACCGAACTTCAACCCACACCATCACCACAAAGCATGC
ATCTCCCTGTCTTGCATGT----------GCCAGACCAATCAATGCACCCTCTTACTCAT
CAA-AGCACCCCAAATGATCCAGATAGTCCAGAACCACGGTCCCCAAATGTATTTTATAA
CATTCCACCTATGCCATTACCCCCCTCACAATTGCCACCACCAGC--AG--------CAC
CAGCACAGCCACCTCCAGGGGTCATCAACGACCAACAATTACATCATCTACCCTCGGGGC
CACCATGGTGGCCACCCATCTGCGACCCCCCGCAACCCTCTAAGACTCAAGGCCAGAGCC
GGGGACAGAGCAGGGGGAGGGGCA---------------------------------GGG
GCAGGGGCAGGGGCAGGGGCAAGGGCAAGTCCAGGGACAAGCAACGCAAGCCCGGTGGAC
CATGGAGACCAGAGCCAAACACCTCCAGTCCTAGCATGCCTGAACTAAGTCCAGTCCTCG
GTCTTCATCAGGGACAAGGGGCTGGGGACTCACCAACTCCTGGCCCATCCAATGCCGCCC
CCGTTTGTAGAAATTCACACACAGCAACCCCTAACGTTTCACCAATACATGAACCGGAGT
CCCATAATAGCCCAGAGGCTCCCATTCTCTTCCCCGATGATTGGTATCCTCCATCTATAG
ACCCCGCAGACTTAGACGAA-AGTTGGGATTACATTTTTGAGACAACAGAATCTCCTAGC
TCTGATGAAGATTATGTGGGGGGACCCAGTAAAAGACCTCGCCCCTCCACCCAGTAA---
------------------------------------------------------------
------------------------------------------------------------
------------------------------------------------------------
------------------------------------------------------------
------------------------------------------------------------
------------------------------------------------------------
------------------------------------------------------------
------------------------------------------------------------
------------------------------------------------------------
------------------------------------------------------------
------------------------------------------------------------
------------------------------------------------------------
------------------------------------------------------------
------------------------------------------------------------
------------------------------------------------------------
------------------------------------------------------------
------------------------------------------------------------
------------------------------------------------------------
------------------------------------------------------------
------------------------------------------------------------
-----------------------------------------------
>KF992564
-CATGCCTACATTCTATCTTGCGTTACATGGGGGACAAACATATCATCTAATTGTTGACA
CGGATAGTGTTGGAAACCCGTCACTCTCAGTAATTCCCTCGAATCCCTACCAGGAACAAC
TGTCAGACACTCCATTAATTCCACTAACAATCTTTGTTGGGGAAAACACGGGGGTGCCTC
CACCACCACCCCCACCACCCCCACCACCCCCNNNNNNNNNNNNNNNNNNNNNNNNNNNNN
NNNNNNNNNNNNNNNNNNNNNNNNNNNNNNNNNNNNNNNC-CACCACCCCCACCACCTCC
ACCACCTCCACCACCTCCACCACCTCAGCGCAGGGATGCCTGGACACAAGAGCCATCACC
TCTTGATAGGGATCCGCTAGGATATGACGTCGGGCATGGACCTCTAGCATCTGCTATGCG
AATGCTTTGGATGGCTAATTATATTGTAAGACAATCACG----GGGTGACCGGGGCCTTA
TTTTGCCACAAGGCCCACAAACAGCCCCTCAGGCCATGTTGGTACAGCCACATGTCCCCC
CTCTACGCCCGACAGCACCCACCATTTTGTCACCTCTGTCACAACCGAGGCTTACCCCTC
CACAACCACTCATGATGCCACCAAGGCCTACCCCTCCTACCCCTC--TGCCACCTGCAAC
AC---TAACGGTGCCACC----AAGGCCTACCCGTCCTACCACTCTGCCACCCACACCAC
TACTCACGGTACTACAAAGGCCTACCGAACTTCAACCCACACCATCACCACCACGCATGC
ATCTCCCTGTCTTGCATGT----------GCCAGACCAATCAATGCACCCTCTTACTCAT
CAA-AGCACCCCAAATGATCCAGATAGTCCAGAACCACGGTCCCCGACTGTATTTTATAA
CATTCCACCTATGCCATTACCCCCCTCACAATTGCCACCACCAGC--AG--------CAC
CAGCACAGCCACCTCCAGGGGTCATCAACGACCAACAATTACATCATCTACCCTCGGGGC
CACCATGGTGGCCACCCATCTGCGACCCCCCGCAACCCTCTAAGACTCAAGGCCAGAGCC
GGGGACAGAGCAGGGGGAGGGGCA---------------------------------GGG
GCAGG------GGCAGGGGCAGGGGCAAGTCCAGGGACAAGCAACGCAAGCCCGGTGGAC
CATGGAGACCAGAGCCAAACACCTCCAGTCCTAGCATGCCTGAACTAAGTCCAGTCCTCG
GTCTTCATCAGGGACAAGGGGCTGGGGACTCACCAACTCCTGGCCCATCCAATGCCGCCC
CCGTTTGTAGAAATTCACACACGGCAACCCCTAACGTTTCACCAATACATGAACCGGAGT
CCCATAATAGCCCAGAGGCTCCCATTCTCTTCCCCGATGATTGGTATCCTCCATCTATAG
ACCCCGCAGACTTAGACGAA-AGTTGGGATTACATTTTTGAGACAACAGAATCTCCTAGC
TCAGATGAAGATTATGTGGAGGGACCCAGTAAAAGACCTCGCCCCTCCATCCAGTAA---
------------------------------------------------------------
------------------------------------------------------------
------------------------------------------------------------
------------------------------------------------------------
------------------------------------------------------------
------------------------------------------------------------
------------------------------------------------------------
------------------------------------------------------------
------------------------------------------------------------
------------------------------------------------------------
------------------------------------------------------------
------------------------------------------------------------
------------------------------------------------------------
------------------------------------------------------------
------------------------------------------------------------
------------------------------------------------------------
------------------------------------------------------------
------------------------------------------------------------
------------------------------------------------------------
------------------------------------------------------------
-----------------------------------------------
>KJ411974
-CATGCCTACATTCTATCTTGCGTTACATGGGGGACAAACATATCATCTAATTGTTGACA
CGGATAGTCGTGGAAACCCGTCACTCTCAGTAATTCCCTCGAATCCCTACCAGGAACAAC
TGTCAGACACTCCATTAATTCCACTAACAATCTTTGTTGGGGAAAACACGGGGGTGCCCC
CACCACCCCCACCACCCCCACCACCTTC--------------------------------
----A-------------------------------------CC-ACCTCCACCACCTCC
ACCACCTCCACCACCTCCACCACCTCAGCGCAGGGATGCCTGGACACAAGAGCCATCACC
TCTTGATAGGGATCCGCTAGGATATGATGTCGGGCATGGACCTCTAGCATCTGCTATGCG
AATGCTTTGGATGGCTAATTATATTGTAAGACAATCACG----GGGTGACCGGGGCCTTA
TGTTGCCACAAGGCCCACAAACAGCCCCCCAGGCCGTGTTGGTACAGCCACATGTCCCCC
CTCTACGCCCGACAGCACCCACCATTTTGTCACCTCTGTCACGACCGAGGCTTACCCCTC
CACAACCACTCACGATGCCACCAAGGCCTACTCCTCCTACCCCTC--TGCCACCTGCAAC
ACTACTCACGGTGCCACC----AAGGCCTACCCGTCCTACCACTCTGCCACCCACACCAC
TACTCACGGTACTACAAAGGCCTACCGAACTTCAACCCACACCATCACCACAAAGCATGC
ATCTCCCTGTCTTGCATGT----------GCCAGACCAATCAATGCACCCTCTTACTCAT
CAA-AGCACCCCAAATGATCCAGATAGTCCAGAACCACGGTCCCCAAATGTATTTTATAA
CATTCCACCTATGCCATTACCCCCCTCACAATTGCCACCACCAGC--AG--------CAC
CAGCACAGCCACCTCCAGGGGTCATCAACGACCAACAATTACATCATCTACCCTCGGGGC
CACCATGGTGGCCACCCATCTGCGACCCCCCGCAACCCTCTAAGACTCAAGGCCAGAGCC
GGGGACAGAGCAGGGGGAGGGGCA---------------------------------GGG
GCAGGGGCAGGGGCAGGGGCAAGGGCAAGTCCAGGGACAAGCAACGCAAGCCCGGTGGAC
CATGGAGACCAGAGCCAAACACCTCCAGTCCTAGCATGCCTGAACTAAGTCCAGTCCTCG
GTCTTCATCAGGGACAAGGGGCTGGGGACTCACCAACTCCTGGCCCATCCAATGCCGCCC
CCGTTTGTAGAAATTCACACACAGCAACCCCTAACGTTTCACCAATACATGAACCGGAGT
CCCATAATAGCCCAGAGGCTCCCATTCTCTTCCCCGATGATTGGTATCCTCCATCTATAG
ACCCCGCAGACTTAGACGAA-AGTTGGGATTACATTTTTGAGACAACAGAATCTCCTAGC
TCTGATGAAGATTATGTGGGGGGACCCAGTAAAAGACCTCGCCCCTCCACCCAGTAA---
------------------------------------------------------------
------------------------------------------------------------
------------------------------------------------------------
------------------------------------------------------------
------------------------------------------------------------
------------------------------------------------------------
------------------------------------------------------------
------------------------------------------------------------
------------------------------------------------------------
------------------------------------------------------------
------------------------------------------------------------
------------------------------------------------------------
------------------------------------------------------------
------------------------------------------------------------
------------------------------------------------------------
------------------------------------------------------------
------------------------------------------------------------
------------------------------------------------------------
------------------------------------------------------------
------------------------------------------------------------
-----------------------------------------------
>JQ009376
-NATGCCTACATNCTATCTTGCGTTACATGGGGGACAAACATATCATCTAATTGTTGACA
CGGATAGTCGTGGAAACCCGTCACTCTCAGTAATTCCCTCGAATCCCTACCAGGAACAAC
TGTCAGACACTCCATTAATTCCACTAACAATCTTTGTTGGGGAAAACACGGGGGTGCCCC
CACCACCCCCACCACCCCCCCCACCACCACCCCCACCACC---CCCACCACCCNCACCAC
CC-------------------NCACCACCCNCACCACCTNCACCACCTTCACCACCT-CC
ACCACCTCCACCACCTCCACCACCTCAGCGCAGGGATGCCTGGACACAAGAGCCATCACC
TCTTGATAGGGATCCGCTAGGATATGATGTCGGGCATGGACCTCTAGCATCTGCTATGCG
AATGCTTTGGATGGCTAATTATATTGTAAGACAATCACG----GGGTGACCGGGGCCTTA
TGTTGCCACAAGGCCCACAAACAGCCCCCCAGGCCGTGTTGGTACAGCCACATGTCCCCC
CTCTACGCCCGACAGCACCCACCATTTTGTCACCTCTGTCACGACCGAGGCTTACCCCTC
CACAACCACTCACGATGCCACCAAGGCCTACTCCTCCTACCCCTC--TGCCACCTGCAAC
ACTACTCACGGTGCCACC----AAGGCCTACCCGTCCTACCACTCTGCCACCCACACCAC
TACTCACGGTACTACAAAGGCCTACCGAACTTCAACCCACACCATCACCACAAAGCATGC
ATCTCCCTGTCTTGCATGT----------GCCAGACCAATCAATGCACCCTCTTACTCAT
CAA-AGCACCCCAAATGATCCAGATAGTCCAGAACCACGGTCCCCAAATGTATTTTATAA
CATTCCACCTATGCCATTACCCCCCTCACAATTGCCACCACCAGC--AG--------CAC
CAGCACAGCCACCTCCAGGGGTCATCAACGACCAACAATTACATCATCTACCCTCGGGGC
CACCATGGTGGCCACCCATCTGCGACCCCCCGCAACCCTCTAAGACTCAAGGCCAGAGCC
GGGGACAGAGCAGGGGGAGGGGCA---------------------------------GGG
GCAGGGGCAGGGGCAGGGGCAAGGGCAAGTCCAGGGACAAGCAACGCAAGCCCGGTGGAC
CATGGAGACCAGAGCCAAACACCTCCAGTCCTAGCATGCCTGAACTAAGTCCAGTCCTCG
GTCTTCATCAGGGACAAGGGGCTGGGGACTCACCAACTCCTGGCCCATCCAATGCCGCCC
CCGTTTGTAGAAATTCACACACAGCAACCCCTAACGTTTCACCAATACATGAACCGGAGT
CCCATAATAGCCCAGAGGCTCCCATTCTCTTCCCCGATGATTGGTATCCTCCATCTATAG
ACCCCGCAGACTTAGACGAA-AGTTGGGATTACATTTTTGAGACAACAGAATCTCCTAGC
TCTGATGAAGATTATGTGGTGGGACCCAGTAAAAGACCTCGCCCCTCCATCCAGTAA---
------------------------------------------------------------
------------------------------------------------------------
------------------------------------------------------------
------------------------------------------------------------
------------------------------------------------------------
------------------------------------------------------------
------------------------------------------------------------
------------------------------------------------------------
------------------------------------------------------------
------------------------------------------------------------
------------------------------------------------------------
------------------------------------------------------------
------------------------------------------------------------
------------------------------------------------------------
------------------------------------------------------------
------------------------------------------------------------
------------------------------------------------------------
------------------------------------------------------------
------------------------------------------------------------
------------------------------------------------------------
-----------------------------------------------
>KF373730
-CATGCCTACATTCTATCTTGCGTTACATGGGGGACAAACATATCATCTAATTGTTGACA
CGGATAGTCGTGGAAACCCGTCACTCTCAGTAATTCCCTCGAATCCCTACCAGGAACAAC
TGTCAGACACTCCATTAATTCCACTAACAATCTTTGTTGGGGAAAACACGGGGGTGCCCC
CACCACCCCCACCACCCCCACCACCCCCACCACCCCCACCACCTCCACCACCTTCACCAC
CTTCACCA-------------CCTTCA------CCACCTCCACC-ACCTCCACCACCTCC
ACCACCTCCACCACCTCCACCACCTCAGCGCAGGGATGCCTGGACACAAGAGCCATCACC
TCTTGATAGGGATCCGCTAGGATATGATGTCGGGCATGGACCTCTAGCATCTGCTATGCG
AATGCTTTGGATGGCTAATTATATTGTAAGACAATCACG----GGGTGACCGGGGCCTTA
TGTTGCCACAAGGCCCACAAACAGCCCCCCAGGCCGTGTTGGTACAGCCACATGTCCCCC
CTCTACGCCCGACAGCACCCACCATTTTGTCACCTCTGTCACGACCGAGGCTTACCCCTC
CACAACCACTCACGATGCCACCAAGGCCTACTCCTCCTACCCCTC--TGCCACCTGCAAC
ACTACTTACGGTGCCACC----AAGGCCTACCCGTCCTACCACTCTGCCACCCACACCAC
TACTCACGGTACTACAAAGGCCTACCGAACTTCAACCCACACCATCACCACAAAGCATGC
ATCTCCCTGTCTTGCATGT----------GCCAGACCAATCAATGCACCCTCTTACTCAT
CAA-AGCACCCCAAATGATCCAGATAGTCCAGAACCACGGTCCCCAAATGTATTTTATAA
CATTCCACCTATGCCATTACCCCCCTCACAATTGCCACCACCAGC--AG--------CAC
CAGCACAGCCACCTCCAGGGGTCATCAACGACCAACAATTACATCATCTACCCTCGGGGC
CACCATGGTGGCCACCCATCTGCGACCCCCCGCAACCCTCTAAGACTCAAGGCCAGAGCC
GGGGACAGAGCAGGGGGAGGGGCA---------------------------------GGG
GCAGGGGCAGGGGCAGGGGCAAGGGCAAGTCCAGGGACAAGCAACGCAAGCCCGGTGGAC
CATGGAGACCAGAGCCAAACACCTCCAGTCCTAGCATGCCTGAACTAAGTCCAGTCCTCG
GTCTTCATCAGGGACAAGGGGCTGGGGACTCACCAACTCCTGGCCCATCCAATGCCGCCC
CCGTTTGTAGAAATTCACACACAGCAACCCCTAACGTTTCACCAATACATGAACCGGAGT
CCCATAATAGCCCAGAGGCTCCCATTCTCTTCCCCGATGATTGGTATCCTCCATCTATAG
ACCCCGCAGACTTAGACGAA-AGTTGGGATTACATTTTTGAGACAACAGAATCTCCTAGC
TCTGATGAAGATTATGTGGGGGGACCCAGTAAAAGACCTCGCCCCTCCACCCAGTAA---
------------------------------------------------------------
------------------------------------------------------------
------------------------------------------------------------
------------------------------------------------------------
------------------------------------------------------------
------------------------------------------------------------
------------------------------------------------------------
------------------------------------------------------------
------------------------------------------------------------
------------------------------------------------------------
------------------------------------------------------------
------------------------------------------------------------
------------------------------------------------------------
------------------------------------------------------------
------------------------------------------------------------
------------------------------------------------------------
------------------------------------------------------------
------------------------------------------------------------
------------------------------------------------------------
------------------------------------------------------------
-----------------------------------------------
>KC617875
-CATGCCTACATTCTATCTTGCGTTACATGGGGGACAAACATATCATCTAATTGTTGACA
CGGATAGTCGTGGAAACCCGTCACTCTCAGTAATTCCCTCGAATCCCTACCAGGAACAAC
TGTCAGACACTCCATTAATTCCACTAACAATCTTTGTTGGGGAAAACACGGGGGTGCCCC
CACCACCCCCACCACCCCCCCCACCACCACCCCCACCACC---TCCACCACCTCCACCAC
CT-------------------CCACCACCTYCACCACCTCCACCACCTYCACCACCT-CC
ACCACCTCCACCACCTCCACCACCTCAGCGCAGGGATGCCTGGACACAAGAGCCATCACC
TCTTGATAGGGATCCGCTAGGATATGATGTCGGGCATGGACCTCTAGCATCTGCTATGCG
AATGCTTTGGATGGCTAATTATATTGTAAGACAATCACG----GGGTGACCGGGGCCTTA
TGTTGCCACAAGGCCCACAAACAGCCCCCCAGGCCGTGTTGGTACAGCCACATGTCCCCC
CTCTACGCCCGACAGCACCCACCATTTTGTCACCTCTGTCACGACCGAGGCTTACCCCTC
CACAACCACTCACGATGCCACCAAGGCCTACTCCTCCTACCCCTC--TGCCACCTGCAAC
AC---TAACGGTGCCACC----AAGGCCTACCCGTCCTACCACTCTGCCACCCACACCAC
TACTCACGGTACTACAAAGGCCTACCGAACTTCAACCCACACCATCACCACAAAGCATGC
ATCTCCCTGTCTTGCATGT----------GCCAGACCAATCAATGCACCCTCTTACTCAT
CAA-AGCACCCCAAATGATCCAGATAGTCCAGAACCACGGTCCCCAAATGTATTTTATAA
CATTCCACCTATGCCATTACCCCCCTCACAATTGCCACCACCAGC--AG--------CAC
CAGCACAGCCACCTCCAGGGGTCATCAACGACCAACAATTACATCATCTACCCTCGGGGC
CACCATGGTGGCCACCCATCTGCGACCCCCCGCAACCCTCTAAGACTCAAGGCCAGAGCC
GGGGACAGAGCAGGGGGAGGGGCA---------------------------------GGG
GCAGGGGCAGGGGCAGGGGCAAGGGCAAGTCCAGGGACAAGCAACGCAAGCCCGGTGGAC
CATGGAGACCAGAGCCAAACACCTCCAGTCCTAGCATGCCTGAACTAAGTCCAGTCCTCG
GTCTTCATCAGGGACAAGGGGCTGGGGACTCACCAACTCCTGGCCCATCCAATGCCGCCC
CCGTTTGTAGAAATTCACACACAGCAACCCCTAACGTTTCACCAATACATGAACCGGAGT
CCCATAATAGCCCAGAGGCTCCCATTCTCTTCCCCGATGATTGGTATCCTCCATCTATAG
ACCCCGCAGACTTAGACGAA-AGTTGGGATTACATTTTTGAGACAACAGAATCTCCTAGC
TCTGATGAAGATTATGTGGGGGGACCCAGTAAAAGACCTCGCCCCTCCACCCAGTAA---
------------------------------------------------------------
------------------------------------------------------------
------------------------------------------------------------
------------------------------------------------------------
------------------------------------------------------------
------------------------------------------------------------
------------------------------------------------------------
------------------------------------------------------------
------------------------------------------------------------
------------------------------------------------------------
------------------------------------------------------------
------------------------------------------------------------
------------------------------------------------------------
------------------------------------------------------------
------------------------------------------------------------
------------------------------------------------------------
------------------------------------------------------------
------------------------------------------------------------
------------------------------------------------------------
------------------------------------------------------------
-----------------------------------------------
>KC207814
-CATGCCTACATTCTATCTTGCGTTACATGGGGGACAAACATATCATCTAATTGTTGACA
CGGATAGTCTTGGAAACCCGTCACTCTCAGTAATTCCCTCGAATCCCTACCAGGAACAAC
TGTCAGACACTCCATTAATTCCACTAACAATCTTTGTTGGGGAAAACACGGGGGTGCCCC
CACCACCCCCACCACCCCCACCACCTCC------ACCACC---TCCACCACCTCCACCAC
CT-------------------CCACCACCTTCACCACCTTCACCACCTTCACCACCC-CC
CCCGCCCCCACCACCCCCACCACCTCAGCGCAGGGATGCCTGGACACAAGAGCCATCACC
TCTTGATAGGGATCCGCTAGGATATGACGTCGGGCATGGACCTCTAGCATCTGCTATGCG
AATGCTTTGGATGGCTAATTATATTGTAAGACAATCACG----GGGTGACCGGGGCCTTA
TTTTGCCACAAGGCCCACAAACAGCCCCTCAGGCCGTGTTGGTACAGCCACATGTCCCCC
CTCTACGCCCGACAGCACCCACCATTTTGTCACCTCTGTCACGACCGAGGCTTACCCCTC
CACAACCACTCATGATTCCACCAAGGCCTACCCCTCCTTCCCCTC--TGCCACCTGCAAC
ACTACTCACGGTGCCACC----AAGGCCTACCCGTCCTACCACTTTGCCACCCACACCAC
TACTCACGGTACTACAAAGGCCTACCGAACTTCAACCCACACCATCACCACCACGCATGC
ATCTCCCTGTCTTGCATGT----------GCCAGACCAATCAATGCACCCTCTTACTCAT
CAA-AGCACCCCAAATGATCCAGATAGTCCAGAACCACGGTCCCCGACTGTATTTTATAA
CATTCCACCTATGCCATTACCCCCCTCACAATTGCCACCACCAGC--AG--------CAC
CAGCACAGCCACCTCCAGGGGTCATCAACGACCAACAATTACATAATCTACCCTCGGGGC
CACCATGGTGGCCACCCATCTGCGACCCCCCGCAACCCTCTAAGACTCAAGGCCAGAGCC
GGGGACAGAGCAGGGGGAGGGGCA---------------------------------GGG
GCAGGGGCAGGGGCAGGGGCAAGGGCAAGTCCAGGGACAAGCAACGCAAGCCCGGTGGAC
CATGGAGACCAGAGCCAAACACCTCCAGTCCTAGCATGCCTGAACTAAGTCCAGTCCTCG
GTCTTCATCAGGGACAAGGGGCTGGGGACTCACCAACTCCTGGCCCATCCAATGCCGCCC
CCGTTTGTAGAAATTCACACACAGCAACCCCTAACGTTTCACCAATACATGAACCGGAGT
CCCATAATAGCCCAGAGGCTCCCATTCTCTTCCCCGATGATTGGTATCCTCCATCTATAG
ACCCCGCAGACTTAGACGAA-AGTTGGGATTACATTTTTGAGACAACAGAATCTCCTAGC
TCTGATGAAGATTTTGTGGGGGGACCCAGTAAAAGACCTCGCCCCCCCATCCAGTAA---
------------------------------------------------------------
------------------------------------------------------------
------------------------------------------------------------
------------------------------------------------------------
------------------------------------------------------------
------------------------------------------------------------
------------------------------------------------------------
------------------------------------------------------------
------------------------------------------------------------
------------------------------------------------------------
------------------------------------------------------------
------------------------------------------------------------
------------------------------------------------------------
------------------------------------------------------------
------------------------------------------------------------
------------------------------------------------------------
------------------------------------------------------------
------------------------------------------------------------
------------------------------------------------------------
------------------------------------------------------------
-----------------------------------------------
>KC207813
-CATGCCTACATTCTATCTTGCGTTACATGGGGGACAAACATATCATCTAATTGTTGACA
CGGATAGTGTTGGAAACCCGTCACTCTCAGTAATTCCCTCGAATCCCTACCAGGAACAAC
TGTCAGACACTCCATTAATTCCACTAACAATCTTTGTTGGGGAAAACACGGGGGTGCCCC
CACCACCACCCCCACCACCCCCACCACCCCCACCAC---CCCCACCACCCCCACCACCCC
CACCA----------------------CCCCCACCACCTCCACCACCTTCACCACCACCC
-CCGCCCCCACCACCCCCACCACCTCAGCGCAGGGATGCCTGGACACAAGAGCCATCACC
TCTTGATAGGGATCCGCTAGGATATGACGTCGGGCATGGACCTCTAGCATCTGCTATGCG
AATGCTTTGGATGGCTAATTATATTGTAAGACAATCACG----GGGTGACCGGGGCCTTA
TTTTGCCACAAGGCCCACAAACAGCCCCTCAGGCCATGTTGGTACAGCCACATGTCCCCC
CTCTACGCCCGACAGCACCCACCATTTTGTCACCTCTGTCACAACCGAGGCTTACCCCTC
CACAACCACTCATGATGCCACCAAGGCCTACCCCTCCTACCCCTC--TGCCACCTGCAAC
AC---TAACGGTGCCACC----AAGGCCTACCCGTCCTACCACTCTGCCACCCACACCAC
TACTCACGGTACTACAAAGGCCTACCGAACTTCAACCCACACCATCACCACCACGCATGC
ATCTCCCTGTCTTGCATGT----------GCCAGACCAATCAATGCACCCTCTTACTCAT
CAA-AGCACCCCAAATGATCCAGATAGTCCAGAACCACGGTCCCCGACTGTATTTTATAA
CATTCCACCTATGCCATTACCCCCCTCACAATTGCCACCACCAGC--AG--------CAC
CAGCACAGCCACCTCCAGGGGTCATCAACGACCAACAATTACATCATCTACCCTCGGGGC
CACCATGGTGGCCACCCATCTGCGACCCCCCGCAACCCTCTAAGACTCAAGGCCAGAGCC
GGGGACAGAGCAGGGGGAGGGGCA---------------------------------GGG
GCAGGGGCAGGGGCAGGGGCAAGGGCAAGTCCAGGGACAAGCAACGCAAGCCCGGTGGAC
CATGGAGACCAGAGCCAAACACCTCCAGTCCTAGCATGCCTGAACTAAGTCCAGTCCTCG
GTCTTCATCAGGGACAAGGGGCTGGGGACTCACCAACTCCTGGCCCATCCAATGCCGCCC
CCGTTTGTAGAAATTCACACACGGCAACCCCTAACGTTTCACCAATACATGAACCGGAGT
CCCATAATAGCCCAGAGGCTCCCATTCTCTTCCCCGATGATTGGTATCCTCCATCTATAG
ACCCCGCAGACTTAGACGAA-AGTTGGGATTACATTTTTGAGACAACAGAATCTCCTAGC
TCAGATGAAGATTATGTGGAGGGACCCAGTAAAAGACCTCGCCCCTCCATCCAGTAA---
------------------------------------------------------------
------------------------------------------------------------
------------------------------------------------------------
------------------------------------------------------------
------------------------------------------------------------
------------------------------------------------------------
------------------------------------------------------------
------------------------------------------------------------
------------------------------------------------------------
------------------------------------------------------------
------------------------------------------------------------
------------------------------------------------------------
------------------------------------------------------------
------------------------------------------------------------
------------------------------------------------------------
------------------------------------------------------------
------------------------------------------------------------
------------------------------------------------------------
------------------------------------------------------------
------------------------------------------------------------
-----------------------------------------------
>AY961628
-CATGCCTACATTCTATCTTGCGTTACATGGGGGACAAACATATCATCTAATTGTTGACA
CGGATAGTGTTGGAAACCCGTCACTCTCAGTAATTCCCTCGAATCCCTACCAGGAACAAC
TGTCAGACACTCCATTAATTCCACTAACAATCTTTGTTGGGGAAAACACGGGGGTGCCTC
CACCACCACC--------------------------------------------------
------------------------------------------------------------
---------------CCCACCACCTCAACGCAGGGATGCCTGGACACAAGAGCCATCACC
TCTTGATTGGGATCCGCTAGGATATGACGTCGGGCATGGACCTCTAGCATCTGCTATGCG
AATGCTTTGGATGGCTAATTATATTGTAAGACAATCACG----GGGTGACCGGGGCCTTA
TTTTGCCACAAGGCCCACAAACAGCCCCTCAGGCCATGTTGGTACAGCCACATGTCCCCC
CTCTACGCCCGACAGCACCCACCATTTTGTCACCTCTGTCACAACCGAGGCTTACCCCTC
CACAACCACTCATGATGCCACCAAGGCCTACCCCTCCTACCCCTC--TGCCACCTGCAAC
AC---TAACGGTGCCACC----AAGGCCTACCCGTCCTACCACTCTGCCACCCACACCAC
TACTCACGGTACTACAAAGGCCTACCGAACTTCAACCCACACCATCACCACCACGCATGC
ATCTCCCTGTCTTGCATGT----------GCCAGACCAATCAATGCACCCTCTTACTCAT
CAA-AGCACCCCAAATGATCCAGATAGTCCAGAACCACGGTCCCCGACTGTATTTTATAA
CATTCCACCTATGCCATTACCCCCCTCACAATTGCCACCACCAGC--AG--------CAC
CAGCACAGCCACCTCCAGGGGTCATCAACGACCAACAATTACATCATCTACCCTCGGGGC
CACCATGGTGGCCACCCATCTGCGACCCCCCGCAACCCTCTAAGACTCAAGGCCAGAGCC
GGGGACAGAGCAGGGGGAGGGGCA---------------------------------GGG
GCAGG------GGCAGGGGCAGGGGCAAGTCCAGGGACAAGCAACGCAAGCCCGGTGGAC
CATGGAGACCAGAGCCAAACACCTCCAGTCCTAGCATGCCTGAACTAAGTCCAGTCCTCG
GTCTTCATCAGGGACAAGGGGCTGGGGACTCACCAACTCCTGGCCCATCCAATGCCGCCC
CCGTTTGTAGAAATTCACACACGGCAACCCCTAACGTTTCACCAATACATGAACCGGAGT
CCCATAATAGCCCAGAGGCTCCCATTCTCTTCCCCGATGATTGGTATCCTCCATCTATAG
ACCCCGCAGACTTAGACGAA-AGTTGGGATTACATTTTTGAGACAACAGAATCTCCTAGC
TCAGATGAAGATTATGTGGAGGGACCCAGTAAAAGACCTCGCCCCTCCATCCAGTAA---
------------------------------------------------------------
------------------------------------------------------------
------------------------------------------------------------
------------------------------------------------------------
------------------------------------------------------------
------------------------------------------------------------
------------------------------------------------------------
------------------------------------------------------------
------------------------------------------------------------
------------------------------------------------------------
------------------------------------------------------------
------------------------------------------------------------
------------------------------------------------------------
------------------------------------------------------------
------------------------------------------------------------
------------------------------------------------------------
------------------------------------------------------------
------------------------------------------------------------
------------------------------------------------------------
------------------------------------------------------------
-----------------------------------------------
>08b8ce1e-63b2-444d-9f8b-7a960db4bb18
-CATGCCTACATTCTATCTTGCGTTACATGGGGGACAAACATATCATCTAATTGTTGACA
CGGATAGTCTTGGAAACCCGTCACTCTCAGTAATTCCCTCGAATCCCTACCAGGAACAAC
TGTCAGACACTCCATTAATTCCACTAACAATCTTTGTTGGGGAAAACACGGGGGTGCCCC
CACCACCCCCACCACCCCCCCCACCACCACCCCCACCACC---CCCACCACCCCCACCAC
CC-------------------CCACCACCCCCACCACCTCCACCACCTTCACCACCA-CC
CCCGCCCCCACCACCCCCACCACCTCAGCGCAGGGATGCCTGGACACAAGAGCCATCACC
TCTTGATAGGGATCCGCTAGGATATGACGTCGGGCATGGACCTCTAGCATCTGCTATGCG
AATGCTTTGGATGGCTAATTATATTGTAAGACAATCACG----GGGTGACCGGGGCCTTA
TTTTGCCACAAGGCCCACAAACAGCCCCTCAGGCCGTGTTGGTACAGCCACATGTCCCCC
CTCTACGCCCGACAGCACCCACCATTTTGTCACCTCTGTCACGACCGAGGCTTACCCCTC
CACAACCACTCATGATTCCACCAAGGCCTACCCCTCCTTCCCCTC--TGCCACCTGCAAC
ACTACTCACGGTGCCACC----AAGGCCTACCCGTCCTACCACTTTGCCACCCACACCAC
TACTCACGGTACTACAAAGGCCTACCGAACTTCAACCCACACCATCACCACCACGCATGC
ATCTCCCTGTCTTGCATGT----------GCCAGACCAATCAATGCACCCTCTTACTCAT
CAA-AGCACCCCAAATGATCCAGATAGTCCAGAACCACGGTCCCCGACTGTATTTTATAA
CATTCCACCTATGCCATTACCCCCCTCACAATTGCCACCACCAGC--AG--------CAC
CAGCACAGCCACCTCCAGGGGTCATCAACGACCAACAATTACATAATCTACCCTCGGGGC
CACCATGGTGGCCACCCATCTGCGACCCCCCGCAACCCTCTAAGACTCAAGGCCAGAGCC
GGGGACAGAGCAGGGGGAGGGGCA---------------------------------GGG
GCAGGGGCAGGGGCAGGGGCAAGGGCAAGTCCAGGGACAAGCAACGCAAGCCCGGTGGAC
CATGGAGACCAGAGCCAAACACCTCCAGTCCTAGCATGCCTGAACTAAGTCCAGTCCTCG
GTCTTCATCAGGGACAAGGGGCTGGGGACTCACCAACTCCTGGCCCATCCAATGCCGCCC
CCGTTTGTAGAAATTCACACACAGCAACCCCTAACGTTTCACCAATACATGAACCGGAGT
CCCATAATAGCCCAGAGGCTCCCATTCTCTTCCCCGATGATTGGTATCCTCCATCTATAG
ACCCCGCAGACTTAGACGAA-AGTTGGGATTACATTTTTGAGACAACAGAATCTCCTAGC
TCTGATGAAGATTTTGTGGGGGGACCCAGTAAAAGACCTCGCCCCCCCATCCAGTAA---
------------------------------------------------------------
------------------------------------------------------------
------------------------------------------------------------
------------------------------------------------------------
------------------------------------------------------------
------------------------------------------------------------
------------------------------------------------------------
------------------------------------------------------------
------------------------------------------------------------
------------------------------------------------------------
------------------------------------------------------------
------------------------------------------------------------
------------------------------------------------------------
------------------------------------------------------------
------------------------------------------------------------
------------------------------------------------------------
------------------------------------------------------------
------------------------------------------------------------
------------------------------------------------------------
------------------------------------------------------------
-----------------------------------------------
>0d389c84-899c-42f0-bbe3-981601ba0896
-CATGCCTACATTCTATCTTGCGTTACATGGGGGACAAACATATCATCTAATTGTTGACA
CGGATAGTCTTGGAAACCCGTCACTCTCAGTAATTCCCTCGAATCCCTACCAGGAACAAC
TGTCAGACACTCCATTAATTCCACTAACAATCTTTGTTGGGGAAAACACGGGGGTGCCCC
CACCACCCCCACCACCCCCCCCACCACCACCCCCACCACCCCCACCACCCCCACCACCCC
C----------------------ACCACCCCCACCACCTCCACCACCTTCACCACCACCC
-CCGCCCCCACCACCCCCACCACCTCAGCGCAGGGATGCCTGGACACAAGAGCCATCACC
TCTTGATAGGGATCCGCTAGGATATGACGTCGGGCATGGACCTCTAGCATCTGCTATGCG
AATGCTTTGGATGGCTAATTATATTGTAAGACAATCACG----GGGTGACCGGGGCCTTA
TTTTGCCACAAGGCCCACAAACAGCCCCTCAGGCCATGTTGGTACAGCCACATGTCCCCC
CTCTACGCCCGACAGCACCCACCATTTTGTCACCTCTGTCACAACCGAGGCTTACCCCTC
CACAACCACTCATGATGCCACCAAGGCCTACCCCTCCTACCCCTC--TGCCACCTGCAAC
AC---TAACGGTGCCACC----AAGGCCTACCCGTCCTACCACTCTGCCACCCACACCAC
TACTCACGGTACTACAAAGGCCTACCGAACTTCAACCCACACCATCACCACCACGCATGC
ATCTCCCTGTCTTGCATGT----------GCCAGACCAATCAATGCACCCTCTTACTCAT
CAA-AGCACCCCAAATGATCCAGATAGTCCAGAACCACGGTCCCCGACTGTATTTTATAA
CATTCCACCTATGCCATTACCCCCCTCACAATTGCCACCACCAGC--AG--------CAC
CAGCACAGCCACCTCCAGGGGTCATCAACGACCAACAATTACATCATCTACCCTCGGGGC
CACCATGGTGGCCACCCATCTGCGACCCCCCGCAACCCTCTAAGACTCAAGGCCAGAGCC
GGGGACAGAGCAGGGGGAGGGGCA---------------------------------GGG
GCAGGGGCAGGGGCAGGGGCAAGGGCAAGTCCAGGGACAAGCAACGCAAGCCCGGTGGAC
CATGGAGACCAGAGCCAAACACCTCCAGTCCTAGCATGCCTGAACTAAGTCCAGTCCTCG
GTCTTCATCAGGGACAAGGGGCTGGGGACTCACCAACTCCTGGCCCATCCAATGCCGCCC
CCGTTTGTAGAAATTCACACACGGCAACCCCTAACGTTTCACCAATACATGAACCGGAGT
CCCATAATAGCCCAGAGGCTCCCATTCTCTTCCCCGATGATTGGTATCCTCCATCTATAG
ACCCCGCAGACTTAGACGAA-AGTTGGGATTACATTTTTGAGACAACAGAATCTCCTAGC
TCAGATGAAGATTATGTGGAGGGACCCAGTAAAAGACCTCGCCCCTCCATCCAGTAA---
------------------------------------------------------------
------------------------------------------------------------
------------------------------------------------------------
------------------------------------------------------------
------------------------------------------------------------
------------------------------------------------------------
------------------------------------------------------------
------------------------------------------------------------
------------------------------------------------------------
------------------------------------------------------------
------------------------------------------------------------
------------------------------------------------------------
------------------------------------------------------------
------------------------------------------------------------
------------------------------------------------------------
------------------------------------------------------------
------------------------------------------------------------
------------------------------------------------------------
------------------------------------------------------------
------------------------------------------------------------
-----------------------------------------------
>15846704-e77f-4d1f-8c1b-c65b0811236f
-CATGCCTACATTCTATCTTGCGTTACATGGGGGACAAACATATCATCTAATTGTTGACA
CGGATAGTCTTGGAAACCCGTCACTCTCAGTAATTCCCTCGAATCCCTACCAGGAACAAC
TGTCAGACACTCCATTAATTCCACTAACAATCTTTGTTGGGGAAAACACGGGGGTGCCCC
CACCACCCCCACCACCCCCCCCACCACCACCCCCACCACC---CCCACCACCCCCACCAC
CC-------------------CCACCACCCCCACCACCTTCACCACCTTCACCACCA-CC
CCCGCCCCCACCACCCCCACCACCTCAGCGCAGGGATGCCTGGACACAAGAGCCATCACC
TCTTGATAGGGATCCGCTAGGATATGACGTCGGGCATGGACCTCTAGCATCTGCTATGCG
AATGCTTTGGATGGCTAATTATATTGTAAGACAATCACG----GGGTGACCGGGGCCTTA
TTTTGCCACAAGGCCCACAAACAGCCCCTCAGGCCGTGTTGGTACAGCCACATGTCCCCC
CTCTACGCCCGACAGCACCCACCATTTTGTCACCTCTGTCACGACCGAGGCTTACCCCTC
CACAACCACTCATGATTCCACCAAGGCCTACCCCTCCTTCCCCTC--TGCCACCTGCAAC
ACTACTCACGGTGCCACC----AAGGCCTACCCGTCCTACCACTTTGCCACCCACACCAC
TACTCACGGTACTACAAAGGCCTACCGAACTTCAACCCACACCATCACCACCACGCATGC
ATCTCCCTGTCTTGCATGT----------GCCAGACCAATCAATGCACCCTCTTACTCAT
CAA-AGCACCCCAAATGATCCAGATAGTCCAGAACCACGGTCCCCGACTGTATTTTATAA
CATTCCACCTATGCCATTACCCCCCTCACAATTGCCACCACCAGC--AG--------CAC
CAGCACAGCCACCTCCAGGGGTCATCAACGACCAACAATTACATAATCTACCCTCGGGGC
CACCATGGTGGCCACCCATCTGCGACCCCCCGCAACCCTCTAAGACTCAAGGCCAGAGCC
GGGGACAGAGCAGGGGGAGGGGCA---------------------------------GGG
GCAGGGGCAGGGGCAGGGGCAAGGGCAAGTCCAGGGACAAGCAACGCAAGCCCGGTGGAC
CATGGAGACCAGAGCCAAACACCTCCAGTCCTAGCATGCCTGAACTAAGTCCAGTCCTCG
GTCTTCATCAGGGACAAGGGGCTGGGGACTCACCAACTCCTGGCCCATCCAATGCCGCCC
CCGTTTGTAGAAATTCACACACAGCAACCCCTAACGTTTCACCAATACATGAACCGGAGT
CCCATAATAGCCCAGAGGCTCCCATTCTCTTCCCCGATGATTGGTATCCTCCATCTATAG
ACCCCGCAGACTTAGACGAA-AGTTGGGATTACATTTTTGAGACAACAGAATCTCCTAGC
TCTGATGAAGATTTTGTGGGGGGACCCAGTAAAAGACCTCGCCCCCCCATCCAGTAA---
------------------------------------------------------------
------------------------------------------------------------
------------------------------------------------------------
------------------------------------------------------------
------------------------------------------------------------
------------------------------------------------------------
------------------------------------------------------------
------------------------------------------------------------
------------------------------------------------------------
------------------------------------------------------------
------------------------------------------------------------
------------------------------------------------------------
------------------------------------------------------------
------------------------------------------------------------
------------------------------------------------------------
------------------------------------------------------------
------------------------------------------------------------
------------------------------------------------------------
------------------------------------------------------------
------------------------------------------------------------
-----------------------------------------------
>15f97967-a3f9-41fe-8641-f351b96e31e1
-CATGCCTACATTCTATCTTGCGTTACATGGGGGACAAACATATCATCTAATTGTTGACA
CGGATAGTCTTGGAAACCCGTCACTCTCAGTAATTCCCTCGAATCCCTACCAGGAACAAC
TGTCAGACACTCCATTAATTCCACTAACAATCTTTGTTGGGGAAAACACGGGGGTGCCCC
CACCACCCCCACCACCCCCCCCACCACCACCCCCACCACC---CCCACCACCCCCACCAC
CC-------------------CCACCACCCCCACCACCTCCACCACCTTCACCACCA-CC
CCCGCCCCCACCACCCCCACCACCTCAGCGCAGGGATGCCTGGACACAAGAGCCATCACC
TCTTGATAGGGATCCGCTAGGATATGACGTCGGGCATGGACCTCTAGCATCTGCTATGCG
AATGCTTTGGATGGCTAATTATATTGTAAGACAATCACG----GGGTGACCGGGGCCTTA
TTTTGCCACAAGGCCCACAAACAGCCCCTCAGGCCGTGTTGGTACAGCCACATGTCCCCC
CTCTACGCCCGACAGCACCCACCATTTTGTCACCTCTGTCACGACCGAGGCTTACCCCTC
CACAACCACTCATGATTCCACCAAGGCCTACCCCTCCTTCCCCTC--TGCCACCTGCAAC
ACTACTCACGGTGCCACC----AAGGCCTACCCGTCCTACCACTTTGCCACCCACACCAC
TACTCACGGTACTACAAAGGCCTACCGAACTTCAACCCACACCATCACCACCACGCATGC
ATCTCCCTGTCTTGCATGT----------GCCAGACCAATCAATGCACCCTCTTACTCAT
CAA-AGCACCCCAAATGATCCAGATAGTCCAGAACCACGGTCCCCGACTGTATTTTATAA
CATTCCACCTATGCCATTACCCCCCTCACAATTGCCACCACCAGC--AG--------CAC
CAGCACAGCCACCTCCAGGGGTCATCAACGACCAACAATTACATAATCTACCCTCGGGGC
CACCATGGTGGCCACCCATCTGCGACCCCCCGCAACCCTCTAAGACTCAAGGCCAGAGCC
GGGGACAGAGCAGGGGGAGGGGCA---------------------------------GGG
GCAGGGGCAGGGGCAGGGGCAAGGGCAAGTCCAGGGACAAGCAACGCAAGCCCGGTGGAC
CATGGAGACCAGAGCCAAACACCTCCAGTCCTAGCATGCCTGAACTAAGTCCAGTCCTCG
GTCTTCATCAGGGACAAGGGGCTGGGGACTCACCAACTCCTGGCCCATCCAATGCCGCCC
CCGTTTGTAGAAATTCACACACAGCAACCCCTAACGTTTCACCAATACATGAACCGGAGT
CCCATAATAGCCCAGAGGCTCCCATTCTCTTCCCCGATGATTGGTATCCTCCATCTATAG
ACCCCGCAGACTTAGACGAA-AGTTGGGATTACATTTTTGAGACAACAGAATCTCCTAGC
TCTGATGAAGATTTTGTGGGGGGACCCAGTAAAAGACCTCGCCCCCCCATCCAGTAA---
------------------------------------------------------------
------------------------------------------------------------
------------------------------------------------------------
------------------------------------------------------------
------------------------------------------------------------
------------------------------------------------------------
------------------------------------------------------------
------------------------------------------------------------
------------------------------------------------------------
------------------------------------------------------------
------------------------------------------------------------
------------------------------------------------------------
------------------------------------------------------------
------------------------------------------------------------
------------------------------------------------------------
------------------------------------------------------------
------------------------------------------------------------
------------------------------------------------------------
------------------------------------------------------------
------------------------------------------------------------
-----------------------------------------------
>1d8c94ce-8324-4b2b-a394-b7d3a4cf9764
-CATGCCTACATTCTATCTTGCGTTACATGGGGGACAAACATATCATCTAATTGTTGACA
CGGATAGTCTTGGAAACCCGTCACTCTCAGTAATTCCCTCGAATCCCTACCAGGAACAAC
TGTCAGACACTCCATTAATTCCACTAACAATCTTTGTTGGGGAAAACACGGGGGTGCCCC
CACCACCCCCACCACCCCCCCCACCACCACCCCCACCACCCCCACCACCCCCACCACCCC
C----------------------ACCACCCCCACCACCTCCACCACCTTCACCACCACCC
-CCGCCCCCACCACCCCCACCACCTCAGCGCAGGGATGCCTGGACACAAGAGCCATCACC
TCTTGATAGGGATCCGCTAGGATATGACGTCGGGCATGGACCTCTAGCATCTGCTATGCG
AATGCTTTGGATGGCTAATTATATTGTAAGACAATCACG----GGGTGACCGGGGCCTTA
TTTTGCCACAAGGCCCACAAACAGCCCCTCAGGCCATGTTGGTACAGCCACATGTCCCCC
CTCTACGCCCGACAGCACCCACCATTTTGTCACCTCTGTCACAACCGAGGCTTACCCCTC
CACAACCACTCATGATGCCACCAAGGCCTACCCCTCCTACCCCTC--TGCCACCTGCAAC
AC---TAACGGTGCCACC----AAGGCCTACCCGTCCTACCACTCTGCCACCCACACCAC
TACTCACGGTACTACAAAGGCCTACCGAACTTCAACCCACACCATCACCACCACGCATGC
ATCTCCCTGTCTTGCATGT----------GCCAGACCAATCAATGCACCCTCTTACTCAT
CAA-AGCACCCCAAATGATCCAGATAGTCCAGAACCACGGTCCCCGACTGTATTTTATAA
CATTCCACCTATGCCATTACCCCCCTCACAATTGCCACCACCAGC--AG--------CAC
CAGCACAGCCACCTCCAGGGGTCATCAACGACCAACAATTACATCATCTACCCTCGGGGC
CACCATGGTGGCCACCCATCTGCGACCCCCCGCAACCCTCTAAGACTCAAGGCCAGAGCC
GGGGACAGAGCAGGGGGAGGGGCA---------------------------------GGG
GCAGGGGCAGGGGCAGGGGCAAGGGCAAGTCCAGGGACAAGCAACGCAAGCCCGGTGGAC
CATGGAGACCAGAGCCAAACACCTCCAGTCCTAGCATGCCTGAACTAAGTCCAGTCCTCG
GTCTTCATCAGGGACAAGGGGCTGGGGACTCACCAACTCCTGGCCCATCCAATGCCGCCC
CCGTTTGTAGAAATTCACACACGGCAACCCCTAACGTTTCACCAATACATGAACCGGAGT
CCCATAATAGCCCAGAGGCTCCCATTCTCTTCCCCGATGATTGGTATCCTCCATCTATAG
ACCCCGCAGACTTAGACGAA-AGTTGGGATTACATTTTTGAGACAACAGAATCTCCTAGC
TCAGATGAAGATTATGTGGAGGGACCCAGTAAAAGACCTCGCCCCTCCATCCAGTAA---
------------------------------------------------------------
------------------------------------------------------------
------------------------------------------------------------
------------------------------------------------------------
------------------------------------------------------------
------------------------------------------------------------
------------------------------------------------------------
------------------------------------------------------------
------------------------------------------------------------
------------------------------------------------------------
------------------------------------------------------------
------------------------------------------------------------
------------------------------------------------------------
------------------------------------------------------------
------------------------------------------------------------
------------------------------------------------------------
------------------------------------------------------------
------------------------------------------------------------
------------------------------------------------------------
------------------------------------------------------------
-----------------------------------------------
>34aeb8a4-6681-4b7d-b2e3-141b431e9490
-CATGCCTACATTCTATCTTGCGTTACATGGGGGACAAACATATCATCTAATTGTTGACA
CGGATAGTCTTGGAAACCCATCACTCTCAGTAATTCCCTCGAATCCCTACCAGGAACAAC
TGTCAGACACTCCATTAATTCCACTAACAATCTTTGTTGGGGAAAACACGGGGGTGCCCC
CACCACTCCCACCACCCCCCCCACCACCACCCCCACCACCCCCACCACCCCCACCACCCC
C----------------------ACCACCCCCACCACCTCCACCACCTTCACCACCACCC
-CCGCCCCCACCACCCCCACCACCTCAGCGCAGGGATGCCTGGACACAAGAGCCATCACC
TCTTGATAGGGATCCGCTAGGATATGACGTCGGGCATGGACCTCTAGCATCTGCTATGCG
AATGCTTTGGATGGCTAATTATATTGTAAGACAATCACG----GGGTGACCGGGGCCTTA
TTTTGCCACAAGGCCCACAAACAGCCCCTCAGGCCAGGTTGGTCCAGCCACATGTCCCCC
CTCTACGCCCGACAGCACCCACCATTTTGTCACCTCTGTCACAACCGAGGCTTACCCCTC
CACAACCACTCATGATGCCACCAAGGCCTACCCCTCCTACCCCTC--TGCCACCTGCAAC
AC---TAACGGTGCCACC----AAGGCCTACCCGTCCTACCACTCTGCCACCCACACCAC
TATTCACGGTACTACAAAGGCCTACCGAACTTCAACCCACACCATCACCACCACGCATGC
ATCTCCCTGTCTTGCATGT----------GCCAGACCAATCAATGCACCCTCTTACTCAT
CAA-AGCACCCCAAATGATCCAGATAGTCCAGAACCACGGTCCCCGACTGTATTTTATAA
CATTCCACCTATGCCATTACCCCCCTCACAATTGCCACCACCAGC--AG--------CAC
CAGCACAGCCACCTCCAGGGGTCATCAACGACCAACAATTACATCATCTACCCTCGGGGC
CACCATGGTGGCCACCCATCTGCGACCCCCCGCAACCCTCTAAGACTCAAGGCCAGAGCC
GGGGACAGAGCAGGGGGAGGGGCA---------------------------------GGG
GCAGGGGCAGGGGCAGGGGCAAGGGCAAGTCCAGGGACAAGCAACGCAAGCCCGGTGGAC
CATGGAGACCAGAGCCAAACACCTCCAGTCCTAGCATGCCTGAACTAAGTCCAGTCCTCG
GTCTTCATCAGGGACAAGGGGCTGGGGACTCACCAACTCCTGGCCCATCCAATGCCGCCC
CCGTTTGTAGAAATTCACACACGGCAACCCCTAACGTTTCACCAATACATGAACCGGAGT
CCCATAATAGCCCAGAGGCTCCCATTCTCTTCCCCGATGATTGGTATCCTCCATCTATAG
ACCCCGCAGACTTAGACGAA-AGTTGGGATTACATTTTTGAGACAACAGAATCTCCTAGC
TCAGATGAAGATTATGTGGAGGGACCCAGTAAAAGACCTCGCCCCTCCATCCAGTAA---
------------------------------------------------------------
------------------------------------------------------------
------------------------------------------------------------
------------------------------------------------------------
------------------------------------------------------------
------------------------------------------------------------
------------------------------------------------------------
------------------------------------------------------------
------------------------------------------------------------
------------------------------------------------------------
------------------------------------------------------------
------------------------------------------------------------
------------------------------------------------------------
------------------------------------------------------------
------------------------------------------------------------
------------------------------------------------------------
------------------------------------------------------------
------------------------------------------------------------
------------------------------------------------------------
------------------------------------------------------------
-----------------------------------------------
>3711aeb1-47b6-4d82-a8ee-4d7d27b79b91
-CATGCCTACATTCTATCTTGCGTTACATGGGGGACAAACATATCATCTAATTGTTGACA
CGGATAGTCTTGGAAACCCGTCACTCTCAGTAATTCCCTCGAATCCCTACCAGGAACAAC
TGTCAGACACTCCATTAATTCCACTAACAATCTTTGTTGGGGAAAACACGGGGGTGCCCC
CACCACCCCCACCACCCCCCCCACCACCACCCCCACCACCCCCACCACCCCCACCACCCC
C----------------------ACCACCCCCACCACCTCCACCACCTTCACCACCACCC
-CCGCCCCCACCACCCCCACCACCTCAGCGCAGGGATGCCTGGACACAAGAGCCATCACC
TCTTGATAGGGATCCGCTAGGATATGACGTCGGGCATGGACCTCTAGCATCTGCTATGCG
AATGCTTTGGATGGCTAATTATATTGTAAGACAATCACG----GGGTGACCGGGGCCTTA
TTTTGCCACAAGGCCCACAAACAGCCCCTCAGGCCATGTTGGTACAGCCACATGTCCCCC
CTCTACGCCCGACAGCACCCACCATTTTGTCACCTCTGTCACAACCGAGGCTTACCCCTC
CACAACCACTCATGATGCCACCAAGGCCTACCCCTCCTACCCCTC--TGCCACCTGCAAC
AC---TAACGGTGCCACC----AAGGCCTACCCGTCCTACCACTCTGCCACCCACACCAC
TACTCACGGTACTACAAAGGCCTACCGAACTTCAACCCACACCATCACCACCACGCATGC
ATCTCCCTGTCTTGCATGT----------GCCAGACCAATCAATGCACCCTCTTACTCAT
CAA-AGCACCCCAAATGATCCAGATAGTCCAGAACCACGGTCCCCGACTGTATTTTATAA
CATTCCACCTATGCCATTACCCCCCTCACAATTGCCACCACCAGC--AG--------CAC
CAGCACAGCCACCTCCAGGGGTCATCAACGACCAACAATTACATCATCTACCCTCGGGGC
CACCATGGTGGCCACCCATCTGCGACCCCCCGCAACCCTCTAAGACTCAAGGCCAGAGCC
GGGGACAGAGCAGGGGGAGGGGCA---------------------------------GGG
GCAGGGGCAGGGGCAGGGGCAAGGGCAAGTCCAGGGACAAGCAACGCAAGCCCGGTGGAC
CATGGAGACCAGAGCCAAACACCTCCAGTCCTAGCATGCCTGAACTAAGTCCAGTCCTCG
GTCTTCATCAGGGACAAGGGGCTGGGGACTCACCAACTCCTGGCCCATCCAATGCCGCCC
CCGTTTGTAGAAATTCACACACGGCAACCCCTAACGTTTCACCAATACATGAACCGGAGT
CCCATAATAGCCCAGAGGCTCCCATTCTCTTCCCCGATGATTGGTATCCTCCATCTATAG
ACCCCGCAGACTTAGACGAA-AGTTGGGATTACATTTTTGAGACAACAGAATCTCCTAGC
TCAGATGAAGATTATGTGGAGGGACCCAGTAAAAGACCTCGCCCCTCCATCCAGTAA---
------------------------------------------------------------
------------------------------------------------------------
------------------------------------------------------------
------------------------------------------------------------
------------------------------------------------------------
------------------------------------------------------------
------------------------------------------------------------
------------------------------------------------------------
------------------------------------------------------------
------------------------------------------------------------
------------------------------------------------------------
------------------------------------------------------------
------------------------------------------------------------
------------------------------------------------------------
------------------------------------------------------------
------------------------------------------------------------
------------------------------------------------------------
------------------------------------------------------------
------------------------------------------------------------
------------------------------------------------------------
-----------------------------------------------
>3718725e-d486-4bb4-b41a-3afce1ac8eca
-CATGCCTACATTCTATCTTGCGTTACATGGGGGACAAACATATCATCTAATTGTTGACA
CGGATAGTCTTGGAAACCCGTCACTCTCAGTAATTCCCTCGAATCCCTACCAGGAACAAC
TGTCAGACACTCCATTAATTCCACTAACAATCTTTGTTGGGGAAAACACAGGGGTGCCCC
CACCACCCCCACCACCCCCCCCACCACCACCCCCACCACCCCCACCACCCCCACCACCCC
C----------------------ACCACCCCCACCACCTCCACCACCTTCACCACCACCC
-CCGCCCCCACCACCCCCACCACCTCAGCGCAGGGATGCCTGGACACAAGAGCCATCACC
TCTTGATAGGGATCCGCTAGGATATGACGTCGGGCATGGACCTCTAGCATCTGCTATGCG
AATGCTTTGGATGGCTAATTATATTGTAAGACAATCACG----GGGTGACCGGGGCCTTA
TTTTGCCACAAGGCCCACAAACAGCCCCTCAGGCCATGTTGGTACAGCCACATGTCCCCC
CTCTACGCCCGACAGCACCCACCATTTTGTCACCTCTGTCACAACCGAGGCTTACCCCTC
CACAACCACTCATGATGCCACCAAGGCCTACCCCTCCTACCCCTC--TGCCACCTGCAAC
AC---TAACGGTGCCACC----AAGGCCTACCCGTCCTACCACTCTGCCACCCACACCAC
TACTCACGGTACTACAAAGGCCTACCGAACTTCAACCCACACCATCACCACCACGCATGC
ATCTCCCTGTCTTGCATGT----------GCCAGACCAATCAATGCACCCTCTTACTCAT
CAA-AGCACCCCAAATGATCCAGATAGTCCAGAACCACGGTCCCCGACTGTATTTTATAA
CATTCCACCTATGCCATTACCCCCCTCACAATTGCCACCACCAGC--AG--------CAC
CAGCACAGCCACCTCCAGGGGTCATCAACGACCAACAATTACATCATCTACCCTCGGGGC
CACCATGGTGGCCACCCATCTGCGACCCCCCGCAACCCTCTAAGACTCAAGGCCAGAGCC
GGGGACAGAGCAGGGGGAGGGGTA---------------------------------GGG
GCAGGGGCAGGGGCAGGGGCAAGGGCAAGTCCAGGGACAAGCAACGCAAGCCCGGTGGAC
CATGGAGACCAGAGCCAAACACCTCCAGTCCTAGCATGCCTGAACTAAGTCCAGTCCTCG
GTCTTCATCAGGGACAAGGGGCTGGGGACTCACCAACTCCTGGCCCATCCAATGCCGCCC
CCGTTTGTAGAAATTCACACACGGCAACCCCTAACGTTTCACCAATACATGAACCGGAGT
CCCATAATAGCCCAGAGGCTCCCATTCTCTTCCCCGATGATTGGTATCCTCCATCTATAG
ACCCCGCAGACTTAGACGAA-AGTTGGGATTACATTTTTGAGACAACAGAATCTCCTAGC
TCAGATGAAGATTATGTGGAGGGACCCAGTAAAAGACCTCGCCCCTCCATCCAGTAA---
------------------------------------------------------------
------------------------------------------------------------
------------------------------------------------------------
------------------------------------------------------------
------------------------------------------------------------
------------------------------------------------------------
------------------------------------------------------------
------------------------------------------------------------
------------------------------------------------------------
------------------------------------------------------------
------------------------------------------------------------
------------------------------------------------------------
------------------------------------------------------------
------------------------------------------------------------
------------------------------------------------------------
------------------------------------------------------------
------------------------------------------------------------
------------------------------------------------------------
------------------------------------------------------------
------------------------------------------------------------
-----------------------------------------------
>3fd6e94c-211a-485a-adc6-c8315e8a34e8
-CATGCCTACATTCTATCTTGCGTTACATGGGGGACAAACATATCATCTAATTGTTGACA
CGGATAGTCTTGGAAACCCGTCACTCTCAGTAATTCCCTCGAATCCCTACCAGGAACAAC
TGTCAGACACTCCATTAATTCCACTAACAATCTTTGTTGGGGAAAACACGGGGGTGCCCC
CACCACCCCCACCACCCCCCCCACCACCACCCCCACCACCCCCACCACCCCCACCACCCC
C----------------------ACCACCCCCACCACCTCCACCACCTTCACCACCACCC
-CCGCCCCCACCACCCCCACCACCTCAGCGCAGGGATGCCTGGACACAAGAGCCATCACC
TCTTGATAGGGATCCGCTAGGATATGACGTCGGGCATGGACCTCTAGCATCTGCTATGCG
AATGCTTTGGATGGCTAATTATATTGTAAGACAATCACG----GGGTGACCGGGGCCTTA
TTTTGCCACAAGGCCCACAAACAGCCCCTCAGGCCATGTTGGTACAGCCACATGTCCCCC
CTCTACGCCCGACAGCACCCACCATTTTGTCACCTCTGTCACAACCGAGGCTTACCCCTC
CACAACCACTCATGATGCCACCAAGGCCTACCCCTCCTACCCCTC--TGCCACCTGCAAC
AC---TAACGGTGCCACC----AAGGCCTACCCGTCCTACCACTCTGCCACCCACACCAC
TACTCACGGTACTACAAAGGCCTACCGAACTTCAACCCACACCATCACCACCACGCATGC
ATCTCCCTGTCTTGCATGT----------GCCAGACCAATCAATGCACCCTCTTACTCAT
CAA-AGCACCCCAAATGATCCAGATAGTCCAGAACCACGGTCCCCGACTGTATTTTATAA
CATTCCACCTATGCCATTACCCCCCTCACAATTGCCACCACCAGC--AG--------CAC
CAGCACAGCCACCTCCAGGGGTCATCAACGACCAACAATTACATCATCTACCCTCGGGGC
CACCATGGTGGCCACCCATCTGCGACCCCCCGCAACCCTCTAAGACTCAAGGCCAGAGCC
GGGGACAGAGCAGGGGGAGGGGCA---------------------------------GGG
GCAGGGGCAGGGGCAGGGGCAAGGGCAAGTCCAGGGACAAGCAACGCAAGCCCGGTGGAC
CATGGAGACCAGAGCCAAACACCTCCAGTCCTAGCATGCCTGAACTAAGTCCAGTCCTCG
GTCTTCATCAGGGACAAGGGGCTGGGGACTCACCAACTCCTGGCCCATCCAATGCCGCCC
CCGTTTGTAGAAATTCACACACGGCAACCCCTAACGTTTCACCAATACATGAACCGGAGT
CCCATAATAGCCCAGAGGCTCCCATTCTCTTCCCCGATGATTGGTATCCTCCATCTATAG
ACCCCGCAGACTTAGACGAA-AGTTGGGATTACATTTTTGAGACAACAGAATCTCCTAGC
TCAGATGAAGATTATGTGGAGGGACCCAGTAAAAGACCTCGCCCCTCCATCCAGTAA---
------------------------------------------------------------
------------------------------------------------------------
------------------------------------------------------------
------------------------------------------------------------
------------------------------------------------------------
------------------------------------------------------------
------------------------------------------------------------
------------------------------------------------------------
------------------------------------------------------------
------------------------------------------------------------
------------------------------------------------------------
------------------------------------------------------------
------------------------------------------------------------
------------------------------------------------------------
------------------------------------------------------------
------------------------------------------------------------
------------------------------------------------------------
------------------------------------------------------------
------------------------------------------------------------
------------------------------------------------------------
-----------------------------------------------
>40ec408a-1728-4eb5-a4b6-5eb379ac2f28
-CATGCCTACATTCTATCTTGCGTTACATGGGGGACAAACATATCATCTAATTGTTGACA
CGGATAGTCTTGGAAACCCGTCACTCTCAGTAATTCCCTCGAATCCCTACCAGGAACAAC
TGTCAGACACTCCATTAATTCCACTAACAATCTTTGTTGGGGAAAACACGGGGGTGCCCC
CACCACCCCCACCACCCCCCCCACCACCACCCCCACCACCCCCACCACCCCCACCACCCC
C----------------------ACCACCCCCACCACCTCCACCACCTTCACCACCACCC
-CCGCCCCCACCACCCCCACCACCTCAGCGCAGGGATGCCTGGACACAAGAGCCATCACC
TCTTGATAGGGATCCGCTAGGATATGACGTCGGGCATGGACCTCTAGCATCTGCTATGCG
AATGCTTTGGATGGCTAATTATATTGTAAGACAATCACG----GGGTGACCGGGGCCTTA
TTTTGCCACAAGGCCCACAAACAGCCCCTCAGGCCATGTTGGTACAGCCACATGTCCCCC
CTCTACGCCCGACAGCACCCACCATTTTGTCACCTCTGTCACAACCGAGGCTTACCCCTC
CACAACCACTCATGATGCCACCAAGGCCTACCCCTCCTACCCCTC--TGCCACCTGCAAC
AC---TAACGGTGCCACC----AAGGCCTACCCGTCCTACCACTCTGCCACCCACACCAC
TACTCACGGTACTACAAAGGCCTACCGAACTTCAACCCACACCATCACCACCACGCATGC
ATCTCCCTGTCTTGCATGT----------GCCAGACCAATCAATGCACCCTCTTACTCAT
CAA-AGCACCCCAAATGATCCAGATAGTCCAGAACCACGGTCCCCGACTGTATTTTATAA
CATTCCACCTATGCCATTACCCCCCTCACAATTGCCACCACCAGC--AG--------CAC
CAGCACAGCCACCTCCAGGGGTCATCAACGACCAACAATTACATCATCTACCCTCGGGGC
CACCATGGTGGCCACCCATCTGCGACCCCCCGCAACCCTCTAAGACTCAAGGCCAGAGCC
GGGGACAGAGCAGGGGGAGGGGCA---------------------------------GGG
GCAGGGGCAGGGGCAGGGGCAAGGGCAAGTCCAGGGACAAGCAACGCAAGCCCGGTGGAC
CATGGAGACCAGAGCCAAACACCTCCAGTCCTAGCATGCCTGAACTAAGTCCAGTCCTCG
GTCTTCATCAGGGACAAGGGGCTGGGGACTCACCAACTCCTGGCCCATCCAATGCCGCCC
CCGTTTGTAGAAATTCACACACGGCAACCCCTAACGTTTCACCAATACATGAACCGGAGT
CCCATAATAGCCCAGAGGCTCCCATTCTCTTCCCCGATGATTGGTATCCTCCATCTATAG
ACCCCGCAGACTTAGACGAA-AGTTGGGATTACATTTTTGAGACAACAGAATCTCCTAGC
TCAGATGAAGATTATGTGGAGGGACCCAGTAAAAGACCTCGCCCCTCCATCCAGTAA---
------------------------------------------------------------
------------------------------------------------------------
------------------------------------------------------------
------------------------------------------------------------
------------------------------------------------------------
------------------------------------------------------------
------------------------------------------------------------
------------------------------------------------------------
------------------------------------------------------------
------------------------------------------------------------
------------------------------------------------------------
------------------------------------------------------------
------------------------------------------------------------
------------------------------------------------------------
------------------------------------------------------------
------------------------------------------------------------
------------------------------------------------------------
------------------------------------------------------------
------------------------------------------------------------
------------------------------------------------------------
-----------------------------------------------
>42fa2e74-254d-4775-a34e-a227562428db
-CATGCCTACATTCTATCTTGCGTTACATGGGGGACAAACATATCATCTAATTGTTGACA
CGGATAGTCTTGGAAACCCGTCACTCTCAGTAATTCCCTCGAATCCCTACCAGGAACAAC
TGTCAGACACTCCATTAATTCCACTAACAATCTTTGTTGGGGAAAACACGGGGGTGCCCC
CACCACCCCCACCACCCCCCCCACCACCACCCCCACCACCCCCACCACCCCCACCACCCC
C----------------------ACCACCCCCACCACCTCCACCACCTTCACCACCACCC
-CCGCCCCCACCACCCCCACCACCTCAGCGCAGGGATGCCTGGACACAAGAGCCATCACC
TCTTGATAGGGATCCGCTAGGATATGACGTCGGGCATGGACCTCTAGCATCTGCTATGCG
AATGCTTTGGATGGCTAATTATATTGTAAGACAATCACG----GGGTGACCGGGGCCTTA
TTTTGCCACAAGGCCCACAAACAGCCCCTCAGGCCATGTTGGTACAGCCACATGTCCCCC
CTCTACGCCCGACAGCACCCACCATTTTGTCACCTCTGTCACAACCGAGGCTTACCCCTC
CACAACCACTCATGATGCCACCAAGGCCTACCCCTCCTACCCCTC--TGCCACCTGCAAC
AC---TAACGGTGCCACC----AAGGCCTACCCGTCCTACCACTCTGCCACCCACACCAC
TACTCACGGTACTACAAAGGCCTACCGAACTTCAACCCACACCATCACCACCACGCATGC
ATCTCCCTGTCTTGCATGT----------GCCAGACCAATCAATGCACCCTCTTACTCAT
CAA-AGCACCCCAAATGATCCAGATAGTCCAGAACCACGGTCCCCGACTGTATTTTATAA
CATTCCACCTATGCCATTACCCCCCTCACAATTGCCACCACCAGC--AG--------CAC
CAGCACAGCCACCTCCAGGGGTCATCAACGACCAACAATTACATCATCTACCCTCGGGGC
CACCATGGTGGCCACCCATCTGCGACCCCCCGCAACCCTCTAAGACTCAAGGCCAGAGCC
GGGGACAGAGCAGGGGGAGGGGCA---------------------------------GGG
GCAGGGGCAGGGGCAGGGGCAAGGGCAAGTCCAGGGACAAGCAACGCAAGCCCGGTGGAC
CATGGAGACCAGAGCCAAACACCTCCAGTCCTAGCATGCCTGAACTAAGTCCAGTCCTCG
GTCTTCATCAGGGACAAGGGGCTGGGGACTCACCAACTCCTGGCCCATCCAATGCCGCCC
CCGTTTGTAGAAATTCACACACGGCAACCCCTAACGTTTCACCAATACATGAACCGGAGT
CCCATAATAGCCCAGAGGCTCCCATTCTCTTCCCCGATGATTGGTATCCTCCATCTATAG
ACCCCGCAGACTTAGACGAA-AGTTGGGATTACATTTTTGAGACAACAGAATCTCCTAGC
TCAGATGAAGATTATGTGGAGGGACCCAGTAAAAGACCTCGCCCCTCCATCCAGTAA---
------------------------------------------------------------
------------------------------------------------------------
------------------------------------------------------------
------------------------------------------------------------
------------------------------------------------------------
------------------------------------------------------------
------------------------------------------------------------
------------------------------------------------------------
------------------------------------------------------------
------------------------------------------------------------
------------------------------------------------------------
------------------------------------------------------------
------------------------------------------------------------
------------------------------------------------------------
------------------------------------------------------------
------------------------------------------------------------
------------------------------------------------------------
------------------------------------------------------------
------------------------------------------------------------
------------------------------------------------------------
-----------------------------------------------
>43c5808d-ec0f-45db-9cce-590cb755d59a
-CATGCCTACATTCTATCTTGCGTTACATGGGGGACAAACATATCATCTAATTGTTGACA
CGGATAGTCTTGGAAACCCGTCACTCTCAGTAATTCCCTCGAATCCCTACCAGGAACAAC
TGTCAGACACTCCATTAATTCCACTAACAATCTTTGTTGGGGAAAACACGGGGGTGCCCC
CACCACCCCCACCACCCCCCCCACCACCACCCCCACCACCCCCACCACCCCCACCACCCC
C----------------------ACCACCCCCACCACCTCCACCACCTTCACCACCACCC
-CCGCCCCCACCACCCCCACCACCTCAGCGCAGGGATGCCTGGACACAAGAGCCATCACC
TCTTGATAGGGATCCGCTAGGATATGACGTCGGGCATGGACCTCTAGCATCTGCTATGCG
AATGCTTTGGATGGCTAATTATATTGTAAGACAATCACG----GGGTGACCGGGGCCTTA
TTTTGCCACAAGGCCCACAAACAGCCCCTCAGGCCATGTTGGTACAGCCACATGTCCCCC
CTCTACGCCCGACAGCACCCACCATTTTGTCACCTCTGTCACAACCGAGGCTTACCCCTC
CACAACCACTCATGATGCCACCAAGGCCTACCCCTCCTACCCCTC--TGCCACCTGCAAC
AC---TAACGGTGCCACC----AAGGCCTACCCGTCCTACCACTCTGCCACCCACACCAC
TACTCACGGTACTACAAAGGCCTACCGAACTTCAACCCACACCATCACCACCACGCATGC
ATCTCCCTGTCTTGCATGT----------GCCAGACCAATCAATGCACCCTCTTACTCAT
CAA-AGCACCCCAAATGATCCAGATAGTCCAGAACCACGGTCCCCGACTGTATTTTATAA
CATTCCACCTATGCCATTACCCCCCTCACAATTGCCACCACCAGC--AG--------CAC
CAGCACAGCCACCTCCAGGGGTCATCAACGACCAACAATTACATCATCTACCCTCGGGGC
CACCATGGTGGCCACCCATCTGCGACCCCCCGCAACCCTCTAAGACTCAAGGCCAGAGCC
GGGGACAGAGCAGGGGGAGGGGCA---------------------------------GGG
GCAGGGGCAGGGGCAGGGGCAAGGGCAAGTCCAGGGACAAGCAACGCAAGCCCGGTGGAC
CATGGAGACCAGAGCCAAACACCTCCAGTCCTAGCATGCCTGAACTAAGTCCAGTCCTCG
GTCTTCATCAGGGACAAGGGGCTGGGGACTCACCAACTCCTGGCCCATCCAATGCCGCCC
CCGTTTGTAGAAATTCACACACGGCAACCCCTAACGTTTCACCAATACATGAACCGGAGT
CCCATAATAGCCCAGAGGCTCCCATTCTCTTCCCCGATGATTGGTATCCTCCATCTATAG
ACCCCGCAGACTTAGACGAA-AGTTGGGATTACATTTTTGAGACAACAGAATCTCCTAGC
TCAGATGAAGATTATGTGGAGGGACCCAGTAAAAGACCTCGCCCCTCCATCCAGTAA---
------------------------------------------------------------
------------------------------------------------------------
------------------------------------------------------------
------------------------------------------------------------
------------------------------------------------------------
------------------------------------------------------------
------------------------------------------------------------
------------------------------------------------------------
------------------------------------------------------------
------------------------------------------------------------
------------------------------------------------------------
------------------------------------------------------------
------------------------------------------------------------
------------------------------------------------------------
------------------------------------------------------------
------------------------------------------------------------
------------------------------------------------------------
------------------------------------------------------------
------------------------------------------------------------
------------------------------------------------------------
-----------------------------------------------
>44178db9-61fc-46df-b0a0-b15ed4b9b757
-CATGCCTACATTCTATCTTGCGTTACATGGGGGACAAACATATCATCTAATTGTTGACA
CGGATAGTCTTGGAAACCCGTCACTCTCAGTAATTCCCTCGAATCCCTACCAGGAACAAC
TGTCAGACACTCCATTAATTCCACTAACAATCTTTGTTGGGGAAAACACGGGGGTGCCCC
CACCACCCCCACCACCCCCCCCACCACCACCCCCACCACC---CCCACCACCCCCACCAC
CC-------------------CCACCACCCCCACCACCTCCACCACCTTCACCACCA-CC
CCCGCCCCCACCACCCCCACCACCTCAGCGCAGGGATGCCTGGACACAAGAGCCATCACC
TCTTGATAGGGATCCGCTAGGATATGACGTCGGGCATGGACCTCTAGCATCTGCTATGCG
AATGCTTTGGATGGCTAATTATATTGTAAGACAATCACG----GGGTGACCGGGGCCTTA
TTTTGCCACAAGGCCCACAAACAGCCCCTCAGGCCGTGTTGGTACAGCCACATGTCCCCC
CTCTACGCCCGACAGCACCCACCATTTTGTCACCTCTGTCACGACCGAGGCTTACCCCTC
CACAACCACTCATGATTCCACCAAGGCCTACCCCTCCTTCCCCTC--TGCCACCTGCAAC
ACTACTCACGGTGCCACC----AAGGCCTACCCGTCCTACCACTTTGCCACCCACACCAC
TACTCACGGTACTACAAAGGCCTACCGAACTTCAACCCACACCATCACCACCACGCATGC
ATCTCCCTGTCTTGCATGT----------GCCAGACCAATCAATGCACCCTCTTACTCAT
CAA-AGCACCCCAAATGATCCAGATAGTCCAGAACCACGGTCCCCGACTGTATTTTATAA
CATTCCACCTATGCCATTACCCCCCTCACAATTGCCACCACCAGC--AG--------CAC
CAGCACAGCCACCTCCAGGGGTCATCAACGACCAACAATTACATAATCTACCCTCGGGGC
CACCATGGTGGCCACCCATCTGCGACCCCCCGCAACCCTCTAAGACTCAAGGCCAGAGCC
GGGGACAGAGCAGGGGGAGGGGCA---------------------------------GGG
GCAGGGGCAGGGGCAGGGGCAAGGGCAAGTCCAGGGACAAGCAACGCAAGCCCGGTGGAC
CATGGAGACCAGAGCCAAACACCTCCAGTCCTAGCATGCCTGAACTAAGTCCAGTCCTCG
GTCTTCATCAGGGACAAGGGGCTGGGGACTCACCAACTCCTGGCCCATCCAATGCCGCCC
CCGTTTGTAGAAATTCACACACAGCAACCCCTAACGTTTCACCAATACATGAACCGGAGT
CCCATAATAGCCCAGAGGCTCCCATTCTCTTCCCCGATGATTGGTATCCTCCATCTATAG
ACCCCGCAGACTTAGACGAA-AGTTGGGATTACATTTTTGAGACAACAGAATCTCCTAGC
TCTGATGAAGATTTTGTGGGGGGACCCAGTAAAAGACCTCGCCCCCCCATCCAGTAA---
------------------------------------------------------------
------------------------------------------------------------
------------------------------------------------------------
------------------------------------------------------------
------------------------------------------------------------
------------------------------------------------------------
------------------------------------------------------------
------------------------------------------------------------
------------------------------------------------------------
------------------------------------------------------------
------------------------------------------------------------
------------------------------------------------------------
------------------------------------------------------------
------------------------------------------------------------
------------------------------------------------------------
------------------------------------------------------------
------------------------------------------------------------
------------------------------------------------------------
------------------------------------------------------------
------------------------------------------------------------
-----------------------------------------------
>47267de6-321d-46ed-b32a-0f708a89b497
-CATGCCTACATTCTATCTTGCGTTACATGGGGGACAAACATATCATCTAATTGTTGACA
CGGATAGTCTTGGAAACCCGTCACTCTCAGTAATTCCCTCGAATCCCTACCAGGAACAAC
TGTCAGACACTCCATTAATTCCACTAACAATCTTTGTTGGGGAAAACACGGGGGTGCCCC
CACCACCCCCACCACCCCCCCCACCACCACCCCCACCACC---CCCACCACCCCCACCAC
CC-------------------CCACCACCCCCACCACCTCCACCACCCCCACCACCC-CC
CCCACCCCCACCACCTCCACCACCTCAGCGCAGGGATGCCTGGACACAAGAGCCATCACC
TCTTGATAGGGATCCGCTAGGATATGACGTCGGGCATGGACCTCTAGCATCTGCTATGCG
AATGCTGTGGATGGCTAATTATATTGTAAGACAATCACG----GGGTGACCGGGGCCTTA
TTTTGCCACAAGGCCCACAAACAGCCCCTCAGGCCGTGTTGGTACAGCCACATGTCCCCC
CTCTACGCCCGACAGCACCCACCATTTTGTCACCTCTGTCACGACCGAGGCTTACCCCTC
CACAACCATTCATGATGCCACCCAGGCCTACCCCTCCTACCCCTC--TGCCACCTGCAAC
ACTACTCACGGTGCCACC----AAGGCCTACCTGTCCTACCACTCTGCCACCCACACCAC
TACTCACGGTACTACAAAGGCCTACCGAACTTCAACCCACACCATCACCACCACGCATGC
ATCTCCCTGTCTTGCATGT----------GCCAGACCAATCAATGCACCCTCTTACTCAT
CAA-AGCACCCCAAATGATCCAGATAGTCCAGAACCACGGTCCCCGACTGTATTTTATAA
CATTCCACCTATGCCATTACCCCCCTCACAATTGCCACCACCAGC--AG--------CAC
CAGCACAGCCACCTCCAGGGGTCATCAACGACCAACAATCACATCATCTACCCTCGGGGC
CACCATGGTGGCCACCCATCTGCGACCCCCCGCAACCCTCTAAGGCTCAAGGCCAGAGCC
GGGGACAGAGCAGGGGGAGGGGCA---------------------------------GGG
GCAGGGGCAGGGGCAGGGGCAAGGGCAAGTCCAGGGACAAGCAACGCAAGCCCGGTGGAC
CATGGAGACCAGAGCCAAACACCTCCAGTCCTAGCATGCCTGAACTAAGTCCAGTCCTCG
GTCTTCATCAGGGACAAGGGGCTGGGGACTCACCAACTCCTGGCCCATCCAATGCCGCCC
CCGTTTGTAGAAATTCACACACAGCAACCCCTAACGTTTCACCAATACATGAACCGGAGT
CCCATAATAGCCCAGAGGCTCCCATTCTCTTCCCCGATGATTGGTATCCTCCATCTATAG
ACCCCGCAGACTTAGACGAA-AGTTGGGATTACATTTTTGAGACAACAGAATCTCCTAGC
TCTGATGAAGATTATGTGGGGGGACCCAGTAAAAGACCTCGCCCCCCCATCCAGTAA---
------------------------------------------------------------
------------------------------------------------------------
------------------------------------------------------------
------------------------------------------------------------
------------------------------------------------------------
------------------------------------------------------------
------------------------------------------------------------
------------------------------------------------------------
------------------------------------------------------------
------------------------------------------------------------
------------------------------------------------------------
------------------------------------------------------------
------------------------------------------------------------
------------------------------------------------------------
------------------------------------------------------------
------------------------------------------------------------
------------------------------------------------------------
------------------------------------------------------------
------------------------------------------------------------
------------------------------------------------------------
-----------------------------------------------
>4c8eb5ae-543b-4427-aa33-b69f837dd581
-CATGCCTACATTCTATCTTGCGTTACATGGGGGACAAACATATCATCTAATTGTTGACA
CGGATAGTCTTGGAAACCCGTCACTCTCAGTAATTCCCTCGAATCCCTACCAGGAACAAC
TGTCAGACACTCCATTAATTCCACTAACAATCTTTGTTGGGGAAAACACGGGGGTGCCCC
CACCACCCCCACCACCCCCCCCACCACCACCCCCACCACC---CCCACCACCCCCACCAC
CC-------------------CCACCACCCCCACCACCTCCACCACCTTCACCACCA-CC
CCCGCCCCCACCACCCCCACCACCTCAGCGCAGGGATGCCTGGACACAAGAGCCATCACC
TCTTGATAGGGATCCGCTAGGATATGACGTCGGGCATGGACCTCTAGCATCTGCTATGCG
AATGCTTTGGATGGCTAATTATATTGTAAGACAATCACG----GGGTGACCGGGGCCTTA
TTTTGCCACAAGGCCCACAAACAGCCCCTCAGGCCGTGTTGGTACAGCCACATGTCCCCC
CTCTACGCCCGACAGCACCCACCATTTTGTCACCTCTGTCACGACCGAGGCTTACCCCTC
CACAACCACTCATGATTCCACCAAGGCCTACCCCTCCTTCCCCTC--TGCCACCTGCAAC
ACTACTCACGGTGCCACC----AAGGCCTACCCGTCCTACCACTTTGCCACCCACACCAC
TACTCACGGTACTACAAAGGCCTACCGAACTTCAACCCACACCATCACCACCACGCATGC
ATCTCCCTGTCTTGCATGT----------GCCAGACCAATCAATGCACCCTCTTACTCAT
CAA-AGCACCCCAAATGATCCAGATAGTCCAGAACCACGGTCCCCGACTGTATTTTATAA
CATTCCACCTATGCCATTACCCCCCTCACAATTGCCACCACCAGC--AG--------CAC
CAGCACAGCCACCTCCAGGGGTCATCAACGACCAACAATTACATAATCTACCCTCGGGGC
CACCATGGTGGCCACCCATCTGCGACCCCCCGCAACCCTCTAAGACTCAAGGCCAGAGCC
GGGGACAGAGCAGGGGGAGGGGCA---------------------------------GGG
GCAGGGGCAGGGGCAGGGGCAAGGGCAAGTCCAGGGACAAGCAACGCAAGCCCGGTGGAC
CATGGAGACCAGAGCCAAACACCTCCAGTCCTAGCATGCCTGAACTAAGTCCAGTCCTCG
GTCTTCATCAGGGACAAGGGGCTGGGGACTCACCAACTCCTGGCCCATCCAATGCCGCCC
CCGTTTGTAGAAATTCACACACAGCAACCCCTAACGTTTCACCAATACATGAACCGGAGT
CCCATAATAGCCCAGAGGCTCCCATTCTCTTCCCCGATGATTGGTATCCTCCATCTATAG
ACCCCGCAGACTTAGACGAA-AGTTGGGATTACATTTTTGAGACAACAGAATCTCCTAGC
TCTGATGAAGATCATGTGGGGGGACCCAGTAAAAGACCTCGCCCCCCCATCCAGTAA---
------------------------------------------------------------
------------------------------------------------------------
------------------------------------------------------------
------------------------------------------------------------
------------------------------------------------------------
------------------------------------------------------------
------------------------------------------------------------
------------------------------------------------------------
------------------------------------------------------------
------------------------------------------------------------
------------------------------------------------------------
------------------------------------------------------------
------------------------------------------------------------
------------------------------------------------------------
------------------------------------------------------------
------------------------------------------------------------
------------------------------------------------------------
------------------------------------------------------------
------------------------------------------------------------
------------------------------------------------------------
-----------------------------------------------
>512001d2-2c85-47df-ac2c-a5f6601b772d
-CATGCCTACATTCTATCTTGCGTTACATGGGGGACAAACATATCATCTAATTGTTGACA
CGGATAGTCTTGGAAACCCGTCACTCTCAGTAATTCCCTCGAATCCCTACCAGGAACAAC
TGTCAGACACTCCATTAATTCCACTAACAATCTTTGTTGGGGAAAACACGGGGGTGCCCC
CACCACCCCCACCACCCCCCCCACCACCACCCCCACCACCCCCACCACCCCCACCACCCC
C----------------------ACCACCCCCACCACCTCCACCACCTTCACCACCACCC
-CCGCCCCCACCACCCCCACCACCTCAGCGCAGGGATGCCTGGACACAAGAGCCATCACC
TCTTGATAGGGATCCGCTAGGATATGACGTCGGGCATGGACCTCTAGCATCTGCTATGCG
AATGCTTTGGATGGCTAATTATATTGTAAGACAATCACG----GGGTGACCGGGGCCTTA
TTTTGCCACAAGGCCCACAAACAGCCCCTCAGGCCATGTTGGTACAGCCACATGTCCCCC
CTCTACGCCCGACAGCACCCACCATTTTGTCACCTCTGTCACAACTGAGGCTTACCCCTC
CACAACCACTCATGATGCCACCAAGGCCTACCCCTCCTACCCCTC--TGCCACCTGCAAC
AC---TAACGGTGCCACC----AAGGCCTACCCGTCCTACCACTCTGCCACCCACACCAC
TACTCACGGTACTACAAAGGCCTACCGAACTTCAACCCACACCATCACCACCACGCATGC
ATCTCCCTGTCTTGCATGT----------GCCAGACCAATCAATGCACCCTCTTACTCAT
CAA-AGCACCCCAAATGATCCAGATAGTCCAGAACCACGGTCCCCGACTGTATTTTATAA
CATTCCACCTATGCCATTACCCCCCTCACAATTGCCACCACCAGC--AG--------CAC
CAGCACAGCCACCTCCAGGGGTCATCAACGACCAACAATTACATCATCTACCCTCGGGGC
CACCATGGTGGCCACCCATCTGCGACCCCCCGCAACCCTCTAAGACTCAAGGCCAGAGCC
GGGGACAGAGCAGGGGGAGGGGCA---------------------------------GGG
GCAGGGGCAGGGGCAGGGGCAAGGGCAAGTCCAGGGACAAGCAACGCAAGCCCGGTGGAC
CATGGAGACCAGAGCCAAACACCTCCAGTCCTAGCATGCCTGAACTAAGTCCAGTCCTCG
GTCTTCATCAGGGACAAGGGGCTGGGGACTCACCAACTCCTGGCCCATCCAATGCCGCCC
CCGTTTGTAGAAATTCACACACGGCAACCCCTAACGTTTCACCAATACATGAACCGGAGT
CCCATAATAGCCCAGAGGCTCCCATTCTCTTCCCCGATGATTGGTATCCTCCATCTATAG
ACCCCGCAGACTTAGACGAA-AGTTGGGATTACATTTTTGAGACAACAGAATCTCCTAGC
TCAGATGAAGATTATGTGGAGGGACCCAGTAAAAGACCTCGCCCCTCCATCCAGTAA---
------------------------------------------------------------
------------------------------------------------------------
------------------------------------------------------------
------------------------------------------------------------
------------------------------------------------------------
------------------------------------------------------------
------------------------------------------------------------
------------------------------------------------------------
------------------------------------------------------------
------------------------------------------------------------
------------------------------------------------------------
------------------------------------------------------------
------------------------------------------------------------
------------------------------------------------------------
------------------------------------------------------------
------------------------------------------------------------
------------------------------------------------------------
------------------------------------------------------------
------------------------------------------------------------
------------------------------------------------------------
-----------------------------------------------
>54371e6f-c22e-4a68-80e5-5eb757a978e1
-CATGCCTACATTCTATCTTGCGTTACATGGGGGACAAACATATCATCTAATTGTTGACA
CGGATAGTCTTGGAAACCCGTCACTCTCAGTAATTCCCTCGAATCCCTACCAGGAACAAC
TGTCAGACACTCCATTAATTCCACTAACAATCTTTGTTGGGGAAAACACGGGGGTGCCCC
CACCACCCCCACCACCCCCCCCACCACCACCCCCACCACCCCCACCACCCCCACCACCCC
C----------------------ACCACCCCCACCACCTCCACCACCTTCACCACCACCC
-CCGCCCCCACCACCCCCACCACCTCAGCGCAGGGATGCCTGGACACAAGAGCCATCACC
TCTTGATAGGGATCCGCTAGGATATGACGTCGGGCATGGACCTCTAGCATCTGCTATGCG
AATGCTTTGGATGGCTAATTATATTGTAAGACAATCACG----GGGTGACCGGGGCCTTA
TTTTGCCACAAGGCCCACAAACAGCCCCTCAGGCCATGTTGGTACAGCCACATGTCCCCC
CTCTACGCCCGACAGCACCCACCATTTTGTCACCTCTGTCACAACCGAGGCTTACCCCTC
CACAACCACTCATGATGCCACCAAGGCCTACCCCTCCTACCCCTC--TGCCACCTGCAAC
AC---TAACGGTGCCACC----AAGGCCTACCCGTCCTACCACTCTGCCACCCACACCAC
TACTCACGGTACTACAAAGGCCTACCGAACTTCAACCCACACCATCACCACCACGCATGC
ATCTCCCTGTCTTGCATGT----------GCCAGACCAATCAATGCACCCTCTTACTCAT
CAA-AGCACCCCAAATGATCCAGATAGTCCAGAACCACGGTCCCCGACTGTATTTTATAA
CATTCCACCTATGCCATTACCCCCCTCACAATTGCCACCACCAGC--AG--------CAC
CAGCACAGCCACCTCCAGGGGTCATCAACGACCAACAATTACATCATCTACCCTCGGGGC
CACCATGGTGGCCACCCATCTGCGACCCCCCGCAACCCTCTAAGACTCAAGGCCAGAGCC
GGGGACAGAGCAGGGGGAGGGGCA---------------------------------GGG
GCAGGGGCAGGGGCAGGGGCAAGGGCAAGTCCAGGGACAAGCAACGCAAGCCCGGTGGAC
CATGGAGACCAGAGCCAAACACCTCCAGTCCTAGCATGCCTGAACTAAGTCCAGTCCTCG
GTCTTCATCAGAGACAAGGGGCTGGGGACTCACCAACTCCTGGCCCATCCAATGCCGCCC
CCGTTTGTAGAAATTCACACACGGCAACCCCTAACGTTTCACCAATACATGAACCGGAGT
CCCATAATAGCCCAGAGGCTCCCATTCTCTTCCCCGATGATTGGTATCCTCCATCTATAG
ACCCCGCAGACTTAGACGAA-AGTTGGGATTACATTTTTGAGACAACAGAATCTCCTAGC
TCAGATGAAGATTATGTGGAGGGACCCAGTAAAAGACCTCGCCCCTCCATCCAGTAA---
------------------------------------------------------------
------------------------------------------------------------
------------------------------------------------------------
------------------------------------------------------------
------------------------------------------------------------
------------------------------------------------------------
------------------------------------------------------------
------------------------------------------------------------
------------------------------------------------------------
------------------------------------------------------------
------------------------------------------------------------
------------------------------------------------------------
------------------------------------------------------------
------------------------------------------------------------
------------------------------------------------------------
------------------------------------------------------------
------------------------------------------------------------
------------------------------------------------------------
------------------------------------------------------------
------------------------------------------------------------
-----------------------------------------------
>57fb53fd-966b-4a7e-a033-2f99e759a720
-CATGCCTACATTCTATCTTGCGTTACATGGGGGACAAACATATCATCTAATTGTTGACA
CGGATAGTCTTGGAAACCCGTCACTCTCAGTAATTCCCTCGAATCCCTACCAGGAACAAC
TGTCAGACACTCCATTAATTCCACTAACAATCTTTGTTGGGGAAAACACGGGGGTGCCCC
CACCACCCCCACCACCCCCCCCACCACCACCCCCACCACC---CCCACCACCCCCACCAC
CC-------------------CCACCACCCCCACCACCTCCACCACCTTCACCACCA-CC
CCCGCCCCCACCACCCCCACCACCTCAGCGCAGGGATGCCTGGACACAAGAGCCATCACC
TCTTGATAGGGATCCGCTAGGATATGACGTCGGGCATGGACCTCTAGCATCTGCTATGCG
AATGCTTTGGATGGCTAATTATATTGTAAGACAATCACG----GGGTGACCGGGGCCTTA
TTTTGCCACAAGGCCCACAAACAGCCCCTCAGGCCGTGTTGGTACAGCCACATGTCCCCC
CTCTACGCCCGACAGCACCCACCATTTTGTCACCTCTGTCACGACCGAGGCTTACCCCTC
CACAACCACTCATGATTCCACCAAGGCCTACCCCTCCTTCCCCTC--TGCCACCTGCAAC
ACTACTCACGGTGCCACC----AAGGCCTACCCGTCCTACCACTTTGCCACCCACACCAC
TACTCACGGTACTACAAAGGCCTACCGAACTTCAACCCACACCATCACCACCACGCATGC
ATCTCCCTGTCTTGCATGT----------GCCAGACCAATCAATGCACCCTCTTACTCAT
CAA-AGCACCCCAAATGATCCAGATAGTCCAGAACCACGGTCCCCGACTGTATTTTATAA
CATTCCACCTATGCCATTACCCCCCTCACAATTGCCACCACCAGC--AG--------CAC
CAGCACAGCCACCTCCAGGGGTCATCAACGACCAACAATTACATAATCTACCCTCGGGGC
CACCATGGTGGCCACCCATCTGCGACCCCCCGCAACCCTCTAAGACTCAAGGCCAGAGCC
GGGGACAGAGCAGGGGGAGGGGCA---------------------------------GGG
GCAGGGGCAGGGGCAGGGGCAAGGGCAAGTCCAGGGACAAGCAACGCAAGCCCGGTGGAC
CATGGAGACCAGAGCCAAACACCTCCAGTCCTAGCATGCCTGAACTAAGTCCAGTCCTCG
GTCTTCATCAGGGACAAGGGGCTGGGGACTCACCAACTCCTGGCCCATCCAATGCCGCCC
CCGTTTGTAGAAATTCACACACAGCAACCCCTAACGTTTCACCAATACATGAACCGGAGT
CCCATAATAGCCCAGAGGCTCCCATTCTCTTCCCCGATGATTGGTATCCTCCATCTATAG
ACCCCGCAGACTTAGACGAA-AGTTGGGATTACATTTTTGAGACAACAGAATCTCCTAGC
TCTGATGAAGATTTTGTGGGGGGACCCAGTAAAAGACCTCGCCCCCCCATCCAGTAA---
------------------------------------------------------------
------------------------------------------------------------
------------------------------------------------------------
------------------------------------------------------------
------------------------------------------------------------
------------------------------------------------------------
------------------------------------------------------------
------------------------------------------------------------
------------------------------------------------------------
------------------------------------------------------------
------------------------------------------------------------
------------------------------------------------------------
------------------------------------------------------------
------------------------------------------------------------
------------------------------------------------------------
------------------------------------------------------------
------------------------------------------------------------
------------------------------------------------------------
------------------------------------------------------------
------------------------------------------------------------
-----------------------------------------------
>5b853ad2-81ea-4562-953b-597dc3b24e03
-CATGCCTACATTCTATCTTGCGTTACATGGGGGACAAACATATCATCTAATTGTTGACA
CGGATAGTCTTGGAAACCCGTCACTCTCAGTAATTCCCTCGAATCCCTACCAGGAACAAC
TGTCAGACACTCCATTAATTCCACTAACAATCTTTGTTGGGGAAAACACGGGGGTGCCCC
CACCACCCCCACCACCCCCCCCACCACCACCCCCACCACCCCCACCACCCCCACCACCCC
C----------------------ACCACCCCCACCACCTCCACCACCTTCACCACCACCC
-CCGCCCCCACCACCCCCACCACCTCAGCGCAGGGATGCCTGGACACAAGAGCCATCACC
TCTTGATAGGGATCCGCTAGGATATGACGTCGGGCATGGACCTCTAGCATCTGCTATGCG
AATGCTTTGGATGGCTAATTATATTGTAAGACAATCACG----GGGTGACCGGGGCCTTA
TTTTGCCACAAGGCCCACAAACAGCCCCTCAGGCCATGTTGGTACAGCCACATGTCCCCC
CTCTACGCCCGACAGCACCCACCATTTTGTCACCTCTGTCACAACCGAGGCTTACCCCTC
CACAACCACTCATGATGCCACCAAGGCCTACCCCTCCTACCCCTC--TGCCACCTGCAAC
AC---TAACGGTGCCACC----AAGGCCTACCCGTCCTACCACTCTGCCACCCACACCAC
TACTCACGGTACTACAAAGGCCTACCGAACTTCAACCCACACCATCACCACCACGCATGC
ATCTCCCTGTCTTGCATGT----------GCCAGACCAATCAATGCACCCTCTTACTCAT
CAA-AGCACCCCAAATGATCCAGATAGTCCAGAACCACGGTCCCCGACTGTATTTTATAA
CATTCCACCTATGCCATTACCCCCCTCACAATTGCCACCACCAGC--AG--------CAC
CAGCACAGCCACCTCCAGGGGTCATCAACGACCAACAATTACATCATCTACCCTCGGGGC
CACCATGGTGGCCACCCATCTGCGACCCCCCGCAACCCTCTAAGACTCAAGGCCAGAGCC
GGGGACAGAGCAGGGGGAGGGGCA---------------------------------GGG
GCAGGGGCAGGGGCAGGGGCAAGGGCAAGTCCAGGGACAAGCAACGCAAGCCCGGTGGAC
CATGGAGACCAGAGCCAAACACCTCCAGTCCTAGCATGCCTGAACTAAGTCCAGTCCTCG
GTCTTCATCAGGGACAAGGGGCTGGGGACTCACCAACTCCTGGCCCATCCAATGCCGCCC
CCGTTTGTAGAAATTCACACACGGCAACCCCTAACGTTTCACCAATACATGAACCGGAGT
CCCATAATAGCCCAGAGGCTCCCATTCTCTTCCCCGATGATTGGTATCCTCCATCTATAG
ACCCCGCAGACTTAGACGAA-AGTTGGGATTACATTTTTGAGACAACAGAATCTCCTAGC
TCAGATGAAGATTATGTGGAGGGACCCAGTAAAAGACCTCGCCCCTCCATCCAGTAA---
------------------------------------------------------------
------------------------------------------------------------
------------------------------------------------------------
------------------------------------------------------------
------------------------------------------------------------
------------------------------------------------------------
------------------------------------------------------------
------------------------------------------------------------
------------------------------------------------------------
------------------------------------------------------------
------------------------------------------------------------
------------------------------------------------------------
------------------------------------------------------------
------------------------------------------------------------
------------------------------------------------------------
------------------------------------------------------------
------------------------------------------------------------
------------------------------------------------------------
------------------------------------------------------------
------------------------------------------------------------
-----------------------------------------------
>633ad88a-a50c-4555-8614-39ae0baf7fe8
-CATGCCTACATTCTATCTTGCGTTACATGGGGGACAAACATATCATCTAATTGTTGACA
CGGATAGTCTTGGAAACCCGTCACTCTCAGTAATTCCCTCGAATCCCTACCAGGAACAAC
TGTCAGACACTCCATTAATTCCACTAACAATCTTTGTTGGGGAAAACACGGGGGTGCCCC
CACCACCCCCACCACCCCCCCCACCACCACCCCCACCACCCCCACCACCCCCACCACCCC
C----------------------ACCACCCCCACCACCTCCACCACCTTCACCACCACCC
-CCGCCCCCACCACCCCCACCACCTCAGCGCAGGGATGCCTGGACACAAGAGCCATCACC
TCTTGATAGGGATCCGCTAGGATATGACGTCGGGCATGGACCTCTAGCATCTGCTATGCG
AATGCTTTGGATGGCTAATTATATTGTAAGACAATCACG----GGGTGACCGGGGCCTTA
TTTTGCCACAAGGCCCACAAACAGCCCCTCAGGCCATGTTGGTACAGCCACATGTCCCCC
CTCTACGCCCGACAGCACCCACCATTTTGTCACCTCTGTCACAACCGAGGCTTACCCCTC
CACAACCACTCATGATGCCACCAAGGCCTACCCCTCCTACCCCTC--TGCCACCTGCAAC
AC---TAACGGTGCCACC----AAGGCCTACCCGTCCTACCACTCTGCCACCCACACCAC
TACTCACGGTACTACAAAGGCCTACCGAACTTCAACCCACACCATCACCACCACGCATGC
ATCTCCCTGTCTTGCATGT----------GCCAGACCAATCAATGCACCCTCTTACTCAT
CAA-AGCACCCCAAATGATCCAGATAGTCCAGAACCACGGTCCCCGACTGTATTTTATAA
CATTCCACCTATGCCATTACCCCCCTCACAATTGCCACCACCAGC--AG--------CAC
CAGCACAGCCACCTCCAGGGGTCATCAACGACCAACAATTACATCATCTACCCTCGGGGC
CACCATGGTGGCCACCCATCTGCGACCCCCCGCAACCCTCTAAGACTCAAGGCCAGAGCC
GGGGACAGAGCAGGGGGAGGGGCA---------------------------------GGG
GCAGGGGCAGGGGCAGGGGCAAGGGCAAGTCCAGGGACAAGCAACGCAAGCCCGGTGGAC
CATGGAGACCAGAGCCAAACACCTCCAGTCCTAGCATGCCTGAACTAAGTCCAGTCCTCG
GTCTTCATCAGGGACAAGGGGCTGGGGACTCACCAACTCCTGGCCCATCCAATGCCGCCC
CCGTTTGTAGAAATTCACACACGGCAACCCCTAACGTTTCACCAATACATGAACCGGAGT
CCCATAATAGCCCAGAGGCTCCCATTCTCTTCCCCGATGATTGGTATCCTCCATCTATAG
ACCCCGCAGACTTAGACGAA-AGTTGGGATTACATTTTTGAGACAACAGAATCTCCTAGC
TCAGATGAAGATTATGTGGAGGGACCCAGTAAAAGACCTCGCCCCTCCATCCAGTAA---
------------------------------------------------------------
------------------------------------------------------------
------------------------------------------------------------
------------------------------------------------------------
------------------------------------------------------------
------------------------------------------------------------
------------------------------------------------------------
------------------------------------------------------------
------------------------------------------------------------
------------------------------------------------------------
------------------------------------------------------------
------------------------------------------------------------
------------------------------------------------------------
------------------------------------------------------------
------------------------------------------------------------
------------------------------------------------------------
------------------------------------------------------------
------------------------------------------------------------
------------------------------------------------------------
------------------------------------------------------------
-----------------------------------------------
>66e279a0-016d-4b61-b051-9d3a385d4791
-CATGCCTACATTCTATCTTGCGTTACATGGGGGACAAACATATCATCTAATTGTTGACA
CGGATAGTCTTGGAAACCCGTCACTCTCAGTAATTCCCTCGAATCCCTACCAGGAACAAC
TGTCAGACACTCCATTAATTCCACTAACAATCTTTGTTGGGGAAAACACGGGGGTGCCCC
CACCACCCCCACCACCCCCCCCACCACCACCCCCACCACC---CCCACCACCCCCACCAC
CC-------------------CCACCACCCCCACCACCTCCACCACCTTCACCACCA-CC
CCCGCCCCCACCACCCCCACCACCTCAGCGCAGGGATGCCTGGACACAAGAGCCATCACC
TCTTGATAGGGATCCGCTAGGATATGACGTCGGGCATGGACCTCTAGCATCTGCTATGCG
AATGCTTTGGATGGCTAATTATATTGTAAGACAATCACG----GGGTGACCGGGGCCTTA
TTTTGCCACAAGGCCCACAAACAGCCCCTCAGGCCGTGTTGGTACAGCCACATGTCCCCC
CTCTACGCCCGACAGCACCCACCATTTTGTCACCTCTGTCACGACCGAGGCTTACCCCTC
CACAACCACTCATGATTCCACCAAGGCCTACCCCTCCTTCCCCTC--TGCCACCTGCAAC
ACTACTCACGGTGCCACC----AAGGCCTACCCGTCCTACCACTTTGCCACCCACACCAC
TACTCACGGTACTACAAAGGCCTACCGAACTTCAACCCACACCATCACCACCACGCATGC
ATCTCCCTGTCTTGCATGT----------GCCAGACCAATCAATGCACCCTCTTACTCAT
CAA-AGCACCCCAAATGATCCAGATAGTCCAGAACCACGGTCCCCGACTGTATTTTATAA
CATTCCACCTATGCCATTACCCCCCTCACAATTGCCACCACCAGC--AG--------CAC
CAGCACAGCCACCTCCAGGGGTCATCAACGACCAACAATTACATAATCTACCCTCGGGGC
CACCATGGTGGCCACCCATCTGCGACCCCCCGCAACCCTCTAAGACTCAAGGCCAGAGCC
GGGGACAGAGCAGGGGGAGGGGCA---------------------------------GGG
GCAGGGGCAGGGGCAGGGGCAAGGGCAAGTCCAGGGACAAGCAACGCAAGCCCGGTGGAC
CATGGAGACCAGAGCCAAACACCTCCAGTCCTAGCATGCCTGAACTAAGTCCAGTCCTCG
GTCTTCATCAGGGACAAGGGGCTGGGGACTCACCAACTCCTGGCCCATCCAATGCCGCCC
CCGTTTGTAGAAATTCACACACAGCAACCCCTAACGTTTCACCAATACATGAACCGGAGT
CCCATAATAGCCCAGAGGCTCCCATTCTCTTCCCCGATGATTGGTATCCTCCATCTATAG
ACCCCGCAGACTTAGACGAA-AGTTGGGATTACATTTTTGAGACAACAGAATCTCCTAGC
TCTGATGAAGATCATGTGGGGGGACCCAGTAAAAGACCTCGCCCCCCCATCCAGTAA---
------------------------------------------------------------
------------------------------------------------------------
------------------------------------------------------------
------------------------------------------------------------
------------------------------------------------------------
------------------------------------------------------------
------------------------------------------------------------
------------------------------------------------------------
------------------------------------------------------------
------------------------------------------------------------
------------------------------------------------------------
------------------------------------------------------------
------------------------------------------------------------
------------------------------------------------------------
------------------------------------------------------------
------------------------------------------------------------
------------------------------------------------------------
------------------------------------------------------------
------------------------------------------------------------
------------------------------------------------------------
-----------------------------------------------
>68e608ee-d8f8-4816-b46d-c8cbed8f534e
-CATGCCTACATTCTATCTTGCGTTACATGGGGGACAAACATATCATCTAATTGTTGACA
CGGATAGTCTTGGAAACCCGTCACTCTCAGTAATTCCCTCGAATCCCTACCAGGAACAAC
TGTCAGACACTCCATTAATTCCACTAACAATCTTTGTTGGGGAAAACACGGGGGTGCCCC
CACCACCCCCACCACCCCCCCCACCACCACCCCCACCACCCCCACCACCCCCACCACCCC
C----------------------ACCACCCCCACCACCTCCACCACCTTCACCACCACCC
-CCGCCCCCACCACCCCCACCACCTCAGCGCAGGGATGCCTGGACACAAGAGCCATCACC
TCTTGATAGGGATCCGCTAGGATATGACGTCGGGCATGGACCTCTAGCATCTGCTATGCG
AATGCTTTGGATGGCTAATTATATTGTAAGACAATCACG----GGGTGACCGGGGCCTTA
TTTTGCCACAAGGCCCACAAACAGCCCCTCAGGCCATGTTGGTACAGCCACATGTCCCCC
CTCTACGCCCGACAGCACCCACCATTTTGTCACCTCTGTCACAACCGAGGCTTACCCCTC
CACAACCACTCATGATGCCACCAAGGCCTACCCCTCCTACCCCTC--TGCCACCTGCAAC
AC---TAACGGTGCCACC----AAGGCCTACCCGTCCTACCACTCTGCCACCCACACCAC
TACTCACGGTACTACAAAGGCCTACCGAACTTCAACCCACACCATCACCACCACGCATGC
ATCTCCCTGTCTTGCATGT----------GCCAGACCAATCAATGCACCCTCTTACTCAT
CAA-AGCACCCCAAATGATCCAGATAGTCCAGAACCACGGTCCCCGACTGTATTTTATAA
CATTCCACCTATGCCATTACCCCCCTCACAATTGCCACCACCAGC--AG--------CAC
CAGCACAGCCACCTCCAGGGGTCATCAACGACCAACAATTACATCATCTACCCTCGGGGC
CACCATGGTGGCCACCCATCTGCGACCCCCCGCAACCCTCTAAGACTCAAGGCCAGAGCC
GGGGACAGAGCAGGGGGAGGGGCA---------------------------------GGG
GCAGGGGCAGGGGCAGGGGCAAGGGCAAGTCCAGGGACAAGCAACGCAAGCCCGGTGGAC
CATGGAGACCAGAGCCAAACACCTCCAGTCCTAGCATGCCTGAACTAAGTCCAGTCCTCG
GTCTTCATCAGGGACAAGGGGCTGGGGACTCACCAACTCCTGGCCCATCCAATGCCGCCC
CCGTTTGTAGAAATTCACACACGGCAACCCCTAACGTTTCACCAATACATGAACCGGAGT
CCCATAATAGCCCAGAGGCTCCCATTCTCTTCCCCGATGATTGGTATCCTCCATCTATAG
ACCCCGCAGACTTAGACGAA-AGTTGGGATTACATTTTTGAGACAACAGAATCTCCTAGC
TCAGATGAAGATTATGTGGAGGGACCCAGTAAAAGACCTCGCCCCTCCATCCAGTAA---
------------------------------------------------------------
------------------------------------------------------------
------------------------------------------------------------
------------------------------------------------------------
------------------------------------------------------------
------------------------------------------------------------
------------------------------------------------------------
------------------------------------------------------------
------------------------------------------------------------
------------------------------------------------------------
------------------------------------------------------------
------------------------------------------------------------
------------------------------------------------------------
------------------------------------------------------------
------------------------------------------------------------
------------------------------------------------------------
------------------------------------------------------------
------------------------------------------------------------
------------------------------------------------------------
------------------------------------------------------------
-----------------------------------------------
>69179886-7b3c-46c3-807d-92f057f6aa03
-CATGCCTACATTCTATCTTGCGTTACATGGGGGACAAACATATCATCTAATTGTTGACA
CGGATAGTCTTGGAAACCCGTCACTCTCAGTAATTCCCTCGAATCCCTACCAGGAACAAC
TGTCAGACACTCCATTAATTCCACTAACAATCTTTGTTGGGGAAAACACGGGGGTGCCCC
CACCACCCCCACCACCCCCCCCACCACCACCCCCACCACC---CCCACCACCCCCACCAC
CT-------------------CCACCACCTCCACCACCTTCACCACCTTCACCACCA-CC
CCCGCCCCCACCACCCCCACCACCTCAGCGCAGGGATGCCTGGACACAAGAGCCATCACC
TCTTGATAGGGATCCGCTAGGATATGACGTCGGGCATGGACCTCTAGCATCTGCTATGCG
AATGCTTTGGATGGCTAATTATATTGTAAGACAATCACG----GGGTGACCGGGGCCTTA
TTTTGCCACAAGGCCCACAAACAGCCCCTCAGGCCGTGTTGGTACAGCCACATGTCCCCC
CTCTACGCCCGACAGCACCCACCATTTTGTCACCTCTGTCACGACCGAGGCTTACCCCTC
CACAACCACTCATGATTCCACCTAGGCCTACCCCTCCTTCCCCTC--TGCCACCTGCAAC
ACTACTCACGGTGCCACC----AAGGCCTACCCGTCCTACCACTTTGCCACCCACACCAC
TACTCACGGTACTACAAAGGCCTACCGAACTTCAACCCACACCATCACCACCACGCATGC
ATCTCCCTGTCTTGCATGT----------GCCAGACCAATCAATGCACCCTCTTACTCAT
CAA-AGCACCCCAAATGATCCAGATAGTCCAGAACCACGGTCCCCGACTGTATTTTATAA
CATTCCACCTATGCCATTACCCCCCTCACAATTGCCACCACCAGC--AG--------CAC
CAGCACAGCCACCTCCAGGGGTCATCAACGACCAACAATTACATAATCTACCCTCGGGGC
CACCATGGTGGCCACCCATCTGCGACCCCCCGCAACCCTCTAAGACTCAAGGCCAGAGCC
GGGGACAGAGCAGGGGGAGGGGCA---------------------------------GGG
GCAGGGGCAGGGGCAGGGGCAAGGGCAAGTCCAGGGACAAGCAACGCAAGCCCGGTGGAC
CATGGAGACCAGAGCCAAACACCTCCAGTCCTAGCATGCCTGAACTAAGTCCAGTCCTCG
GTCTTCATCAGGGACAAGGGGCTGGGGACTCACCAACTCCTGGCCCATCCAATGCCGCCC
CCGTTTGTAGAAATTCACACACAGCAACCCCTAACGTTTCACCAATACATGAACCGGAGT
CCTATAATAGCCCAGAGGCTCCCATTCTCTTCCCCGATGATTGGTATCCTCCATCTATAG
ACCCCGCAGACTTAGACGAA-AGTTGGGATTACATTTTTGAGACAACAGAATCTCCTAGC
TCTGATGAAGATTATGTGGGGGGACCCAGTAAAAGACCTCGCCCCCCCATCCAGTAA---
------------------------------------------------------------
------------------------------------------------------------
------------------------------------------------------------
------------------------------------------------------------
------------------------------------------------------------
------------------------------------------------------------
------------------------------------------------------------
------------------------------------------------------------
------------------------------------------------------------
------------------------------------------------------------
------------------------------------------------------------
------------------------------------------------------------
------------------------------------------------------------
------------------------------------------------------------
------------------------------------------------------------
------------------------------------------------------------
------------------------------------------------------------
------------------------------------------------------------
------------------------------------------------------------
------------------------------------------------------------
-----------------------------------------------
>6a95177f-747d-4431-99d8-82830d4bf266
-CATGCCTACATTCTATCTTGCGTTACATGGGGGACAAACATATCATCTAATTGTTGACA
CGGATAGTCTTGGAAACCCGTCACTCTCAGTAATTCCCTCGAATCCCTACCAGGAACAAC
TGTCAGACACTCCATTAATTCCACTAACAATCTTTGTTGGGGAAAACACGGGGGTGCCCC
CACCACCCCCACCACCCCCCCCACCACCACCCCCACCACC---CCCACCACCCCCACCAC
CC-------------------CCACCACCCCCACCACCTTCACCACCTTCACCACCA-CC
CCCGCCCCCACCACCCCCACCACCTCAGCGCAGGGATGCCTGGACACAAGAGCCATCACC
TCTTGATAGGGATCCGCTAGGATATGACGTCGGGCATGGACCTCTAGCATCTGCTATGCG
AATGCTTTGGATGGCTAATTATATTGTAAGACAATCACG----GGGTGACCGGGGCCTTA
TTTTGCCACAAGGCCCACAAACAGCCCCTCAGGCCGTGTTGGTACAGCCACATGTCCCCC
CTCTACGCCCGACAGCACCCACCATTTTGTCACCTCTGTCACGACCGAGGCTTACCCCTC
CACAACCACTCATGATTCCACCAAGGCCTACCCCTCCTTCCCCTC--TGCCACCTGCAAC
ACTACTCACGGTGCCACC----AAGGCCTACCCGTCCTACCACTTTGCCACCCACACCAC
TACTCACGGTACTACAAAGGCCTACCGAACTTCAACCCACACCATCACCACCACGCATGC
ATCTCCCTGTCTTGCATGT----------GCCAGACCAATCAATGCACCCTCTTACTCAT
CAA-AGCACCCCAAATGATCCAGATAGTCCAGAACCACGGTCCCCGACTGTATTTTATAA
CATTCCACCTATGCCATTACCCCCCTCACAATTGCCACCACCAGC--AG--------CAC
CAGCACAGCCACCTCCAGGGGTCATCAACGACCAACAATTACATAATCTACCCTCGGGGC
CACCATGGTGGCCACCCATCTGCGACCCCCCGCAACCCTCTAAGACTCAAGGCCAGAGCC
GGGGACAGAGCAGGGGGAGGGGCA---------------------------------GGG
GCAGGGGCAGGGGCAGGGGCAAGGGCAAGTCCAGGGACAAGCAACGCAAGCCCGGTGGAC
CATGGAGACCAGAGCCAAACACCTCCAGTCCTAGCATGCCTGAACTAAGTCCAGTCCTCA
GTCTTCATCAGGGACAAGGGGCTGGGGACTCACCAACTCCTGGCCCATCCAATGCCGCCC
CCGTTTGTAGAAATTCACACACAGCAACCCCTAACGTTTCACCAATACATGAACCGGAGT
CCCATAATAGCCCAGAGGCTCCCATTCTCTTCCCCGATGATTGGTATCCTCCATCTATAG
ACCCCGCAGACTTAGACGAA-AGTTGGGATTACATTTTTGAGACAACAGAATCTCCTAGC
TCTGATGAAGATTATGTGGGGGGACCCAGTAAAAGACCTCGCCCCCCCATCCAGTAA---
------------------------------------------------------------
------------------------------------------------------------
------------------------------------------------------------
------------------------------------------------------------
------------------------------------------------------------
------------------------------------------------------------
------------------------------------------------------------
------------------------------------------------------------
------------------------------------------------------------
------------------------------------------------------------
------------------------------------------------------------
------------------------------------------------------------
------------------------------------------------------------
------------------------------------------------------------
------------------------------------------------------------
------------------------------------------------------------
------------------------------------------------------------
------------------------------------------------------------
------------------------------------------------------------
------------------------------------------------------------
-----------------------------------------------
>6c019f23-8fca-4685-a5e9-3a376da65500
-CATGCCTACATTCTATCTTGCGTTACATGGGGGACAAACATATCATCTAATTGTTGACA
CGGATAGTCTTGGAAACCCGTCACTCTCAGTAATTCCCTCGAATCCCTACCAGGAACAAC
TGTCAGACACTCCATTAATTCCACTAACAATCTTTGTTGGGGAAAACACGGGGGTGCCCC
CACCACCCCCACCACCCCCCCCACCACCACCCCCACCACCCCCACCACCCCCACCACCCC
C----------------------ACCACCCCCACCACCTCCACCACCTTCACCACCACCC
-CCGCCCCCACCACCCCCACCACCTCAGCGCAGGGATGCCTGGACACAAGAGCCATCACC
TCTTGATAGGGATCCGCTAGGATATGACGTCGGGCATGGACCTCTAGCATCTGCTATGCG
AATGCTTTGGATGGCTAATTATATTGTAAGACAATCACG----GGGTGACCGGGGCCTTA
TTTTGCCACAAGGCCCACAAACAGCCCCTCAGGCCATGTTGGTACAGCCACATGTCCCCC
CTCTACGCCCGACAGCACCCACCATTTTGTCACCTCTGTCACAACCGAGGCTTACCCCTC
CACAACCACTCATGATGCCACCAAGGCCTACCCCTCCTACCCCTC--TGCCACCTGCAAC
AC---TAACGGTGCCACC----AAGGCCTACCCGTCCTACCACTCTGCCACCCACACCAC
TACTCACGGTACTACAAAGGCCTACCGAACTTCAACCCACACCATCACCACCACGCATGC
ATCTCCCTGTCTTGCATGT----------GCCAGACCAATCAATGCACCCTCTTACTCAT
CAA-AGCACCCCAAATGATCCAGATAGTCCAGAACCACGGTCCCCGACTGTATTTTATAA
CATTCCACCTATGCCATTACCCCCCTCGCAATTGCCACCACCAGC--AG--------CAC
CAGCACAGCCACCTCCAGGGGTCATCAACGACCAACAATTACATCATCTACCCTCGGGGC
CACCATGGTGGCCACCCATCTGCGACCCCCCGCAACCCTCTAAGACTCAAGGCCAGAGCC
GGGGACAGAGCAGGGGGAGGGGCA---------------------------------GGG
GCAGGGGCAGGGGCAGGGGCAAGGGCAAGTCCAGGGACAAGCAACGCAAGCCCGGTGGAC
CATGGAGACCAGAGCCAAACACCTCCAGTCCTAGCATGCCTGAACTAAGTCCAGTCCTCG
GTCTTCATCAGGGACAAGGGGCTGGGGACTCACCAACTCCTGGCCCATCCAATGCCGCCC
CCGTTTGTAGAAATTCACACACGGCAACCCCTAACGTTTCACCAATACATGAACCGGAGT
CCCATAATAGCCCAGAGGCTCCCATTCTCTTCCCCGATGATTGGTATCCTCCATCTATAG
ACCCCGCAGACTTAGACGAA-AGTTGGGATTACATTTTTGAGACAACAGAATCTCCTAGC
TCAGATGAAGATTATGTGGAGGGACCCAGTAAAAGACCTCGCCCCTCCATCCAGTAA---
------------------------------------------------------------
------------------------------------------------------------
------------------------------------------------------------
------------------------------------------------------------
------------------------------------------------------------
------------------------------------------------------------
------------------------------------------------------------
------------------------------------------------------------
------------------------------------------------------------
------------------------------------------------------------
------------------------------------------------------------
------------------------------------------------------------
------------------------------------------------------------
------------------------------------------------------------
------------------------------------------------------------
------------------------------------------------------------
------------------------------------------------------------
------------------------------------------------------------
------------------------------------------------------------
------------------------------------------------------------
-----------------------------------------------
>6e257f50-7a7d-4a6e-ba7e-bf3406edf42f
-CATGCCTACATTCTATCTTGCGTTACATGGGGGACAAACATATCATCTAATTGTTGACA
CGGATAGTCTTGGAAACCCGTCACTCTCAGTAATTCCCTCGAATCCCTACCAGGAACAAC
TGTCAGACACTCCATTAATTCCACTAACAATCTTTGTTGGGGAAAACACGGGGGTGCCCC
CACCACCCCCACCACCCCCCCCACCACCACCCCCACCACCCCCACCACCCCCACCACCCC
C----------------------ACCACCCCCACCACCTCCACCACCTTCACCACCACCC
-CCGCCCCCACCACCCCCACCACCTCAGCGCAGGGATGCCTGGACACAAGAGCCATCACC
TCTTGATAGGGATCCGCTAGGATATGACGTCGGGCATGGACCTCTAGCATCTGCTATGCG
AATGCTTTGGATGGCTAATTATATTGTAAGACAATCACG----GGGTGACCGGGGCCTTA
TTTTGCCACAAGGCCCACAAACAGCCCCTCAGGCCATGTTGGTACAGCCACATGTCCCCC
CTCTACGCCCGACAGCACCCACCATTTTGTCACCTCTGTCACAACCGAGGCTTACCCCTC
CACAACCACTCATGATGCCACCAAGGCCTACCCCTCCTACCCCTC--TGCCACCTGCAAC
AC---TAACGGTGCCACC----AAGGCCTACCCGTCCTACCACTCTGCCACCCACACCAC
TACTCACGGTACTACAAAGGCCTACCGAACTTCAACCCACACCATCACCACCACGCATGC
ATCTCCCTGTCTTGCATGT----------GCCAGACCAATCAATGCACCCTCTTACTCAT
CAA-AGCACCCCAAATGATCCAGATAGTCCAGAACCACGGTCCCCGACTGTATTTTATAA
CATTCCACCTATGCCATTACCCCCCTCACAATTGCCACCACCAGC--AG--------CAC
CAGCACAGCCACCTCCAGGGGTCATCAACGACCAACAATTACATCATCTACCCTCGGGGC
CACCATGGTGGCCACCCATCTGCGACCCCCCGCAACCCTCTAAGACTCAAGGCCAGAGCC
GGGGACAGAGCAGGGGGAGGGGCA---------------------------------GGG
GCAGGGGCAGGGGCAGGGGCAAGGGCAAGTCCAGGGACAAGCAACGCAAGCCCGGTGGAC
CATGGAGACCAGAGCCAAACACCTCCAGTCCTAGCATGCCTGAACTAAGTCCAGTCCTCG
GTCTTCATCAGGGACAAGGGGCTGGGGACTCACCAACTCCTGGCCCATCCAATGCCGCCC
CCGTTTGTAGAAATTCACACACGGCAACCCCTAACGTTTCACCAATACATGAACCGGAGT
CCCATAATAGCCCAGAGGCTCCCATTCTCTTCCCCGATGATTGGTATCCTCCATCTATAG
ACCCCGCAGACTTAGACGAA-AGTTGGGATTACATTTTTGAGACAACAGAATCTCCTAGC
TCAGATGAAGATTATGTGGAGGGACCCAGTAAAAGACCTCGCCCCTCCATCCAGTAA---
------------------------------------------------------------
------------------------------------------------------------
------------------------------------------------------------
------------------------------------------------------------
------------------------------------------------------------
------------------------------------------------------------
------------------------------------------------------------
------------------------------------------------------------
------------------------------------------------------------
------------------------------------------------------------
------------------------------------------------------------
------------------------------------------------------------
------------------------------------------------------------
------------------------------------------------------------
------------------------------------------------------------
------------------------------------------------------------
------------------------------------------------------------
------------------------------------------------------------
------------------------------------------------------------
------------------------------------------------------------
-----------------------------------------------
>6fdd85b6-8185-416a-ab8b-d45f37c523ed
-CATGCCTACATTCTATCTTGCGTTACATGGGGGACAAACATATCATCTAATTGTTGACA
CGGATAGTCTTGGAAACCCGTCACTCTCAGTAATTCCCTCGAATCCCTACCAGGAACAAC
TGTCAGACACTCCATTAATTCCACTAACAATCTTTGTTGGGGAAAACACGGGGGTGCCCC
CACCACCCCCACCACCCCCCCCACCACCACCCCCACCACCCCCACCACCCCCACCACCCC
C----------------------ACCACCCCCACCACCTCCACCACCTTCACCACCACCC
-CCGCCCCCACCACCCCCACCACCTCAGCGCAGGGATGCCTGGACACAAGAGCCATCACC
TCTTGATAGGGATCCGCTAGGATATGACGTCGGGCATGGACCTCTAGCATCTGCTATGCG
AATGCTTTGGATGGCTAATTATATTGTAAGACAATCACG----GGGTGACCGGGGCCTTA
TTTTGCCACAAGGCCCACAAACAGCCCCTCAGGCCATGTTGGTACAGCCACATGTCCCCC
CTCTACGCCCGACAGCACCCACCATTTTGTCACCTCTGTCACAACCGAGGCTTACCCCTC
CACAACCACTCATGATGCCACCAAGGCCTACCCCTCCGACCCCTC--TGCCACCTGCAAC
AC---TAACGGTGCCACC----AAGGCCTACCCGTCCTACCACTCTGCCACCCACACCAC
TACTCACGGTACTACAAAGGCCTACCGAACTTCAACCCACACCATCACCACCACGCATGC
ATCTCCCTGTCTTGCATGT----------GCCAGACCAATCAATGCACCCTCTTACTCAT
CAA-AGCACCCCAAATGATCCAGATAGTCCAGAACCACGGTCCCCGACTGTATTTTATAA
CATTCCACCTATGCCATTACCCCCCTCGCAATTGCCACCACCAGC--AG--------CAC
CAGCACAGCCACCTCCAGGGGTCATCAACGACCAACAATTACATCATCTACCCTCGGGGC
CACCATGGTGGCCACCCATCTGCGACCCCCCGCAACCCTCTAAGACTCAAGGCCAGAGCC
GGGGACAGAGCAGGGGGAGGGGCA---------------------------------GGG
GCAGGGGCAGGGGCAGGGGCAAGGGCAAGTCCAGGGACAAGCAACGCAAGCCCGGTGGAC
CATGGAGACCAGAGCCAAACACCTCCAGTCCTAGCATGCCTGAACTAAGTCCAGTCCTCG
GTCTTCATCAGGGACAAGGGGCTGGGGACTCACCAACTCCTGGCCCATCCAATGCCGCCC
CCGTTTGTAGAAATTCACACACGGCAACCCCTAACGTTTCACCAATACATGAACCGGAGT
CCCATAATAGCCCAGAGGCTCCCATTCTCTTCCCCGATGATTGGTATCCTCCATCTATAG
ACCCCGCAGACTTAGACGAA-AGTTGGGATTACATTTTTGAGACAACAGAATCTCCTAGC
TCAGATGAAGATTATGTGGAGGGACCCAGTAAAAGACCTCGCCCCTCCATCCAGTAA---
------------------------------------------------------------
------------------------------------------------------------
------------------------------------------------------------
------------------------------------------------------------
------------------------------------------------------------
------------------------------------------------------------
------------------------------------------------------------
------------------------------------------------------------
------------------------------------------------------------
------------------------------------------------------------
------------------------------------------------------------
------------------------------------------------------------
------------------------------------------------------------
------------------------------------------------------------
------------------------------------------------------------
------------------------------------------------------------
------------------------------------------------------------
------------------------------------------------------------
------------------------------------------------------------
------------------------------------------------------------
-----------------------------------------------
>701fff05-b71a-4225-a691-15ddffdb4171
-CATGCCTACATTCTATCTTGCGTTACATGGGGGACAAACATATCATCTAATTGTTGACA
CGGATAGTCTTGGAAACCCGTCACTCTCAGTAATTCCCTCGAATCCCTACCAGGAACAAC
TGTCAGACACTCCATTAATTCCACTAACAATCTTTGTTGGGGAAAACACGGGGGTGCCCC
CACCACCCCCACCACCCCCCCCACCACCACCCCCACCACC---CCCACCACCCCCACCAC
CC-------------------CCACCACCCCCACCACCTCCACCACCTTCACCACCA-CC
CCCGCCCCCACCACCCCCACCACCTCAGCGCAGGGATGCCTGGACACAAGAGCCATCACC
TCTTGATAGGGATCCGCTAGGATATGACGTCGGGCATGGACCTCTAGCATCTGCTATGCG
AATGCTTTGGATGGCTAATTATATTGTAAGACAATCACG----GGGTGACCGGGGCCTTA
TTTTGCCACAAGGCCCACAAACAGCCCCTCAGGCCGTGTTGGTACAGCCACATGTCCCCC
CTCTACGCCCGACAGCACCCACCATTTTGTCACCTCTGTCACGACCGAGGCTTACCCCTC
CACAACCACTCATGATTCCACCAAGGCCTACCCCTCCTTCCCCTC--TGCCACCTGCAAC
ACTACTCACGGTGCCACC----AAGGCCTACCCGTCCTACCACTTTGCCACCCACACCAC
TACTCACGGTACTACAAAGGCCTACCGAACTTCAACCCATACCATCACCACCACGCATGC
ATCTCCCTGTCTTGCATGT----------GCCAGACCAATCAATGCACCCTCTTACTCAT
CAA-AGCACCCCAAATGATCCAGATAGTCCAGAACCACGGTCCCCGACTGTATTTTATAA
CATTCCACCTATGCCATTACCCCCCTCACAATTGCCACCACCAGC--AG--------CAC
CAGCACAGCCACCTCCAGGGGTCATCAACGACCAACAATTACATAATCTACCCTCGGGGC
CACCATGGTGGCCACCCATCTGCGACCCCCCGCAACCCTCTAAGACTCAAGGCCAGAGCC
GGGGACAGAGCAGGGGGAGGGGCA---------------------------------GGG
GCAGGGGCAGGGGCAGGGGCAAGGGCAAGTCCAGGGACAAGCAACGCAAGCCCGGTGGAC
CATGGAGACCAGAGCCAAACACCTCCAGTCCTAGCATGCCTGAACTAAGTCCAGTCCTCG
GTCTTCATCAGGGACAAGGGGCTGGGGACTCACCAACTCCTGGCCCATCCAATGCCGCCC
CCGTTTGTAGAAATTCACACACAGCAACCCCTAACGTTTCACCAATACATGAACCGGAGT
CCCATAATAGCCCAGAGGCTCCCATTCTCTTCCCCGATGATTGGTATCCTCCATCTATAG
ACCCCGCAGACTTAGACGAA-AGTTGGGATTACATTTTTGAGACAACAGAATCTCCTAGC
TCTGATGAAGATTTTGTGGGGGGACCCAGTAAAAGACCTCGCCCCCCCATCCAGTAA---
------------------------------------------------------------
------------------------------------------------------------
------------------------------------------------------------
------------------------------------------------------------
------------------------------------------------------------
------------------------------------------------------------
------------------------------------------------------------
------------------------------------------------------------
------------------------------------------------------------
------------------------------------------------------------
------------------------------------------------------------
------------------------------------------------------------
------------------------------------------------------------
------------------------------------------------------------
------------------------------------------------------------
------------------------------------------------------------
------------------------------------------------------------
------------------------------------------------------------
------------------------------------------------------------
------------------------------------------------------------
-----------------------------------------------
>731c7b44-04ac-4f34-a6e7-faa389c4fc03
-CATGCCTACATTCTATCTTGCGTTACATGGGGGACAAACATATCATCTAATTGTTGACA
CGGATAGTCTTGGAAACCCGTCACTCTCAGTAATTCCCTCGAATCCCTACCAGGAACAAC
TGTCAGACACTCCATTAATTCCACTAACAATCTTTGTTGGGGAAAACACGGGGGTGCCCC
CCCCACCCCCACCACCCCCCCCACCACCACCCCCACCACC---CCCACCACCCCCACCAC
CC-------------------CCACCACCTCCACCACCTTCACCACCTTCACCACCA-CC
CCCGCCCCCACCACCCCCACCACCTCAGCGCAGGGATGCCTGGACACAAGAGCCATCACC
TCTTGATAGGGATCCGCTAGGATATGACGTCGGGCATGGACCTCTAGCATCTGCTATGCG
AATGCTTTGGATGGCTAATTATATTGTAAGACAATCACG----GGGTGACCGGGGCCTTA
TTTTGCCACAAGGCCCACAAACAGCCCCTCAGGCCGTGTTGGTACAGCCACATGTCCCCC
CTCTACGCCCGACAGCACCCACCATTTTGTCACCTCTGTCACGACCGAGGCTTACCCCTC
CACAACCACTCATGATTCCACCAAGGCCTACCCCTCCTTCCCCTC--TGCCACCTGCAAC
ACTACTCACGGTGCCACC----AAGGCCTACCCATCCTACCACTTTGCCACCCACACCAC
TACTCACGGTACTACAAAGGCCTACCGAACTTCAACCCACACCATCACCACCACACATGC
ATCTCCCTGTCTTGCATGT----------GCCAGACCAATCAATGCACCCTCTTACTCAT
CAA-AGCACCCCAAATGATCCAGATAGTCCAGAACCACGGTCCCCGACTGTATTTTATAA
CATTCCACCTATGCCATTACCCCCCTCACAATTGCCACCACCAGC--AG--------CAC
CAGCACAGCCACCTCCAGGGGTCATCAACGACCAACAATTACATAATCTACCCTCGGGGC
CACCATGGTGGCCACCCATCTGCGACCCCCCGCAACCCTCTAAGACTCAAGGCCAGAGCC
GGGGACAGAGCAGGGGGAGGGGCA---------------------------------GGG
GCAGGGGCAGGGGCAGGGGCAAGGGCAAGTCCAGGGACAAGCAACGCAAGCCCGGTGGAC
CATGGAGACCAGAGCCAAACACCTCCAGTCCTAGCATGCCTGAACTAAGTCCAGTCCTCG
GTCTTCATCAGGGACAAGGGGCTGGGGACTCACCAACTCCTGGCCCATCCAATGCCGCCC
CCGTTTGTAGAAATTCATACACAGCAACCCCTAACGTTTCACCAATACATGAACCGGAGT
CCCATAATAGCCCAGAGGCTCCCATTCTCTTCCCCGATGATTGGTATCCTCCATCTATAG
ACCCCGCAGACTTAGACGAA-AGTTGGGATTACATTTTTGAGACAACAGAATCTCCTAGC
TCTGATGAAGATTATGTGGGGGGACCCAGTAAAAGACCTCGCCCCCCCATCCAGTAA---
------------------------------------------------------------
------------------------------------------------------------
------------------------------------------------------------
------------------------------------------------------------
------------------------------------------------------------
------------------------------------------------------------
------------------------------------------------------------
------------------------------------------------------------
------------------------------------------------------------
------------------------------------------------------------
------------------------------------------------------------
------------------------------------------------------------
------------------------------------------------------------
------------------------------------------------------------
------------------------------------------------------------
------------------------------------------------------------
------------------------------------------------------------
------------------------------------------------------------
------------------------------------------------------------
------------------------------------------------------------
-----------------------------------------------
>742964e3-c03c-4642-9f8a-74837a5ca9e0
-CATGCCTACATTCTATCTTGCGTTACATGGGGGACAAACATATCATCTAATTGTTGACA
CGGATAGTCTTGGAAACCCGTCACTCTCAGTAATTCCCTCGAATCCCTACCAGGAACAAC
TGTCAGACACTCCATTAATTCCACTAACAATCTTTGTTGGGGAAAACACGGGGGTGCCCC
CACCACCCCCACCACCCCCCCCACCACCACCCCCACCACC---CCCACCACCCCCACCAC
CC-------------------CCACCACCCCCACCACCTCCACCACCTTCACCACCA-CC
CCCGCCCCCACCACCCCCACCACCTCAGCGCAGGGATGCCTGGACACAAGAGCCATCACC
TCTTGATAGGGATCCGCTAGGATATGACGTCGGGCATGGACCTCTAGCATCTGCTATGCG
AATGCTTTGGATGGCTAATTATATTGTAAGACAATCACG----GGGTGACCGGGGCCTTA
TTTTGCCACAAGGCCCACAAACAGCCCCTCAGGCCGTGTTGGTACAGCCACATGTCCCCC
CTCTACGCCCGACAGCACCCACCATTTTGTCACCTCTGTCACGACCGAGGCTTACCCCTC
CACAACCACTCATGATTCCACCAAGGCCTACCCCTCCTTCCCCTC--TGCCACCTGCAAC
ACTACTCACGGTGCCACC----AAGGCCTACCCGTCCTACCACTTTGCCACCCACACCAC
TACTCACGGTACTACAAAGGCCTACCGAACTTCAACCCACACCATCACCACCACGCATGC
ATCTCCCTGTCTTGCATGT----------GCCAGACCAATCAATGCACCCTCTTACTCAT
CAA-AGCACCCCAAATGATCCAGATAGTCCAGAACCACGGTCCCCGACTGTATTTTATAA
CATTCCACCTATGCCATTACCCCCCTCACAATTGCCACCACCAGC--AG--------CAC
CAGCACAGCCACCTCCAGGGGTCATCAACGACCAACAATTACATAATCTACCCTCGGGGC
CACCATGGTGGCCACCCATCTGCGACCCCCCGCAACCCTCTAAGACTCAAGGCCAGAGCC
GGGGACAGAGCAGGGGGAGGGGCA---------------------------------GGG
GCAGGGGCAGGGGCAGGGGCAAGGGCAAGTCCAGGGACAAGCAACGCAAGCCCGGTGGAC
CATGGAGACCAGAGCCAAACACCTCCAGTCCTAGCATGCCTGAACTAAGTCCAGTCCTCG
GTCTTCATCAGGGACAAGGGGCTGGGGACTCACCAACTCCTGGCCCATCCAATGCCGCCC
CCGTTTGTAGAAATTCACACACAGCAACCCCTAACGTTTCACCAATACATGAACCGGAGT
CCCATAATAGCCCAGAGGCTCCCATTCTCTTCCCCGATGATTGGTATCCTCCATCTATAG
ACCCCGCAGACTTAGACGAA-AGTTGGGATTACATTTTTGAGACAACAGAATCTCCTAGC
TCTGATGAAGATTATGTGGGGGGACCCAGTAAAAGACCTCGCCCCCCCATCCAGTAA---
------------------------------------------------------------
------------------------------------------------------------
------------------------------------------------------------
------------------------------------------------------------
------------------------------------------------------------
------------------------------------------------------------
------------------------------------------------------------
------------------------------------------------------------
------------------------------------------------------------
------------------------------------------------------------
------------------------------------------------------------
------------------------------------------------------------
------------------------------------------------------------
------------------------------------------------------------
------------------------------------------------------------
------------------------------------------------------------
------------------------------------------------------------
------------------------------------------------------------
------------------------------------------------------------
------------------------------------------------------------
-----------------------------------------------
>7babe5c4-59a5-4341-9661-82d3235e3c52
-CATGCCTACATTCTATCTTGCGTTACATGGGGGACAAACATATCATCTAATTGTTGACA
CGGATAGTCTTGGAAACCCGTCACTCTCAGTAATTCCCTCGAATCCCTACCAGGAACAAC
TGTCAGACACTCCATTAATTCCACTAACAATCTTTGTTGGGGAAAACACGGGGGTGCCCC
CACCACCCCCACCACCCCCCCCACCACCACCCCCACCACC---CCCACCACCCCCACCAC
CC-------------------CCACCACCCCCACCACCTCCACCACCTTCACCACCA-CC
CCCGCCCCCACCACCCCCACCACCTCAGCGCAGGGATGCCTGGACACAAGAGCCATCACC
TCTTGATAGGGATCCGCTAGGATATGACGTCGGGCATGGACCTCTAGCATCTGCTATGCG
AATGCTTTGGATGGCTAATTATATTGTAAGACAATCACG----GGGTGACCGGGGCCTTA
TTTTGCCACAAGGCCCACAAACAGCCCCTCAGGCCGTGTTGGTACAGCCACATGTCCCCC
CTCTACGCCCGACAGCACCCACCATTTTGTCACCTCTGTCACGACCGAGGCTTACCCCTC
CACAACCACTCATGATTCCACCAAGGCCTACCCCTCCTTCCCCTC--TGCCACCTGCAAC
ACTACTCACGGTGCCACC----AAGGCCTACCCGTCCTACCACTTTGCCACCCACACCAC
TACTCACGGTACTACAAAGGCCTACCGAACTTCAACCCACACCATCACCACCACGCATGC
ATCTCCCTGTCTTGCATGT----------GCCAGACCAATCAATGCACCCTCTTACTCAT
CAA-AGCACCCCAAATGATCCAGATAGTCCAGAACCACGGTCCCCGACTGTATTTTATAA
CATTCCACCTATGCCATTACCCCCCTCACAATTGCCACCACCAGC--AG--------CAC
CAGCACAGCCACCTCCAGGGGTCATCAACGACCAACAATTACATAATCTACCCTCGGGGC
CACCATGGTGGCCACCCATCTGCGACCCCCCGCAACCCTCTAAGACTCAAGGCCAGAGCC
GGGGACAGAGCAGGGGGAGGGGCA---------------------------------GGG
GCAGGGGCAGGGGCAGGGGCAAGGGCAAGTCCAGGGACAAGCAACGCAAGCCCGGTGGAC
CATGGAGACCAGAGCCAAACACCTCCAGTCCTAGCATGCCTGAACTAAGTCCAGTCCTCG
GTCTTCATCAGGGACAAGGGGCTGGGGACTCACCAACTCCTGGCCCATCCAATGCCGCCC
CCGTTTGTAGAAATTCACACACAGCAACCCCTAACGTTTCACCAATACATGAACCGGAGT
CCCATAATAGCCCAGAGGCTCCCATTCTCTTCCCCGATGATTGGTATCCTCCATCTATAG
ACCCCGCAGACTTAGACGAA-AGTTGGGATTACATTTTTGAGACAACAGAATCTCCTAGC
TCTGATGAAGATCATGTGGGGGGACCCAGTAAAAGACCTCGCCCCCCCATCCAGTAA---
------------------------------------------------------------
------------------------------------------------------------
------------------------------------------------------------
------------------------------------------------------------
------------------------------------------------------------
------------------------------------------------------------
------------------------------------------------------------
------------------------------------------------------------
------------------------------------------------------------
------------------------------------------------------------
------------------------------------------------------------
------------------------------------------------------------
------------------------------------------------------------
------------------------------------------------------------
------------------------------------------------------------
------------------------------------------------------------
------------------------------------------------------------
------------------------------------------------------------
------------------------------------------------------------
------------------------------------------------------------
-----------------------------------------------
>803ea3f6-3657-46f4-b494-bce43f19a3c6
-CATGCCTACATTCTATCTTGCGTTACATGGGGGACAAACATATCATCTAATTGTTGACA
CGGATAGTCTTGGAAACCCGTCACTCTCAGTAATTCCCTCGAATCCCTACCAGGAACAAC
TGTCAGCCACTCCATTAATTCCACTAACAATCTTTGTTGGGGAAAACACGGGGGTGCCCC
CACCACCCCCACCACCCCCCCCACCACCACCCCCACCACC---CCCACCACCCCCACCAC
CC-------------------CCACCACCCCCACCACCTCCACCACCTTCACCACCA-CC
CCCGCCCCCACCACCCCCACCACCTCAGCGCAGGGATGCCTGGACACAAGAGCCATCACC
TCTTGATAGGGATCCGCTAGGATATGACGTCGGGCATGGACCTCTAGCATCTGCTATGCG
AATGCTTTGGATGGCTAATTATATTGTAAGACAATCACG----GGGTGACCGGGGCCTTA
TTTTGCCACAAGGCCCACAAACAGCCCCTCAGGCCGTGTTGGTACAGCCACATGTCCCCC
CTCTACGCCCGACAGCACCCACCATTTTGTCACCTCTGTCACGACCGAGGCTTACCCCTC
CACAACCACTCATGATTCCACCAAGGCCTACCCCTCCTTCCCCTC--TGCCACCTGCAAC
ACTACTCACGGTGCCACC----AAGGCCTACCCGTCCTACCACTTTGCCACCCACACCAC
TACTCACGGTACTACAAAGGCCTACCGAACTTCAACCCACACCATCACCACCACGCATGC
ATCTCCCTGTCTTGCATGT----------GCCAGACCAATCAATGCACCCTCTTACTCAT
CAA-AGCACCCCAAATGATCCAGATAGTCCAGAACCACGGTCCCCGACTGTATTTTATAA
CATTCCACCTATGCCATTACCCCCCTCACAATTGCCACCACCAGC--AG--------CAC
CAGCACAGCCACCTCCAGGGGTCATCAACGACCAACAATTACATAATCTACCCTCGGGGC
CACCATGGTGGCCACCCATCTGCGACCCCCCGCAACCCTCTAAGACTCAAGGCCAGAGCC
GGGGACAGAGCAGGGGGAGGGGCA---------------------------------GGG
GCAGGGGCAGGGGCAGGGGCAAGGGCAAGTCCAGGGACAAGCAACGCAAGCCCGGTGGAC
CATGGAGACCAGAGCCAAACACCTCCAGTCCTAGCATGCCTGAACTAAGTCCAGTCCTCA
GTCTTCATCAGGGACAAGGGGCTGGGGACTCACCAACTCCTGGCCCATCCAATGCCGCCC
CCGTTTGTAGAAATTCACACACAGCAACCCCTAACGTTTCACCAATACATGAACCGGAGT
CCCATAATAGCCCAGAGGCTCCCATTCTCTTCCCCGATGATTGGTATCCTCCATCTATAG
ACCCCGCAGACTTAGACGAA-AGTTGGGATTACATTTTTGAGACAACAGAATCTCCTAGC
TCTGATGAAGATTATGTGGGGGGACCCAGTAAAAGACCTCGCCCCCCCATCCAGTAA---
------------------------------------------------------------
------------------------------------------------------------
------------------------------------------------------------
------------------------------------------------------------
------------------------------------------------------------
------------------------------------------------------------
------------------------------------------------------------
------------------------------------------------------------
------------------------------------------------------------
------------------------------------------------------------
------------------------------------------------------------
------------------------------------------------------------
------------------------------------------------------------
------------------------------------------------------------
------------------------------------------------------------
------------------------------------------------------------
------------------------------------------------------------
------------------------------------------------------------
------------------------------------------------------------
------------------------------------------------------------
-----------------------------------------------
>8a43d359-134d-426b-b338-1eaf0456de7e
-CATGCCTACATTCTATCTTGCGTTACATGGGGGACAAACATATCATCTAATTGTTGACA
CGGATAGTCTTGGAAACCCATCACTCTCAGTAATTCCCTCGAATCCCTACCAGGAACAAC
TGTCAGACACTCCATTAATTCCACTAACAATCTTTGTTGGGGAAAACACGGGGGTGCCCC
CACCACTCCCACCACCCCCCCCACCACCACCCCCACCACCCCCACCACCCCCACCACCCC
C----------------------ACCACCCCCACCACCTCCACCACCTTCACCACCACCC
-CCGCCCCCACCACCCCCACCACCTCAGCGCAGGGATGCCTGGACACAAGAGCCATCACC
TCTTGATAGGGATCCGCTAGGATATGACGTCGGGCATGGACCTCTAGCATCTGCTATGCG
AATGCTTTGGATGGCTAATTATATTGTAAGACAATCACG----GGGTGACCGGGGCCTTA
TTTTGCCACAAGGCCCACAAACAGCCCCTCAGGCCAGGTTGGTCCAGCCACATGTCCCCC
CTCTACGCCCGACAGCACCCACCATTTTGTCACCTCTGTCACAACCGAGGCTTACCCCTC
CACAACCACTCATGATGCCACCAAGGCCTACCCCTCCTACCCCTC--TGCCACCTGCAAC
AC---TAACGGTGCCACC----AAGGCCTACCCGTCCTACCACTCTGCCACCCACACCAC
TACTCACGGTACTACAAAGGCCTACCGAACTTCAACCCACACCATCACCACCACGCATGC
ATCTCCCTGTCTTGCATGT----------GCCAGACCAATCAATGCACCCTCTTACTCAT
CAA-AGCACCCCAAATGATCCAGATAGTCCAGAACCACGGTCCCCGACTGTATTTTATAA
CATTCCACCTATGCCATTACCCCCCTCACAATTGCCACCACCAGC--AG--------CAC
CAGCACAGCCACCTCCAGGGGTCATCAACGACCAACAATTACATCATCTACCCTCGGGGC
CACCATGGTGGCCACCCATCTGCGACCCCCCGCAACCCTCTAAGACTCAAGGCCAGAGCC
GGGGACAGAGCAGGGGGAGGGGCA---------------------------------GGG
GCAGGGGCAGGGGCAGGGGCAAGGGCAAGTCCAGGGACAAGCAACGCAAGCCCGGTGGAC
CATGGAGACCAGAGCCAAACACCTCCAGTCCTAGCATGCCTGAACTAAGTCCAGTCCTCG
GTCTTCATCAGGGACAAGGGGCTGGGGACTCACCAACTCCTGGCCCATCCAATGCCGCCC
CCGTTTGTAGAAATTCACACACGGCAACCCCTAACGTTTCACCAATACATGAACCGGAGT
CCCATAATAGCCCAGAGGCTCCCATTCTCTTCCCCGATGATTGGTATCCTCCATCTATAG
ACCCCGCAGACTTAGACGAA-AGTTGGGATTACATTTTTGAGACAACAGAATCTCCTAGC
TCAGATGAAGATTATGTGGAGGGACCCAGTAAAAGACCTCGCCCCTCCATCCAGTAA---
------------------------------------------------------------
------------------------------------------------------------
------------------------------------------------------------
------------------------------------------------------------
------------------------------------------------------------
------------------------------------------------------------
------------------------------------------------------------
------------------------------------------------------------
------------------------------------------------------------
------------------------------------------------------------
------------------------------------------------------------
------------------------------------------------------------
------------------------------------------------------------
------------------------------------------------------------
------------------------------------------------------------
------------------------------------------------------------
------------------------------------------------------------
------------------------------------------------------------
------------------------------------------------------------
------------------------------------------------------------
-----------------------------------------------
>8f8e821e-e860-4190-a208-53efe218bd72
-CATGCCTACATTCTATCTTGCGTTACATGGGGGACAAACATATCATCTAATTGTTGACA
CGGATAGTCTTGGAAACCCGTCACTCTCAGTAATTCCCTCGAATCCCTACCAGGAACAAC
TGTCAGACACTCCATTAATTCCACTAACAATCTTTGTTGGGGAAAACACGGGGGTGCCCC
CACCACCCCCACCACCCCCCCCACCACCACCCCCACCACC---CCCACCACCCCCACCAC
CC-------------------CCACCACCTCCACCACCTCCACCACCTTCACCACCA-CC
CCCGCCCCCACCACCCCCACCACCTCAGCGCAGGGATGCCTGGACACAAGAGCCATCACC
TCTTGATAGGGATCCGCTAGGATATGACGTCGGGCATGGACCTCTAGCATCTGCTATGCG
AATGCTTTGGATGGCTAATTATATTGTAAGACAATCACG----GGGTGACCGGGGCCTTA
TTTTGCCACAAGGCCCACAAACAGCCCCTCAGGCCGTGTTGGTACAGCCACATGTCCCCC
CTCTACGCCCGACAGCACCCACCATTTTGTCACCTCTGTCACGACCGAGGCTTACCCCTC
CACAACCACTCATGATTCCACCAAGGCCTACCCCTCCTTCCCCTC--TGCCACCTGCAAC
ACTACTCACGGTGCCACC----AAGGCCTACCCGTCCTACCACTTTGCCACCCACACCAC
TACTCACGGTACTACAAAGGCCTACCGAACTTCAACCCACACCATCACCACCACGCATGC
ATCTCCCTGTCTTGCATGT----------GCCAGACCAATCAATGCACCCTCTTACTCAT
CAA-AGCACCCCAAATGATCCAGATAGTCCAGAACCACGGTCCCCGACTGTATTTTATAA
CATTCCACCTATGCCATTACCCCCCTCACAATTGCCACCACCAGC--AG--------CAC
CAGCACAGCCACCTCCAGGGGTCATCAACGACCAACAATTACATAATCTACCCTCGGGGC
CACCATGGTGGCCACCCATCTGCGACCCCCCGCAACCCTCTAAGACTCAAGGCCAGAGCC
GGGGACAGAGCAGGGGGAGGGGCA---------------------------------GGG
GCAGGGGCAGGGGCAGGGGCAAGGGCAAGTCCAGGGACAAGCAACGCAAGCCCGGTGGAC
CATGGAGACCAGAGCCAAACACCTCCAGTCCTAGCATGCCTGAACTAAGTCCAGTCCTCG
GTCTTCATCAGGGACAAGGGGCTGGGGACTCACCAACTCCTGGCCCATCCAATGCCGCCC
CCGTTTGTAGAAATTCACACACAGCAACCCCTAACGTTTCACCAATACATGAACCGGAGT
CCCATAATAGCCCAGAGGCTCCCATTCTCTTCCCCGATGATTGGTATCCTCCATCTATAG
ACCCCGCAGACTTAGACGAA-AGTTGGGATTACATTTTTGAGACAACAGAATCTCCTAGC
TCTGATGAAGATCATGTGGGGGGACCCAGTAAAAGACCTCGCCCCCCCATCCAGTAA---
------------------------------------------------------------
------------------------------------------------------------
------------------------------------------------------------
------------------------------------------------------------
------------------------------------------------------------
------------------------------------------------------------
------------------------------------------------------------
------------------------------------------------------------
------------------------------------------------------------
------------------------------------------------------------
------------------------------------------------------------
------------------------------------------------------------
------------------------------------------------------------
------------------------------------------------------------
------------------------------------------------------------
------------------------------------------------------------
------------------------------------------------------------
------------------------------------------------------------
------------------------------------------------------------
------------------------------------------------------------
-----------------------------------------------
>95d2e1ce-0333-44e7-bcbe-8534358835a7
-CATGCCTACATTCTATCTTGCGTTACATGGGGGACAAACATATCATCTAATTGTTGACA
CGGATAGTCTTGGAAACCCGTCACTCTCAGTAATTCCCTCGAATCCCTACCAGGAACAAC
TGTCAGACACTCCATTAATTCCACTAACAATCTTTGTTGGGGAAAACACGGGGGTGCCCC
CACCACCCCCACCACCCCCCCCACCACCACCCCCACCACC---CCCACCACCCCCACCAC
CC-------------------CCACCACCCCCACCACCTCCACCACCTTCACCACCA-CC
CCCGCCCCCACCACCCCCACCACCTCAGCGCAGGGATGCCTGGACACAAGAGCCATCACC
TCTTGATAGGGATCCGCTAGGATATGACGTCGGGCATGGACCTCTAGCATCTGCTATGCG
AATGCTTTGGATGGCTAATTATATTGTAAGACAATCACG----GGGTGACCGGGGCCTTA
TTTTGCCACAAGGCCCACAAACAGCCCCTCAGGCCGTGTTGGTACAGCCACATGTCCCCC
CTCTACGCCCGACAGCACCCACCATTTTGTCACCTCTGTCACGACCGAGGCTTACCCCTC
CACAACCACTCATGATTCCACCAAGGCCTACCCCTCCTTCCCCTC--TGCCACCTGCAAC
ACTACTCACGGTGCCACC----AAGGCCTACCCGTCCTACCACTTTGCCACCCACACCAC
TACTCACGGTACTACAAAGGCCTACCGAACTTCAACCCACACCATCACCACCACGCATGC
ATCTCCCTGTCTTGCATGT----------GCCAGACCAATCAATGCACCCTCTTACTCAT
CAA-AGCACCCCAAATGATCCAGATAGTCCAGAACCACGGTCCCCGACTGTATTTTATAA
CATTCCACCTATGCCATTACCCCCCTCACAATTGCCACCACCAGC--AG--------CAC
CAGCACAGCCACCTCCAGGGGTCATCAACGACCAACAATTACATAATCTACCCTCGGGGC
CACCATGGTGGCCACCCATCTGCGACCCCCCGCAACCCTCTAAGACTCAAGGCCAGAGCC
GGGGACAGAGCAGGGGGAGGGGCA---------------------------------GGG
GCAGGGGCAGGGGCAGGGGCAAGGGCAAGTCCAGGGACAAGCAACGCAAGCCCGGTGGAC
CATGGAGACCAGAGCCAAACACCTCCAGTCCTAGCATGCCTGAACTAAGTCCAGTCCTCG
GTCTTCATCAGGGACAAGGGGCTGGGGACTCACCAACTCCTGGCCCATCCAATGCCGCCC
CCGTTTGTAGAAATTCACACACAGCAACCCCTAACGTTTCACCAATACATGAACCGGAGT
CCCATAATAGCCCAGAGGCTCCCATTCTCTTCCCCGATGATTGGTATCCTCCATCTATAG
ACCCCGCAGACTTAGACGAA-AGTTGGGATTACATTTTTGAGACAACAGAATCTCCTAGC
TCTGATGAAGATTTTGTGGGGGGACCCAGTAAAAGACCTCGCCCCCCCATCCAGTAA---
------------------------------------------------------------
------------------------------------------------------------
------------------------------------------------------------
------------------------------------------------------------
------------------------------------------------------------
------------------------------------------------------------
------------------------------------------------------------
------------------------------------------------------------
------------------------------------------------------------
------------------------------------------------------------
------------------------------------------------------------
------------------------------------------------------------
------------------------------------------------------------
------------------------------------------------------------
------------------------------------------------------------
------------------------------------------------------------
------------------------------------------------------------
------------------------------------------------------------
------------------------------------------------------------
------------------------------------------------------------
-----------------------------------------------
>a1b90f2c-6f53-482f-9562-a0f58e797389
-CATGCCTACATTCTATCTTGCGTTACATGGGGGACAAACATATCATCTAATTGTTGACA
CGGATAGTCTTGGAAACCCGTCACTCTCAGTAATTCCCTCGAATCCCTACCAGGAACAAC
TGTCAGGCACTCCATTAATTCCACTAACAATCTTTGTTGGGGAAAACACGGGGGTGCCCC
CACCACCCCCACCACCCCCCCCACCACCACCCCCACCACC---CCCACCACCCCCACCAC
CC-------------------CCACCACCCCCACCACCTCCACCACCTCCACCACCA-CC
ACCTCCCCCACCACCCCCACCACCTCAGCGCAGGGATGCCTGGACACAAGAGCCATCACC
TCTTGATAGGGATCCGCTAGGCTATGACGTCGGGCATGGACCTCTAGCATCTGCTATGCG
AATGCTTTGGATGGCTAATTATATTGTAAGACAATCACG----GGGTGACCGGGGCCTTA
TTTTGCCACAAGGCCCACAAACAGCCCCTCAGGCCGTGTTGGTACAGCCACATGTCCCCC
CTCTACGCCCGACAGCACCCACCATTTTGTCACCTCTGTCACGACCGAGGCTTACCCCTC
CACAACCACTCATGATTCCACCAAGGCCTACCCCTCCTTCCCCTC--TGCCACCTGCAAC
ACTACTCACGGTGCCACC----AAGGCCTACCCGTCCTACCACTTTGCCACCCACACCAC
TACTCACGGTACTACAAAGGCCTACCGAACTTCAACCCACACCATCACCACCACGCATGC
ATCTCCCTGTCTTGCATGT----------GCCAGACCAATCAATGCACCCTCTTACTCAT
CAA-AGCACCCCAAATGATCCAGATAGTCCAGAACCACGGTCCCCGACTGTATTTTATAA
CATTCCACCTATGCCATTACCCCCCTCACAATTGCCACCACCAGC--AG--------CAC
CAGCACAGCCACCTCCAGGGGTCATCAACGACCAACAATTACATAATCTACCCTCGGGGC
CACCATGGTGGCCACCCATCTGCGACCCCCCGCAACCCTCTAAGACTCAAGGCCAGAGCC
GGGGACAGAGCAGGGGGAGGGGCA---------------------------------GGG
GCAGGGGCAGGGGCAGGGGCAAGGGCAAGTCCAGGGACAAGCAACGCAAGCCCGGTGGAC
CATGGAGACCAGAGCCAAACACCTCCAGTCCTAGCATGCCTGAACTAAGTCCAGTCCTCA
GTCTTCATCAGGGACAAGGGGCTGGGGACTCACCAACTCCTGGCCCATCCAATGCCGCCC
CCGTTTGTAGAAATTCACACACAGCAACCCCTAACGTTTCACCAATACATGAACCGGAGT
CCCATAATAGCCCAGAGGCTCCCATTCTCTTCCCCGATGATTGGTATCCTCCATCTATAG
ACCCCGCAGACTTAGACGAA-AGTTGGGATTACATTTTTGAGACAACAGAATCTCCTAGC
TCTGATGAAGATTATGTGGGGGGACCCAGTAAAAGACCTCGCCCCTCCATCCAGTAA---
------------------------------------------------------------
------------------------------------------------------------
------------------------------------------------------------
------------------------------------------------------------
------------------------------------------------------------
------------------------------------------------------------
------------------------------------------------------------
------------------------------------------------------------
------------------------------------------------------------
------------------------------------------------------------
------------------------------------------------------------
------------------------------------------------------------
------------------------------------------------------------
------------------------------------------------------------
------------------------------------------------------------
------------------------------------------------------------
------------------------------------------------------------
------------------------------------------------------------
------------------------------------------------------------
------------------------------------------------------------
-----------------------------------------------
>a7463169-9d04-4e2d-adf9-e8ad65a3cb4d
-CATGCCTACATTCTATCTTGCGTTACATGGGGGACAAACATATCATCTAATTGTTGACA
CGGATAGTCTTGGAAACCCGTCACTCTCAGTAATTCCCTCGAATCCCTACCAGGAACAAC
TGTCAGACACTCCATTAATTCCACTAACAATCTTTGTTGGGGAAAACACGGGGGTGCCCC
CACCACCCCCACCACCCCCCCCACCACCACCCCCACCACC---CCCACCACCCCCACCAC
CC-------------------CCACCACCCCCACCACCTCCACCACCTTCACCACCC-CC
ACCACCTCCACCACCTCCACCACCTCAGCGCAGGGATGCCTGGACACAAGAGCCATCACC
TCTTGATAGGGATCCGCTAGGATATGACGTCGGGCATGGACCTCTAGCATCTGCTATGCG
AATGCTGTGGATGGCTAATTATATTGTAAGACAATCACG----GGGTGACCGGGGCCTTA
TTTTGCCACAAGGCCCACAAACAGCCCCTCAGGCCGTGTTGGTACAGCCACATGTCCCCC
CTCTACGCCCGACAGCACCCACCATTTTGTCACCTCTGTCACGACCGAGGCTTACCCCTC
CACAACCATTCATGATGCCACCAAGGCCTACCCCTCCTACCCCTC--TGCCACCTGCAAC
ACTACTCACGGTGCCACC----AAGGCCTACCTGTCCTACCACTCTGCCACCCACACCAC
TACTCACGGTACTACAAAGGCCTACCGAACTTCAACCCACACCATCACCACCACGCATGC
ATCTCCCTGTCTTGCATGT----------GCCAGACCAATCAATGCACCCTCTTACTCAT
CAA-AGCACCCCAAATGATCCAGATAGTCCAGAACCACGGTCCCCGACTGTATTTTATAA
CATTCCACCTATGCCATTACCCCCCTCACAATTGCCACCACCAGC--AG--------CAC
CAGCACAGCCACCTCCAGGGGTCATCAACGACCAACAATCACATCATCTACCCTCGGGGC
CACCATGGTGGCCACCCATCTGCGACCCCCCGCAACCCTCTAAGGCTCAAGGCCAGAGCC
GGGGACAGAGCAGGGGGAGGGGCA---------------------------------GGG
GCAGGGGCAGGGGCAGGGGCAAGGGCAAGTCCAGGGACAAGCAACGCAAACCCGGTGGAC
CATGGAGACCAGAGCCAAACACCTCCAGTCCTAGCATGCCTGAACTAAGTCCAGTCCTCG
GTCTTCATCAGGGACAAGGGGCTGGGGACTCACCAACTCCTGGCCCATCCAATGCCGCCC
CCGTTTGTAGAAATTCACACACAGCAACCCCTAACGTTTCACCAATACATGAACCGGAGT
CCCATAATAGCCCAGAGGCTCCCATTCTCTTCCCCGATGATTGGTATCCTCCATCTATAG
ACCCCGCAGACTTAGACGAA-AGTTGGGATTACATTTTTGAGACAACAGAATCTCCTAGC
TCAGATGAAGATTATGTGGGGGGACCCAGTAAAAGACCTCGCCCCTCCATCCAGTAA---
------------------------------------------------------------
------------------------------------------------------------
------------------------------------------------------------
------------------------------------------------------------
------------------------------------------------------------
------------------------------------------------------------
------------------------------------------------------------
------------------------------------------------------------
------------------------------------------------------------
------------------------------------------------------------
------------------------------------------------------------
------------------------------------------------------------
------------------------------------------------------------
------------------------------------------------------------
------------------------------------------------------------
------------------------------------------------------------
------------------------------------------------------------
------------------------------------------------------------
------------------------------------------------------------
------------------------------------------------------------
-----------------------------------------------
>a8ff6e64-053c-4b64-82a7-653c36a2bed0
-CATGCCTACATTCTATCTTGCGTTACATGGGGGACAAACATATCATCTAATTGTTGACA
CGGATAGTCTTGGAAACCCGTCACTCTCAGTAATTCCCTCGAATCCCTACCAGGAACAAC
TGTCAGACACTCCATTAATTCCACTAACAATCTTTGTTGGGGAAAACACGGGGGTGCCCC
CACCACCCCCACCACCCCCCCCACCACCACCCCCACCACC---CCCACCACCCCCACCAC
CC-------------------CCACCACCCCCACCACCTCCACCACCTTCACCACCA-CC
CCCGCCCCCACCACCCCCACCACCTCAGCGCAGGGATGCCTGGACACAAGAGCCATCACC
TCTTGATAGGGATCCGCTAGGATATGACGTCGGGCATGGACCTCTAGCATCTGCTATGCG
AATGCTTTGGATGGCTAATTATATTGTAAGACAATCACG----GGGTGACCGGGGCCTTA
TTTTGCCACAAGGCCCACAAACAGCCCCTCAAGCCGTGTTGGTACAGCCACATGTCCCCC
CTCTACGCCCGACAGCACCCACCATTTTGTCACCTCTGTCACGACCGAGGCTTACCCCTC
CACAACCACTCATGATTCCACCAAGGCCTACCCCTCCTTCCCCTC--TGCCACCTGCAAC
ACTACTCACGGTGCCACC----AAGGCCTACCCGTCCTACCACTTTGCCACCCACACCAC
TACTCACGGTACTACAAAGGCCTACCGAACTTCAACCCACACCATCACCACCACGCATGC
ATCTCCCTGTCTTGCATGT----------GCCAGACCAATCAATGCACCCTCTTACTCAT
CAA-AGCACCCCAAATGATCCAGATAGTCCAGAACCACGGTCCCCGACTGTATTTTATAA
CATTCCACCTATGCCATTACCCCCCTCACAATTGCCACCACCAGC--AG--------CAC
CAGCACAGCCACCTCCAGGGGTCATCAACGACCAACAATTACATAATCTACCCTCGGGGC
CACCATGGTGGCCACCCATCTGCGACCCCCCGCAACCCTCTAAGACTCAAGGCCAGAGCC
GGGGACAGAGCAGGGGGAGGGGCA---------------------------------GGG
GCAGGGGCAGGGGCAGGGGCAAGGGCAAGTCCAGGGACAAGCAACGCAAGCCCGGTGGAC
CATGGAGACCAGAGCCAAACACCTCCAGTCCTAGCATGCCTGAACTAAGTCCAGTCCTCG
GTCTTCATCAGGGACAAGGGGCTGGGGACTCACCAACTCCTGGCCCATCCAATGCCGCCC
CCGTTTGTAGAAATTCACACACAGCAACCCCTAACGTTTCACCAATACATGAACCGGAGT
CCCATAATAGCCCAGAGGCTCCCATTCTCTTCCCCGATGATTGGTATCCTCCATCTATAG
ACCCCGCAGACTTAGACGAA-AGTTGGGATTACATTTTTGAGACAACAGAATCTCCTAGC
TCTGATGAAGATTTTGTGGGGGGACCCAGTAAAAGACCTCGCCCCCCCATCCAGTAA---
------------------------------------------------------------
------------------------------------------------------------
------------------------------------------------------------
------------------------------------------------------------
------------------------------------------------------------
------------------------------------------------------------
------------------------------------------------------------
------------------------------------------------------------
------------------------------------------------------------
------------------------------------------------------------
------------------------------------------------------------
------------------------------------------------------------
------------------------------------------------------------
------------------------------------------------------------
------------------------------------------------------------
------------------------------------------------------------
------------------------------------------------------------
------------------------------------------------------------
------------------------------------------------------------
------------------------------------------------------------
-----------------------------------------------
>b2e2c589-c138-43d6-a53a-f0a0407e3304
-CATGCCTACATTCTATCTTGCGTTACATGGGGGACAAACATATCATCTAATTGTTGACA
CGGATAGTCTTGGAAACCCGTCACTCTCAGTAATTCCCTCGAATCCCTACCAGGAACAAC
TGTCAGACACTCCATTAATTCCACTAACAATCTTTGTTGGGGAAAACACGGGGGTGCCCC
CACCACCCCCACCACCCCCCCCACCACCACCCCCACCACCCCCACCACCCCCACCACCCC
C----------------------ACCACCCCCACCACCTCCACCACCTTCACCACCACCC
-CCGCCCCCACCACCCCCACCACCTCAGCGCAGGGATGCCTGGACACAAGAGCCATCACC
TCTTGATAGGGATCCGCTAGGATATGACGTCGGGCATGGACCTCTAGCATCTGCTATGCG
AATGCTTTGGATGGCTAATTATATTGTAAGACAATCACG----GGGTGACCGGGGCCTTA
TTTTGCCACAAGGCCCACAAACAGCCCCTCAGGCCATGTTGGTACAGCCACATGTCCCCC
CTCTACGCCCGACAGCACCCACCATTTTGTCACCTCTGTCACAACCGAGGCTTACCCCTC
CACAACCACTCATGATGCCACCAAGGCCTACCCCTCCTACCCCTC--TGCCACCTGCAAC
AC---TAACGGTGCCACC----AAGGCCTACCCGTCCTACCACTCTGCCACCCACACCAC
TACTCACGGTACTACAAAGGCCTACCGAACTTCAACCCACACCATCACCACCACGCATGC
ATCTCCCTGTCTTGCATGT----------GCCAGACCAATCAATGCACCCTCTTACTCAT
CAA-AGCACCCCAAATGATCCAGATAGTCCAGAACCACGGTCCCCGACTGTATTTTATAA
CATTCCACCTATGCCATTACCCCCCTCACAATTGCCACCACCAGC--AG--------CAC
CAGCACAGCCACCTCCAGGGGTCATCAACGACCAACAATTACATCATCTACCCTCGGGGC
CACCATGGTGGCCACCCATCTGCGACCCCCCGCAACCCTCTAAGACTCAAGGCCAGAGCC
GGGGACAGAGCAGGGGGAGGGGCA---------------------------------GGG
GCAGGGGCAGGGGCAGGGGCAAGGGCAAGTCCAGGGACAAGCAACGCAAGCCCGGTGGAC
CATGGAGACCAGAGCCAAACACCTCCAGTCCTAGCATGCCTGAACTAAGTCCAGTCCTCG
GTCTTCATCAGGGACAAGGGGCTGGGGACTCACCAACTCCTGGCCCATCCAATGCCGCCC
CCGTTTGTAGAAATTCACACACGGCAACCCCTAACGTTTCACCAATACATGAACCGGAGT
CCCATAATAGCCCAGAGGCTCCCATTCTCTTCCCCGATGATTGGTATCCTCCATCTATAG
ACCCCGCAGACTTAGACGAA-AGTTGGGATTACATTTTTGAGACAACAGAATCTCCTAGC
TCAGATGAAGATTATGTGGAGGGACCCAGTAAAAGACCTCGCCCCTCCATCCAGTAA---
------------------------------------------------------------
------------------------------------------------------------
------------------------------------------------------------
------------------------------------------------------------
------------------------------------------------------------
------------------------------------------------------------
------------------------------------------------------------
------------------------------------------------------------
------------------------------------------------------------
------------------------------------------------------------
------------------------------------------------------------
------------------------------------------------------------
------------------------------------------------------------
------------------------------------------------------------
------------------------------------------------------------
------------------------------------------------------------
------------------------------------------------------------
------------------------------------------------------------
------------------------------------------------------------
------------------------------------------------------------
-----------------------------------------------
>bb62c290-3b2a-494b-9701-ded04138648e
-CATGCCTACATTCTATCTTGCGTTACATGGGGGACAAACATATCATCTAATTGTTGACA
CGGATAGTCTTGGAAACCCGTCACTCTCAGTAATTCCCTCGAATCCCTACCAGGAACAAC
TGTCAGACACTCCATTAATTCCACTAACAATCTTTGTTGGGGAAAACACGGGGGTGCCCC
CACCACCCCCACCACCCCCCCCACCACCACCCCCACCACC---CCCACCACCCCCACCAC
CC-------------------CCACCACCCCCACCACCTCCACCACCTTCACCACCA-CC
CCCGCCCCCACCACCCCCACCACCTCAGCGCAGGGATGCCTGGACACAAGAGCCATCACC
TCTTGATAGGGATCCGCTAGGATATGACGTCGGGCATGGACCTCTAGCATCTGCTATGCG
AATGCTTTGGATGGCTAATTATATTGTAAGACAATCACG----GGGTGACCGGGGCCTTA
TTTTGCCACAAGGCCCACAAACAGCCCCTCAGGCCGTGTTGGTACAGCCACATGTCCCCC
CTCTACGCCCGACAGCACCCACCATTTTGTCACCTCTGTCACGACCGAGGCTTACCCCTC
CACAACCACTCATGATTCCACCAAGGCCTACCCCTCCTTCCCCTC--TGCCACCTGCAAC
ACTACTCACGGTGCCACC----AAGGCCTACCCGTCCTACCACTTTGCCACCCACACCAC
TACTCACGGTACTACAAAGGCCTACCGAACTTCAACCCACACCATCACCACCACGCATGC
ATCTCCCTGTCTTGCATGT----------GCCAGACCAATCAATGCACCCTCTTACTCAT
CAA-AGCACCCCAAATGATCCAGATAGTCCAGAACCACGGTCCCCGACTGTATTTTATAA
CATTCCACCTATGCCATTACCCCCCTCACAATTGCCACCACCAGC--AG--------CAC
CAGCACAGCCACCTCCAGGGGTCATCAACGACCAACAATTACATAATCTACCCTCGGGGC
CACCATGGTGGCCACCCATCTGCGACCCCCCGCAACCCTCTAAGACTCAAGGCCAGAGCC
GGGGACAGAGCAGGGGGAGGGGCA---------------------------------GGG
GCAGGGGCAGGGGCAGGGGCAAGGGCAAGTCCAGGGACAAGCAACGCAAGCCCGGTGGAC
CATGGAGACCAGAGCCAAACACCTCCAGTCCTAGCATGCCTGAACTAAGTCCAGTCCTCG
GTCTTCATCAGGGACAAGGGGCTGGGGACTCACCAACTCCTGGCCCATCCAATGCCGCCC
CCGTTTGTAGAAATTCACACACAGCAACCCCTAACGTTTCACCAATACATGAACCGGAGT
CCCATAATAGCCCAGAGGCTCCCATTCTCTTCCCCGATGATTGGTATCCTCCATCTATAG
ACCCCGCAGACTTAGACGAA-AGTTGGGATTACATTTTTGAGACAACAGAATCTCCTAGC
TCTGATGAAGATCATGTGGGGGGACCCAGTAAAAGACCTCGCCCCCCCATCCAGTAA---
------------------------------------------------------------
------------------------------------------------------------
------------------------------------------------------------
------------------------------------------------------------
------------------------------------------------------------
------------------------------------------------------------
------------------------------------------------------------
------------------------------------------------------------
------------------------------------------------------------
------------------------------------------------------------
------------------------------------------------------------
------------------------------------------------------------
------------------------------------------------------------
------------------------------------------------------------
------------------------------------------------------------
------------------------------------------------------------
------------------------------------------------------------
------------------------------------------------------------
------------------------------------------------------------
------------------------------------------------------------
-----------------------------------------------
>bbcc6048-2f8d-4d4c-a860-102d32cb8474
-CATGCCTACATTCTATCTTGCGTTACATGGGGGACAAACATATCATCTAATTGTTGACA
CGGATAGTCTTGGAAACCCGTCACTCTCAGTAATTCCCTCGAATCCCTACCAGGAACAAC
TGTCAGACACTCCATTAATTCCACTAACAATCTTTGTTGGGGAAAACACGGGGGTGCCCC
CACCACCCCCACCACCCCCCCCACCACCACCCCCACCACC---CCCACCACCCCCACCAC
CC-------------------CCACCACCCCCACCACCTCCACCACCTTCACCACCA-CC
CCCGCCCCCACCACCCCCACCACCTCAGCGCAGGGATGCCTGGACACAAGAGCCATCACC
TCTTGATAGGGATCCGCTAGGATATGACGTCGGGCATGGACCTCTAGCATCTGCTATGCG
AATGCTTTGGATGGCTAATTATATTGTAAGACAATCACG----GGGTGACCGGGGCCTTA
TTTTGCCACAAGGCCCACAAACAGCCCCTCAGGCCGTGTTGGTACAGCCACATGTCCCCC
CTCTACGCCCGACAGCACCCACCATTTTGTCACCTCTGTCACGACCGAGGCTTACCCCTC
CACAACCACTCATGATTCCACCAAGGCCTACCCCTCCTTCCCCTC--TGCCACCTGCAAC
ACTACTCACGGTGCCACC----AAGGCCTACCCGTCCTACCACTTTGCCACCCACACCAC
[truncated: 1,306,438 more chars]
