# Supplementary material for: Epstein-Barr Virus in Burkitt Lymphoma in Africa Reveals a Limited Set of Whole Genome and LMP-1 Sequence Patterns: Analysis of Archival Datasets and Field Samples From Uganda, Tanzania, and Kenya
Source: Front Oncol. 2022 Mar 7;12:812224. doi: 10.3389/fonc.2022.812224 (PMC8948429; doi:10.3389/fonc.2022.812224)
Supplement: Supplementary file 7 [file Table_1.xlsx]

## Sheet: Supplementary Table S1_730 EBV 
Table S1. The EBV sequences downloaded from GenBank, Sequence Reads Archive and GDC data portal
Acce #	GI #	ID	Sample type	Geographic area	Country	EBV type	Phenotype	LMP1 pattern	Length	N's number
LN827526		BL37	Cell line	Africa	Africa	Type 1	BL	D	171924	35810
KR063343		CV-ARG	Tumor Biopsy	South America	Argentina	Type 1	BL	A	171815	942
KT001102		VA	Tumor Biopsy	South America	Argentina	Type 1	BL	A	171794	3549
KT001103		SG	Tumor Biopsy	South America	Argentina	Type 1	BL	A	171806	1235
n/a		AF	Tumor Biopsy	South America	Argentina	Type 1	BL	A	171830	483
KF373730		M81	cloned virus	Asia	Asia	Type 1	NPC	B	176041	0
LN827799		sLCL-IM116	sLCL	Australia	Australia	Type 1	IM	B	171903	35810
LN827597		sLCL-IS104	sLCL	Australia	Australia	Type 1	PTLD	D	171761	35238
LN827596		sLCL-IM102	sLCL	Australia	Australia	Type 1	IM	D	172224	35810
LN827595		sLCL-IS103	sLCL	Australia	Australia	Type 1	PTLD	D	171788	35811
LN827594		sLCL-IS107	sLCL	Australia	Australia	Type 1	PTLD	A	171937	35810
LN827593		sLCL-IS112	sLCL	Australia	Australia	Type 1	PTLD	D	171963	35810
LN827592		sLCL-IS110	sLCL	Australia	Australia	Type 1	PTLD	D	171984	35810
LN827590		sLCL-IM105	sLCL	Australia	Australia	Type 1	IM	D	172110	35810
LN827589		sLCL-IS201	sLCL	Australia	Australia	Type 2	PTLD	D	172052	35220
LN827588		sLCL-IS119	sLCL	Australia	Australia	Type 1	PTLD	D	172047	35830
LN827586		sLCL-IS115	sLCL	Australia	Australia	Type 1	PTLD	B	171918	35153
LN827584		sLCL-IS106	sLCL	Australia	Australia	Type 1	PTLD	D	171834	35145
LN827583		sLCL-IM117	sLCL	Australia	Australia	Type 1	IM	D	172060	35810
LN827578		sLCL-IS113	sLCL	Australia	Australia	Type 1	PTLD	B	172201	35810
LN827576		sLCL-IS120	sLCL	Australia	Australia	Type 1	PTLD	D	172251	35810
LN827575		sLCL-IS114	sLCL	Australia	Australia	Type 1	PTLD	D	172137	35194
LN827572		sLCL-IS118	sLCL	Australia	Australia	Type 1	PTLD	D	171969	35810
LN827570		sLCL-IS101	sLCL	Australia	Australia	Type 1	PTLD	D	171997	35810
LN827569		sLCL-IS111	sLCL	Australia	Australia	Type 1	PTLD	D	171987	35811
LN827567		sLCL-IM109	sLCL	Australia	Australia	Type 1	IM	D	172063	35810
LN827553		sLCL-IS108	sLCL	Australia	Australia	Type 1	PTLD	D	171861	35145
KP968257		CCH	Tumor Biopsy	South America	Brazil	Type 1	BL	A	171766	886
KP968258		MP	Tumor Biopsy	South America	Brazil	Type 1	BL	A	171711	116
KP968259		SCL	Tumor Biopsy	South America	Brazil	Type 1	BL	A	171814	2227
KP968260		VGO	Tumor Biopsy	South America	Brazil	Type 1	BL	B	171665	1061
KR063344		RPF	Tumor Biopsy	South America	Brazil	Type 1	BL	A	171864	2595
KR063345		FNR	Tumor Biopsy	South America	Brazil	Type 1	BL	A	171833	3316
LN827549		D32012	Tumor biopsy	Asia	China	Type 1	NPC	B	171931	35810
LN827525		C666-1	Cell line	Asia	China	Type 1	NPC	N/A	171917	35810
AB850660		HN18	n/a	Asia	China	n/a	n/a	N/A	170059	0
AB850659		HN9	n/a	Asia	China	n/a	n/a	N/A	171344	0
AB850658		HN17	n/a	Asia	China	n/a	n/a	N/A	171394	0
AB850657		HN8	n/a	Asia	China	n/a	n/a	N/A	169829	0
AB850656		HN16	n/a	Asia	China	n/a	n/a	N/A	171609	0
AB850655		HN7	n/a	Asia	China	Type 1	n/a	N/A	171548	0
AB850654		HN15	n/a	Asia	China	Type 1	n/a	N/A	171822	0
AB850653		HN6	n/a	Asia	China	n/a	n/a	N/A	171054	0
AB850652		HN5	n/a	Asia	China	n/a	n/a	N/A	171733	0
AB850651		HN14	n/a	Asia	China	n/a	n/a	N/A	171518	0
AB850650		HN13	n/a	Asia	China	n/a	n/a	N/A	171440	0
AB850649		HN4	n/a	Asia	China	n/a	n/a	N/A	168444	0
AB850648		HN3	n/a	Asia	China	n/a	n/a	N/A	171627	0
AB850647		HN12	n/a	Asia	China	n/a	n/a	N/A	171663	0
AB850646		HN11	n/a	Asia	China	n/a	n/a	N/A	168509	0
AB850645		HN10	n/a	Asia	China	n/a	n/a	N/A	169720	0
AB850644		HN2	n/a	Asia	China	n/a	n/a	N/A	171751	0
AB850643		HN1	n/a	Asia	China	n/a	n/a	N/A	171499	0
AB828190		LGY-C666-1	Cell line	Asia	China	n/a	NPC	B1	171021	1503
KJ411974		C666-1	Cell line	Asia	China	Type 1	NPC	B	171049	7971
KC617875		C666-1	Cell line	Asia	China	Type 1	NPC	B	171317	27908
HQ020558		GD2	Tumor biopsy	Asia	China	Type 1	NPC	B	164669	83
AY961628		GD1	Tumor tissue	Asia	China	Type 1	NPC	B	171657	0
KX6740641	1235270566	GDGC1	n/a	Asia	China	Type 1	GC	B1	169611	3604
KX6740651	1235270640	GDGC2	n/a	Asia	China	Type 1	GC	B3	171299	4969
LC1370181	1070574811	HNNPC1	Tumor	Asia	China	Type 1	NPC	B9	171383	5095
LC1494911	1189130471	HNNPC2	Tumor	Asia	China	Type 1	NPC	B8	171634	2573
LC1503271	1189130520	HNNPC3	Tumor	Asia	China	Type 1	NPC	B1	171090	2245
LC1503371	1189130569	HNNPC4	Tumor	Asia	China	Type 1	NPC	B1	171390	2482
LC1503381	1189130616	HNNPC5	Tumor	Asia	China	Type 1	NPC	B3	171773	3327
LC1507411	1189130663	HNNPC6	Tumor	Asia	China	Type 1	NPC	B1	171461	3943
LC1507421	1189130711	HNNPC7	Tumor	Asia	China	Type 1	NPC	B3	171096	3002
LC1507431	1189130760	HNNPC8	Tumor	Asia	China	Type 1	NPC	B9	169640	5005
MG0213051	1269847608	YCCEL1-GC1	Tumor	Asia	China	Type 1	GC	B3	177317	0
LN827523		L591	Cell line	Europe	Germany	Type 1	HL	B	171588	38966
NC_9334	139424470	Ref_NC_9334_type_2	AG876 cell line	Africa	Ghana	Type 2	BL	D	172764	0
KP968261		HU11393	Tumor Biopsy	Africa	Ghana	Type 1	BL	A	171805	476
KP968262		H018436D	Tumor Biopsy	Africa	Ghana	Type 1	BL	A	171794	217
KP968263		H058015C	Tumor Biopsy	Africa	Ghana	Type 1	BL	A	171818	397
KP968264		H002213	Tumor Biopsy	Africa	Ghana	Type 1	BL	A	171827	1248
KR063342		H037532	Tumor Biopsy	Africa	Ghana	Type 1	BL	A	171829	1863
DQ279927		AG876	Cell line	Africa	Ghana	Type 2	BL	N/A	172764	0
HQ878327		HPV5	Chelonid alphaherpesvirus 5	North America	Hawaii	n/a	n/a	N/A	132233	0
LN827547		HKN15	sLCL	Asia	Hong Kong	Type 1	LCL	B	172004	35810
LN824224		HKN19	sLCL	Asia	Hong Kong	Type 1	LCL	B	172000	35810
LN824209		HKN14	sLCL	Asia	Hong Kong	Type 1	LCL	B	172050	35828
KF992571		HKNPC9	Tumor biopsy	Asia	Hong Kong	Type 1	NPC	B	171044	8755
KF992570		HKNPC8	Tumor biopsy	Asia	Hong Kong	Type 1	NPC	B	171384	8070
KF992569		HKNPC7	Tumor biopsy	Asia	Hong Kong	Type 1	NPC	B	170381	6533
KF992568		HKNPC6	Tumor biopsy	Asia	Hong Kong	Type 1	NPC	B	171556	6139
KF992567		HKNPC5	Tumor biopsy	Asia	Hong Kong	Type 1	NPC	B	171376	8358
KF992566		HKNPC4	Tumor biopsy	Asia	Hong Kong	Type 1	NPC	B	171285	8400
KF992565		HKNPC3	Tumor biopsy	Asia	Hong Kong	Type 1	NPC	B	171556	6832
KF992564		HKNPC2	Tumor biopsy	Asia	Hong Kong	Type 1	NPC	B	170092	6726
JQ009376		HKNPC1	Tumor biopsy	Asia	Hong Kong	Type 1	NPC	B	171553	6527
LN824208		Akata	Cell line	Asia	Japan	Type 1	BL	B	171752	35145
KC207813		Akata	Cell line	Asia	Japan	Type 1	BL	B	171323	0
AP0190121	1519305776	KAI3_cell	Cell line	Asia	Japan:Aichi	Type 1	chronic active EBV infection	N/A	169425	0
AP0190131	1519305777	SNK1_cell	Cell line	Asia	Japan:Aichi	Type 1	chronic active EBV infection	B1	177320	0
AP0190141	1519305778	SNK10_cell	Cell line	Asia	Japan:Aichi	Type 1	chronic active EBV infection	B3	170204	203
AP0190151	1519305779	SNT13_cell	Cell line	Asia	Japan:Aichi	Type 1	chronic active EBV infection	B1	171351	0
AP0190161	1519305780	SNT15_cell	Cell line	Asia	Japan:Aichi	Type 1	chronic active EBV infection	B6	170605	301
AP0190171	1519305781	SNT16_cell	Cell line	Asia	Japan:Aichi	Type 1	chronic active EBV infection	B1	171384	100
AP0190181	1519305782	SNT8_cell	Cell line	Asia	Japan:Aichi	Type 1	chronic active EBV infection	B1	168528	236
AP0190191	1519305783	UPN1002_PBMC	PBMC	Asia	Japan:Aichi	Type 1	EBV-positive diffuse large B-cell lymphoma	B1	169046	401
AP0190201	1519305784	UPN1003_PBMC	PBMC	Asia	Japan:Aichi	Type 1	EBV-positive diffuse large B-cell lymphoma	B3	164147	100
AP0190211	1519305785	UPN1004_PBMC	PBMC	Asia	Japan:Aichi	n/a	EBV-positive diffuse large B-cell lymphoma	H	166388	402
AP0190221	1519305786	UPN1005_PBMC	PBMC	Asia	Japan:Aichi	Type 1	EBV-positive diffuse large B-cell lymphoma	H	168238	341
AP0190231	1519305787	UPN1006_PBMC	PBMC	Asia	Japan:Aichi	n/a	EBV-positive diffuse large B-cell lymphoma	N/A	166631	802
AP0190241	1519305788	UPN1008_PBMC	PBMC	Asia	Japan:Aichi	Type 1	EBV-positive diffuse large B-cell lymphoma	B1	132500	410
AP0190251	1519305789	UPN102_PBMC	PBMC	Asia	Japan:Aichi	Type 1	chronic active EBV infection	B1	149651	4429
AP0190261	1519305790	UPN104_PBMC	PBMC	Asia	Japan:Aichi	Type 1	chronic active EBV infection	B4	157602	2603
AP0190271	1519305791	UPN105_PBMC	PBMC	Asia	Japan:Aichi	Type 1	chronic active EBV infection	B1	168617	127
AP0190281	1519305792	UPN105_tumor	Tumor	Asia	Japan:Aichi	Type 1	chronic active EBV infection	B1	167845	231
AP0190291	1519305793	UPN106_PBMC	PBMC	Asia	Japan:Aichi	Type 1	chronic active EBV infection	B1	170220	100
AP0190301	1519305794	UPN107_PBMC	PBMC	Asia	Japan:Aichi	Type 1	chronic active EBV infection	B1	171362	0
AP0190311	1519305795	UPN108_PBMC	PBMC	Asia	Japan:Aichi	n/a	chronic active EBV infection	N/A	169308	101
AP0190321	1519305796	UPN108_tumor	Tumor	Asia	Japan:Aichi	Type 1	chronic active EBV infection	B1	171375	42
AP0190331	1519305797	UPN109_PBMC	PBMC	Asia	Japan:Aichi	Type 1	chronic active EBV infection	B4	126416	5312
AP0190341	1519305798	UPN110_PBMC	PBMC	Asia	Japan:Aichi	Type 1	chronic active EBV infection	B2	168543	245
AP0190351	1519305799	UPN1101_PBMC	PBMC	Asia	Japan:Aichi	Type 1	extranodal NK/T-cell lymphoma	B1	167903	200
AP0190361	1519305800	UPN1102_PBMC	PBMC	Asia	Japan:Aichi	n/a	extranodal NK/T-cell lymphoma	B1	168419	200
AP0190371	1519305801	UPN1104_PBMC	PBMC	Asia	Japan:Aichi	Type 1	extranodal NK/T-cell lymphoma	B3	169484	301
AP0190381	1519305802	UPN1106_PBMC	PBMC	Asia	Japan:Aichi	Type 1	extranodal NK/T-cell lymphoma	B6	169847	564
AP0190391	1519305803	UPN111_PBMC	PBMC	Asia	Japan:Aichi	Type 1	chronic active EBV infection	B2	169372	276
AP0190401	1519305804	UPN1110_PBMC	PBMC	Asia	Japan:Aichi	Type 1	extranodal NK/T-cell lymphoma	B1	158218	200
AP0190411	1519305805	UPN1111_PBMC	PBMC	Asia	Japan:Aichi	Type 1	extranodal NK/T-cell lymphoma	B2	170192	201
AP0190421	1519305806	UPN1113_PBMC	PBMC	Asia	Japan:Aichi	Type 1	extranodal NK/T-cell lymphoma	B1	171417	0
AP0190431	1519305807	UPN1119_PBMC	PBMC	Asia	Japan:Aichi	Type 1	extranodal NK/T-cell lymphoma	B9	167306	1213
AP0190441	1519305808	UPN112_PBMC	PBMC	Asia	Japan:Aichi	Type 1	chronic active EBV infection	B1	169217	309
AP0190451	1519305809	UPN1120_PBMC	PBMC	Asia	Japan:Aichi	Type 1	extranodal NK/T-cell lymphoma	B3	164249	632
AP0190461	1519305810	UPN1124_PBMC	PBMC	Asia	Japan:Aichi	n/a	extranodal NK/T-cell lymphoma	B9	170338	100
AP0190471	1519305811	UPN113_PBMC	PBMC	Asia	Japan:Aichi	Type 1	chronic active EBV infection	B3	149013	502
AP0190481	1519305812	UPN114_PBMC	PBMC	Asia	Japan:Aichi	Type 1	chronic active EBV infection	B1	148161	2807
AP0190491	1519305813	UPN114_tumor	Tumor	Asia	Japan:Aichi	Type 1	chronic active EBV infection	B1	169123	204
AP0190501	1519305814	UPN12_PBMC	PBMC	Asia	Japan:Aichi	Type 1	IM	B3	169343	433
AP0190511	1519305815	UPN1201_PBMC	PBMC	Asia	Japan:Aichi	Type 1	extranodal NK/T-cell lymphoma	B1	170177	166
AP0190521	1519305816	UPN1202_PBMC	PBMC	Asia	Japan:Aichi	Type 1	extranodal NK/T-cell lymphoma	B3	167797	426
AP0190531	1519305817	UPN123_tumor	Tumor	Asia	Japan:Aichi	Type 1	chronic active EBV infection	B1	171309	1
AP0190541	1519305818	UPN125_PBMC	PBMC	Asia	Japan:Aichi	Type 1	chronic active EBV infection	B3	170138	301
AP0190551	1519305819	UPN128_PBMC	PBMC	Asia	Japan:Aichi	n/a	chronic active EBV infection	B3	168495	101
AP0190561	1519305820	UPN128_tumor	Tumor	Asia	Japan:Aichi	Type 1	chronic active EBV infection	B3	169060	300
AP0190571	1519305821	UPN13_PBMC	PBMC	Asia	Japan:Aichi	n/a	IM	B10	161200	276
AP0190581	1519305822	UPN130_PBMC	PBMC	Asia	Japan:Aichi	n/a	chronic active EBV infection	B3	161660	200
AP0190591	1519305823	UPN130_tumor	Tumor	Asia	Japan:Aichi	Type 1	chronic active EBV infection	B3	158384	2447
AP0190601	1519305824	UPN132_PBMC	PBMC	Asia	Japan:Aichi	Type 1	chronic active EBV infection	B1	160114	1516
AP0190611	1519305825	UPN132_tumor	Tumor	Asia	Japan:Aichi	Type 1	chronic active EBV infection	B1	169789	229
AP0190621	1519305826	UPN134_PBMC	PBMC	Asia	Japan:Aichi	n/a	chronic active EBV infection	N/A	168997	205
AP0190631	1519305827	UPN134_tumor	Tumor	Asia	Japan:Aichi	n/a	chronic active EBV infection	B2	170874	0
AP0190641	1519305828	UPN136_PBMC	PBMC	Asia	Japan:Aichi	Type 1	chronic active EBV infection	B2	141267	4030
AP0190651	1519305829	UPN136_tumor	Tumor	Asia	Japan:Aichi	Type 1	chronic active EBV infection	B2	153954	3145
AP0190661	1519305830	UPN138_PBMC	PBMC	Asia	Japan:Aichi	n/a	chronic active EBV infection	N/A	169974	325
AP0190671	1519305831	UPN138_tumor	Tumor	Asia	Japan:Aichi	Type 1	chronic active EBV infection	B3	171289	200
AP0190681	1519305832	UPN14_PBMC	PBMC	Asia	Japan:Aichi	n/a	PTLD	H	154252	3924
AP0190691	1519305833	UPN140_PBMC	PBMC	Asia	Japan:Aichi	n/a	chronic active EBV infection	N/A	170143	247
AP0190701	1519305834	UPN140_tumor	Tumor	Asia	Japan:Aichi	Type 1	chronic active EBV infection	B1	164183	661
AP0190711	1519305835	UPN142_gdT-1	gdT-1	Asia	Japan:Aichi	Type 1	chronic active EBV infection	B5	134791	5041
AP0190721	1519305836	UPN142_gdT-2	gdT-2	Asia	Japan:Aichi	Type 1	chronic active EBV infection	B5	171369	112
AP0190731	1519305837	UPN142_PBMC	PBMC	Asia	Japan:Aichi	Type 1	chronic active EBV infection	B5	169085	201
AP0190741	1519305838	UPN15_PBMC	PBMC	Asia	Japan:Aichi	Type 1	PTLD	B3	170129	271
AP0190751	1519305839	UPN17_PBMC	PBMC	Asia	Japan:Aichi	n/a	PTLD	G	168734	379
AP0190761	1519305840	UPN1756_PBMC	PBMC	Asia	Japan:Aichi	Type 1	extranodal NK/T-cell lymphoma	B1	168613	470
AP0190771	1519305841	UPN1757_PBMC	PBMC	Asia	Japan:Aichi	Type 1	extranodal NK/T-cell lymphoma	B9	166012	887
AP0190781	1519305842	UPN1758_PBMC	PBMC	Asia	Japan:Aichi	Type 1	extranodal NK/T-cell lymphoma	B3	168147	0
AP0190791	1519305843	UPN1789_PBMC	PBMC	Asia	Japan:Aichi	Type 1	extranodal NK/T-cell lymphoma	B1	168636	400
AP0190801	1519305844	UPN18_PBMC	PBMC	Asia	Japan:Aichi	Type 1	PTLD	B1	170504	200
AP0190811	1519305845	UPN1802_PBMC	PBMC	Asia	Japan:Aichi	Type 1	extranodal NK/T-cell lymphoma	B3	161053	37
AP0190821	1519305846	UPN1813_PBMC	PBMC	Asia	Japan:Aichi	Type 1	extranodal NK/T-cell lymphoma	B3	168880	301
AP0190831	1519305847	UPN1833_tissue	tissue	Asia	Japan:Aichi	Type 1	lymphoepithelioma	B1	170117	200
AP0190841	1519305848	UPN185_PBMC	PBMC	Asia	Japan:Aichi	Type 1	chronic active EBV infection	B1	170836	235
AP0190851	1519305849	UPN19_PBMC	PBMC	Asia	Japan:Aichi	n/a	PTLD	N/A	171260	0
AP0190861	1519305850	UPN1901_tissue	tissue	Asia	Japan:Aichi	Type 1	EBV-positive lymphoid malignancy	B3	170348	172
AP0190871	1519305851	UPN1926_PBMC	PBMC	Asia	Japan:Aichi	Type 1	extranodal NK/T-cell lymphoma	B1	162206	1106
AP0190881	1519305852	UPN2_PBMC	PBMC	Asia	Japan:Aichi	n/a	IM	N/A	170944	22
AP0190891	1519305853	UPN20_PBMC	PBMC	Asia	Japan:Aichi	n/a	PTLD	N/A	169765	0
AP0190901	1519305854	UPN21_PBMC	PBMC	Asia	Japan:Aichi	n/a	PTLD	B2	153810	2560
AP0190911	1519305855	UPN22_PBMC	PBMC	Asia	Japan:Aichi	n/a	PTLD	B3	160834	2815
AP0190921	1519305856	UPN23_PBMC	PBMC	Asia	Japan:Aichi	n/a	PTLD	N/A	168174	618
AP0190931	1519305857	UPN2329_PBMC	PBMC	Asia	Japan:Aichi	Type 1	EBV-positive diffuse large B-cell lymphoma	B1	168799	506
AP0190941	1519305858	UPN24_PBMC	PBMC	Asia	Japan:Aichi	n/a	PTLD	N/A	157411	2105
AP0190951	1519305859	UPN25_PBMC	PBMC	Asia	Japan:Aichi	n/a	PTLD	N/A	146916	100
AP0190961	1519305860	UPN251_PBMC	PBMC	Asia	Japan:Aichi	Type 1	chronic active EBV infection	B1	150158	2609
AP0190971	1519305861	UPN252_PBMC	PBMC	Asia	Japan:Aichi	Type 1	chronic active EBV infection	B1	157561	4587
AP0190981	1519305862	UPN253_PBMC	PBMC	Asia	Japan:Aichi	Type 1	chronic active EBV infection	B3	171393	0
AP0190991	1519305863	UPN254_PBMC	PBMC	Asia	Japan:Aichi	n/a	chronic active EBV infection	B3	170264	175
AP0191001	1519305864	UPN255_PBMC	PBMC	Asia	Japan:Aichi	Type 1	chronic active EBV infection	B3	169847	406
AP0191011	1519305865	UPN256_PBMC	PBMC	Asia	Japan:Aichi	n/a	chronic active EBV infection	N/A	165657	572
AP0191021	1519305866	UPN257_PBMC	PBMC	Asia	Japan:Aichi	Type 1	chronic active EBV infection	B1	170252	300
AP0191031	1519305867	UPN258_PBMC	PBMC	Asia	Japan:Aichi	Type 1	chronic active EBV infection	B3	151556	1929
AP0191041	1519305868	UPN259_PBMC	PBMC	Asia	Japan:Aichi	n/a	chronic active EBV infection	B1	167726	0
AP0191051	1519305869	UPN26_PBMC	PBMC	Asia	Japan:Aichi	n/a	PTLD	N/A	169681	244
AP0191061	1519305870	UPN260_PBMC	PBMC	Asia	Japan:Aichi	Type 1	chronic active EBV infection	B1	170123	238
AP0191071	1519305871	UPN261_PBMC	PBMC	Asia	Japan:Aichi	Type 1	chronic active EBV infection	B4	165624	1487
AP0191081	1519305872	UPN262_PBMC	PBMC	Asia	Japan:Aichi	Type 1	chronic active EBV infection	B1	170550	104
AP0191091	1519305873	UPN263_PBMC	PBMC	Asia	Japan:Aichi	Type 1	chronic active EBV infection	B3	169848	211
AP0191101	1519305874	UPN264_PBMC	PBMC	Asia	Japan:Aichi	n/a	chronic active EBV infection	B1	170668	100
AP0191111	1519305875	UPN265_PBMC	PBMC	Asia	Japan:Aichi	Type 1	aggressive NK-cell leukemia	B3	168703	200
AP0191121	1519305876	UPN2654_PBMC	PBMC	Asia	Japan:Aichi	Type 1	EBV-positive diffuse large B-cell lymphoma	B1	167708	298
AP0191131	1519305877	UPN266_PBMC	PBMC	Asia	Japan:Aichi	Type 1	chronic active EBV infection	B1	169524	300
AP0191141	1519305878	UPN267_PBMC	PBMC	Asia	Japan:Aichi	Type 1	chronic active EBV infection	B1	144923	0
AP0191151	1519305879	UPN27_PBMC	PBMC	Asia	Japan:Aichi	n/a	PTLD	B3	170486	176
AP0191161	1519305880	UPN2723_PBMC	PBMC	Asia	Japan:Aichi	n/a	EBV-positive diffuse large B-cell lymphoma	B6	171371	0
AP0191171	1519305881	UPN28_PBMC	PBMC	Asia	Japan:Aichi	n/a	PTLD	G	157919	3425
AP0191181	1519305882	UPN301_CD56+	CD56+	Asia	Japan:Aichi	Type 1	chronic active EBV infection	B1	119450	510
AP0191191	1519305883	UPN303_CD56+	CD56+	Asia	Japan:Aichi	Type 1	chronic active EBV infection	B3	160539	1448
AP0191201	1519305884	UPN306_CD56+	CD56+	Asia	Japan:Aichi	Type 1	chronic active EBV infection	B4	170618	93
AP0191211	1519305885	UPN3065_PBMC	PBMC	Asia	Japan:Aichi	Type 1	extranodal NK/T-cell lymphoma	B3	165378	300
AP0191221	1519305886	UPN307_CD56+	CD56+	Asia	Japan:Aichi	Type 1	chronic active EBV infection	N/A	170335	211
AP0191231	1519305887	UPN310_CD56+	CD56+	Asia	Japan:Aichi	Type 1	chronic active EBV infection	B1	171220	179
AP0191241	1519305888	UPN311_CD56+	CD56+	Asia	Japan:Aichi	Type 1	chronic active EBV infection	B1	170406	201
AP0191251	1519305889	UPN3198_PBMC	PBMC	Asia	Japan:Aichi	Type 1	extranodal NK/T-cell lymphoma	B1	170403	100
AP0191261	1519305890	UPN322_CD3+	CD3+	Asia	Japan:Aichi	n/a	chronic active EBV infection	B3	169273	1
AP0191271	1519305891	UPN322_CD56+	CD56+	Asia	Japan:Aichi	n/a	chronic active EBV infection	N/A	170929	144
AP0191281	1519305892	UPN326_PBMC	PBMC	Asia	Japan:Aichi	Type 1	chronic active EBV infection	B1	166672	413
AP0191291	1519305893	UPN3300_PBMC	PBMC	Asia	Japan:Aichi	Type 1	extranodal NK/T-cell lymphoma	B2	142196	3200
AP0191301	1519305894	UPN3448_PBMC	PBMC	Asia	Japan:Aichi	Type 1	EBV-positive diffuse large B-cell lymphoma	B2	161419	100
AP0191311	1519305895	UPN3621_PBMC	PBMC	Asia	Japan:Aichi	Type 1	extranodal NK/T-cell lymphoma	B3	171396	85
AP0191321	1519305896	UPN365_CD3+	CD3+	Asia	Japan:Aichi	Type 1	chronic active EBV infection	B3	170727	130
AP0191331	1519305897	UPN365_CD56+	CD56+	Asia	Japan:Aichi	Type 1	chronic active EBV infection	B3	170880	101
AP0191341	1519305898	UPN366_CD3+	CD3+	Asia	Japan:Aichi	Type 1	chronic active EBV infection	B1	166541	301
AP0191351	1519305899	UPN366_CD56+	CD56+	Asia	Japan:Aichi	Type 1	chronic active EBV infection	B3	168469	300
AP0191361	1519305900	UPN3707_PBMC	PBMC	Asia	Japan:Aichi	Type 1	EBV-positive diffuse large B-cell lymphoma	B1	170165	173
AP0191371	1519305901	UPN375_CD3+	CD3+	Asia	Japan:Aichi	Type 1	chronic active EBV infection	G	171188	139
AP0191381	1519305902	UPN375_CD56+	CD56+	Asia	Japan:Aichi	n/a	chronic active EBV infection	G	165849	7
AP0191391	1519305903	UPN3755_tissue	tissue	Asia	Japan:Aichi	Type 1	lymphoepithelioma	B1	170405	415
AP0191401	1519305904	UPN404_CD3+	CD3+	Asia	Japan:Aichi	Type 1	chronic active EBV infection	B3	169487	391
AP0191411	1519305905	UPN404_CD56+	CD56+	Asia	Japan:Aichi	Type 1	chronic active EBV infection	B3	171240	100
AP0191421	1519305906	UPN404_PBMC	PBMC	Asia	Japan:Aichi	Type 1	chronic active EBV infection	B3	168315	142
AP0191431	1519305907	UPN405_CD3+	CD3+	Asia	Japan:Aichi	n/a	chronic active EBV infection	B3	167827	228
AP0191441	1519305908	UPN405_CD56+	CD56+	Asia	Japan:Aichi	n/a	chronic active EBV infection	B3	168402	103
AP0191451	1519305909	UPN412_CD3+	CD3+	Asia	Japan:Aichi	Type 1	chronic active EBV infection	B5	146588	375
AP0191461	1519305910	UPN412_CD56+	CD56+	Asia	Japan:Aichi	Type 1	chronic active EBV infection	G	166434	765
AP0191471	1519305911	UPN412_PBMC	PBMC	Asia	Japan:Aichi	Type 1	chronic active EBV infection	B5	156401	311
AP0191481	1519305912	UPN4137_tissue	tissue	Asia	Japan:Aichi	Type 1	EBV-positive lymphoid malignancy	B1	157546	201
AP0191491	1519305913	UPN417_CD3+	CD3+	Asia	Japan:Aichi	Type 1	chronic active EBV infection	B1	157125	201
AP0191501	1519305914	UPN417_CD56+	CD56+	Asia	Japan:Aichi	Type 1	chronic active EBV infection	B1	171107	0
AP0191511	1519305915	UPN417_PBMC	PBMC	Asia	Japan:Aichi	Type 1	chronic active EBV infection	B1	166792	101
AP0191521	1519305916	UPN431_CD19+	CD19+	Asia	Japan:Aichi	Type 1	chronic active EBV infection	G	167178	140
AP0191531	1519305917	UPN431_CD3+	CD3+	Asia	Japan:Aichi	Type 1	chronic active EBV infection	G	167676	101
AP0191541	1519305918	UPN431_CD56+	CD56+	Asia	Japan:Aichi	Type 1	chronic active EBV infection	G	165041	191
AP0191551	1519305919	UPN4314_PBMC	PBMC	Asia	Japan:Aichi	Type 1	EBV-positive diffuse large B-cell lymphoma	B3	162874	406
AP0191561	1519305920	UPN463_PBMC	PBMC	Asia	Japan:Aichi	Type 1	chronic active EBV infection	B1	163141	411
AP0191571	1519305921	UPN470_PBMC	PBMC	Asia	Japan:Aichi	n/a	chronic active EBV infection	B1	160040	0
AP0191581	1519305922	UPN484_PBMC	PBMC	Asia	Japan:Aichi	Type 1	chronic active EBV infection	B1	166704	242
AP0191591	1519305923	UPN486_PBMC	PBMC	Asia	Japan:Aichi	Type 1	chronic active EBV infection	B3	163813	1098
AP0191601	1519305924	UPN494_CD3+	CD3+	Asia	Japan:Aichi	Type 1	chronic active EBV infection	B1	171354	19
AP0191611	1519305925	UPN494_CD56+	CD56+	Asia	Japan:Aichi	Type 1	chronic active EBV infection	B1	162184	101
AP0191621	1519305926	UPN495_PBMC	PBMC	Asia	Japan:Aichi	Type 1	chronic active EBV infection	B1	166070	201
AP0191631	1519305927	UPN497_PBMC	PBMC	Asia	Japan:Aichi	Type 1	chronic active EBV infection	B3	166236	109
AP0191641	1519305928	UPN498_PBMC	PBMC	Asia	Japan:Aichi	Type 1	chronic active EBV infection	B1	171374	0
AP0191651	1519305929	UPN5_PBMC	PBMC	Asia	Japan:Aichi	n/a	IM	N/A	168743	200
AP0191661	1519305930	UPN5087_PBMC	PBMC	Asia	Japan:Aichi	Type 1	EBV-positive diffuse large B-cell lymphoma	B1	170424	102
AP0191671	1519305931	UPN5173_PBMC	PBMC	Asia	Japan:Aichi	n/a	EBV-positive diffuse large B-cell lymphoma	B6	153982	3310
AP0191681	1519305932	UPN519_PBMC	PBMC	Asia	Japan:Aichi	Type 1	chronic active EBV infection	B3	171035	0
AP0191691	1519305933	UPN520_PBMC	PBMC	Asia	Japan:Aichi	Type 1	chronic active EBV infection	B1	143727	202
AP0191701	1519305934	UPN539_PBMC	PBMC	Asia	Japan:Aichi	Type 1	chronic active EBV infection	B2	170218	300
AP0191711	1519305935	UPN554_PBMC	PBMC	Asia	Japan:Aichi	Type 1	chronic active EBV infection	B3	166929	583
AP0191721	1519305936	UPN5575_PBMC	PBMC	Asia	Japan:Aichi	Type 1	extranodal NK/T-cell lymphoma	B1	169629	200
AP0191731	1519305937	UPN563_CD19+	CD19+	Asia	Japan:Aichi	Type 1	chronic active EBV infection	B3	170247	231
AP0191741	1519305938	UPN563_CD3+	CD3+	Asia	Japan:Aichi	Type 1	chronic active EBV infection	B3	171343	2
AP0191751	1519305939	UPN563_CD56+	CD56+	Asia	Japan:Aichi	Type 1	chronic active EBV infection	B3	169659	268
AP0191761	1519305940	UPN571_CD3+	CD3+	Asia	Japan:Aichi	Type 1	chronic active EBV infection	B8	169322	336
AP0191771	1519305941	UPN571_CD56+	CD56+	Asia	Japan:Aichi	Type 1	chronic active EBV infection	B3	171238	157
AP0191781	1519305942	UPN573_PBMC	PBMC	Asia	Japan:Aichi	Type 1	chronic active EBV infection	B1	170138	200
AP0191791	1519305943	UPN582_PBMC	PBMC	Asia	Japan:Aichi	Type 1	chronic active EBV infection	B1	170870	257
AP0191801	1519305944	UPN584_PBMC	PBMC	Asia	Japan:Aichi	Type 1	chronic active EBV infection	B1	168069	4
AP0191811	1519305945	UPN874_PBMC	PBMC	Asia	Japan:Aichi	Type 1	extranodal NK/T-cell lymphoma	B1	166012	0
AP0191821	1519305946	UPN88_CD56+-1	CD56+-1	Asia	Japan:Aichi	Type 1	chronic active EBV infection	B1	171352	0
AP0191831	1519305947	UPN88_CD56+-3	CD56+-3	Asia	Japan:Aichi	Type 1	chronic active EBV infection	B1	171106	3
AP0191841	1519305948	UPN93_gdT-2	gdT-2	Asia	Japan:Aichi	Type 1	chronic active EBV infection	B1	157856	100
AP0191851	1519305949	UPN97_PBMC	PBMC	Asia	Japan:Aichi	Type 1	chronic active EBV infection	B1	158629	1
AP0191861	1519305950	UPN97_tumor	Tumor	Asia	Japan:Aichi	n/a	chronic active EBV infection	B1	170977	200
AP0191871	1519305951	UPN98_PBMC	PBMC	Asia	Japan:Aichi	Type 1	chronic active EBV infection	B1	170296	204
AP0191881	1519305952	UPN99_PBMC	PBMC	Asia	Japan:Aichi	Type 1	chronic active EBV infection	B1	167406	555
LN827591		sLCL-215	sLCL	Africa	Kenya	Type 2	LCL	A	172137	35810
LN827587		sLCL-221	sLCL	Africa	Kenya	Type 2	LCL	D	172220	35810
LN827585		sLCL-104	sLCL	Africa	Kenya	Type 1	LCL	D	171906	35754
LN827582		sLCL-BL103	sLCL	Africa	Kenya	Type 1	LCL	D	171927	35810
LN827581		sLCL-105	sLCL	Africa	Kenya	Type 1	LCL	D	171917	35810
LN827580		sLCL-216	sLCL	Africa	Kenya	Type 2	LCL	D	172231	35668
LN827579		sLCL-113	sLCL	Africa	Kenya	Type 1	LCL	D	171792	35325
LN827577		sLCL-117	sLCL	Africa	Kenya	Type 1	LCL	D	171901	35810
LN827574		sLCL-109	sLCL	Africa	Kenya	Type 1	LCL	D	171771	35145
LN827573		sLCL-110	sLCL	Africa	Kenya	Type 1	LCL	D	171876	35810
LN827571		sLCL-BL120	sLCL	Africa	Kenya	Type 1	LCL	D	171906	35810
LN827568		sLCL-124	sLCL	Africa	Kenya	Type 1	LCL	D	171900	35810
LN827566		sLCL-106	sLCL	Africa	Kenya	Type 1	LCL	D	171906	35810
LN827565		sLCL-107	sLCL	Africa	Kenya	Type 1	LCL	D	171875	35810
LN827563		sLCL-118	sLCL	Africa	Kenya	Type 1	LCL	A	171311	35926
LN827562		sLCL-119	sLCL	Africa	Kenya	Type 1	LCL	B	171923	35810
LN827560		sLCL-214	sLCL	Africa	Kenya	Type 2	LCL	D	172220	35810
LN827558		sLCL-102	sLCL	Africa	Kenya	Type 1	LCL	D	171862	35787
LN827556		Cheptages	Cell line	Africa	Kenya	Type 2	BL	D	172268	42724
LN827552		sLCL-108	sLCL	Africa	Kenya	Type 1	LCL	D	171900	35810
LN827551		Makau	Cell line	Africa	Kenya	Type 1	BL	C	171713	35145
LN827550		sLCL-111	sLCL	Africa	Kenya	Type 1	LCL	D	171910	35810
LN827545		Daudi	Cell line	Africa	Kenya	Type 1	BL	C	172089	38699
LN824205		sLCL-112	sLCL	Africa	Kenya	Type 1	LCL	C	171942	35810
LN824203		Mak	Cell line	Africa	Kenya	Type 1	BL	C	171841	35810
KC207814		Mutu	Cell line	Africa	Kenya	Type 1	BL	D	171687	0
SRR9641813	n/a	eBL-Tumor-0001	eBL_primaryTumor	Africa	Kenya	Type 1	BL	A1	171866	3490
SRR9641814	n/a	HC-0040	Blood_fromHealthyKid	Africa	Kenya	Type 2	Healthy donor	D	171919	62054
SRR9641815	n/a	HC-0039	Blood_fromHealthyKid	Africa	Kenya	Type 2	Healthy donor	N/A	171873	126918
SRR9641816	n/a	HC-0038	Blood_fromHealthyKid	Africa	Kenya	n/a	Healthy donor	N/A	171852	164407
SRR9641817	n/a	eBL-Tumor-0005	eBL_primaryTumor	Africa	Kenya	Type 1	BL	ABV	171824	335
SRR9641818	n/a	eBL-Tumor-0004	eBL_primaryTumor	Africa	Kenya	Type 1	BL	D	171909	18030
SRR9641819	n/a	eBL-Tumor-0003	eBL_primaryTumor	Africa	Kenya	Type 2	BL	J	171837	1289
SRR9641820	n/a	eBL-Tumor-0002	eBL_primaryTumor	Africa	Kenya	Type 1	BL	D	171803	1942
SRR9641821	n/a	eBL-Tumor-0007	eBL_primaryTumor	Africa	Kenya	Type 1	BL	D	171859	1589
SRR9641822	n/a	eBL-Tumor-0006	eBL_primaryTumor	Africa	Kenya	Type 1	BL	D	171826	0
SRR9641823	n/a	eBL-Tumor-0016	eBL_primaryTumor	Africa	Kenya	Type 1	BL	A3	171874	2592
SRR9641824	n/a	eBL-Tumor-0017	eBL_primaryTumor	Africa	Kenya	Type 2	BL	ABII	171808	17
SRR9641825	n/a	eBL-Tumor-0012	eBL_primaryTumor	Africa	Kenya	Type 1	BL	A1	171819	1370
SRR9641826	n/a	eBL-Tumor-0013	eBL_primaryTumor	Africa	Kenya	Type 1	BL	F	171833	807
SRR9641827	n/a	eBL-Tumor-0014	eBL_primaryTumor	Africa	Kenya	Type 1	BL	F	171828	38
SRR9641828	n/a	eBL-Tumor-0015	eBL_primaryTumor	Africa	Kenya	Type 1	BL	ABIV	171720	48
SRR9641829	n/a	eBL-Tumor-0008	eBL_primaryTumor	Africa	Kenya	Type 2	BL	A1	171859	10841
SRR9641830	n/a	eBL-Tumor-0009	eBL_primaryTumor	Africa	Kenya	Type 1	BL	ABIII	171672	12888
SRR9641831	n/a	eBL-Tumor-0010	eBL_primaryTumor	Africa	Kenya	Type 1	BL	F	171797	8825
SRR9641832	n/a	eBL-Tumor-0011	eBL_primaryTumor	Africa	Kenya	Type 1	BL	ABIV	171791	809
SRR9641833	n/a	eBL-Tumor-0027	eBL_primaryTumor	Africa	Kenya	Type 1	BL	F	171798	139
SRR9641834	n/a	eBL-Tumor-0026	eBL_primaryTumor	Africa	Kenya	Type 2	BL	A1	171796	911
SRR9641835	n/a	eBL-Tumor-0019	eBL_primaryTumor	Africa	Kenya	Type 1	BL	F	171810	41
SRR9641836	n/a	eBL-Tumor-0018	eBL_primaryTumor	Africa	Kenya	Type 1	BL	ABVI	171813	1
SRR9641837	n/a	eBL-Tumor-0021	eBL_primaryTumor	Africa	Kenya	Type 1	BL	F	171787	34
SRR9641838	n/a	eBL-Tumor-0020	eBL_primaryTumor	Africa	Kenya	Type 2	BL	A1	171778	761
SRR9641839	n/a	eBL-Tumor-0023	eBL_primaryTumor	Africa	Kenya	Type 1	BL	F	171825	1701
SRR9641840	n/a	eBL-Tumor-0022	eBL_primaryTumor	Africa	Kenya	Type 1	BL	D	171824	300
SRR9641841	n/a	eBL-Tumor-0025	eBL_primaryTumor	Africa	Kenya	Type 1	BL	F	171802	42
SRR9641842	n/a	eBL-Tumor-0024	eBL_primaryTumor	Africa	Kenya	Type 2	BL	A1	171806	909
SRR9641843	n/a	eBL-Tumor-0036	eBL_primaryTumor	Africa	Kenya	Type 2	BL	J	171842	15570
SRR9641844	n/a	eBL-Tumor-0037	eBL_primaryTumor	Africa	Kenya	Type 1	BL	F	171808	43
SRR9641845	n/a	eBL-Tumor-0030	eBL_primaryTumor	Africa	Kenya	Type 1	BL	F	171823	80
SRR9641846	n/a	eBL-Tumor-0031	eBL_primaryTumor	Africa	Kenya	Type 1	BL	D	171789	19691
SRR9641847	n/a	eBL-Tumor-0028	eBL_primaryTumor	Africa	Kenya	Type 2	BL	A2	171794	1511
SRR9641848	n/a	eBL-Tumor-0029	eBL_primaryTumor	Africa	Kenya	Type 1	BL	A2	171844	75
SRR9641849	n/a	eBL-Tumor-0034	eBL_primaryTumor	Africa	Kenya	Type 1	BL	A1	171823	559
SRR9641850	n/a	eBL-Tumor-0035	eBL_primaryTumor	Africa	Kenya	Type 2	BL	A1	171825	1052
SRR9641851	n/a	eBL-Tumor-0032	eBL_primaryTumor	Africa	Kenya	Type 1	BL	A2	171810	64
SRR9641852	n/a	eBL-Tumor-0033	eBL_primaryTumor	Africa	Kenya	Type 1	BL	A2	171843	1908
SRR9641853	n/a	eBL-Plasma-0045	eBLpatient_Plasma	Africa	Kenya	Type 1	BL	A1	171830	7431
SRR9641854	n/a	eBL-Plasma-0044	eBLpatient_Plasma	Africa	Kenya	Type 1	BL	ABV	171901	17980
SRR9641855	n/a	eBL-Plasma-0043	eBLpatient_Plasma	Africa	Kenya	Type 2	BL	A1	171803	13005
SRR9641856	n/a	eBL-Plasma-0042	eBLpatient_Plasma	Africa	Kenya	Type 1	BL	D	171824	10492
SRR9641857	n/a	eBL-Tumor-0041	eBL_primaryTumor	Africa	Kenya	Type 1	BL	ABIII	171829	1251
SRR9641858	n/a	eBL-Tumor-0040	eBL_primaryTumor	Africa	Kenya	Type 2	BL	ABII	171809	903
SRR9641859	n/a	eBL-Tumor-0039	eBL_primaryTumor	Africa	Kenya	Type 1	BL	D	171814	77
SRR9641860	n/a	eBL-Tumor-0038	eBL_primaryTumor	Africa	Kenya	Type 1	BL	D	171853	324
SRR9641861	n/a	eBL-Plasma-0047	eBLpatient_Plasma	Africa	Kenya	Type 1	BL	F	171820	993
SRR9641862	n/a	eBL-Plasma-0046	eBLpatient_Plasma	Africa	Kenya	Type 1	BL	F	171815	19851
SRR9641863	n/a	eBL-Plasma-0048	eBLpatient_Plasma	Africa	Kenya	Type 2	BL	A1	171853	22491
SRR9641864	n/a	eBL-Plasma-0049	eBLpatient_Plasma	Africa	Kenya	Type 1	BL	A1	171851	1833
SRR9641865	n/a	eBL-Plasma-0050	eBLpatient_Plasma	Africa	Kenya	Type 1	BL	A2	171851	843
SRR9641866	n/a	eBL-Plasma-0051	eBLpatient_Plasma	Africa	Kenya	Type 1	BL	D	171801	665
SRR9641867	n/a	eBL-Plasma-0052	eBLpatient_Plasma	Africa	Kenya	Type 1	BL	A1	171848	9683
SRR9641868	n/a	eBL-Plasma-0053	eBLpatient_Plasma	Africa	Kenya	Type 1	BL	D	171826	8126
SRR9641869	n/a	eBL-Plasma-0054	eBLpatient_Plasma	Africa	Kenya	Type 2	BL	A1	171844	1345
SRR9641870	n/a	eBL-Plasma-0055	eBLpatient_Plasma	Africa	Kenya	Type 1	BL	ABI	171837	668
SRR9641871	n/a	Daudi	Cell line	Africa	Kenya	n/a	BL	ABVI	171875	5857
SRR9641873	n/a	HC-0016	Blood_fromHealthyKid	Africa	Kenya	Type 2	Healthy donor	J	171852	17543
SRR9641874	n/a	HC-0017	Blood_fromHealthyKid	Africa	Kenya	Type 1	Healthy donor	N/A	171866	76728
SRR9641875	n/a	HC-0008	Blood_fromHealthyKid	Africa	Kenya	Type 1	Healthy donor	A3	171930	33039
SRR9641876	n/a	HC-0009	Blood_fromHealthyKid	Africa	Kenya	Type 1	Healthy donor	F	171838	15654
SRR9641877	n/a	HC-0010	Blood_fromHealthyKid	Africa	Kenya	Type 1	Healthy donor	A1	171917	59638
SRR9641878	n/a	HC-0011	Blood_fromHealthyKid	Africa	Kenya	Type 2	Healthy donor	D	171827	30877
SRR9641879	n/a	HC-0012	Blood_fromHealthyKid	Africa	Kenya	Type 2	Healthy donor	D	171827	28368
SRR9641880	n/a	HC-0013	Blood_fromHealthyKid	Africa	Kenya	Type 1	Healthy donor	ABVI	171853	62504
SRR9641881	n/a	HC-0014	Blood_fromHealthyKid	Africa	Kenya	Type 2	Healthy donor	A2	171866	34039
SRR9641882	n/a	HC-0015	Blood_fromHealthyKid	Africa	Kenya	Type 1	Healthy donor	A1	171821	10017
SRR9641883	n/a	HC-0023	Blood_fromHealthyKid	Africa	Kenya	Type 2	Healthy donor	A2	171903	32887
SRR9641884	n/a	HC-0022	Blood_fromHealthyKid	Africa	Kenya	Type 2	Healthy donor	N/A	171839	30269
SRR9641885	n/a	HC-0025	Blood_fromHealthyKid	Africa	Kenya	Type 1	Healthy donor	N/A	171855	86166
SRR9641886	n/a	HC-0024	Blood_fromHealthyKid	Africa	Kenya	Type 1	Healthy donor	A1	171704	17717
SRR9641887	n/a	HC-0019	Blood_fromHealthyKid	Africa	Kenya	Type 2	Healthy donor	A2	171861	14116
SRR9641888	n/a	HC-0018	Blood_fromHealthyKid	Africa	Kenya	Type 2	Healthy donor	J	171873	69406
SRR9641889	n/a	HC-0021	Blood_fromHealthyKid	Africa	Kenya	Type 1	Healthy donor	N/A	171838	35111
SRR9641890	n/a	HC-0020	Blood_fromHealthyKid	Africa	Kenya	Type 1	Healthy donor	F	171903	60803
SRR9641891	n/a	HC-0027	Blood_fromHealthyKid	Africa	Kenya	Type 2	Healthy donor	A2	171870	17776
SRR9641892	n/a	HC-0026	Blood_fromHealthyKid	Africa	Kenya	Type 2	Healthy donor	D	171830	13417
SRR9641893	n/a	HC-0006	Blood_fromHealthyKid	Africa	Kenya	Type 2	Healthy donor	J	171856	24607
SRR9641894	n/a	HC-0007	Blood_fromHealthyKid	Africa	Kenya	Type 1	Healthy donor	D	171816	16885
SRR9641895	n/a	HC-0002	Blood_fromHealthyKid	Africa	Kenya	Type 2	Healthy donor	A2	171800	14568
SRR9641896	n/a	HC-0003	Blood_fromHealthyKid	Africa	Kenya	Type 1	Healthy donor	D	171819	44500
SRR9641897	n/a	HC-0004	Blood_fromHealthyKid	Africa	Kenya	Type 2	Healthy donor	ABIV	171712	12622
SRR9641898	n/a	HC-0005	Blood_fromHealthyKid	Africa	Kenya	Type 2	Healthy donor	A2	171849	18994
SRR9641899	n/a	eBL_CL-01	BL_CellLine	Africa	Kenya	Type 1	BL	A4	171931	12392
SRR9641900	n/a	eBL_CL-02	BL_CellLine	Africa	Kenya	Type 2	BL	A1	171828	3852
SRR9641901	n/a	eBL_CL-03	BL_CellLine	Africa	Kenya	Type 1	BL	F	171854	675
SRR9641902	n/a	HC-0001	Blood_fromHealthyKid	Africa	Kenya	Type 1	Healthy donor	N/A	171730	52898
SRR9641903	n/a	eBL-Plasma-0040	eBLpatient_Plasma	Africa	Kenya	Type 2	BL	N/A	171842	15633
SRR9641904	n/a	eBL-Plasma-0039	eBLpatient_Plasma	Africa	Kenya	Type 1	BL	D	171824	10909
SRR9641905	n/a	eBL-Plasma-0038	eBLpatient_Plasma	Africa	Kenya	Type 1	BL	D	171889	16174
SRR9641906	n/a	eBL-Plasma-0037	eBLpatient_Plasma	Africa	Kenya	Type 1	BL	N/A	171815	19874
SRR9641907	n/a	eBL-Plasma-0036	eBLpatient_Plasma	Africa	Kenya	Type 2	BL	J	171850	10678
SRR9641908	n/a	eBL-Plasma-0035	eBLpatient_Plasma	Africa	Kenya	Type 2	BL	A5	171920	29920
SRR9641911	n/a	HC-0034	Blood_fromHealthyKid	Africa	Kenya	Type 2	Healthy donor	A1	171903	76301
SRR9641912	n/a	HC-0035	Blood_fromHealthyKid	Africa	Kenya	Type 1	Healthy donor	N/A	171853	121283
SRR9641913	n/a	HC-0032	Blood_fromHealthyKid	Africa	Kenya	Type 1	Healthy donor	N/A	171865	119405
SRR9641914	n/a	HC-0033	Blood_fromHealthyKid	Africa	Kenya	Type 2	Healthy donor	N/A	171903	157923
SRR9641915	n/a	HC-0030	Blood_fromHealthyKid	Africa	Kenya	Type 1	Healthy donor	N/A	171878	100155
SRR9641916	n/a	HC-0031	Blood_fromHealthyKid	Africa	Kenya	Type 2	Healthy donor	N/A	171914	156136
SRR9641917	n/a	HC-0028	Blood_fromHealthyKid	Africa	Kenya	Type 2	Healthy donor	A1	171893	27573
SRR9641918	n/a	HC-0029	Blood_fromHealthyKid	Africa	Kenya	Type 1	Healthy donor	F	171831	3847
SRR9641919	n/a	HC-0036	Blood_fromHealthyKid	Africa	Kenya	Type 1	Healthy donor	N/A	171887	118546
SRR9641920	n/a	HC-0037	Blood_fromHealthyKid	Africa	Kenya	Type 1	Healthy donor	D	171859	59356
LN827557		BL36	Cell line		N. Africa	Type 1	BL	C	170387	36113
LN827527		M-ABA	LCL		N. Africa	Type 1	NPC	D	171956	35810
SRR9641910	n/a	Namalwa	Cell line		n/a	Type 1	BL	A5	171933	54024
AP0150151	995891043	SNU-719	Cell lines	n/a	n/a	Type 1	GC	B3	169548	518
AP0150161	995891127	YCCEL1	Cell lines	n/a	n/a	Type 1	GC	B3	170400	290
KX6740661	1235270715	SNU-719	Cell lines	n/a	n/a	Type 1	NPC	B3	170379	793
KX6740671	1235270792	YCCEL1	Cell lines	n/a	n/a	Type 1	NPC	B3	169122	293
LN827800		Jijoye	Cell line	Africa	Nigeria	Type 2	BL	C	172142	35145
LN827548		P3HR1_c16	Cell line	Africa	Nigeria	Type 2	BL	C	172270	35810
KF717093		Raji	Cell line	Africa	Nigeria	Type 1	BL	A	166182	0
AB828191		LGY-Raji	Cell line	Africa	Nigeria	Type 1	BL	N/A	166107	820
SRR9641872	n/a	Jijoye	Cell line	Africa	Nigeria	Type 2	BL	D	171957	23663
SRR9641909	n/a	Raji	Cell line	Africa	Nigeria	Type 1	BL	D	171857	9971
47267de6-321d-46ed-b32a-0f708a89b497	n/a	BLGSP-71-08-00200	Primary Tumor	Africa	North Uganda	Type 1	BL	D	171793	0
6a95177f-747d-4431-99d8-82830d4bf266	n/a	BLGSP-71-08-00197	Primary Tumor	Africa	North Uganda	Type 1	BL	I	171729	6
6c019f23-8fca-4685-a5e9-3a376da65500	n/a	BLGSP-71-08-00205	Primary Tumor	Africa	North Uganda	Type 1	BL	D	171814	24
75b553e2-90b9-414d-9ceb-fdfeae04c0a7	n/a	BLGSP-71-08-00036	Primary Tumor	Africa	North Uganda	Type 2	BL	D	171782	1608
803ea3f6-3657-46f4-b494-bce43f19a3c6	n/a	BLGSP-71-08-00199	Primary Tumor	Africa	North Uganda	Type 1	BL	I	171811	0
a1b90f2c-6f53-482f-9562-a0f58e797389	n/a	BLGSP-71-08-00204	Primary Tumor	Africa	North Uganda	Type 1	BL	ABII	171683	61
b2e2c589-c138-43d6-a53a-f0a0407e3304	n/a	BLGSP-71-08-00038	Primary Tumor	Africa	North Uganda	Type 1	BL	D	171820	74
c44d913b-0c32-49b0-9f86-ce77352c5593	n/a	BLGSP-71-08-00041	Primary Tumor	Africa	North Uganda	Type 1	BL	D	171856	37
c91ceab1-43d4-4fbb-b311-bb5b714c22aa	n/a	BLGSP-71-08-00033	Primary Tumor	Africa	North Uganda	Type 2	BL	D	171769	1659
d79b7114-3f1d-415f-8ac4-311ee27d2c70	n/a	BLGSP-71-08-00050	Primary Tumor	Africa	North Uganda	Type 1	BL	ABII	171847	2249
dbcad3c9-dcd8-4bff-be6b-22a0bdea7f1b	n/a	BLGSP-71-08-00206	Primary Tumor	Africa	North Uganda	Type 1	BL	I	171802	3
ea982aaf-3b40-424a-9d07-c0369a67d0c6	n/a	BLGSP-71-08-00197	Blood Derived Normal	Africa	North Uganda	Type 1	BL	I	171717	25
f1d43ca4-06d0-43d4-b528-49ffbf1021c5	n/a	BLGSP-71-08-00210	Primary Tumor	Africa	North Uganda	Type 1	BL	D	171829	22
fc746834-368e-4443-ad00-a143e4045796	n/a	BLGSP-71-08-00194	Primary Tumor	Africa	North Uganda	Type 1	BL	AIII	171828	18
MK5402411	1624806787	BLT001	Tumor biopsy	Asia	NPC-endemic China	Type 1	BL	B12	171823	0
MK5402421	1624806839	BLT002	Tumor biopsy	Asia	NPC-endemic China	Type 1	BL	B12	171823	0
MK5402431	1624806891	C666	Cell line	Asia	NPC-endemic China	Type 1	NPC	B12	171823	0
MK5402571	1624807619	HLT001	Tumor biopsy	Asia	NPC-endemic China	Type 1	HL	B12	171823	0
MK5402581	1624807671	HLT002	Tumor biopsy	Asia	NPC-endemic China	Type 1	HL	B12	171823	0
MK5402591	1624807723	HLT005	Tumor biopsy	Asia	NPC-endemic China	Type 1	HL	B12	171823	0
MK5402601	1624807775	HLT006	Tumor biopsy	Asia	NPC-endemic China	Type 1	HL	B12	171823	0
MK5402611	1624807827	HLT007	Tumor biopsy	Asia	NPC-endemic China	Type 1	HL	B12	171823	0
MK5402621	1624807879	HLT010	Tumor biopsy	Asia	NPC-endemic China	Type 1	HL	B12	171823	0
MK5402631	1624807931	HLT011	Tumor biopsy	Asia	NPC-endemic China	Type 1	HL	B12	171823	0
MK5402651	1624808035	HS003	saliva	Asia	NPC-endemic China	Type 1	Healthy donor	B12	171823	0
MK5402661	1624808087	HS007	saliva	Asia	NPC-endemic China	Type 1	Healthy donor	B12	171823	0
MK5402671	1624808139	HS008	saliva	Asia	NPC-endemic China	Type 1	Healthy donor	B12	171823	0
MK5402681	1624808191	HS009	saliva	Asia	NPC-endemic China	Type 1	Healthy donor	B12	171823	0
MK5402691	1624808243	HS011	saliva	Asia	NPC-endemic China	Type 1	Healthy donor	B12	171823	0
MK5402701	1624808295	HS012	saliva	Asia	NPC-endemic China	Type 1	Healthy donor	B12	171823	0
MK5402711	1624808347	HS013	saliva	Asia	NPC-endemic China	Type 1	Healthy donor	B12	171823	0
MK5402721	1624808399	HS014	saliva	Asia	NPC-endemic China	Type 1	Healthy donor	B12	171823	0
MK5402731	1624808451	HS015	saliva	Asia	NPC-endemic China	Type 1	Healthy donor	B12	171823	0
MK5402741	1624808503	HS016	saliva	Asia	NPC-endemic China	Type 1	Healthy donor	B12	171823	0
MK5402751	1624808555	HS018	saliva	Asia	NPC-endemic China	Type 1	Healthy donor	B12	171823	0
MK5402761	1624808607	HS019	saliva	Asia	NPC-endemic China	Type 1	Healthy donor	B12	171823	0
MK5402771	1624808659	HS020	saliva	Asia	NPC-endemic China	Type 1	Healthy donor	B12	171823	0
MK5402781	1624808711	HS021	saliva	Asia	NPC-endemic China	Type 1	Healthy donor	B12	171823	0
MK5402791	1624808763	HS023	saliva	Asia	NPC-endemic China	Type 1	Healthy donor	B12	171823	0
MK5402801	1624808815	HS024	saliva	Asia	NPC-endemic China	Type 1	Healthy donor	B12	171823	0
MK5402811	1624808867	HS025	saliva	Asia	NPC-endemic China	Type 1	Healthy donor	B12	171823	0
MK5402821	1624808919	HS027	saliva	Asia	NPC-endemic China	Type 1	Healthy donor	B12	171823	0
MK5402831	1624808971	HS029	saliva	Asia	NPC-endemic China	Type 1	Healthy donor	B12	171823	0
MK5402841	1624809023	HS032	saliva	Asia	NPC-endemic China	Type 1	Healthy donor	B12	171823	0
MK5402851	1624809075	HS033	saliva	Asia	NPC-endemic China	Type 1	Healthy donor	B12	171823	0
MK5402861	1624809127	HS034	saliva	Asia	NPC-endemic China	Type 1	Healthy donor	B11	171823	0
MK5402871	1624809179	HS035	saliva	Asia	NPC-endemic China	Type 1	Healthy donor	B12	171823	0
MK5402881	1624809231	HS036	saliva	Asia	NPC-endemic China	Type 1	Healthy donor	B12	171823	0
MK5402891	1624809283	HS037	saliva	Asia	NPC-endemic China	Type 1	Healthy donor	B12	171823	0
MK5402901	1624809335	HS038	saliva	Asia	NPC-endemic China	Type 1	Healthy donor	B12	171823	0
MK5402911	1624809387	HS039	saliva	Asia	NPC-endemic China	Type 1	Healthy donor	B12	171823	0
MK5402921	1624809439	HS041	saliva	Asia	NPC-endemic China	Type 1	Healthy donor	B12	171823	0
MK5402931	1624809491	HS045	saliva	Asia	NPC-endemic China	Type 1	Healthy donor	B12	171823	0
MK5402941	1624809543	HS048	saliva	Asia	NPC-endemic China	Type 1	Healthy donor	B12	171823	0
MK5402951	1624809595	HS050	saliva	Asia	NPC-endemic China	Type 1	Healthy donor	B12	171823	0
MK5402961	1624809647	HS051	saliva	Asia	NPC-endemic China	Type 1	Healthy donor	B12	171823	0
MK5402971	1624809699	HS052	saliva	Asia	NPC-endemic China	Type 1	Healthy donor	B12	171823	0
MK5402981	1624809751	HS053	saliva	Asia	NPC-endemic China	Type 1	Healthy donor	B11	171823	0
MK5402991	1624809803	HS054	saliva	Asia	NPC-endemic China	Type 1	Healthy donor	B12	171823	0
MK5403001	1624809855	HS057	saliva	Asia	NPC-endemic China	Type 1	Healthy donor	B12	171823	0
MK5403031	1624810011	NKLT002	Tumor biopsy	Asia	NPC-endemic China	Type 1	NK/T cell lymphoma	B12	171823	0
MK5403041	1624810063	NKLT003-2	Tumor biopsy	Asia	NPC-endemic China	Type 1	NK/T cell lymphoma	B12	171823	0
MK5403051	1624810115	NKLT004	Tumor biopsy	Asia	NPC-endemic China	Type 1	NK/T cell lymphoma	B12	171823	0
MK5403061	1624810167	NKLT006	Tumor biopsy	Asia	NPC-endemic China	Type 1	NK/T cell lymphoma	B12	171823	0
MK5403071	1624810219	NKLT007	Tumor biopsy	Asia	NPC-endemic China	Type 1	NK/T cell lymphoma	B12	171823	0
MK5403141	1624810583	NPCS001	saliva	Asia	NPC-endemic China	Type 1	NPC	B12	171823	0
MK5403151	1624810635	NPCS002	saliva	Asia	NPC-endemic China	Type 1	NPC	B12	171823	0
MK5403161	1624810687	NPCS003-2	saliva	Asia	NPC-endemic China	Type 1	NPC	B12	171823	0
MK5403171	1624810739	NPCS005	saliva	Asia	NPC-endemic China	Type 1	NPC	B12	171823	0
MK5403181	1624810791	NPCS006	saliva	Asia	NPC-endemic China	Type 1	NPC	B12	171823	0
MK5403191	1624810843	NPCS007	saliva	Asia	NPC-endemic China	Type 1	NPC	B12	171823	0
MK5403201	1624810895	NPCS008	saliva	Asia	NPC-endemic China	Type 1	NPC	B12	171823	0
MK5403211	1624810947	NPCS009	saliva	Asia	NPC-endemic China	Type 1	NPC	B12	171823	0
MK5403221	1624810999	NPCS010	saliva	Asia	NPC-endemic China	Type 1	NPC	B12	171823	0
MK5403231	1624811051	NPCS011	saliva	Asia	NPC-endemic China	Type 1	NPC	B12	171823	0
MK5403241	1624811103	NPCS012	saliva	Asia	NPC-endemic China	Type 1	NPC	B12	171823	0
MK5403251	1624811155	NPCS013	saliva	Asia	NPC-endemic China	Type 1	NPC	B11	171823	0
MK5403261	1624811207	NPCS014	saliva	Asia	NPC-endemic China	Type 1	NPC	B12	171823	0
MK5403271	1624811259	NPCS016	saliva	Asia	NPC-endemic China	Type 1	NPC	B12	171823	0
MK5403281	1624811311	NPCS017	saliva	Asia	NPC-endemic China	Type 1	NPC	B12	171823	0
MK5403291	1624811363	NPCS018	saliva	Asia	NPC-endemic China	Type 1	NPC	B12	171823	0
MK5403301	1624811415	NPCS019	saliva	Asia	NPC-endemic China	Type 1	NPC	B12	171823	0
MK5403311	1624811467	NPCS021	saliva	Asia	NPC-endemic China	Type 1	NPC	B12	171823	0
MK5403321	1624811519	NPCS022	saliva	Asia	NPC-endemic China	Type 1	NPC	B12	171823	0
MK5403331	1624811571	NPCS023	saliva	Asia	NPC-endemic China	Type 1	NPC	B12	171823	0
MK5403341	1624811623	NPCS024	saliva	Asia	NPC-endemic China	Type 1	NPC	B12	171823	0
MK5403351	1624811675	NPCS025	saliva	Asia	NPC-endemic China	Type 1	NPC	B12	171823	0
MK5403361	1624811727	NPCS026	saliva	Asia	NPC-endemic China	Type 1	NPC	B12	171823	0
MK5403371	1624811779	NPCS027	saliva	Asia	NPC-endemic China	Type 1	NPC	B12	171823	0
MK5403381	1624811831	NPCS028	saliva	Asia	NPC-endemic China	Type 1	NPC	B12	171823	0
MK5403391	1624811883	NPCS029	saliva	Asia	NPC-endemic China	Type 1	NPC	B12	171823	0
MK5403401	1624811935	NPCS030	saliva	Asia	NPC-endemic China	Type 1	NPC	B12	171823	0
MK5403411	1624811987	NPCS031	saliva	Asia	NPC-endemic China	Type 1	NPC	B12	171823	0
MK5403421	1624812039	NPCS033	saliva	Asia	NPC-endemic China	Type 1	NPC	B12	171823	0
MK5403431	1624812091	NPCS034	saliva	Asia	NPC-endemic China	Type 1	NPC	B12	171823	0
MK5403441	1624812143	NPCS035	saliva	Asia	NPC-endemic China	Type 1	NPC	B12	171823	0
MK5403451	1624812195	NPCS038	saliva	Asia	NPC-endemic China	Type 1	NPC	B12	171823	0
MK5403461	1624812247	NPCS039	saliva	Asia	NPC-endemic China	Type 1	NPC	B12	171823	0
MK5403471	1624812299	NPCS040	saliva	Asia	NPC-endemic China	Type 1	NPC	B12	171823	0
MK5403481	1624812351	NPCS042	saliva	Asia	NPC-endemic China	Type 1	NPC	B12	171823	0
MK5403491	1624812403	NPCS044	saliva	Asia	NPC-endemic China	Type 1	NPC	B12	171823	0
MK5403501	1624812455	NPCS045	saliva	Asia	NPC-endemic China	Type 1	NPC	B12	171823	0
MK5403511	1624812507	NPCS046	saliva	Asia	NPC-endemic China	Type 1	NPC	B12	171823	0
MK5403521	1624812559	NPCS047	saliva	Asia	NPC-endemic China	Type 1	NPC	B12	171823	0
MK5403531	1624812611	NPCS048	saliva	Asia	NPC-endemic China	Type 1	NPC	B12	171823	0
MK5403541	1624812663	NPCS049	saliva	Asia	NPC-endemic China	Type 1	NPC	B12	171823	0
MK5403551	1624812715	NPCS050	saliva	Asia	NPC-endemic China	Type 1	NPC	B12	171823	0
MK5403561	1624812767	NPCS051	saliva	Asia	NPC-endemic China	Type 1	NPC	B12	171823	0
MK5403571	1624812819	NPCS052	saliva	Asia	NPC-endemic China	Type 1	NPC	B12	171823	0
MK5403581	1624812871	NPCS054	saliva	Asia	NPC-endemic China	Type 1	NPC	B12	171823	0
MK5403601	1624812975	NPCT002	Tumor biopsy	Asia	NPC-endemic China	Type 1	NPC	B12	171823	0
MK5403611	1624813027	NPCT003	Tumor biopsy	Asia	NPC-endemic China	Type 1	NPC	B12	171823	0
MK5403621	1624813078	NPCT004	Tumor biopsy	Asia	NPC-endemic China	Type 1	NPC	B12	171823	0
MK5403631	1624813129	NPCT005	Tumor biopsy	Asia	NPC-endemic China	Type 1	NPC	B12	171823	0
MK5403641	1624813180	NPCT006	Tumor biopsy	Asia	NPC-endemic China	Type 1	NPC	B12	171823	0
MK5403651	1624813231	NPCT007	Tumor biopsy	Asia	NPC-endemic China	Type 1	NPC	B12	171823	0
MK5403671	1624813333	NPCT009	Tumor biopsy	Asia	NPC-endemic China	Type 1	NPC	B12	171823	0
MK5403681	1624813384	NPCT010	Tumor biopsy	Asia	NPC-endemic China	Type 1	NPC	B12	171823	0
MK5403701	1624813486	NPCT012	Tumor biopsy	Asia	NPC-endemic China	Type 1	NPC	B12	171823	0
MK5403711	1624813537	NPCT013	Tumor biopsy	Asia	NPC-endemic China	Type 1	NPC	B12	171823	0
MK5403721	1624813588	NPCT014	Tumor biopsy	Asia	NPC-endemic China	Type 1	NPC	B12	171823	0
MK5403731	1624813639	NPCT015	Tumor biopsy	Asia	NPC-endemic China	Type 1	NPC	B12	171823	0
MK5403741	1624813690	NPCT017	Tumor biopsy	Asia	NPC-endemic China	Type 1	NPC	B12	171823	0
MK5403751	1624813741	NPCT018	Tumor biopsy	Asia	NPC-endemic China	Type 1	NPC	B12	171823	0
MK5403761	1624813792	NPCT019	Tumor biopsy	Asia	NPC-endemic China	Type 1	NPC	B12	171823	0
MK5403771	1624813843	NPCT020-2	Tumor biopsy	Asia	NPC-endemic China	Type 1	NPC	B12	171823	0
MK5403781	1624813894	NPCT021	Tumor biopsy	Asia	NPC-endemic China	Type 1	NPC	B11	171823	0
MK5403791	1624813945	NPCT022	Tumor biopsy	Asia	NPC-endemic China	Type 1	NPC	B12	171823	0
MK5403801	1624813996	NPCT023	Tumor biopsy	Asia	NPC-endemic China	Type 1	NPC	B12	171823	0
MK5403811	1624814047	NPCT024	Tumor biopsy	Asia	NPC-endemic China	Type 1	NPC	B12	171823	0
MK5403821	1624814098	NPCT025	Tumor biopsy	Asia	NPC-endemic China	Type 1	NPC	B12	171823	0
MK5403831	1624814149	NPCT027	Tumor biopsy	Asia	NPC-endemic China	Type 1	NPC	B12	171823	0
MK5403841	1624814200	NPCT028-2	Tumor biopsy	Asia	NPC-endemic China	Type 1	NPC	B12	171823	0
MK5403851	1624814251	NPCT029	Tumor biopsy	Asia	NPC-endemic China	Type 1	NPC	B12	171823	0
MK5403861	1624814302	NPCT031	Tumor biopsy	Asia	NPC-endemic China	Type 1	NPC	B12	171823	0
MK5403871	1624814353	NPCT032	Tumor biopsy	Asia	NPC-endemic China	Type 1	NPC	B12	171823	0
MK5403881	1624814404	NPCT033	Tumor biopsy	Asia	NPC-endemic China	Type 1	NPC	B12	171823	0
MK5403891	1624814455	NPCT035	Tumor biopsy	Asia	NPC-endemic China	Type 1	NPC	B12	171823	0
MK5403901	1624814506	NPCT036	Tumor biopsy	Asia	NPC-endemic China	Type 1	NPC	B12	171823	0
MK5403911	1624814557	NPCT037	Tumor biopsy	Asia	NPC-endemic China	Type 1	NPC	B12	171823	0
MK5403921	1624814608	NPCT038	Tumor biopsy	Asia	NPC-endemic China	Type 1	NPC	B12	171823	0
MK5403931	1624814659	NPCT039	Tumor biopsy	Asia	NPC-endemic China	Type 1	NPC	B12	171823	0
MK5403941	1624814710	NPCT040	Tumor biopsy	Asia	NPC-endemic China	Type 1	NPC	B12	171823	0
MK5403951	1624814761	NPCT041	Tumor biopsy	Asia	NPC-endemic China	Type 1	NPC	B12	171823	0
MK5403961	1624814812	NPCT042	Tumor biopsy	Asia	NPC-endemic China	Type 1	NPC	B12	171823	0
MK5403971	1624814863	NPCT043	Tumor biopsy	Asia	NPC-endemic China	Type 1	NPC	B12	171823	0
MK5403981	1624814914	NPCT045	Tumor biopsy	Asia	NPC-endemic China	Type 1	NPC	B12	171823	0
MK5404001	1624815016	NPCT047	Tumor biopsy	Asia	NPC-endemic China	Type 1	NPC	B12	171823	0
MK5404011	1624815067	NPCT048	Tumor biopsy	Asia	NPC-endemic China	Type 1	NPC	B12	171823	0
MK5404021	1624815118	NPCT049	Tumor biopsy	Asia	NPC-endemic China	Type 1	NPC	B11	171823	0
MK5404031	1624815169	NPCT050	Tumor biopsy	Asia	NPC-endemic China	Type 1	NPC	B12	171823	0
MK5404041	1624815220	NPCT052	Tumor biopsy	Asia	NPC-endemic China	Type 1	NPC	B12	171823	0
MK5404051	1624815271	NPCT053	Tumor biopsy	Asia	NPC-endemic China	Type 1	NPC	B12	171823	0
MK5404061	1624815322	NPCT054	Tumor biopsy	Asia	NPC-endemic China	Type 1	NPC	B12	171823	0
MK5404071	1624815373	NPCT054M	Tumor biopsy	Asia	NPC-endemic China	Type 1	NPC	B12	171823	0
MK5404101	1624815526	NPCT056	Tumor biopsy	Asia	NPC-endemic China	Type 1	NPC	B12	171823	0
MK5404111	1624815577	NPCT056M	Tumor biopsy	Asia	NPC-endemic China	Type 1	NPC	B12	171823	0
MK5404161	1624815832	NPCT059	Tumor biopsy	Asia	NPC-endemic China	Type 1	NPC	B12	171823	0
MK5404171	1624815882	NPCT060	Tumor biopsy	Asia	NPC-endemic China	Type 1	NPC	B11	171823	0
MK5404181	1624815933	NPCT061	Tumor biopsy	Asia	NPC-endemic China	Type 1	NPC	B12	171823	0
MK5404191	1624815984	NPCT062	Tumor biopsy	Asia	NPC-endemic China	Type 1	NPC	B12	171823	0
MK5404201	1624816035	NPCT063	Tumor biopsy	Asia	NPC-endemic China	Type 1	NPC	B12	171823	0
MK5404211	1624816086	NPCT064	Tumor biopsy	Asia	NPC-endemic China	Type 1	NPC	B12	171823	0
MK5404221	1624816137	NPCT065	Tumor biopsy	Asia	NPC-endemic China	Type 1	NPC	B12	171823	0
MK5404231	1624816188	NPCT066	Tumor biopsy	Asia	NPC-endemic China	Type 1	NPC	B12	171823	0
MK5404241	1624816239	NPCT067	Tumor biopsy	Asia	NPC-endemic China	Type 1	NPC	B12	171823	0
MK5404251	1624816290	NPCT068	Tumor biopsy	Asia	NPC-endemic China	Type 1	NPC	B12	171823	0
MK5404261	1624816340	NPCT069	Tumor biopsy	Asia	NPC-endemic China	Type 1	NPC	B12	171823	0
MK5404271	1624816391	NPCT070	Tumor biopsy	Asia	NPC-endemic China	Type 1	NPC	B12	171823	0
MK5404281	1624816442	NPCT071	Tumor biopsy	Asia	NPC-endemic China	Type 1	NPC	B12	171823	0
MK5404291	1624816493	NPCT072	Tumor biopsy	Asia	NPC-endemic China	Type 1	NPC	B12	171823	0
MK5404301	1624816544	NPCT073	Tumor biopsy	Asia	NPC-endemic China	Type 1	NPC	B12	171823	0
MK5404311	1624816595	NPCT074	Tumor biopsy	Asia	NPC-endemic China	Type 1	NPC	B12	171823	0
MK5404321	1624816646	NPCT074S	saliva	Asia	NPC-endemic China	Type 1	NPC	B12	171823	0
MK5404331	1624816697	NPCT075	Tumor biopsy	Asia	NPC-endemic China	Type 1	NPC	B12	171823	0
MK5404341	1624816748	NPCT076	Tumor biopsy	Asia	NPC-endemic China	Type 1	NPC	B12	171823	0
MK5404351	1624816799	NPCT077	Tumor biopsy	Asia	NPC-endemic China	Type 1	NPC	B12	171823	0
MK5404371	1624816901	NPCT080	Tumor biopsy	Asia	NPC-endemic China	Type 1	NPC	B12	171823	0
MK5404381	1624816952	NPCT081	Tumor biopsy	Asia	NPC-endemic China	Type 1	NPC	B12	171823	0
MK5404391	1624817003	NPCT082	Tumor biopsy	Asia	NPC-endemic China	Type 1	NPC	B12	171823	0
MK5404401	1624817054	NPCT083	Tumor biopsy	Asia	NPC-endemic China	Type 1	NPC	N/A	42032	0
MK5402441	1624806943	GCT001	Tumor biopsy	Asia	NPC-non-endemic China	Type 1	GC	B12	171823	0
MK5402451	1624806995	GCT002	Tumor biopsy	Asia	NPC-non-endemic China	Type 1	GC	B12	171823	0
MK5402461	1624807047	GCT003	Tumor biopsy	Asia	NPC-non-endemic China	Type 1	GC	B12	171823	0
MK5402471	1624807099	GCT004	Tumor biopsy	Asia	NPC-non-endemic China	Type 1	GC	B12	171823	0
MK5402481	1624807151	GCT005	Tumor biopsy	Asia	NPC-non-endemic China	Type 1	GC	B12	171823	0
MK5402491	1624807203	GCT006	Tumor biopsy	Asia	NPC-non-endemic China	Type 1	GC	B12	171823	0
MK5402501	1624807255	GCT007	Tumor biopsy	Asia	NPC-non-endemic China	Type 1	GC	B12	171823	0
MK5402511	1624807307	GCT009	Tumor biopsy	Asia	NPC-non-endemic China	Type 1	GC	B12	171823	0
MK5402521	1624807359	GCT010	Tumor biopsy	Asia	NPC-non-endemic China	Type 1	GC	B12	171823	0
MK5402531	1624807411	GCT011	Tumor biopsy	Asia	NPC-non-endemic China	Type 1	GC	B12	171823	0
MK5402541	1624807463	GCT012	Tumor biopsy	Asia	NPC-non-endemic China	Type 1	GC	B12	171823	0
MK5402551	1624807515	GCT013	Tumor biopsy	Asia	NPC-non-endemic China	Type 1	GC	B12	171823	0
MK5402561	1624807567	GCT014	Tumor biopsy	Asia	NPC-non-endemic China	Type 1	GC	B12	171823	0
MK5402641	1624807983	HS001	saliva	Asia	NPC-non-endemic China	Type 1	Healthy donor	B12	171823	0
MK5403011	1624809907	NHS002	saliva	Asia	NPC-non-endemic China	Type 1	Healthy donor	B12	171823	0
MK5403021	1624809959	NHS004	saliva	Asia	NPC-non-endemic China	Type 1	Healthy donor	B12	171823	0
MK5403081	1624810271	NNPCT001	Tumor biopsy	Asia	NPC-non-endemic China	Type 1	NPC	B12	171823	0
MK5403091	1624810323	NNPCT002	Tumor biopsy	Asia	NPC-non-endemic China	Type 1	NPC	B12	171823	0
MK5403101	1624810375	NNPCT003	Tumor biopsy	Asia	NPC-non-endemic China	Type 1	NPC	B12	171823	0
MK5403111	1624810427	NNPCT004	Tumor biopsy	Asia	NPC-non-endemic China	Type 1	NPC	B12	171823	0
MK5403121	1624810479	NNPCT005	Tumor biopsy	Asia	NPC-non-endemic China	Type 1	NPC	B12	171823	0
MK5403131	1624810531	NPCP001	plasma	Asia	NPC-non-endemic China	Type 1	NPC	B12	171823	0
MK5403591	1624812923	NPCT001	Tumor biopsy	Asia	NPC-non-endemic China	Type 1	NPC	B12	171823	0
MK5403661	1624813282	NPCT008	Tumor biopsy	Asia	NPC-non-endemic China	Type 1	NPC	B12	171823	0
MK5403691	1624813435	NPCT011	Tumor biopsy	Asia	NPC-non-endemic China	Type 1	NPC	B12	171823	0
MK5403991	1624814965	NPCT046	Tumor biopsy	Asia	NPC-non-endemic China	Type 1	NPC	B11	171823	0
MK5404081	1624815424	NPCT055	Tumor biopsy	Asia	NPC-non-endemic China	Type 1	NPC	B12	171823	0
MK5404091	1624815475	NPCT055M	Tumor biopsy	Asia	NPC-non-endemic China	Type 1	NPC	B12	171823	0
MK5404121	1624815628	NPCT057	Tumor biopsy	Asia	NPC-non-endemic China	Type 1	NPC	B12	171823	0
MK5404131	1624815679	NPCT057M	Tumor biopsy	Asia	NPC-non-endemic China	Type 1	NPC	B12	171823	0
MK5404141	1624815730	NPCT058	Tumor biopsy	Asia	NPC-non-endemic China	Type 1	NPC	B12	171823	0
MK5404151	1624815781	NPCT058M	Tumor biopsy	Asia	NPC-non-endemic China	Type 1	NPC	B12	171823	0
MK5404361	1624816850	NPCT078	Tumor biopsy	Asia	NPC-non-endemic China	Type 1	NPC	B12	171823	0
LN827544		Wewak	Cell line	Asia	PNG	Type 2	BL	D	172018	35300
MG0213061	1269847692	YCCEL1-GC2	Tumor	Europe	Poland	Type 1	GC	B3	177314	0
MG0213081	1269847861	Mutu-GC1	Tumor	Europe	Poland	Type 1	GC	H	171693	0
MG0213101	1269848027	Mutu-GC3	Tumor	Europe	Poland	Type 1	GC	B3	171685	0
LN827561		YCCEL1	Cell line	Asia	South Korea	Type 1	GC	B	171928	35810
MG0213071	1269847776	Akata-GC1	Tumor	Asia	South Korea	Type 1	GC	B1	171322	0
MG0213121	1269848193	AG876-GC1	Tumor	Asia	South Korea	Type 2	GC	H	172764	0
08b8ce1e-63b2-444d-9f8b-7a960db4bb18	n/a	BLGSP-71-06-00280	Primary Tumor	Africa	South Uganda	Type 1	BL	F	171792	24
0d389c84-899c-42f0-bbe3-981601ba0896	n/a	BLGSP-71-06-00143	Primary Tumor	Africa	South Uganda	Type 1	BL	D	171815	60
15846704-e77f-4d1f-8c1b-c65b0811236f	n/a	BLGSP-71-06-00277	Primary Tumor	Africa	South Uganda	Type 1	BL	F	171782	22
15f97967-a3f9-41fe-8641-f351b96e31e1	n/a	BLGSP-71-06-00190	Primary Tumor	Africa	South Uganda	Type 1	BL	F	171792	22
1d8c94ce-8324-4b2b-a394-b7d3a4cf9764	n/a	BLGSP-71-06-00093	Primary Tumor	Africa	South Uganda	Type 1	BL	D	171856	72
1e1a632f-4f87-46f3-994b-0c25a6bae1e9	n/a	BLGSP-71-06-00074	Primary Tumor	Africa	South Uganda	Type 2	BL	D	171813	1579
3293b918-454d-435d-bace-b0275ec97f70	n/a	BLGSP-71-06-00072	Primary Tumor	Africa	South Uganda	Type 2	BL	AI	171810	1578
34aeb8a4-6681-4b7d-b2e3-141b431e9490	n/a	BLGSP-71-06-00146	Primary Tumor	Africa	South Uganda	Type 1	BL	ABII	171842	50
35cfe5e3-4a50-4d2f-90f4-f157f2b3e5e6	n/a	BLGSP-71-06-00071	Primary Tumor	Africa	South Uganda	Type 2	BL	D	171830	1394
3711aeb1-47b6-4d82-a8ee-4d7d27b79b91	n/a	BLGSP-71-06-00255	Primary Tumor	Africa	South Uganda	Type 1	BL	AIII	171826	72
3718725e-d486-4bb4-b41a-3afce1ac8eca	n/a	BLGSP-71-06-00285	Primary Tumor	Africa	South Uganda	Type 1	BL	F	171778	26
3a8ddbdc-f477-4704-8f17-2637723b0cdb	n/a	BLGSP-71-06-00001	Primary Tumor	Africa	South Uganda	Type 2	BL	AIII	171807	1448
3fd6e94c-211a-485a-adc6-c8315e8a34e8	n/a	BLGSP-71-06-00281	Primary Tumor	Africa	South Uganda	Type 1	BL	AII	171836	58
40ec408a-1728-4eb5-a4b6-5eb379ac2f28	n/a	BLGSP-71-06-00144	Primary Tumor	Africa	South Uganda	Type 1	BL	D	171848	51
42fa2e74-254d-4775-a34e-a227562428db	n/a	BLGSP-71-06-00162	Primary Tumor	Africa	South Uganda	Type 1	BL	AIII	171824	2782
43c5808d-ec0f-45db-9cce-590cb755d59a	n/a	BLGSP-71-06-00178	Primary Tumor	Africa	South Uganda	Type 1	BL	AIII	171838	1329
44178db9-61fc-46df-b0a0-b15ed4b9b757	n/a	BLGSP-71-06-00075	Primary Tumor	Africa	South Uganda	Type 1	BL	F	171808	25
4c8eb5ae-543b-4427-aa33-b69f837dd581	n/a	BLGSP-71-06-00076	Primary Tumor	Africa	South Uganda	Type 1	BL	AIII	171852	0
512001d2-2c85-47df-ac2c-a5f6601b772d	n/a	BLGSP-71-06-00085	Primary Tumor	Africa	South Uganda	Type 1	BL	D	171833	61
54371e6f-c22e-4a68-80e5-5eb757a978e1	n/a	BLGSP-71-06-00020	Buccal Cell Normal	Africa	South Uganda	Type 1	BL	D	171835	75
57fb53fd-966b-4a7e-a033-2f99e759a720	n/a	BLGSP-71-06-00142	Primary Tumor	Africa	South Uganda	Type 1	BL	F	171837	464
5b853ad2-81ea-4562-953b-597dc3b24e03	n/a	BLGSP-71-06-00283	Primary Tumor	Africa	South Uganda	Type 1	BL	D	171811	0
60d70cf0-c41b-4f81-b04e-6165a41565c3	n/a	BLGSP-71-06-00084	Primary Tumor	Africa	South Uganda	Type 2	BL	AIII	171832	1361
633ad88a-a50c-4555-8614-39ae0baf7fe8	n/a	BLGSP-71-06-00086	Primary Tumor	Africa	South Uganda	Type 1	BL	AIII	171820	77
66e279a0-016d-4b61-b051-9d3a385d4791	n/a	BLGSP-71-06-00165	Primary Tumor	Africa	South Uganda	Type 1	BL	ABIV	171796	0
68e608ee-d8f8-4816-b46d-c8cbed8f534e	n/a	BLGSP-71-06-00180	Primary Tumor	Africa	South Uganda	Type 1	BL	AIII	171833	86
69179886-7b3c-46c3-807d-92f057f6aa03	n/a	BLGSP-71-06-00087	Primary Tumor	Africa	South Uganda	Type 1	BL	ABI	171848	12
6e257f50-7a7d-4a6e-ba7e-bf3406edf42f	n/a	BLGSP-71-06-00088	Primary Tumor	Africa	South Uganda	Type 1	BL	AIII	171826	73
6fdd85b6-8185-416a-ab8b-d45f37c523ed	n/a	BLGSP-71-06-00252	Primary Tumor	Africa	South Uganda	Type 1	BL	I	171773	117
701fff05-b71a-4225-a691-15ddffdb4171	n/a	BLGSP-71-06-00172	Primary Tumor	Africa	South Uganda	Type 1	BL	F	171784	6
742964e3-c03c-4642-9f8a-74837a5ca9e0	n/a	BLGSP-71-06-00174	Primary Tumor	Africa	South Uganda	Type 1	BL	D	171824	0
7babe5c4-59a5-4341-9661-82d3235e3c52	n/a	BLGSP-71-06-00078	Primary Tumor	Africa	South Uganda	Type 1	BL	AIII	171856	29
8a43d359-134d-426b-b338-1eaf0456de7e	n/a	BLGSP-71-06-00164	Primary Tumor	Africa	South Uganda	Type 1	BL	ABII	171837	36
8f8e821e-e860-4190-a208-53efe218bd72	n/a	BLGSP-71-06-00094	Primary Tumor	Africa	South Uganda	Type 1	BL	ABIV	171820	0
95d2e1ce-0333-44e7-bcbe-8534358835a7	n/a	BLGSP-71-06-00098	Primary Tumor	Africa	South Uganda	Type 1	BL	F	171797	25
98310363-1681-44f1-ab47-2a5a8296309c	n/a	BLGSP-71-06-00072	Buccal Cell Normal	Africa	South Uganda	Type 2	BL	AI	171809	1819
a7463169-9d04-4e2d-adf9-e8ad65a3cb4d	n/a	BLGSP-71-06-00016	Primary Tumor	Africa	South Uganda	Type 1	BL	ABIII	171714	0
a8ff6e64-053c-4b64-82a7-653c36a2bed0	n/a	BLGSP-71-06-00171	Primary Tumor	Africa	South Uganda	Type 1	BL	AIII	171798	36
b18892e1-a142-4fc5-bcdb-08db520877ec	n/a	BLGSP-71-06-00148	Primary Tumor	Africa	South Uganda	Type 2	BL	D	171800	1507
bb62c290-3b2a-494b-9701-ded04138648e	n/a	BLGSP-71-06-00076	Buccal Cell Normal	Africa	South Uganda	Type 1	BL	AIII	171858	18
bbcc6048-2f8d-4d4c-a860-102d32cb8474	n/a	BLGSP-71-06-00008	Primary Tumor	Africa	South Uganda	Type 1	BL	F	171802	18
bc184aff-ea8f-4797-b965-8b1f2da31103	n/a	BLGSP-71-06-00007	Primary Tumor	Africa	South Uganda	Type 1	BL	ABII	171714	172
bd80e837-299d-43f1-be81-d91f3698dbfc	n/a	BLGSP-71-06-00158	Primary Tumor	Africa	South Uganda	Type 1	BL	D	171851	32
c1ecc60c-53ad-42cc-b148-5506fc1dfef3	n/a	BLGSP-71-06-00286	Primary Tumor	Africa	South Uganda	Type 1	BL	D	171814	49
c30f3ac7-1641-4b53-92b9-f193951e6263	n/a	BLGSP-71-06-00159	Primary Tumor	Africa	South Uganda	Type 1	BL	ABII	171703	68
c7c96abb-c2ad-4162-a734-89a57d9e8d4c	n/a	BLGSP-71-06-00169	Primary Tumor	Africa	South Uganda	Type 1	BL	ABIV	171742	7
cae662b0-3232-473a-8442-dbc6c546ba91	n/a	BLGSP-71-06-00012	Primary Tumor	Africa	South Uganda	Type 1	BL	F	171817	9
d467083a-b1d3-46ed-ae1d-ddfe35f194ab	n/a	BLGSP-71-06-00251	Buccal Cell Normal	Africa	South Uganda	Type 1	BL	AVI	171841	10
df6d9dfd-635f-4d40-9971-74ec71a70d3a	n/a	BLGSP-71-06-00154	Primary Tumor	Africa	South Uganda	Type 1	BL	F	171800	32
e4df8f51-8ca1-48dc-adec-957e0d697f28	n/a	BLGSP-71-06-00251	Primary Tumor	Africa	South Uganda	Type 2	BL	AIII	171814	207
e4f9159d-864c-4650-b1d8-c18be73463b0	n/a	BLGSP-71-06-00253	Primary Tumor	Africa	South Uganda	Type 1	BL	AIII	171706	43
e7d92701-64cf-436e-b0dc-ff6865ee6fe2	n/a	BLGSP-71-06-00089	Primary Tumor	Africa	South Uganda	Type 2	BL	AIII	171810	1387
ed570a86-0714-45a7-aec0-f197e962ce59	n/a	BLGSP-71-06-00013	Primary Tumor	Africa	South Uganda	Type 1	BL	AIII	171838	82
ef36b623-4d69-4e45-8ba8-ed414880122a	n/a	BLGSP-71-06-00143	Buccal Cell Normal	Africa	South Uganda	Type 1	BL	D	171818	99
f55112e4-2161-4167-96f3-e9c6a01efc8c	n/a	BLGSP-71-06-00146	Blood Derived Normal	Africa	South Uganda	Type 1	BL	ABII	171844	152
f8c8405c-0c51-4f71-8687-2f9f90fe3df7	n/a	BLGSP-71-06-00020	Primary Tumor	Africa	South Uganda	Type 1	BL	D	171835	62
f9e0138f-0b84-4e4e-9042-48fd5427bd75	n/a	BLGSP-71-06-00255	Buccal Cell Normal	Africa	South Uganda	Type 1	BL	AIII	171829	74
fb40006f-8498-4e6f-a42f-893c1a4dccdc	n/a	BLGSP-71-06-00149	Primary Tumor	Africa	South Uganda	Type 1	BL	AIII	171833	54
34df5fa1-a9fd-4a0d-99fd-34a056c164e2	n/a	BLGSP-71-06-00007	Granulocytes	Africa	South Uganda	n/a	BL	N/A	171808	65898
4d1245ff-3429-43bf-9dcb-3775cff816e3	n/a	BLGSP-71-06-00012	Buccal Cell Normal	Africa	South Uganda	Type 1	BL	F	171846	436
5cbf8e72-470d-4ae6-929b-1ec02c4dad6a	n/a	BLGSP-71-06-00277	Buccal Cell Normal	Africa	South Uganda	n/a	BL	N/A	171794	248
LN827564		HL04	Tumor biopsy	Europe	UK	Type 1	HL	D	171943	58789
LN827546		HL02	Tumor biopsy	Europe	UK	Type 1	HL	D	171896	35864
LN827524		HL11	Tumor biopsy	Europe	UK	Type 1	HL	D	172032	35811
LN827522		HL09	Tumor biopsy	Europe	UK	Type 1	HL	D	171934	35437
LN824226		HL01	Tumor biopsy	Europe	UK	Type 1	HL	D	171797	36356
LN824225		HL08	Tumor biopsy	Europe	UK	Type 1	HL	D	171895	35810
LN824204		HL05	Tumor biopsy	Europe	UK	Type 1	HL	D	171774	35388
LN824142		Saliva1	saliva	Europe	UK	Type 1	Healthy donor	B	171730	34218
MG2989171	1386453760	DF_Tonsil_T156_BWA	Tonsil	Europe	UK	Type 1	n/a	A	171116	31
MG2989181	1386453843	GK_LY91_BWA	LY91	Europe	UK	Type 2	n/a	A	169907	67
MG2989191	1386453927	IMS_Saliva_155_BWA	Saliva	Europe	UK	Type 1	IM	B10	171658	26
MG2989201	1386454005	IMS_Saliva_187_BWA	Saliva	Europe	UK	Type 1	IM	H	171572	27
MG2989211	1386454078	IMS_Saliva_216_BWA	Saliva	Europe	UK	Type 1	IM	H	171643	25
MG2989221	1386454153	IMS_Saliva_5_BWA	Saliva	Europe	UK	Type 1	IM	H	171762	8
MG2989231	1386454233	IMS_Saliva_81_BWA	Saliva	Europe	UK	n/a	IM	B10	169864	23
MG2989241	1386454306	IMS_Saliva_90_BWA	Saliva	Europe	UK	Type 1	IM	H	171734	23
MG2989251	1386454385	27_JC_BWA	n/a	Europe	UK	Type 1	n/a	H	171152	26
MG2989261	1386454465	39_JC_BWA	n/a	Europe	UK	Type 1	n/a	H	171443	40
MG2989271	1386454540	VID14_JC_BWA	n/a	Europe	UK	Type 1	n/a	H	171410	35
MG2989281	1386454621	VID41_JC_BWA	n/a	Europe	UK	Type 1	n/a	A	171632	28
MG0213111	1269848110	Mutu-GC4	Tumor	Europe	Ukarine	Type 1	GC	B3	171667	0
NC_7605	82503188	Ref_NC_7605_type 1	Cell line	North America	USA	Type 1	B95-8	D	171823	0
V01555	94734074	EBV_strain_B95-8	Cell line	North America	USA	Type 1	B95-8	D	172281	0
AJ507799		Ref_AJ507799_type 1	Cell line	North America	USA	Type 1	B95-8	D	171823	0
KC440851		K4123-Mi	Cell line	North America	USA	Type 1	Healthy donor	D	171843	352
KC440852		K4413-Mi	Cell line	North America	USA	Type 1	Healthy donor	D	171793	993
LN824206		pLCL-TRL1-post	sLCL	North America	USA	Type 1	PTLD	A	171711	35841
LN827739		LCL_B958_delEber2	LCL	North America	USA	Type 1	B95-8	D	171876	43692
LN827559		pLCL-TRL595	sLCL	North America	USA	Type 1	PTLD	A	171845	35145
LN827555		X50-7	LCL	North America	USA	Type 1	LCL	D	171812	37709
LN824207		pLCL-TRL1-pre	sLCL	North America	USA	Type 1	PTLD	A	171585	35176
731c7b44-04ac-4f34-a6e7-faa389c4fc03	n/a	BLGSP-71-22-00332	Primary Tumor	North America	USA	Type 1	sBL	D	171838	0
bd12565d-2c9a-42c9-8d3e-9083c3052f47	n/a	BLGSP-71-19-00105	Primary Tumor	North America	USA	Type 1	sBL	ABIII	171831	13
MG0213091	1269847944	Mutu-GC2	Tumor	North America	USA	Type 1	GC	A	171705	0
LN827554		AFB1b	LCL			Type 2	LCL	A	165750	36523

## Sheet: Supplementary Table S2
Table S2: Samples from the Burkitt Lymphoma Sequencing Project (BLGSP) for EBV genome assembly
File ID	File Name (shorten)	File Name	Data Category	Data Type	Project ID	Mapped reads	Average coverage	Fraction of reference covered	Case ID	Sample ID	Sample Type	Paired	LMP-1 serial number
fff4469e-06c6-4f06-b737-2e0942e8448c	3a8ddbdc-f477-4704-8f17-2637723b0cdb	3a8ddbdc-f477-4704-8f17-2637723b0cdb_wgs_gdc_realn.bam	Sequencing Reads	Aligned Reads	CGCI-BLGSP	1193460	851.348	0.991573	BLGSP-71-06-00001	BLGSP-71-06-00001-01A	Primary Tumor	Y	13
eb8feda6-c28e-4b73-8af4-7d769414e9e2	d3502b23-9cc5-4199-835d-eaec008b49ea	d3502b23-9cc5-4199-835d-eaec008b49ea_wgs_gdc_realn.bam	Sequencing Reads	Aligned Reads	CGCI-BLGSP	6125	0.824011	0.186151	BLGSP-71-06-00001	BLGSP-71-06-00001-99A	Granulocytes	Y	#N/A		Sample Summary	Subjects
13e01edb-3747-483e-8f67-578a105091f5	971b1da9-28ad-480e-a550-73e1774a231b	971b1da9-28ad-480e-a550-73e1774a231b_wgs_gdc_realn.bam	Sequencing Reads	Aligned Reads	CGCI-BLGSP	12288	1.55614	0.201527	BLGSP-71-06-00002	BLGSP-71-06-00002-01C	Primary Tumor	Y	#N/A
59cc83b9-95eb-492e-84b9-4a87ea5d364e	be7b49d3-da24-4136-babf-c51d19e31434	be7b49d3-da24-4136-babf-c51d19e31434_wgs_gdc_realn.bam	Sequencing Reads	Aligned Reads	CGCI-BLGSP	5758	0.75235	0.129168	BLGSP-71-06-00002	BLGSP-71-06-00002-99A	Granulocytes	Y	#N/A		South Uganda
fed639c3-e2a4-4b45-ab00-51d39f60d948	2b8e2a22-36b9-4c5c-b060-cd5024561804	2b8e2a22-36b9-4c5c-b060-cd5024561804_wgs_gdc_realn.bam	Sequencing Reads	Aligned Reads	CGCI-BLGSP	11905	1.53042	0.24914	BLGSP-71-06-00004	BLGSP-71-06-00004-01A	Primary Tumor	Y	#N/A		110	55
c43d438d-af5b-4aef-83ec-6f2643d6fb9a	df141029-7ae6-4228-b918-e607beac87a2	df141029-7ae6-4228-b918-e607beac87a2_wgs_gdc_realn.bam	Sequencing Reads	Aligned Reads	CGCI-BLGSP	6269	0.798589	0.148362	BLGSP-71-06-00004	BLGSP-71-06-00004-99A	Granulocytes	Y	#N/A
0fa443b7-dd9a-4e5a-bfef-d0e2589c78d1	bc184aff-ea8f-4797-b965-8b1f2da31103	bc184aff-ea8f-4797-b965-8b1f2da31103_wgs_gdc_realn.bam	Sequencing Reads	Aligned Reads	CGCI-BLGSP	751772	535.173	0.998999	BLGSP-71-06-00007	BLGSP-71-06-00007-01A	Primary Tumor	Y	54		Northern Uganda
e6821a41-eb75-4c34-8c74-d78623121f32	34df5fa1-a9fd-4a0d-99fd-34a056c164e2	34df5fa1-a9fd-4a0d-99fd-34a056c164e2_wgs_gdc_realn.bam	Sequencing Reads	Aligned Reads	CGCI-BLGSP	6974	1.56863	0.616524	BLGSP-71-06-00007	BLGSP-71-06-00007-99A	Granulocytes	Y	#N/A		28	14
b7d7c17b-62fa-4302-92dd-208e71daa5ac	bbcc6048-2f8d-4d4c-a860-102d32cb8474	bbcc6048-2f8d-4d4c-a860-102d32cb8474_wgs_gdc_realn.bam	Sequencing Reads	Aligned Reads	CGCI-BLGSP	1340525	961.412	0.999895	BLGSP-71-06-00008	BLGSP-71-06-00008-01A	Primary Tumor	Y	53
16333bbc-e861-4c25-a28e-8c266c6f173d	7913769b-9e93-4908-ab1b-acc7c26d3ba7	7913769b-9e93-4908-ab1b-acc7c26d3ba7_wgs_gdc_realn.bam	Sequencing Reads	Aligned Reads	CGCI-BLGSP	5848	1.12141	0.441658	BLGSP-71-06-00008	BLGSP-71-06-00008-99A	Granulocytes	Y	#N/A		Not from Uganda
5318b5bd-71e4-4e2f-8e9a-42d9e4139415	cae662b0-3232-473a-8442-dbc6c546ba91	cae662b0-3232-473a-8442-dbc6c546ba91_wgs_gdc_realn.bam	Sequencing Reads	Aligned Reads	CGCI-BLGSP	2129047	1525.09	0.999948	BLGSP-71-06-00012	BLGSP-71-06-00012-01A	Primary Tumor	Y	62		24	12
4d955e90-e847-4aaa-b8af-61807d91eb90	4d1245ff-3429-43bf-9dcb-3775cff816e3	4d1245ff-3429-43bf-9dcb-3775cff816e3_wgs_gdc_realn.bam	Sequencing Reads	Aligned Reads	CGCI-BLGSP	27600	10.2017	0.997463	BLGSP-71-06-00012	BLGSP-71-06-00012-12A	Buccal Cell Normal	Y	21
1df3434a-980f-4807-b7e6-c1a40dd2eb0e	ed570a86-0714-45a7-aec0-f197e962ce59	ed570a86-0714-45a7-aec0-f197e962ce59_wgs_gdc_realn.bam	Sequencing Reads	Aligned Reads	CGCI-BLGSP	579463	410.901	0.999523	BLGSP-71-06-00013	BLGSP-71-06-00013-01B	Primary Tumor	Y	71		# LMP-1 matched sample
6d75c26b-d3fa-41ba-8064-571d3f263afb	139b8f7c-96fd-455a-b6fc-e1082fce1e37	139b8f7c-96fd-455a-b6fc-e1082fce1e37_wgs_gdc_realn.bam	Sequencing Reads	Aligned Reads	CGCI-BLGSP	5116	0.767837	0.225534	BLGSP-71-06-00013	BLGSP-71-06-00013-99A	Granulocytes	Y	#N/A		76	38
720d8834-26dc-4335-b5a1-bf81eb13a61e	a7463169-9d04-4e2d-adf9-e8ad65a3cb4d	a7463169-9d04-4e2d-adf9-e8ad65a3cb4d_wgs_gdc_realn.bam	Sequencing Reads	Aligned Reads	CGCI-BLGSP	1372472	983.998	1	BLGSP-71-06-00016	BLGSP-71-06-00016-01A	Primary Tumor	Y	48
fc00f99a-dc7b-443d-8be5-71d824e9f0cb	48adef5d-5c7e-4d66-b9c8-cc35c51a5f59	48adef5d-5c7e-4d66-b9c8-cc35c51a5f59_wgs_gdc_realn.bam	Sequencing Reads	Aligned Reads	CGCI-BLGSP	33157	4.14698	0.541103	BLGSP-71-06-00016	BLGSP-71-06-00016-12A	Buccal Cell Normal	Y	#N/A		American -19-
44988a1c-2a41-4f7b-a8f0-710e77608cc0	610123a7-2848-452a-833a-74dc067951e9	610123a7-2848-452a-833a-74dc067951e9_wgs_gdc_realn.bam	Sequencing Reads	Aligned Reads	CGCI-BLGSP	#N/A	#N/A	#N/A	BLGSP-71-06-00019	BLGSP-71-06-00019-01A	Primary Tumor		#N/A	missing data	16	8
138ace44-b881-4590-8603-44a21c1676eb	81816fdf-1593-45b8-b17b-b4b77d5c21cc	81816fdf-1593-45b8-b17b-b4b77d5c21cc_wgs_gdc_realn.bam	Sequencing Reads	Aligned Reads	CGCI-BLGSP	5345	0.685444	0.134109	BLGSP-71-06-00019	BLGSP-71-06-00019-99A	Granulocytes	N	#N/A
73cf9059-270e-4d0e-8037-bd4b216998cd	f8c8405c-0c51-4f71-8687-2f9f90fe3df7	f8c8405c-0c51-4f71-8687-2f9f90fe3df7_wgs_gdc_realn.bam	Sequencing Reads	Aligned Reads	CGCI-BLGSP	770216	549.835	0.999639	BLGSP-71-06-00020	BLGSP-71-06-00020-01A	Primary Tumor	Y	76		American -22-
d592c11c-1b16-4521-9d94-17426b3c097f	54371e6f-c22e-4a68-80e5-5eb757a978e1	54371e6f-c22e-4a68-80e5-5eb757a978e1_wgs_gdc_realn.bam	Sequencing Reads	Aligned Reads	CGCI-BLGSP	796831	569.854	0.999564	BLGSP-71-06-00020	BLGSP-71-06-00020-12A	Buccal Cell Normal	Y	23		8	4
18b2dff0-aad7-40e1-8ee0-7af7842f36d4	35cfe5e3-4a50-4d2f-90f4-f157f2b3e5e6	35cfe5e3-4a50-4d2f-90f4-f157f2b3e5e6_wgs_gdc_realn.bam	Sequencing Reads	Aligned Reads	CGCI-BLGSP	4068443	2926.41	0.991887	BLGSP-71-06-00071	BLGSP-71-06-00071-01B	Primary Tumor	Y	10
b81f3dff-20d4-4a37-8b20-2c99fa1a581d	eed9662a-0633-4512-974c-006f8f5306f3	eed9662a-0633-4512-974c-006f8f5306f3_wgs_gdc_realn.bam	Sequencing Reads	Aligned Reads	CGCI-BLGSP	5676	0.829697	0.252428	BLGSP-71-06-00071	BLGSP-71-06-00071-99A	Granulocytes	Y	#N/A
ed317578-015c-48ae-9166-dba4fd68fb71	3293b918-454d-435d-bace-b0275ec97f70	3293b918-454d-435d-bace-b0275ec97f70_wgs_gdc_realn.bam	Sequencing Reads	Aligned Reads	CGCI-BLGSP	1086484	773.104	0.990816	BLGSP-71-06-00072	BLGSP-71-06-00072-01A	Primary Tumor	Y	8
43f72f7d-c2d7-449a-97f1-5d10b521bc28	98310363-1681-44f1-ab47-2a5a8296309c	98310363-1681-44f1-ab47-2a5a8296309c_wgs_gdc_realn.bam	Sequencing Reads	Aligned Reads	CGCI-BLGSP	1020586	724.807	0.989414	BLGSP-71-06-00072	BLGSP-71-06-00072-12A	Buccal Cell Normal	Y	46
d4f7223d-5b20-4de7-8d62-ef2bc9cc5837	1e1a632f-4f87-46f3-994b-0c25a6bae1e9	1e1a632f-4f87-46f3-994b-0c25a6bae1e9_wgs_gdc_realn.bam	Sequencing Reads	Aligned Reads	CGCI-BLGSP	1130088	807.785	0.99081	BLGSP-71-06-00074	BLGSP-71-06-00074-01A	Primary Tumor	Y	7
dc16e138-28da-416b-9b88-9beab96a284e	a304ee5e-4e15-4a6a-8f4c-95c746a10fef	a304ee5e-4e15-4a6a-8f4c-95c746a10fef_wgs_gdc_realn.bam	Sequencing Reads	Aligned Reads	CGCI-BLGSP	4940	0.655494	0.145277	BLGSP-71-06-00074	BLGSP-71-06-00074-99A	Granulocytes	Y	#N/A
5188e555-1b1f-4272-a17a-274d58a56958	44178db9-61fc-46df-b0a0-b15ed4b9b757	44178db9-61fc-46df-b0a0-b15ed4b9b757_wgs_gdc_realn.bam	Sequencing Reads	Aligned Reads	CGCI-BLGSP	890274	636.348	0.999855	BLGSP-71-06-00075	BLGSP-71-06-00075-01B	Primary Tumor	Y	18
1b59efa1-3203-4b9d-826f-4a3301c2acc4	fc14b753-ac6d-43b4-9521-a56f47f9c109	fc14b753-ac6d-43b4-9521-a56f47f9c109_wgs_gdc_realn.bam	Sequencing Reads	Aligned Reads	CGCI-BLGSP	6488	1.21328	0.459176	BLGSP-71-06-00075	BLGSP-71-06-00075-99A	Granulocytes	Y	#N/A
4bf5338c-eacf-40c7-ad9f-55d7976079a5	4c8eb5ae-543b-4427-aa33-b69f837dd581	4c8eb5ae-543b-4427-aa33-b69f837dd581_wgs_gdc_realn.bam	Sequencing Reads	Aligned Reads	CGCI-BLGSP	1570534	1129.61	1	BLGSP-71-06-00076	BLGSP-71-06-00076-01A	Primary Tumor	Y	20
37b6abcc-c4e2-41b1-afa0-f935280defa3	bb62c290-3b2a-494b-9701-ded04138648e	bb62c290-3b2a-494b-9701-ded04138648e_wgs_gdc_realn.bam	Sequencing Reads	Aligned Reads	CGCI-BLGSP	206224	144.913	0.999895	BLGSP-71-06-00076	BLGSP-71-06-00076-12A	Buccal Cell Normal	Y	52
a27cfd90-4fe8-4957-8ea0-3fb0e709773d	7babe5c4-59a5-4341-9661-82d3235e3c52	7babe5c4-59a5-4341-9661-82d3235e3c52_wgs_gdc_realn.bam	Sequencing Reads	Aligned Reads	CGCI-BLGSP	2763349	1985.39	0.999831	BLGSP-71-06-00078	BLGSP-71-06-00078-01A	Primary Tumor	Y	40
00441abc-50d0-49bd-8fc1-fc82ae5bdb2c	77d24aa2-1d6b-4f17-a36a-25ba31590482	77d24aa2-1d6b-4f17-a36a-25ba31590482_wgs_gdc_realn.bam	Sequencing Reads	Aligned Reads	CGCI-BLGSP	5944	0.770811	0.164955	BLGSP-71-06-00078	BLGSP-71-06-00078-99A	Granulocytes	Y	#N/A
35f318bb-7c60-4bab-99c9-925540b0f6fe	60d70cf0-c41b-4f81-b04e-6165a41565c3	60d70cf0-c41b-4f81-b04e-6165a41565c3_wgs_gdc_realn.bam	Sequencing Reads	Aligned Reads	CGCI-BLGSP	1600352	1145.71	0.992079	BLGSP-71-06-00084	BLGSP-71-06-00084-01A	Primary Tumor	Y	27
a8f5887a-27ad-4535-abf7-d0b3b7a93f4e	f0b137d7-2609-4532-806f-bb0a6e2b5bdf	f0b137d7-2609-4532-806f-bb0a6e2b5bdf_wgs_gdc_realn.bam	Sequencing Reads	Aligned Reads	CGCI-BLGSP	6619	0.898221	0.199927	BLGSP-71-06-00084	BLGSP-71-06-00084-99A	Granulocytes	Y	#N/A
3e1265ce-64fd-49ad-8bb7-4d7f19af5f08	512001d2-2c85-47df-ac2c-a5f6601b772d	512001d2-2c85-47df-ac2c-a5f6601b772d_wgs_gdc_realn.bam	Sequencing Reads	Aligned Reads	CGCI-BLGSP	1704789	1224.87	0.999645	BLGSP-71-06-00085	BLGSP-71-06-00085-01A	Primary Tumor	Y	22
7264a0af-740f-406e-ab2e-6e5ebb2d4692	eac92fdd-3814-4b3b-8f5c-7ce0915424df	eac92fdd-3814-4b3b-8f5c-7ce0915424df_wgs_gdc_realn.bam	Sequencing Reads	Aligned Reads	CGCI-BLGSP	5791	0.784744	0.185301	BLGSP-71-06-00085	BLGSP-71-06-00085-99A	Granulocytes	Y	#N/A
0257eacd-cdef-4861-a436-1364528530a9	633ad88a-a50c-4555-8614-39ae0baf7fe8	633ad88a-a50c-4555-8614-39ae0baf7fe8_wgs_gdc_realn.bam	Sequencing Reads	Aligned Reads	CGCI-BLGSP	1145308	817.988	0.999552	BLGSP-71-06-00086	BLGSP-71-06-00086-01A	Primary Tumor	Y	28
a70b8f96-c6fc-446b-b48f-c4505440dc73	55574772-6f1b-473a-bd22-1737df2e7231	55574772-6f1b-473a-bd22-1737df2e7231_wgs_gdc_realn.bam	Sequencing Reads	Aligned Reads	CGCI-BLGSP	6510	1.23173	0.4388	BLGSP-71-06-00086	BLGSP-71-06-00086-99A	Granulocytes	Y	#N/A
eaff24f9-fb98-4489-94d7-1df21504cbbf	69179886-7b3c-46c3-807d-92f057f6aa03	69179886-7b3c-46c3-807d-92f057f6aa03_wgs_gdc_realn.bam	Sequencing Reads	Aligned Reads	CGCI-BLGSP	3843602	2767.81	0.99993	BLGSP-71-06-00087	BLGSP-71-06-00087-01A	Primary Tumor	Y	31
6fb7b4d0-9b09-4bea-a878-8b69606799a4	5b38e1bd-5885-4421-b646-18f2631799e6	5b38e1bd-5885-4421-b646-18f2631799e6_wgs_gdc_realn.bam	Sequencing Reads	Aligned Reads	CGCI-BLGSP	4996	0.638471	0.139702	BLGSP-71-06-00087	BLGSP-71-06-00087-99A	Granulocytes	Y	#N/A
2962f9de-83bf-4e1e-83db-bc94876806e9	6e257f50-7a7d-4a6e-ba7e-bf3406edf42f	6e257f50-7a7d-4a6e-ba7e-bf3406edf42f_wgs_gdc_realn.bam	Sequencing Reads	Aligned Reads	CGCI-BLGSP	1622577	1163.46	0.999575	BLGSP-71-06-00088	BLGSP-71-06-00088-01A	Primary Tumor	Y	34
af469637-5c6a-4d44-8836-b94ca0badf4c	e6c91164-272e-4ed3-899a-995a28a0d3d6	e6c91164-272e-4ed3-899a-995a28a0d3d6_wgs_gdc_realn.bam	Sequencing Reads	Aligned Reads	CGCI-BLGSP	6055	1.00677	0.344977	BLGSP-71-06-00088	BLGSP-71-06-00088-99A	Granulocytes	Y	#N/A
148565d0-95d5-4af5-8c75-6fed8a004356	e7d92701-64cf-436e-b0dc-ff6865ee6fe2	e7d92701-64cf-436e-b0dc-ff6865ee6fe2_wgs_gdc_realn.bam	Sequencing Reads	Aligned Reads	CGCI-BLGSP	2151576	1536.64	0.991928	BLGSP-71-06-00089	BLGSP-71-06-00089-01A	Primary Tumor	Y	69
1102c795-990f-41c2-b112-989886a3b43b	437af527-0d33-483b-9307-7a054d34940b	437af527-0d33-483b-9307-7a054d34940b_wgs_gdc_realn.bam	Sequencing Reads	Aligned Reads	CGCI-BLGSP	5461	0.725444	0.153018	BLGSP-71-06-00089	BLGSP-71-06-00089-99A	Granulocytes	Y	#N/A
8ad93773-4f2b-4437-98cf-5b5409738028	1d8c94ce-8324-4b2b-a394-b7d3a4cf9764	1d8c94ce-8324-4b2b-a394-b7d3a4cf9764_wgs_gdc_realn.bam	Sequencing Reads	Aligned Reads	CGCI-BLGSP	5348476	3850.88	0.999581	BLGSP-71-06-00093	BLGSP-71-06-00093-01A	Primary Tumor	Y	6
7b349adc-1947-4ae6-b61b-6c04c7fea3d6	beab42d3-977d-4ef3-afa3-c8611dadbe50	beab42d3-977d-4ef3-afa3-c8611dadbe50_wgs_gdc_realn.bam	Sequencing Reads	Aligned Reads	CGCI-BLGSP	6017	0.894892	0.251288	BLGSP-71-06-00093	BLGSP-71-06-00093-99A	Granulocytes	Y	#N/A
16764830-7d79-41f6-9176-fb6b3d9a9a03	8f8e821e-e860-4190-a208-53efe218bd72	8f8e821e-e860-4190-a208-53efe218bd72_wgs_gdc_realn.bam	Sequencing Reads	Aligned Reads	CGCI-BLGSP	2675629	1928.24	1	BLGSP-71-06-00094	BLGSP-71-06-00094-01A	Primary Tumor	Y	44
d48e6807-b255-4645-87b7-2bfd067c5955	7b04a648-80de-43e1-b2b3-836108de20ca	7b04a648-80de-43e1-b2b3-836108de20ca_wgs_gdc_realn.bam	Sequencing Reads	Aligned Reads	CGCI-BLGSP	5269	0.653318	0.12152	BLGSP-71-06-00094	BLGSP-71-06-00094-99A	Granulocytes	Y	#N/A
1045b165-7c96-4ccd-a6ce-0bdddc4340ca	a3ce67ad-e4f9-411d-949c-88fb3df3f7c9	a3ce67ad-e4f9-411d-949c-88fb3df3f7c9_wgs_gdc_realn.bam	Sequencing Reads	Aligned Reads	CGCI-BLGSP	12782	1.62025	0.220349	BLGSP-71-06-00095	BLGSP-71-06-00095-01A	Primary Tumor	Y	#N/A
d1b8a532-0b0d-407f-9476-d6a768b26212	8d9f8491-048b-4c55-9d34-fa7124a17ac0	8d9f8491-048b-4c55-9d34-fa7124a17ac0_wgs_gdc_realn.bam	Sequencing Reads	Aligned Reads	CGCI-BLGSP	5645	0.725799	0.115334	BLGSP-71-06-00095	BLGSP-71-06-00095-99A	Granulocytes	Y	#N/A
f699262c-a72d-446d-a1be-dff8666a2a11	95d2e1ce-0333-44e7-bcbe-8534358835a7	95d2e1ce-0333-44e7-bcbe-8534358835a7_wgs_gdc_realn.bam	Sequencing Reads	Aligned Reads	CGCI-BLGSP	676570	480.91	0.999855	BLGSP-71-06-00098	BLGSP-71-06-00098-01A	Primary Tumor	Y	45
f29e04ff-95f7-4bb9-a477-6547622ba760	cb85529d-59a4-40bb-8c6c-1661c510e18b	cb85529d-59a4-40bb-8c6c-1661c510e18b_wgs_gdc_realn.bam	Sequencing Reads	Aligned Reads	CGCI-BLGSP	7343	1.80279	0.690548	BLGSP-71-06-00098	BLGSP-71-06-00098-10A	Blood Derived Normal	Y	#N/A
1c0f4822-d441-4d76-bd71-5d36fc9f3f79	57fb53fd-966b-4a7e-a033-2f99e759a720	57fb53fd-966b-4a7e-a033-2f99e759a720_wgs_gdc_realn.bam	Sequencing Reads	Aligned Reads	CGCI-BLGSP	1394717	1002.03	0.9973	BLGSP-71-06-00142	BLGSP-71-06-00142-01A	Primary Tumor	Y	24
1ff21dab-5875-46e0-b262-8d53de5e2e77	a9882958-7d76-4fc1-b0d4-2617dbe2a1d3	a9882958-7d76-4fc1-b0d4-2617dbe2a1d3_wgs_gdc_realn.bam	Sequencing Reads	Aligned Reads	CGCI-BLGSP	5865	0.717244	0.167137	BLGSP-71-06-00142	BLGSP-71-06-00142-99A	Granulocytes	Y	#N/A
3ed9d065-ba58-4cf6-a75c-6d2faabaf425	0d389c84-899c-42f0-bbe3-981601ba0896	0d389c84-899c-42f0-bbe3-981601ba0896_wgs_gdc_realn.bam	Sequencing Reads	Aligned Reads	CGCI-BLGSP	1774072	1275.68	0.999651	BLGSP-71-06-00143	BLGSP-71-06-00143-01A	Primary Tumor	Y	2
37d5d097-66ed-423d-81ba-41141f7f32d0	ef36b623-4d69-4e45-8ba8-ed414880122a	ef36b623-4d69-4e45-8ba8-ed414880122a_wgs_gdc_realn.bam	Sequencing Reads	Aligned Reads	CGCI-BLGSP	347111	240.179	0.999424	BLGSP-71-06-00143	BLGSP-71-06-00143-12A	Buccal Cell Normal	Y	72
afe7173e-305a-45d1-9873-44a35971b3e2	40ec408a-1728-4eb5-a4b6-5eb379ac2f28	40ec408a-1728-4eb5-a4b6-5eb379ac2f28_wgs_gdc_realn.bam	Sequencing Reads	Aligned Reads	CGCI-BLGSP	1628672	1168.1	0.999703	BLGSP-71-06-00144	BLGSP-71-06-00144-01A	Primary Tumor	Y	15
eac4be38-18f0-42e3-9d82-b2a6c8d7597a	9014d76b-2b3f-4327-8be5-84afd11899ac	9014d76b-2b3f-4327-8be5-84afd11899ac_wgs_gdc_realn.bam	Sequencing Reads	Aligned Reads	CGCI-BLGSP	6019	0.785302	0.201009	BLGSP-71-06-00144	BLGSP-71-06-00144-99A	Granulocytes	Y	#N/A
9fa79a80-4f33-4563-a090-f1cf37784861	34aeb8a4-6681-4b7d-b2e3-141b431e9490	34aeb8a4-6681-4b7d-b2e3-141b431e9490_wgs_gdc_realn.bam	Sequencing Reads	Aligned Reads	CGCI-BLGSP	802798	665.554	0.999709	BLGSP-71-06-00146	BLGSP-71-06-00146-01C	Primary Tumor	Y	9
9a724b84-105e-45a9-bc99-ca783bfd1bd8	f55112e4-2161-4167-96f3-e9c6a01efc8c	f55112e4-2161-4167-96f3-e9c6a01efc8c_wgs_gdc_realn.bam	Sequencing Reads	Aligned Reads	CGCI-BLGSP	44472	27.2188	0.999115	BLGSP-71-06-00146	BLGSP-71-06-00146-10A	Blood Derived Normal	Y	75
4a613e6e-0479-4846-9501-e1f6bd6233bb	b18892e1-a142-4fc5-bcdb-08db520877ec	b18892e1-a142-4fc5-bcdb-08db520877ec_wgs_gdc_realn.bam	Sequencing Reads	Aligned Reads	CGCI-BLGSP	1075083	767.865	0.991229	BLGSP-71-06-00148	BLGSP-71-06-00148-01A	Primary Tumor	Y	50
8d48bf91-9f93-40ce-817a-4da1daaf7553	e881a6b9-ffb5-4e3a-9a0d-1bd547104318	e881a6b9-ffb5-4e3a-9a0d-1bd547104318_wgs_gdc_realn.bam	Sequencing Reads	Aligned Reads	CGCI-BLGSP	5959	1.02397	0.408758	BLGSP-71-06-00148	BLGSP-71-06-00148-99A	Granulocytes	Y	#N/A
ce50a526-4547-4a03-a67b-7c8b4bf6416a	fb40006f-8498-4e6f-a42f-893c1a4dccdc	fb40006f-8498-4e6f-a42f-893c1a4dccdc_wgs_gdc_realn.bam	Sequencing Reads	Aligned Reads	CGCI-BLGSP	2133332	1530.68	0.999686	BLGSP-71-06-00149	BLGSP-71-06-00149-01A	Primary Tumor	Y	78
98861f07-623f-4796-aba2-868a5f493eab	7c8fbc89-39c1-4d6d-bfa6-dc0a127aeca3	7c8fbc89-39c1-4d6d-bfa6-dc0a127aeca3_wgs_gdc_realn.bam	Sequencing Reads	Aligned Reads	CGCI-BLGSP	5508	0.72836	0.199089	BLGSP-71-06-00149	BLGSP-71-06-00149-99A	Granulocytes	Y	#N/A
7c0a3f14-5047-4f4f-b59c-6a2a3df31d0e	df6d9dfd-635f-4d40-9971-74ec71a70d3a	df6d9dfd-635f-4d40-9971-74ec71a70d3a_wgs_gdc_realn.bam	Sequencing Reads	Aligned Reads	CGCI-BLGSP	740214	523.96	0.999814	BLGSP-71-06-00154	BLGSP-71-06-00154-01A	Primary Tumor	Y	66
b05c80aa-17ff-4b93-a162-93fd459d2c58	58f3cb0a-c837-4158-85ed-e260be298a31	58f3cb0a-c837-4158-85ed-e260be298a31_wgs_gdc_realn.bam	Sequencing Reads	Aligned Reads	CGCI-BLGSP	5767	0.688237	0.164175	BLGSP-71-06-00154	BLGSP-71-06-00154-99A	Granulocytes	Y	#N/A
178a4320-9563-4b62-bc38-cb27481e24c3	bd80e837-299d-43f1-be81-d91f3698dbfc	bd80e837-299d-43f1-be81-d91f3698dbfc_wgs_gdc_realn.bam	Sequencing Reads	Aligned Reads	CGCI-BLGSP	1042982	745.883	0.999814	BLGSP-71-06-00158	BLGSP-71-06-00158-01A	Primary Tumor	Y	56
c560fd54-3cda-4e31-8bd6-78de24ca2570	d5d4f088-7d8a-44c9-ba2b-bcffc9987be0	d5d4f088-7d8a-44c9-ba2b-bcffc9987be0_wgs_gdc_realn.bam	Sequencing Reads	Aligned Reads	CGCI-BLGSP	5882	0.845824	0.275045	BLGSP-71-06-00158	BLGSP-71-06-00158-99A	Granulocytes	Y	#N/A
570f93e5-cb95-4ac0-906e-613c236e5745	c30f3ac7-1641-4b53-92b9-f193951e6263	c30f3ac7-1641-4b53-92b9-f193951e6263_wgs_gdc_realn.bam	Sequencing Reads	Aligned Reads	CGCI-BLGSP	8483443	7255.07	0.999604	BLGSP-71-06-00159	BLGSP-71-06-00159-01A	Primary Tumor	Y	58
28a693a1-112d-4ba3-9ac9-dc443bd70c93	239774ff-88cc-49c2-82a4-f756b90cfa38	239774ff-88cc-49c2-82a4-f756b90cfa38_wgs_gdc_realn.bam	Sequencing Reads	Aligned Reads	CGCI-BLGSP	32385	3.71718	0.349167	BLGSP-71-06-00159	BLGSP-71-06-00159-12A	Buccal Cell Normal	Y	#N/A
888ce5d4-a416-4fad-b8e4-64e2260d088d	42fa2e74-254d-4775-a34e-a227562428db	42fa2e74-254d-4775-a34e-a227562428db_wgs_gdc_realn.bam	Sequencing Reads	Aligned Reads	CGCI-BLGSP	2660468	1911.59	0.983809	BLGSP-71-06-00162	BLGSP-71-06-00162-01A	Primary Tumor	Y	16
f92cccef-0a1d-41c7-a269-c644dcc33f69	c114ce66-bf21-472d-b45d-45b5d349a02f	c114ce66-bf21-472d-b45d-45b5d349a02f_wgs_gdc_realn.bam	Sequencing Reads	Aligned Reads	CGCI-BLGSP	5836	0.733645	0.169424	BLGSP-71-06-00162	BLGSP-71-06-00162-99A	Granulocytes	Y	#N/A
a0e18cbc-b52f-41d5-9970-b35376b9b5ae	8a43d359-134d-426b-b338-1eaf0456de7e	8a43d359-134d-426b-b338-1eaf0456de7e_wgs_gdc_realn.bam	Sequencing Reads	Aligned Reads	CGCI-BLGSP	1430436	1206.5	0.99979	BLGSP-71-06-00164	BLGSP-71-06-00164-01C	Primary Tumor	Y	43
acb21326-ba26-4fc4-afc2-c879d01d813d	b22f49f9-0ef0-4d4d-8a6d-34391cca02e0	b22f49f9-0ef0-4d4d-8a6d-34391cca02e0_wgs_gdc_realn.bam	Sequencing Reads	Aligned Reads	CGCI-BLGSP	19596	2.9918	0.56965	BLGSP-71-06-00164	BLGSP-71-06-00164-99A	Granulocytes	Y	#N/A
38f705ee-7d75-4513-b2f6-c24aa779d16a	66e279a0-016d-4b61-b051-9d3a385d4791	66e279a0-016d-4b61-b051-9d3a385d4791_wgs_gdc_realn.bam	Sequencing Reads	Aligned Reads	CGCI-BLGSP	1566434	1326.47	1	BLGSP-71-06-00165	BLGSP-71-06-00165-01A	Primary Tumor	Y	29
13790262-6a0e-43b4-aa01-d04af25e9434	296ad0f9-da09-410f-97bf-92ac7c180335	296ad0f9-da09-410f-97bf-92ac7c180335_wgs_gdc_realn.bam	Sequencing Reads	Aligned Reads	CGCI-BLGSP	13987	1.90325	0.323414	BLGSP-71-06-00165	BLGSP-71-06-00165-99A	Granulocytes	Y	#N/A
07e88f4b-5723-4565-bc0e-b085c98ee1ee	c7c96abb-c2ad-4162-a734-89a57d9e8d4c	c7c96abb-c2ad-4162-a734-89a57d9e8d4c_wgs_gdc_realn.bam	Sequencing Reads	Aligned Reads	CGCI-BLGSP	2494308	2128.09	0.999959	BLGSP-71-06-00169	BLGSP-71-06-00169-01B	Primary Tumor	Y	60
3f659982-f1af-4af8-a8a5-4c60375a7f48	756727e4-c65e-4159-b0c3-1991dd0bbd8a	756727e4-c65e-4159-b0c3-1991dd0bbd8a_wgs_gdc_realn.bam	Sequencing Reads	Aligned Reads	CGCI-BLGSP	15722	1.96748	0.271855	BLGSP-71-06-00169	BLGSP-71-06-00169-99A	Granulocytes	Y	#N/A
49463389-3808-4a3a-abcc-16ce8f019480	a8ff6e64-053c-4b64-82a7-653c36a2bed0	a8ff6e64-053c-4b64-82a7-653c36a2bed0_wgs_gdc_realn.bam	Sequencing Reads	Aligned Reads	CGCI-BLGSP	2907912	2477.52	0.99979	BLGSP-71-06-00171	BLGSP-71-06-00171-01A	Primary Tumor	Y	49
2573afb7-81e2-452e-97b5-18b38896925e	438545a6-28f2-40cf-89bf-ca219f03c960	438545a6-28f2-40cf-89bf-ca219f03c960_wgs_gdc_realn.bam	Sequencing Reads	Aligned Reads	CGCI-BLGSP	17118	2.31174	0.312292	BLGSP-71-06-00171	BLGSP-71-06-00171-99A	Granulocytes	Y	#N/A
42179fc7-87a4-4a20-974e-453d0fd88dc8	701fff05-b71a-4225-a691-15ddffdb4171	701fff05-b71a-4225-a691-15ddffdb4171_wgs_gdc_realn.bam	Sequencing Reads	Aligned Reads	CGCI-BLGSP	2452570	2075.46	0.999965	BLGSP-71-06-00172	BLGSP-71-06-00172-01A	Primary Tumor	Y	36
af36e968-7b56-4d5a-8278-7acf46f6f184	10fbb06a-563b-4fe7-9508-1bbe5b129a5f	10fbb06a-563b-4fe7-9508-1bbe5b129a5f_wgs_gdc_realn.bam	Sequencing Reads	Aligned Reads	CGCI-BLGSP	19484	2.62292	0.338342	BLGSP-71-06-00172	BLGSP-71-06-00172-99A	Granulocytes	Y	#N/A
4d8043f7-8a89-4fb2-8dbb-3c9b82884a12	742964e3-c03c-4642-9f8a-74837a5ca9e0	742964e3-c03c-4642-9f8a-74837a5ca9e0_wgs_gdc_realn.bam	Sequencing Reads	Aligned Reads	CGCI-BLGSP	3002034	2566.62	1	BLGSP-71-06-00174	BLGSP-71-06-00174-01A	Primary Tumor	Y	38
cf3d0b18-4502-42e2-8b34-7f6e5f773f33	58335d7e-d75a-4ad3-8bf8-f77e8886cb56	58335d7e-d75a-4ad3-8bf8-f77e8886cb56_wgs_gdc_realn.bam	Sequencing Reads	Aligned Reads	CGCI-BLGSP	19874	2.98791	0.513511	BLGSP-71-06-00174	BLGSP-71-06-00174-99A	Granulocytes	Y	#N/A
7e0d357e-fa41-4ef9-913f-17cf503d5577	43c5808d-ec0f-45db-9cce-590cb755d59a	43c5808d-ec0f-45db-9cce-590cb755d59a_wgs_gdc_realn.bam	Sequencing Reads	Aligned Reads	CGCI-BLGSP	1606993	1356.88	0.992265	BLGSP-71-06-00178	BLGSP-71-06-00178-01A	Primary Tumor	Y	17
3a089d0a-74fe-43b2-8117-9126bcadb99e	a39a2fe0-eaff-429e-8fd1-ec4c497e13e3	a39a2fe0-eaff-429e-8fd1-ec4c497e13e3_wgs_gdc_realn.bam	Sequencing Reads	Aligned Reads	CGCI-BLGSP	18636	2.34661	0.29322	BLGSP-71-06-00178	BLGSP-71-06-00178-99A	Granulocytes	Y	#N/A
7b82b432-1427-481c-8fae-ec29f11ee625	68e608ee-d8f8-4816-b46d-c8cbed8f534e	68e608ee-d8f8-4816-b46d-c8cbed8f534e_wgs_gdc_realn.bam	Sequencing Reads	Aligned Reads	CGCI-BLGSP	1654501	1403.9	0.999499	BLGSP-71-06-00180	BLGSP-71-06-00180-01A	Primary Tumor	Y	30
804f43bd-92fb-4942-8502-431950c2b036	608d30ec-36a9-4877-bb3e-f21d9e807a1c	608d30ec-36a9-4877-bb3e-f21d9e807a1c_wgs_gdc_realn.bam	Sequencing Reads	Aligned Reads	CGCI-BLGSP	21256	2.71852	0.335921	BLGSP-71-06-00180	BLGSP-71-06-00180-99A	Granulocytes	Y	#N/A
23b80b73-603a-49ba-af24-ea1a5df08531	15f97967-a3f9-41fe-8641-f351b96e31e1	15f97967-a3f9-41fe-8641-f351b96e31e1_wgs_gdc_realn.bam	Sequencing Reads	Aligned Reads	CGCI-BLGSP	2422720	2050.98	0.999872	BLGSP-71-06-00190	BLGSP-71-06-00190-01B	Primary Tumor	Y	5
80f2e8c4-723f-488c-981e-9acda104c8dc	f10fbda6-ffaa-4ed2-8ab7-c2dde2d38483	f10fbda6-ffaa-4ed2-8ab7-c2dde2d38483_wgs_gdc_realn.bam	Sequencing Reads	Aligned Reads	CGCI-BLGSP	24206	5.83029	0.938274	BLGSP-71-06-00190	BLGSP-71-06-00190-10A	Blood Derived Normal	Y	#N/A
3adf0df9-939e-4378-8c5d-36c7128fa889	e4df8f51-8ca1-48dc-adec-957e0d697f28	e4df8f51-8ca1-48dc-adec-957e0d697f28_wgs_gdc_realn.bam	Sequencing Reads	Aligned Reads	CGCI-BLGSP	1278282	1078.8	0.998795	BLGSP-71-06-00251	BLGSP-71-06-00251-01C	Primary Tumor	Y	67
3caf34f0-e74b-465a-9f6b-0141a726a047	d467083a-b1d3-46ed-ae1d-ddfe35f194ab	d467083a-b1d3-46ed-ae1d-ddfe35f194ab_wgs_gdc_realn.bam	Sequencing Reads	Aligned Reads	CGCI-BLGSP	4510265	3848.28	0.999942	BLGSP-71-06-00251	BLGSP-71-06-00251-12A	Buccal Cell Normal	Y	63
367b8149-c35d-4435-a69c-3d7ab4c7786a	6fdd85b6-8185-416a-ab8b-d45f37c523ed	6fdd85b6-8185-416a-ab8b-d45f37c523ed_wgs_gdc_realn.bam	Sequencing Reads	Aligned Reads	CGCI-BLGSP	1360265	1144.31	0.999319	BLGSP-71-06-00252	BLGSP-71-06-00252-01A	Primary Tumor	Y	35
c078e1d1-45f7-4df5-9b91-f2fcd0f6cd61	e3542ca3-2bec-43d8-a124-ae66d7b5e7c4	e3542ca3-2bec-43d8-a124-ae66d7b5e7c4_wgs_gdc_realn.bam	Sequencing Reads	Aligned Reads	CGCI-BLGSP	18869	2.77132	0.473528	BLGSP-71-06-00252	BLGSP-71-06-00252-10A	Blood Derived Normal	Y	#N/A
10931cc5-c6f5-423b-aea1-b5f98767d32b	e4f9159d-864c-4650-b1d8-c18be73463b0	e4f9159d-864c-4650-b1d8-c18be73463b0_wgs_gdc_realn.bam	Sequencing Reads	Aligned Reads	CGCI-BLGSP	1737212	1475.18	0.99975	BLGSP-71-06-00253	BLGSP-71-06-00253-01A	Primary Tumor	Y	68
e7ef9303-63e4-4f1e-8ad0-bacbce0f51fd	4205cafd-f2f5-468b-a69a-22e95204ffc8	4205cafd-f2f5-468b-a69a-22e95204ffc8_wgs_gdc_realn.bam	Sequencing Reads	Aligned Reads	CGCI-BLGSP	18809	2.71587	0.425257	BLGSP-71-06-00253	BLGSP-71-06-00253-10A	Blood Derived Normal	Y	#N/A
3b8c2f0d-89b4-4bf5-be4c-f623239a1fab	3711aeb1-47b6-4d82-a8ee-4d7d27b79b91	3711aeb1-47b6-4d82-a8ee-4d7d27b79b91_wgs_gdc_realn.bam	Sequencing Reads	Aligned Reads	CGCI-BLGSP	3498274	2972.55	0.999581	BLGSP-71-06-00255	BLGSP-71-06-00255-01C	Primary Tumor	Y	11
d85714e8-2722-469d-bfd2-320fcbaf4e92	f9e0138f-0b84-4e4e-9042-48fd5427bd75	f9e0138f-0b84-4e4e-9042-48fd5427bd75_wgs_gdc_realn.bam	Sequencing Reads	Aligned Reads	CGCI-BLGSP	432822	358.947	0.999569	BLGSP-71-06-00255	BLGSP-71-06-00255-12A	Buccal Cell Normal	Y	77
2447dbd4-c7ac-461e-971e-7fbd589bf3cf	15846704-e77f-4d1f-8c1b-c65b0811236f	15846704-e77f-4d1f-8c1b-c65b0811236f_wgs_gdc_realn.bam	Sequencing Reads	Aligned Reads	CGCI-BLGSP	4664917	3965.62	0.999872	BLGSP-71-06-00277	BLGSP-71-06-00277-01A	Primary Tumor	Y	4
12c40243-c12d-4332-8bdd-af7b2b1c6adc	5cbf8e72-470d-4ae6-929b-1ec02c4dad6a	5cbf8e72-470d-4ae6-929b-1ec02c4dad6a_wgs_gdc_realn.bam	Sequencing Reads	Aligned Reads	CGCI-BLGSP	36007	15.0251	0.998557	BLGSP-71-06-00277	BLGSP-71-06-00277-12A	Buccal Cell Normal	Y	#N/A
5ef3c43c-6d71-4018-81a8-a2d616fc4919	08b8ce1e-63b2-444d-9f8b-7a960db4bb18	08b8ce1e-63b2-444d-9f8b-7a960db4bb18_wgs_gdc_realn.bam	Sequencing Reads	Aligned Reads	CGCI-BLGSP	906535	744.216	0.99986	BLGSP-71-06-00280	BLGSP-71-06-00280-01A	Primary Tumor	Y	1
253fd8a7-bcde-444b-b162-67b30c0bee30	f2ac38e4-7d74-440a-8f53-52eee79c7da8	f2ac38e4-7d74-440a-8f53-52eee79c7da8_wgs_gdc_realn.bam	Sequencing Reads	Aligned Reads	CGCI-BLGSP	17819	2.3033	0.26621	BLGSP-71-06-00280	BLGSP-71-06-00280-99A	Granulocytes	Y	#N/A
1223724e-c9f2-462f-b01e-6a9b40f02fe5	3fd6e94c-211a-485a-adc6-c8315e8a34e8	3fd6e94c-211a-485a-adc6-c8315e8a34e8_wgs_gdc_realn.bam	Sequencing Reads	Aligned Reads	CGCI-BLGSP	2405238	2044.06	0.999662	BLGSP-71-06-00281	BLGSP-71-06-00281-01A	Primary Tumor	Y	14
00da3347-6a0c-4a27-856a-2c14eade2de3	01752346-bee8-454a-98b9-f5269a22c07b	01752346-bee8-454a-98b9-f5269a22c07b_wgs_gdc_realn.bam	Sequencing Reads	Aligned Reads	CGCI-BLGSP	18839	2.41754	0.250793	BLGSP-71-06-00281	BLGSP-71-06-00281-99A	Granulocytes	Y	#N/A
c4b44696-3ad5-4be0-bb76-a752c232b829	5b853ad2-81ea-4562-953b-597dc3b24e03	5b853ad2-81ea-4562-953b-597dc3b24e03_wgs_gdc_realn.bam	Sequencing Reads	Aligned Reads	CGCI-BLGSP	2405793	2044.06	1	BLGSP-71-06-00283	BLGSP-71-06-00283-01A	Primary Tumor	Y	25
1fede177-03e8-498f-bbfd-94509786bc81	cfe7ab0f-75a9-472d-a37f-6b7f3aac0ce5	cfe7ab0f-75a9-472d-a37f-6b7f3aac0ce5_wgs_gdc_realn.bam	Sequencing Reads	Aligned Reads	CGCI-BLGSP	14138	1.79388	0.261333	BLGSP-71-06-00283	BLGSP-71-06-00283-99A	Granulocytes	Y	#N/A
6a14658b-d004-4c01-8478-289085c78d32	3718725e-d486-4bb4-b41a-3afce1ac8eca	3718725e-d486-4bb4-b41a-3afce1ac8eca_wgs_gdc_realn.bam	Sequencing Reads	Aligned Reads	CGCI-BLGSP	1404122	1182.54	0.999849	BLGSP-71-06-00285	BLGSP-71-06-00285-01A	Primary Tumor	Y	12
aef26e56-5f58-4a1c-adb4-3c0ff8bc11b0	3f042166-8e48-4202-bb63-6918524a2fc5	3f042166-8e48-4202-bb63-6918524a2fc5_wgs_gdc_realn.bam	Sequencing Reads	Aligned Reads	CGCI-BLGSP	16836	2.11411	0.274061	BLGSP-71-06-00285	BLGSP-71-06-00285-99A	Granulocytes	Y	#N/A
5844a53d-811d-4691-971e-522779ab0bef	c1ecc60c-53ad-42cc-b148-5506fc1dfef3	c1ecc60c-53ad-42cc-b148-5506fc1dfef3_wgs_gdc_realn.bam	Sequencing Reads	Aligned Reads	CGCI-BLGSP	2302671	1965.17	0.999715	BLGSP-71-06-00286	BLGSP-71-06-00286-01A	Primary Tumor	Y	57
f9e66db7-f172-4dc6-ba25-3bc19d25cd90	eaa76018-ada0-4ab7-9176-901b4f29a0c2	eaa76018-ada0-4ab7-9176-901b4f29a0c2_wgs_gdc_realn.bam	Sequencing Reads	Aligned Reads	CGCI-BLGSP	17341	2.60458	0.524045	BLGSP-71-06-00286	BLGSP-71-06-00286-99A	Granulocytes	Y	#N/A
dde3b964-b578-4618-9c8e-f2e0e0e178ca	c91ceab1-43d4-4fbb-b311-bb5b714c22aa	c91ceab1-43d4-4fbb-b311-bb5b714c22aa_wgs_gdc_realn.bam	Sequencing Reads	Aligned Reads	CGCI-BLGSP	2080195	1492.44	0.990345	BLGSP-71-08-00033	BLGSP-71-08-00033-01A	Primary Tumor	Y	61
a33e3eab-ee11-4251-87d9-24479a98d5fb	92c574dc-47eb-4cc6-b71d-8d6d13be4c32	92c574dc-47eb-4cc6-b71d-8d6d13be4c32_wgs_gdc_realn.bam	Sequencing Reads	Aligned Reads	CGCI-BLGSP	5623	1.13347	0.464391	BLGSP-71-08-00033	BLGSP-71-08-00033-10A	Blood Derived Normal	Y	#N/A
39c25b6b-5d43-42be-a790-94f9d74ba298	75b553e2-90b9-414d-9ceb-fdfeae04c0a7	75b553e2-90b9-414d-9ceb-fdfeae04c0a7_wgs_gdc_realn.bam	Sequencing Reads	Aligned Reads	CGCI-BLGSP	905138	645.529	0.990642	BLGSP-71-08-00036	BLGSP-71-08-00036-01A	Primary Tumor	Y	39
9273e08a-22bc-41dc-b824-e75c2a278a5f	43bf052a-24dd-44d1-9db2-95df83e32ed0	43bf052a-24dd-44d1-9db2-95df83e32ed0_wgs_gdc_realn.bam	Sequencing Reads	Aligned Reads	CGCI-BLGSP	5780	0.986562	0.354208	BLGSP-71-08-00036	BLGSP-71-08-00036-10A	Blood Derived Normal	Y	#N/A
05ee3a04-70cd-4af0-947f-3b4385dc64e8	b2e2c589-c138-43d6-a53a-f0a0407e3304	b2e2c589-c138-43d6-a53a-f0a0407e3304_wgs_gdc_realn.bam	Sequencing Reads	Aligned Reads	CGCI-BLGSP	1473484	1055.9	0.999569	BLGSP-71-08-00038	BLGSP-71-08-00038-01A	Primary Tumor	Y	51
e20c7789-dfd0-469a-ae63-e5973a1f7196	0400251a-f396-414d-8a03-99d748196d8c	0400251a-f396-414d-8a03-99d748196d8c_wgs_gdc_realn.bam	Sequencing Reads	Aligned Reads	CGCI-BLGSP	6517	1.55451	0.644646	BLGSP-71-08-00038	BLGSP-71-08-00038-10A	Blood Derived Normal	Y	#N/A
772d48c5-ae71-4806-ade7-c23500270682	c44d913b-0c32-49b0-9f86-ce77352c5593	c44d913b-0c32-49b0-9f86-ce77352c5593_wgs_gdc_realn.bam	Sequencing Reads	Aligned Reads	CGCI-BLGSP	2460788	1766.13	0.999785	BLGSP-71-08-00041	BLGSP-71-08-00041-01A	Primary Tumor	Y	59
6e504fee-f456-414f-a584-bc4edc7ab9ea	85585007-9bce-4a8d-bd9e-ea0aa278439e	85585007-9bce-4a8d-bd9e-ea0aa278439e_wgs_gdc_realn.bam	Sequencing Reads	Aligned Reads	CGCI-BLGSP	6410	1.27183	0.496825	BLGSP-71-08-00041	BLGSP-71-08-00041-10A	Blood Derived Normal	Y	#N/A
dec92164-56f9-473d-9d06-2130a3460493	d79b7114-3f1d-415f-8ac4-311ee27d2c70	d79b7114-3f1d-415f-8ac4-311ee27d2c70_wgs_gdc_realn.bam	Sequencing Reads	Aligned Reads	CGCI-BLGSP	1677962	1424.68	0.986911	BLGSP-71-08-00050	BLGSP-71-08-00050-01A	Primary Tumor	Y	64
ee63b2b5-13fa-4612-a762-4c1286f537c7	aa1f347c-0a85-4747-987a-c263d509337e	aa1f347c-0a85-4747-987a-c263d509337e_wgs_gdc_realn.bam	Sequencing Reads	Aligned Reads	CGCI-BLGSP	17725	4.25077	0.870337	BLGSP-71-08-00050	BLGSP-71-08-00050-10A	Blood Derived Normal	Y	#N/A
851eccea-2337-4fee-a5b0-0e39a78694a2	0a6e95c7-f977-4493-97a4-409bd2f5e181	0a6e95c7-f977-4493-97a4-409bd2f5e181_wgs_gdc_realn.bam	Sequencing Reads	Aligned Reads	CGCI-BLGSP	28934	3.64594	0.353276	BLGSP-71-08-00191	BLGSP-71-08-00191-01A	Primary Tumor	Y	#N/A
f4cbbebc-125a-46f9-9f02-917d381726d2	0638c3d8-610e-41a7-be55-b53cf1337bd5	0638c3d8-610e-41a7-be55-b53cf1337bd5_wgs_gdc_realn.bam	Sequencing Reads	Aligned Reads	CGCI-BLGSP	14222	1.79077	0.241947	BLGSP-71-08-00191	BLGSP-71-08-00191-10A	Blood Derived Normal	Y	#N/A
12976571-c08b-4e9a-8db9-e2dd14f43248	fc746834-368e-4443-ad00-a143e4045796	fc746834-368e-4443-ad00-a143e4045796_wgs_gdc_realn.bam	Sequencing Reads	Aligned Reads	CGCI-BLGSP	3171674	2705.22	0.999895	BLGSP-71-08-00194	BLGSP-71-08-00194-01A	Primary Tumor	Y	79
79a68463-8ba5-4318-b66f-2b148a4622ae	8870a68a-41e1-457b-afc3-ce9d36d1f6cf	8870a68a-41e1-457b-afc3-ce9d36d1f6cf_wgs_gdc_realn.bam	Sequencing Reads	Aligned Reads	CGCI-BLGSP	31271	15.1656	0.99904	BLGSP-71-08-00194	BLGSP-71-08-00194-10A	Blood Derived Normal	Y	42
b95a8a79-92ae-4ee6-ab34-29d5802071ef	6a95177f-747d-4431-99d8-82830d4bf266	6a95177f-747d-4431-99d8-82830d4bf266_wgs_gdc_realn.bam	Sequencing Reads	Aligned Reads	CGCI-BLGSP	3571756	3053.01	0.999965	BLGSP-71-08-00197	BLGSP-71-08-00197-01A	Primary Tumor	Y	32
7deeb0a8-ea28-4bb7-8906-ceae7a5e1ff2	ea982aaf-3b40-424a-9d07-c0369a67d0c6	ea982aaf-3b40-424a-9d07-c0369a67d0c6_wgs_gdc_realn.bam	Sequencing Reads	Aligned Reads	CGCI-BLGSP	50696	32.6383	0.999855	BLGSP-71-08-00197	BLGSP-71-08-00197-10A	Blood Derived Normal	Y	70
25bc0279-2c60-4047-bba4-512d9fef0ae9	803ea3f6-3657-46f4-b494-bce43f19a3c6	803ea3f6-3657-46f4-b494-bce43f19a3c6_wgs_gdc_realn.bam	Sequencing Reads	Aligned Reads	CGCI-BLGSP	3406740	2914.68	1	BLGSP-71-08-00199	BLGSP-71-08-00199-01A	Primary Tumor	Y	41
6904d93c-c896-489d-870f-d06ab0dd5fed	b7df9cbc-96b7-4cee-b8c4-20b7b6deb817	b7df9cbc-96b7-4cee-b8c4-20b7b6deb817_wgs_gdc_realn.bam	Sequencing Reads	Aligned Reads	CGCI-BLGSP	14517	3.58356	0.833788	BLGSP-71-08-00199	BLGSP-71-08-00199-10A	Blood Derived Normal	Y	#N/A
3ca45598-fd49-48cb-b835-0b1d68c03f5e	47267de6-321d-46ed-b32a-0f708a89b497	47267de6-321d-46ed-b32a-0f708a89b497_wgs_gdc_realn.bam	Sequencing Reads	Aligned Reads	CGCI-BLGSP	1802299	1526.87	1	BLGSP-71-08-00200	BLGSP-71-08-00200-01A	Primary Tumor	Y	19
c1365359-11f4-4286-9d7e-2f2beeb8cd4e	aa1b90b9-3f2b-4927-ae82-0efa02e01014	aa1b90b9-3f2b-4927-ae82-0efa02e01014_wgs_gdc_realn.bam	Sequencing Reads	Aligned Reads	CGCI-BLGSP	15945	2.9257	0.681539	BLGSP-71-08-00200	BLGSP-71-08-00200-10A	Blood Derived Normal	Y	#N/A
2ed1a957-63b1-48e3-b190-f185fd672dcc	a1b90f2c-6f53-482f-9562-a0f58e797389	a1b90f2c-6f53-482f-9562-a0f58e797389_wgs_gdc_realn.bam	Sequencing Reads	Aligned Reads	CGCI-BLGSP	3317161	2818.87	0.999645	BLGSP-71-08-00204	BLGSP-71-08-00204-01A	Primary Tumor	Y	47
22cbb28b-a099-409e-b5ae-33090f5f1ba9	36b813d1-0741-4599-a82e-feb743dfec0f	36b813d1-0741-4599-a82e-feb743dfec0f_wgs_gdc_realn.bam	Sequencing Reads	Aligned Reads	CGCI-BLGSP	17207	2.54579	0.501563	BLGSP-71-08-00204	BLGSP-71-08-00204-10A	Blood Derived Normal	Y	#N/A
25064137-1ffa-45f8-b715-2639de059dcf	6c019f23-8fca-4685-a5e9-3a376da65500	6c019f23-8fca-4685-a5e9-3a376da65500_wgs_gdc_realn.bam	Sequencing Reads	Aligned Reads	CGCI-BLGSP	1324314	1116.58	0.99986	BLGSP-71-08-00205	BLGSP-71-08-00205-01A	Primary Tumor	Y	33
ea9011bc-c672-4bed-a16a-dbb68ce2fa3d	a41f282b-1254-4377-bfe5-d77d1b36bf40	a41f282b-1254-4377-bfe5-d77d1b36bf40_wgs_gdc_realn.bam	Sequencing Reads	Aligned Reads	CGCI-BLGSP	18063	3.35573	0.719252	BLGSP-71-08-00205	BLGSP-71-08-00205-10A	Blood Derived Normal	Y	#N/A
03cef6c7-4ad4-4fc9-868f-20e4dfd21cbc	dbcad3c9-dcd8-4bff-be6b-22a0bdea7f1b	dbcad3c9-dcd8-4bff-be6b-22a0bdea7f1b_wgs_gdc_realn.bam	Sequencing Reads	Aligned Reads	CGCI-BLGSP	4149417	3558.89	0.999983	BLGSP-71-08-00206	BLGSP-71-08-00206-01A	Primary Tumor	Y	65
0beccd4b-4b40-400a-a7b5-a336ff044a5c	c8c716ca-fbf7-48c3-9475-c33373402e7e	c8c716ca-fbf7-48c3-9475-c33373402e7e_wgs_gdc_realn.bam	Sequencing Reads	Aligned Reads	CGCI-BLGSP	15864	2.85909	0.622059	BLGSP-71-08-00206	BLGSP-71-08-00206-10A	Blood Derived Normal	Y	#N/A
0cc77e21-8e88-491a-a2a0-4483599e28bc	f1d43ca4-06d0-43d4-b528-49ffbf1021c5	f1d43ca4-06d0-43d4-b528-49ffbf1021c5_wgs_gdc_realn.bam	Sequencing Reads	Aligned Reads	CGCI-BLGSP	2082779	1776.17	0.999872	BLGSP-71-08-00210	BLGSP-71-08-00210-01A	Primary Tumor	Y	74
7049dd02-2e36-4ef9-a2a0-17ee8485a4e8	25546b91-8f29-4cbe-9214-e04db26126d0	25546b91-8f29-4cbe-9214-e04db26126d0_wgs_gdc_realn.bam	Sequencing Reads	Aligned Reads	CGCI-BLGSP	15727	3.09963	0.717808	BLGSP-71-08-00210	BLGSP-71-08-00210-10A	Blood Derived Normal	Y	#N/A
4d51e887-412f-47b2-898c-2e54e986e968	627a2e7a-47a6-4c13-b349-32e302030013	627a2e7a-47a6-4c13-b349-32e302030013_wgs_gdc_realn.bam	Sequencing Reads	Aligned Reads	CGCI-BLGSP	10404	1.33841	0.17028	BLGSP-71-19-00104	BLGSP-71-19-00104-01A	Primary Tumor	Y	#N/A
70064a0d-8832-4a98-bbaa-5315ffd99900	b1af34ad-f7a2-4af1-af20-a289418f271e	b1af34ad-f7a2-4af1-af20-a289418f271e_wgs_gdc_realn.bam	Sequencing Reads	Aligned Reads	CGCI-BLGSP	5202	0.675579	0.120508	BLGSP-71-19-00104	BLGSP-71-19-00104-10A	Blood Derived Normal	Y	#N/A
117761c3-e2a4-4e33-bbd2-ca1c6e7300bd	bd12565d-2c9a-42c9-8d3e-9083c3052f47	bd12565d-2c9a-42c9-8d3e-9083c3052f47_wgs_gdc_realn.bam	Sequencing Reads	Aligned Reads	CGCI-BLGSP	2536978	1824.96	0.999924	BLGSP-71-19-00105	BLGSP-71-19-00105-01A	Primary Tumor	Y	55
9c69687b-27d1-4d96-8f63-60fc5a2b6706	2c4e97bd-67f1-45c9-8013-cffa427196b3	2c4e97bd-67f1-45c9-8013-cffa427196b3_wgs_gdc_realn.bam	Sequencing Reads	Aligned Reads	CGCI-BLGSP	5463	0.711942	0.121369	BLGSP-71-19-00105	BLGSP-71-19-00105-10A	Blood Derived Normal	Y	#N/A
4cca11f1-f20c-499d-87ca-132483c2fcae	195e04bc-89ad-4eaf-aaf7-092fc97920e4	195e04bc-89ad-4eaf-aaf7-092fc97920e4_wgs_gdc_realn.bam	Sequencing Reads	Aligned Reads	CGCI-BLGSP	5288	0.653981	0.123231	BLGSP-71-19-00110	BLGSP-71-19-00110-16A	Mononuclear Cells from Bone Marrow Normal	N	#N/A
41a1af3a-79c7-40fa-ba72-ab2abc8c8b2e	8abf9772-ed2d-4124-a1e5-b03178072bdd	8abf9772-ed2d-4124-a1e5-b03178072bdd_wgs_gdc_realn.bam	Sequencing Reads	Aligned Reads	CGCI-BLGSP	12914	1.6513	0.216484	BLGSP-71-19-00113	BLGSP-71-19-00113-01A	Primary Tumor	Y	#N/A
8906c3f6-b7eb-4b2b-9c9c-d75e553c3a70	979f1f41-0e6b-453b-b0f6-1eb3fd677fe1	979f1f41-0e6b-453b-b0f6-1eb3fd677fe1_wgs_gdc_realn.bam	Sequencing Reads	Aligned Reads	CGCI-BLGSP	6012	0.761202	0.1262	BLGSP-71-19-00113	BLGSP-71-19-00113-10A	Blood Derived Normal	Y	#N/A
76a5ea73-101d-4f7b-a566-bb478d5bd240	af5c6c1d-f921-4b5f-b3e1-9a52935f52a0	af5c6c1d-f921-4b5f-b3e1-9a52935f52a0_wgs_gdc_realn.bam	Sequencing Reads	Aligned Reads	CGCI-BLGSP	12044	1.59684	0.238396	BLGSP-71-19-00115	BLGSP-71-19-00115-01A	Primary Tumor	Y	#N/A
73de1b25-b8d0-4b06-898e-d4d8d240a03c	f41f129b-f020-46fd-8d4b-117c11188029	f41f129b-f020-46fd-8d4b-117c11188029_wgs_gdc_realn.bam	Sequencing Reads	Aligned Reads	CGCI-BLGSP	5534	0.719194	0.116393	BLGSP-71-19-00115	BLGSP-71-19-00115-16A	Mononuclear Cells from Bone Marrow Normal	Y	#N/A
def77a9b-f157-4591-818c-7774786c0dcf	3d8d874f-e424-420b-bb51-c9f442b77e72	3d8d874f-e424-420b-bb51-c9f442b77e72_wgs_gdc_realn.bam	Sequencing Reads	Aligned Reads	CGCI-BLGSP	11802	1.46679	0.194997	BLGSP-71-19-00116	BLGSP-71-19-00116-01A	Primary Tumor	Y	#N/A
136ec171-6172-4c15-96c5-036bdb2d854e	60191e10-b052-4463-8670-dd669b9e2057	60191e10-b052-4463-8670-dd669b9e2057_wgs_gdc_realn.bam	Sequencing Reads	Aligned Reads	CGCI-BLGSP	5684	0.714957	0.121241	BLGSP-71-19-00116	BLGSP-71-19-00116-10A	Blood Derived Normal	Y	#N/A
3b58f35f-8598-49ea-9e10-fb26e5cca779	da15b9bc-45ae-4a61-8374-526833442faf	da15b9bc-45ae-4a61-8374-526833442faf_wgs_gdc_realn.bam	Sequencing Reads	Aligned Reads	CGCI-BLGSP	4892	0.616029	0.125897	BLGSP-71-19-00122	BLGSP-71-19-00122-10A	Blood Derived Normal	N	#N/A
c187d750-d97d-4096-a5a4-7fd56fe9c32a	69d49b7d-d9b4-4f8a-8097-b517d1ac62a0	69d49b7d-d9b4-4f8a-8097-b517d1ac62a0_wgs_gdc_realn.bam	Sequencing Reads	Aligned Reads	CGCI-BLGSP	5825	0.750179	0.12883	BLGSP-71-19-00125	BLGSP-71-19-00125-16A	Mononuclear Cells from Bone Marrow Normal	N	#N/A
1d014a33-929e-46d3-b522-95d2ebf69f70	09e16ae7-b738-4599-b5c8-dae31fd52b65	09e16ae7-b738-4599-b5c8-dae31fd52b65_wgs_gdc_realn.bam	Sequencing Reads	Aligned Reads	CGCI-BLGSP	5914	0.74898	0.127527	BLGSP-71-19-00126	BLGSP-71-19-00126-16A	Mononuclear Cells from Bone Marrow Normal	N	#N/A
f85dcec9-aa19-4f82-a0b6-06e97e23b1e3	bd1a98f8-9657-42e6-bba5-d5418b26d4bd	bd1a98f8-9657-42e6-bba5-d5418b26d4bd_wgs_gdc_realn.bam	Sequencing Reads	Aligned Reads	CGCI-BLGSP	24155	2.91673	0.314067	BLGSP-71-19-00129	BLGSP-71-19-00129-01A	Primary Tumor	Y	#N/A
e990eed2-119d-4ab6-bbff-df08e24eb4ee	f26de9c7-c6c0-40d8-b48c-c6ae3130c52b	f26de9c7-c6c0-40d8-b48c-c6ae3130c52b_wgs_gdc_realn.bam	Sequencing Reads	Aligned Reads	CGCI-BLGSP	25106	3.13562	0.299809	BLGSP-71-19-00129	BLGSP-71-19-00129-16A	Mononuclear Cells from Bone Marrow Normal	Y	#N/A
a2eba6ff-b632-445e-a23c-f0b77a765889	731c7b44-04ac-4f34-a6e7-faa389c4fc03	731c7b44-04ac-4f34-a6e7-faa389c4fc03_wgs_gdc_realn.bam	Sequencing Reads	Aligned Reads	CGCI-BLGSP	1909767	1624.83	1	BLGSP-71-22-00332	BLGSP-71-22-00332-01A	Primary Tumor	Y	37
6eb9fd9f-a00d-4745-9ed0-19f3eae8486f	7eaec814-8ca5-475f-8f84-a1285277adb9	7eaec814-8ca5-475f-8f84-a1285277adb9_wgs_gdc_realn.bam	Sequencing Reads	Aligned Reads	CGCI-BLGSP	10988	1.44841	0.316791	BLGSP-71-22-00332	BLGSP-71-22-00332-10A	Blood Derived Normal	Y	#N/A
dbc61453-64ba-4cbd-817e-efbaff2d74db	5e28f02a-cae0-46c2-81a2-e0e9dff0026e	5e28f02a-cae0-46c2-81a2-e0e9dff0026e_wgs_gdc_realn.bam	Sequencing Reads	Aligned Reads	CGCI-BLGSP	25478	2.98114	0.354173	BLGSP-71-22-00337	BLGSP-71-22-00337-01A	Primary Tumor	Y	#N/A
0790a9be-2be6-4e18-9b3d-613b0bfe50a5	a4402473-e289-42b8-8cb9-89164048ab8a	a4402473-e289-42b8-8cb9-89164048ab8a_wgs_gdc_realn.bam	Sequencing Reads	Aligned Reads	CGCI-BLGSP	12816	1.58429	0.210775	BLGSP-71-22-00337	BLGSP-71-22-00337-10A	Blood Derived Normal	Y	#N/A
67f92abb-c723-4185-a1ed-b00a1a060291	43c169c4-5701-4678-b976-84a03801f090	43c169c4-5701-4678-b976-84a03801f090_wgs_gdc_realn.bam	Sequencing Reads	Aligned Reads	CGCI-BLGSP	17030	2.10574	0.237681	BLGSP-71-22-00339	BLGSP-71-22-00339-01A	FFPE Scrolls	Y	#N/A
b5744f05-d835-4d48-a4f1-d51c561532bb	141b91bb-dee1-468c-979b-537e7add0040	141b91bb-dee1-468c-979b-537e7add0040_wgs_gdc_realn.bam	Sequencing Reads	Aligned Reads	CGCI-BLGSP	15573	1.88488	0.22657	BLGSP-71-22-00339	BLGSP-71-22-00339-10A	Blood Derived Normal	Y	#N/A
07895c41-3a30-4bb4-aa90-b3f2b0bca66a	98d8a8ef-1c7c-44a4-8de9-00dd01711f10	98d8a8ef-1c7c-44a4-8de9-00dd01711f10_wgs_gdc_realn.bam	Sequencing Reads	Aligned Reads	CGCI-BLGSP	19890	2.41296	0.287261	BLGSP-71-22-00347	BLGSP-71-22-00347-01A	Slides	Y	#N/A
c24ccba1-44a8-4fc0-a391-85ee26bd2e3b	ad355af6-c055-4397-8bcb-1825cb51e38b	ad355af6-c055-4397-8bcb-1825cb51e38b_wgs_gdc_realn.bam	Sequencing Reads	Aligned Reads	CGCI-BLGSP	11020	1.31666	0.201766	BLGSP-71-22-00347	BLGSP-71-22-00347-10A	Blood Derived Normal	Y	#N/A
Note:
84 0f 161 downloaded raw data have EBV reads mapped to NC_007605 EBV type 1 WT reference sequence
77 of the 161 downloaded raw reads have enough reads mapped to EBV whole genome (171Kb). Average coverage >10 and more than 98% reference fraction covered.

## Sheet: Suplementary Table S3_WGS219
Table S3. The EBV sequences included in the whole EBV genome phylogenetic analysis
Acce #	GI #	ID	Sample type	Geographic area	Country	EBV type	Phenotype	LMP1 pattern	Length	N's number
NC_7605	82503188	Ref_NC_7605_type 1	Cell line	North America	USA	Type 1	B95-8	D	171823	0
V01555	94734074	EBV_strain_B95-8	Cell line	North America	USA	Type 1	B95-8	D	172281	0
AJ507799		Ref_AJ507799_type 1	Cell line	North America	USA	Type 1	B95-8	D	171823	0
NC_9334	139424470	Ref_NC_9334_type_2	AG876 cell line	Africa	Ghana	Type 2	BL	D	172764	0
KP968257		CCH	Tumor Biopsy	South America	Brazil	Type 1	BL	A	171766	886
KP968258		MP	Tumor Biopsy	South America	Brazil	Type 1	BL	A	171711	116
KP968260		VGO	Tumor Biopsy	South America	Brazil	Type 1	BL	B	171665	1061
KP968261		HU11393	Tumor Biopsy	Africa	Ghana	Type 1	BL	A	171805	476
KP968262		H018436D	Tumor Biopsy	Africa	Ghana	Type 1	BL	A	171794	217
KP968263		H058015C	Tumor Biopsy	Africa	Ghana	Type 1	BL	A	171818	397
KP968264		H002213	Tumor Biopsy	Africa	Ghana	Type 1	BL	A	171827	1248
KR063342		H037532	Tumor Biopsy	Africa	Ghana	Type 1	BL	A	171829	1863
KR063343		CV-ARG	Tumor Biopsy	South America	Argentina	Type 1	BL	A	171815	942
KT001103		SG	Tumor Biopsy	South America	Argentina	Type 1	BL	A	171806	1235
n/a		AF	Tumor Biopsy	South America	Argentina	Type 1	BL	A	171830	483
KC440851		K4123-Mi	Cell line	North America	USA	Type 1	Healthy donor	D	171843	352
KC440852		K4413-Mi	Cell line	North America	USA	Type 1	Healthy donor	D	171793	993
KC207814		Mutu	Cell line	Africa	Kenya	Type 1	BL	D	171687	0
KC207813		Akata	Cell line	Asia	Japan	Type 1	BL	B	171323	0
08b8ce1e-63b2-444d-9f8b-7a960db4bb18	n/a	BLGSP-71-06-00280	Primary Tumor	Africa	South Uganda	Type 1	BL	F	171792	24
0d389c84-899c-42f0-bbe3-981601ba0896	n/a	BLGSP-71-06-00143	Primary Tumor	Africa	South Uganda	Type 1	BL	D	171815	60
15846704-e77f-4d1f-8c1b-c65b0811236f	n/a	BLGSP-71-06-00277	Primary Tumor	Africa	South Uganda	Type 1	BL	F	171782	22
15f97967-a3f9-41fe-8641-f351b96e31e1	n/a	BLGSP-71-06-00190	Primary Tumor	Africa	South Uganda	Type 1	BL	F	171792	22
1d8c94ce-8324-4b2b-a394-b7d3a4cf9764	n/a	BLGSP-71-06-00093	Primary Tumor	Africa	South Uganda	Type 1	BL	D	171856	72
1e1a632f-4f87-46f3-994b-0c25a6bae1e9	n/a	BLGSP-71-06-00074	Primary Tumor	Africa	South Uganda	Type 2	BL	D	171813	1579
3293b918-454d-435d-bace-b0275ec97f70	n/a	BLGSP-71-06-00072	Primary Tumor	Africa	South Uganda	Type 2	BL	AI	171810	1578
34aeb8a4-6681-4b7d-b2e3-141b431e9490	n/a	BLGSP-71-06-00146	Primary Tumor	Africa	South Uganda	Type 1	BL	ABII	171842	50
35cfe5e3-4a50-4d2f-90f4-f157f2b3e5e6	n/a	BLGSP-71-06-00071	Primary Tumor	Africa	South Uganda	Type 2	BL	D	171830	1394
3711aeb1-47b6-4d82-a8ee-4d7d27b79b91	n/a	BLGSP-71-06-00255	Primary Tumor	Africa	South Uganda	Type 1	BL	AIII	171826	72
3718725e-d486-4bb4-b41a-3afce1ac8eca	n/a	BLGSP-71-06-00285	Primary Tumor	Africa	South Uganda	Type 1	BL	F	171778	26
3a8ddbdc-f477-4704-8f17-2637723b0cdb	n/a	BLGSP-71-06-00001	Primary Tumor	Africa	South Uganda	Type 2	BL	AIII	171807	1448
3fd6e94c-211a-485a-adc6-c8315e8a34e8	n/a	BLGSP-71-06-00281	Primary Tumor	Africa	South Uganda	Type 1	BL	AII	171836	58
40ec408a-1728-4eb5-a4b6-5eb379ac2f28	n/a	BLGSP-71-06-00144	Primary Tumor	Africa	South Uganda	Type 1	BL	D	171848	51
43c5808d-ec0f-45db-9cce-590cb755d59a	n/a	BLGSP-71-06-00178	Primary Tumor	Africa	South Uganda	Type 1	BL	AIII	171838	1329
44178db9-61fc-46df-b0a0-b15ed4b9b757	n/a	BLGSP-71-06-00075	Primary Tumor	Africa	South Uganda	Type 1	BL	F	171808	25
47267de6-321d-46ed-b32a-0f708a89b497	n/a	BLGSP-71-08-00200	Primary Tumor	Africa	North Uganda	Type 1	BL	D	171793	0
4c8eb5ae-543b-4427-aa33-b69f837dd581	n/a	BLGSP-71-06-00076	Primary Tumor	Africa	South Uganda	Type 1	BL	AIII	171852	0
512001d2-2c85-47df-ac2c-a5f6601b772d	n/a	BLGSP-71-06-00085	Primary Tumor	Africa	South Uganda	Type 1	BL	D	171833	61
54371e6f-c22e-4a68-80e5-5eb757a978e1	n/a	BLGSP-71-06-00020	Buccal Cell Normal	Africa	South Uganda	Type 1	BL	D	171835	75
57fb53fd-966b-4a7e-a033-2f99e759a720	n/a	BLGSP-71-06-00142	Primary Tumor	Africa	South Uganda	Type 1	BL	F	171837	464
5b853ad2-81ea-4562-953b-597dc3b24e03	n/a	BLGSP-71-06-00283	Primary Tumor	Africa	South Uganda	Type 1	BL	D	171811	0
60d70cf0-c41b-4f81-b04e-6165a41565c3	n/a	BLGSP-71-06-00084	Primary Tumor	Africa	South Uganda	Type 2	BL	AIII	171832	1361
633ad88a-a50c-4555-8614-39ae0baf7fe8	n/a	BLGSP-71-06-00086	Primary Tumor	Africa	South Uganda	Type 1	BL	AIII	171820	77
66e279a0-016d-4b61-b051-9d3a385d4791	n/a	BLGSP-71-06-00165	Primary Tumor	Africa	South Uganda	Type 1	BL	ABIV	171796	0
68e608ee-d8f8-4816-b46d-c8cbed8f534e	n/a	BLGSP-71-06-00180	Primary Tumor	Africa	South Uganda	Type 1	BL	AIII	171833	86
69179886-7b3c-46c3-807d-92f057f6aa03	n/a	BLGSP-71-06-00087	Primary Tumor	Africa	South Uganda	Type 1	BL	ABI	171848	12
6a95177f-747d-4431-99d8-82830d4bf266	n/a	BLGSP-71-08-00197	Primary Tumor	Africa	North Uganda	Type 1	BL	I	171729	6
6c019f23-8fca-4685-a5e9-3a376da65500	n/a	BLGSP-71-08-00205	Primary Tumor	Africa	North Uganda	Type 1	BL	D	171814	24
6e257f50-7a7d-4a6e-ba7e-bf3406edf42f	n/a	BLGSP-71-06-00088	Primary Tumor	Africa	South Uganda	Type 1	BL	AIII	171826	73
6fdd85b6-8185-416a-ab8b-d45f37c523ed	n/a	BLGSP-71-06-00252	Primary Tumor	Africa	South Uganda	Type 1	BL	I	171773	117
701fff05-b71a-4225-a691-15ddffdb4171	n/a	BLGSP-71-06-00172	Primary Tumor	Africa	South Uganda	Type 1	BL	F	171784	6
731c7b44-04ac-4f34-a6e7-faa389c4fc03	n/a	BLGSP-71-22-00332	Primary Tumor	North America	USA	Type 1	sBL	D	171838	0
742964e3-c03c-4642-9f8a-74837a5ca9e0	n/a	BLGSP-71-06-00174	Primary Tumor	Africa	South Uganda	Type 1	BL	D	171824	0
75b553e2-90b9-414d-9ceb-fdfeae04c0a7	n/a	BLGSP-71-08-00036	Primary Tumor	Africa	North Uganda	Type 2	BL	D	171782	1608
7babe5c4-59a5-4341-9661-82d3235e3c52	n/a	BLGSP-71-06-00078	Primary Tumor	Africa	South Uganda	Type 1	BL	AIII	171856	29
803ea3f6-3657-46f4-b494-bce43f19a3c6	n/a	BLGSP-71-08-00199	Primary Tumor	Africa	North Uganda	Type 1	BL	I	171811	0
8a43d359-134d-426b-b338-1eaf0456de7e	n/a	BLGSP-71-06-00164	Primary Tumor	Africa	South Uganda	Type 1	BL	ABII	171837	36
8f8e821e-e860-4190-a208-53efe218bd72	n/a	BLGSP-71-06-00094	Primary Tumor	Africa	South Uganda	Type 1	BL	ABIV	171820	0
95d2e1ce-0333-44e7-bcbe-8534358835a7	n/a	BLGSP-71-06-00098	Primary Tumor	Africa	South Uganda	Type 1	BL	F	171797	25
98310363-1681-44f1-ab47-2a5a8296309c	n/a	BLGSP-71-06-00072	Buccal Cell Normal	Africa	South Uganda	Type 2	BL	AI	171809	1819
a1b90f2c-6f53-482f-9562-a0f58e797389	n/a	BLGSP-71-08-00204	Primary Tumor	Africa	North Uganda	Type 1	BL	ABII	171683	61
a7463169-9d04-4e2d-adf9-e8ad65a3cb4d	n/a	BLGSP-71-06-00016	Primary Tumor	Africa	South Uganda	Type 1	BL	ABIII	171714	0
a8ff6e64-053c-4b64-82a7-653c36a2bed0	n/a	BLGSP-71-06-00171	Primary Tumor	Africa	South Uganda	Type 1	BL	AIII	171798	36
b18892e1-a142-4fc5-bcdb-08db520877ec	n/a	BLGSP-71-06-00148	Primary Tumor	Africa	South Uganda	Type 2	BL	D	171800	1507
b2e2c589-c138-43d6-a53a-f0a0407e3304	n/a	BLGSP-71-08-00038	Primary Tumor	Africa	North Uganda	Type 1	BL	D	171820	74
bb62c290-3b2a-494b-9701-ded04138648e	n/a	BLGSP-71-06-00076	Buccal Cell Normal	Africa	South Uganda	Type 1	BL	AIII	171858	18
bbcc6048-2f8d-4d4c-a860-102d32cb8474	n/a	BLGSP-71-06-00008	Primary Tumor	Africa	South Uganda	Type 1	BL	F	171802	18
bc184aff-ea8f-4797-b965-8b1f2da31103	n/a	BLGSP-71-06-00007	Primary Tumor	Africa	South Uganda	Type 1	BL	ABII	171714	172
bd12565d-2c9a-42c9-8d3e-9083c3052f47	n/a	BLGSP-71-19-00105	Primary Tumor	North America	USA	Type 1	sBL	ABIII	171831	13
bd80e837-299d-43f1-be81-d91f3698dbfc	n/a	BLGSP-71-06-00158	Primary Tumor	Africa	South Uganda	Type 1	BL	D	171851	32
c1ecc60c-53ad-42cc-b148-5506fc1dfef3	n/a	BLGSP-71-06-00286	Primary Tumor	Africa	South Uganda	Type 1	BL	D	171814	49
c30f3ac7-1641-4b53-92b9-f193951e6263	n/a	BLGSP-71-06-00159	Primary Tumor	Africa	South Uganda	Type 1	BL	ABII	171703	68
c44d913b-0c32-49b0-9f86-ce77352c5593	n/a	BLGSP-71-08-00041	Primary Tumor	Africa	North Uganda	Type 1	BL	D	171856	37
c7c96abb-c2ad-4162-a734-89a57d9e8d4c	n/a	BLGSP-71-06-00169	Primary Tumor	Africa	South Uganda	Type 1	BL	ABIV	171742	7
c91ceab1-43d4-4fbb-b311-bb5b714c22aa	n/a	BLGSP-71-08-00033	Primary Tumor	Africa	North Uganda	Type 2	BL	D	171769	1659
cae662b0-3232-473a-8442-dbc6c546ba91	n/a	BLGSP-71-06-00012	Primary Tumor	Africa	South Uganda	Type 1	BL	F	171817	9
d467083a-b1d3-46ed-ae1d-ddfe35f194ab	n/a	BLGSP-71-06-00251	Buccal Cell Normal	Africa	South Uganda	Type 1	BL	AVI	171841	10
dbcad3c9-dcd8-4bff-be6b-22a0bdea7f1b	n/a	BLGSP-71-08-00206	Primary Tumor	Africa	North Uganda	Type 1	BL	I	171802	3
df6d9dfd-635f-4d40-9971-74ec71a70d3a	n/a	BLGSP-71-06-00154	Primary Tumor	Africa	South Uganda	Type 1	BL	F	171800	32
e4df8f51-8ca1-48dc-adec-957e0d697f28	n/a	BLGSP-71-06-00251	Primary Tumor	Africa	South Uganda	Type 2	BL	AIII	171814	207
e4f9159d-864c-4650-b1d8-c18be73463b0	n/a	BLGSP-71-06-00253	Primary Tumor	Africa	South Uganda	Type 1	BL	AIII	171706	43
e7d92701-64cf-436e-b0dc-ff6865ee6fe2	n/a	BLGSP-71-06-00089	Primary Tumor	Africa	South Uganda	Type 2	BL	AIII	171810	1387
ea982aaf-3b40-424a-9d07-c0369a67d0c6	n/a	BLGSP-71-08-00197	Blood Derived Normal	Africa	North Uganda	Type 1	BL	I	171717	25
ed570a86-0714-45a7-aec0-f197e962ce59	n/a	BLGSP-71-06-00013	Primary Tumor	Africa	South Uganda	Type 1	BL	AIII	171838	82
ef36b623-4d69-4e45-8ba8-ed414880122a	n/a	BLGSP-71-06-00143	Buccal Cell Normal	Africa	South Uganda	Type 1	BL	D	171818	99
f1d43ca4-06d0-43d4-b528-49ffbf1021c5	n/a	BLGSP-71-08-00210	Primary Tumor	Africa	North Uganda	Type 1	BL	D	171829	22
f55112e4-2161-4167-96f3-e9c6a01efc8c	n/a	BLGSP-71-06-00146	Blood Derived Normal	Africa	South Uganda	Type 1	BL	ABII	171844	152
f8c8405c-0c51-4f71-8687-2f9f90fe3df7	n/a	BLGSP-71-06-00020	Primary Tumor	Africa	South Uganda	Type 1	BL	D	171835	62
f9e0138f-0b84-4e4e-9042-48fd5427bd75	n/a	BLGSP-71-06-00255	Buccal Cell Normal	Africa	South Uganda	Type 1	BL	AIII	171829	74
fb40006f-8498-4e6f-a42f-893c1a4dccdc	n/a	BLGSP-71-06-00149	Primary Tumor	Africa	South Uganda	Type 1	BL	AIII	171833	54
fc746834-368e-4443-ad00-a143e4045796	n/a	BLGSP-71-08-00194	Primary Tumor	Africa	North Uganda	Type 1	BL	AIII	171828	18
4d1245ff-3429-43bf-9dcb-3775cff816e3	n/a	BLGSP-71-06-00012	Buccal Cell Normal	Africa	South Uganda	Type 1	BL	F	171846	436
5cbf8e72-470d-4ae6-929b-1ec02c4dad6a	n/a	BLGSP-71-06-00277	Buccal Cell Normal	Africa	South Uganda	n/a	BL	N/A	171794	248
SRR9641817	n/a	eBL-Tumor-0005	eBL_primaryTumor	Africa	Kenya	Type 1	BL	ABV	171824	335
SRR9641819	n/a	eBL-Tumor-0003	eBL_primaryTumor	Africa	Kenya	Type 2	BL	J	171837	1289
SRR9641820	n/a	eBL-Tumor-0002	eBL_primaryTumor	Africa	Kenya	Type 1	BL	D	171803	1942
SRR9641821	n/a	eBL-Tumor-0007	eBL_primaryTumor	Africa	Kenya	Type 1	BL	D	171859	1589
SRR9641822	n/a	eBL-Tumor-0006	eBL_primaryTumor	Africa	Kenya	Type 1	BL	D	171826	0
SRR9641824	n/a	eBL-Tumor-0017	eBL_primaryTumor	Africa	Kenya	Type 2	BL	ABII	171808	17
SRR9641825	n/a	eBL-Tumor-0012	eBL_primaryTumor	Africa	Kenya	Type 1	BL	A1	171819	1370
SRR9641826	n/a	eBL-Tumor-0013	eBL_primaryTumor	Africa	Kenya	Type 1	BL	F	171833	807
SRR9641827	n/a	eBL-Tumor-0014	eBL_primaryTumor	Africa	Kenya	Type 1	BL	F	171828	38
SRR9641828	n/a	eBL-Tumor-0015	eBL_primaryTumor	Africa	Kenya	Type 1	BL	ABIV	171720	48
SRR9641832	n/a	eBL-Tumor-0011	eBL_primaryTumor	Africa	Kenya	Type 1	BL	ABIV	171791	809
SRR9641833	n/a	eBL-Tumor-0027	eBL_primaryTumor	Africa	Kenya	Type 1	BL	F	171798	139
SRR9641834	n/a	eBL-Tumor-0026	eBL_primaryTumor	Africa	Kenya	Type 2	BL	A1	171796	911
SRR9641835	n/a	eBL-Tumor-0019	eBL_primaryTumor	Africa	Kenya	Type 1	BL	F	171810	41
SRR9641836	n/a	eBL-Tumor-0018	eBL_primaryTumor	Africa	Kenya	Type 1	BL	ABVI	171813	1
SRR9641837	n/a	eBL-Tumor-0021	eBL_primaryTumor	Africa	Kenya	Type 1	BL	F	171787	34
SRR9641838	n/a	eBL-Tumor-0020	eBL_primaryTumor	Africa	Kenya	Type 2	BL	A1	171778	761
SRR9641839	n/a	eBL-Tumor-0023	eBL_primaryTumor	Africa	Kenya	Type 1	BL	F	171825	1701
SRR9641840	n/a	eBL-Tumor-0022	eBL_primaryTumor	Africa	Kenya	Type 1	BL	D	171824	300
SRR9641841	n/a	eBL-Tumor-0025	eBL_primaryTumor	Africa	Kenya	Type 1	BL	F	171802	42
SRR9641842	n/a	eBL-Tumor-0024	eBL_primaryTumor	Africa	Kenya	Type 2	BL	A1	171806	909
SRR9641844	n/a	eBL-Tumor-0037	eBL_primaryTumor	Africa	Kenya	Type 1	BL	F	171808	43
SRR9641845	n/a	eBL-Tumor-0030	eBL_primaryTumor	Africa	Kenya	Type 1	BL	F	171823	80
SRR9641847	n/a	eBL-Tumor-0028	eBL_primaryTumor	Africa	Kenya	Type 2	BL	A2	171794	1511
SRR9641848	n/a	eBL-Tumor-0029	eBL_primaryTumor	Africa	Kenya	Type 1	BL	A2	171844	75
SRR9641849	n/a	eBL-Tumor-0034	eBL_primaryTumor	Africa	Kenya	Type 1	BL	A1	171823	559
SRR9641850	n/a	eBL-Tumor-0035	eBL_primaryTumor	Africa	Kenya	Type 2	BL	A1	171825	1052
SRR9641851	n/a	eBL-Tumor-0032	eBL_primaryTumor	Africa	Kenya	Type 1	BL	A2	171810	64
SRR9641852	n/a	eBL-Tumor-0033	eBL_primaryTumor	Africa	Kenya	Type 1	BL	A2	171843	1908
SRR9641857	n/a	eBL-Tumor-0041	eBL_primaryTumor	Africa	Kenya	Type 1	BL	ABIII	171829	1251
SRR9641858	n/a	eBL-Tumor-0040	eBL_primaryTumor	Africa	Kenya	Type 2	BL	ABII	171809	903
SRR9641859	n/a	eBL-Tumor-0039	eBL_primaryTumor	Africa	Kenya	Type 1	BL	D	171814	77
SRR9641860	n/a	eBL-Tumor-0038	eBL_primaryTumor	Africa	Kenya	Type 1	BL	D	171853	324
SRR9641861	n/a	eBL-Plasma-0047	eBLpatient_Plasma	Africa	Kenya	Type 1	BL	F	171820	993
SRR9641864	n/a	eBL-Plasma-0049	eBLpatient_Plasma	Africa	Kenya	Type 1	BL	A1	171851	1833
SRR9641865	n/a	eBL-Plasma-0050	eBLpatient_Plasma	Africa	Kenya	Type 1	BL	A2	171851	843
SRR9641866	n/a	eBL-Plasma-0051	eBLpatient_Plasma	Africa	Kenya	Type 1	BL	D	171801	665
SRR9641869	n/a	eBL-Plasma-0054	eBLpatient_Plasma	Africa	Kenya	Type 2	BL	A1	171844	1345
SRR9641870	n/a	eBL-Plasma-0055	eBLpatient_Plasma	Africa	Kenya	Type 1	BL	ABI	171837	668
SRR9641901	n/a	eBL_CL-03	BL_CellLine	Africa	Kenya	Type 1	BL	F	171854	675
AP0190141	1519305778	SNK10_cell	Cell line	Asia	Japan:Aichi	Type 1	chronic active EBV infection	B3	170204	203
AP0190151	1519305779	SNT13_cell	Cell line	Asia	Japan:Aichi	Type 1	chronic active EBV infection	B1	171351	0
AP0190161	1519305780	SNT15_cell	Cell line	Asia	Japan:Aichi	Type 1	chronic active EBV infection	B6	170605	301
AP0190171	1519305781	SNT16_cell	Cell line	Asia	Japan:Aichi	Type 1	chronic active EBV infection	B1	171384	100
AP0190291	1519305793	UPN106_PBMC	PBMC	Asia	Japan:Aichi	Type 1	chronic active EBV infection	B1	170220	100
AP0190301	1519305794	UPN107_PBMC	PBMC	Asia	Japan:Aichi	Type 1	chronic active EBV infection	B1	171362	0
AP0190321	1519305796	UPN108_tumor	Tumor	Asia	Japan:Aichi	Type 1	chronic active EBV infection	B1	171375	42
AP0190411	1519305805	UPN1111_PBMC	PBMC	Asia	Japan:Aichi	Type 1	extranodal NK/T-cell lymphoma	B2	170192	201
AP0190421	1519305806	UPN1113_PBMC	PBMC	Asia	Japan:Aichi	Type 1	extranodal NK/T-cell lymphoma	B1	171417	0
AP0190461	1519305810	UPN1124_PBMC	PBMC	Asia	Japan:Aichi	n/a	extranodal NK/T-cell lymphoma	B9	170338	100
AP0190511	1519305815	UPN1201_PBMC	PBMC	Asia	Japan:Aichi	Type 1	extranodal NK/T-cell lymphoma	B1	170177	166
AP0190531	1519305817	UPN123_tumor	Tumor	Asia	Japan:Aichi	Type 1	chronic active EBV infection	B1	171309	1
AP0190541	1519305818	UPN125_PBMC	PBMC	Asia	Japan:Aichi	Type 1	chronic active EBV infection	B3	170138	301
AP0190631	1519305827	UPN134_tumor	Tumor	Asia	Japan:Aichi	n/a	chronic active EBV infection	B2	170874	0
AP0190671	1519305831	UPN138_tumor	Tumor	Asia	Japan:Aichi	Type 1	chronic active EBV infection	B3	171289	200
AP0190691	1519305833	UPN140_PBMC	PBMC	Asia	Japan:Aichi	n/a	chronic active EBV infection	N/A	170143	247
AP0190721	1519305836	UPN142_gdT-2	gdT-2	Asia	Japan:Aichi	Type 1	chronic active EBV infection	B5	171369	112
AP0190741	1519305838	UPN15_PBMC	PBMC	Asia	Japan:Aichi	Type 1	PTLD	B3	170129	271
AP0190801	1519305844	UPN18_PBMC	PBMC	Asia	Japan:Aichi	Type 1	PTLD	B1	170504	200
AP0190831	1519305847	UPN1833_tissue	tissue	Asia	Japan:Aichi	Type 1	lymphoepithelioma	B1	170117	200
AP0190841	1519305848	UPN185_PBMC	PBMC	Asia	Japan:Aichi	Type 1	chronic active EBV infection	B1	170836	235
AP0190851	1519305849	UPN19_PBMC	PBMC	Asia	Japan:Aichi	n/a	PTLD	N/A	171260	0
AP0190861	1519305850	UPN1901_tissue	tissue	Asia	Japan:Aichi	Type 1	EBV-positive lymphoid malignancy	B3	170348	172
AP0190881	1519305852	UPN2_PBMC	PBMC	Asia	Japan:Aichi	n/a	IM	N/A	170944	22
AP0191151	1519305879	UPN27_PBMC	PBMC	Asia	Japan:Aichi	n/a	PTLD	B3	170486	176
AP0150161	995891127	YCCEL1	Cell lines	n/a	n/a	Type 1	GC	B3	170400	290
KX6740661	1235270715	SNU-719	Cell lines	n/a	n/a	Type 1	NPC	B3	170379	793
MG0213071	1269847776	Akata-GC1	Tumor	Asia	South Korea	Type 1	GC	B1	171322	0
MG0213081	1269847861	Mutu-GC1	Tumor	Europe	Poland	Type 1	GC	H	171693	0
MG0213091	1269847944	Mutu-GC2	Tumor	North America	USA	Type 1	GC	A	171705	0
MG0213101	1269848027	Mutu-GC3	Tumor	Europe	Poland	Type 1	GC	B3	171685	0
MG0213111	1269848110	Mutu-GC4	Tumor	Europe	Ukarine	Type 1	GC	B3	171667	0
MG2989191	1386453927	IMS_Saliva_155_BWA	Saliva	Europe	UK	Type 1	IM	B10	171658	26
MG2989201	1386454005	IMS_Saliva_187_BWA	Saliva	Europe	UK	Type 1	IM	H	171572	27
MG2989211	1386454078	IMS_Saliva_216_BWA	Saliva	Europe	UK	Type 1	IM	H	171643	25
MG2989221	1386454153	IMS_Saliva_5_BWA	Saliva	Europe	UK	Type 1	IM	H	171762	8
MG2989241	1386454306	IMS_Saliva_90_BWA	Saliva	Europe	UK	Type 1	IM	H	171734	23
MK5402411	1624806787	BLT001	Tumor biopsy	Asia	NPC-endemic China	Type 1	BL	B12	171823	0
MK5402421	1624806839	BLT002	Tumor biopsy	Asia	NPC-endemic China	Type 1	BL	B12	171823	0
MK5402431	1624806891	C666	Cell line	Asia	NPC-endemic China	Type 1	NPC	B12	171823	0
MK5402441	1624806943	GCT001	Tumor biopsy	Asia	NPC-non-endemic China	Type 1	GC	B12	171823	0
MK5402451	1624806995	GCT002	Tumor biopsy	Asia	NPC-non-endemic China	Type 1	GC	B12	171823	0
MK5402461	1624807047	GCT003	Tumor biopsy	Asia	NPC-non-endemic China	Type 1	GC	B12	171823	0
MK5402471	1624807099	GCT004	Tumor biopsy	Asia	NPC-non-endemic China	Type 1	GC	B12	171823	0
MK5402481	1624807151	GCT005	Tumor biopsy	Asia	NPC-non-endemic China	Type 1	GC	B12	171823	0
MK5402491	1624807203	GCT006	Tumor biopsy	Asia	NPC-non-endemic China	Type 1	GC	B12	171823	0
MK5402501	1624807255	GCT007	Tumor biopsy	Asia	NPC-non-endemic China	Type 1	GC	B12	171823	0
MK5402511	1624807307	GCT009	Tumor biopsy	Asia	NPC-non-endemic China	Type 1	GC	B12	171823	0
MK5402521	1624807359	GCT010	Tumor biopsy	Asia	NPC-non-endemic China	Type 1	GC	B12	171823	0
MK5402531	1624807411	GCT011	Tumor biopsy	Asia	NPC-non-endemic China	Type 1	GC	B12	171823	0
MK5402541	1624807463	GCT012	Tumor biopsy	Asia	NPC-non-endemic China	Type 1	GC	B12	171823	0
MK5402551	1624807515	GCT013	Tumor biopsy	Asia	NPC-non-endemic China	Type 1	GC	B12	171823	0
MK5402561	1624807567	GCT014	Tumor biopsy	Asia	NPC-non-endemic China	Type 1	GC	B12	171823	0
MK5402571	1624807619	HLT001	Tumor biopsy	Asia	NPC-endemic China	Type 1	HL	B12	171823	0
MK5402581	1624807671	HLT002	Tumor biopsy	Asia	NPC-endemic China	Type 1	HL	B12	171823	0
MK5402591	1624807723	HLT005	Tumor biopsy	Asia	NPC-endemic China	Type 1	HL	B12	171823	0
MK5402601	1624807775	HLT006	Tumor biopsy	Asia	NPC-endemic China	Type 1	HL	B12	171823	0
MK5402611	1624807827	HLT007	Tumor biopsy	Asia	NPC-endemic China	Type 1	HL	B12	171823	0
MK5402621	1624807879	HLT010	Tumor biopsy	Asia	NPC-endemic China	Type 1	HL	B12	171823	0
MK5402631	1624807931	HLT011	Tumor biopsy	Asia	NPC-endemic China	Type 1	HL	B12	171823	0
MK5402641	1624807983	HS001	saliva	Asia	NPC-non-endemic China	Type 1	Healthy donor	B12	171823	0
MK5402651	1624808035	HS003	saliva	Asia	NPC-endemic China	Type 1	Healthy donor	B12	171823	0
MK5402661	1624808087	HS007	saliva	Asia	NPC-endemic China	Type 1	Healthy donor	B12	171823	0
MK5402671	1624808139	HS008	saliva	Asia	NPC-endemic China	Type 1	Healthy donor	B12	171823	0
MK5402681	1624808191	HS009	saliva	Asia	NPC-endemic China	Type 1	Healthy donor	B12	171823	0
MK5402691	1624808243	HS011	saliva	Asia	NPC-endemic China	Type 1	Healthy donor	B12	171823	0
MK5402701	1624808295	HS012	saliva	Asia	NPC-endemic China	Type 1	Healthy donor	B12	171823	0
MK5402711	1624808347	HS013	saliva	Asia	NPC-endemic China	Type 1	Healthy donor	B12	171823	0
MK5403031	1624810011	NKLT002	Tumor biopsy	Asia	NPC-endemic China	Type 1	NK/T cell lymphoma	B12	171823	0
MK5403041	1624810063	NKLT003-2	Tumor biopsy	Asia	NPC-endemic China	Type 1	NK/T cell lymphoma	B12	171823	0
MK5403051	1624810115	NKLT004	Tumor biopsy	Asia	NPC-endemic China	Type 1	NK/T cell lymphoma	B12	171823	0
MK5403061	1624810167	NKLT006	Tumor biopsy	Asia	NPC-endemic China	Type 1	NK/T cell lymphoma	B12	171823	0
MK5403071	1624810219	NKLT007	Tumor biopsy	Asia	NPC-endemic China	Type 1	NK/T cell lymphoma	B12	171823	0
MK5403081	1624810271	NNPCT001	Tumor biopsy	Asia	NPC-non-endemic China	Type 1	NPC	B12	171823	0
MK5403091	1624810323	NNPCT002	Tumor biopsy	Asia	NPC-non-endemic China	Type 1	NPC	B12	171823	0
MK5403101	1624810375	NNPCT003	Tumor biopsy	Asia	NPC-non-endemic China	Type 1	NPC	B12	171823	0
MK5403111	1624810427	NNPCT004	Tumor biopsy	Asia	NPC-non-endemic China	Type 1	NPC	B12	171823	0
MK5403121	1624810479	NNPCT005	Tumor biopsy	Asia	NPC-non-endemic China	Type 1	NPC	B12	171823	0
MK5403131	1624810531	NPCP001	plasma	Asia	NPC-non-endemic China	Type 1	NPC	B12	171823	0
MK5403141	1624810583	NPCS001	saliva	Asia	NPC-endemic China	Type 1	NPC	B12	171823	0
MK5403151	1624810635	NPCS002	saliva	Asia	NPC-endemic China	Type 1	NPC	B12	171823	0
MK5403161	1624810687	NPCS003-2	saliva	Asia	NPC-endemic China	Type 1	NPC	B12	171823	0
MK5403171	1624810739	NPCS005	saliva	Asia	NPC-endemic China	Type 1	NPC	B12	171823	0
MK5403181	1624810791	NPCS006	saliva	Asia	NPC-endemic China	Type 1	NPC	B12	171823	0
MK5403191	1624810843	NPCS007	saliva	Asia	NPC-endemic China	Type 1	NPC	B12	171823	0
MK5403201	1624810895	NPCS008	saliva	Asia	NPC-endemic China	Type 1	NPC	B12	171823	0

## Sheet: Supplementary Table S4_LMP1_668
Table S4. The EBV samples included in the phylogenetic analysis of LMP-1 gene
Acce #	ID	Sample type	Geographic area	Country	EBV type	Phenotype	LMP1 pattern	Included in Correia et al , 2017 (Fig S2)	LMP1 type (Edwards)*
NC_7605	Ref_NC_7605_type 1	Cell line	North America	USA	Type 1	B95-8	D	Y	B95-8
V01555	EBV_strain_B95-8	Cell line	North America	USA	Type 1	B95-8	D
AJ507799	Ref_AJ507799_type 1	Cell line	North America	USA	Type 1	B95-8	D
NC_9334	Ref_NC_9334_type_2	AG876	Africa	Ghana	Type 2	BL	D
KP968257	CCH	Tumor Biopsy	South America	Brazil	Type 1	BL	A
KP968258	MP	Tumor Biopsy	South America	Brazil	Type 1	BL	A
KP968259	SCL	Tumor Biopsy	South America	Brazil	Type 1	BL	A
KP968260	VGO	Tumor Biopsy	South America	Brazil	Type 1	BL	B
KP968261	HU11393	Tumor Biopsy	Africa	Ghana	Type 1	BL	A
KP968262	H018436D	Tumor Biopsy	Africa	Ghana	Type 1	BL	A
KP968263	H058015C	Tumor Biopsy	Africa	Ghana	Type 1	BL	A
KP968264	H002213	Tumor Biopsy	Africa	Ghana	Type 1	BL	A
KR063342	H037532	Tumor Biopsy	Africa	Ghana	Type 1	BL	A
KR063343	CV-ARG	Tumor Biopsy	South America	Argentina	Type 1	BL	A
KR063344	RPF	Tumor Biopsy	South America	Brazil	Type 1	BL	A
KR063345	FNR	Tumor Biopsy	South America	Brazil	Type 1	BL	A
KT001102	VA	Tumor Biopsy	South America	Argentina	Type 1	BL	A
KT001103	SG	Tumor Biopsy	South America	Argentina	Type 1	BL	A
n/a	AF	Tumor Biopsy	South America	Argentina	Type 1	BL	A
KC440852	K4413-Mi	Cell line	North America	USA	Type 1	Healthy donor	D	Y	Mediterranean
KC440851	K4123-Mi	Cell line	North America	USA	Type 1	Healthy donor	D	Y	Mediterranean
LN827800	Jijoye	Cell line	Africa	Nigeria	Type 2	BL	C	Y	B95-8
LN824206	pLCL-TRL1-post	sLCL	North America	USA	Type 1	PTLD	A	Y	China 1
LN827799	sLCL-IM116	sLCL	Australia	Australia	Type 1	IM	B	Y	North Carolina
LN827739	LCL_B958_delEber2	LCL	North America	USA	Type 1	B95-8	D
LN827597	sLCL-IS104	sLCL	Australia	Australia	Type 1	PTLD	D	Y	B95-8
LN827596	sLCL-IM102	sLCL	Australia	Australia	Type 1	IM	D	Y	China 1
LN827595	sLCL-IS103	sLCL	Australia	Australia	Type 1	PTLD	D	Y	Mediterranean
LN827594	sLCL-IS107	sLCL	Australia	Australia	Type 1	PTLD	A	Y	China 1
LN827593	sLCL-IS112	sLCL	Australia	Australia	Type 1	PTLD	D	Y	B95-8
LN827592	sLCL-IS110	sLCL	Australia	Australia	Type 1	PTLD	D	Y	Mediterranean
LN827591	sLCL-215	sLCL	Africa	Kenya	Type 2	LCL	A	Y	China 1
LN827590	sLCL-IM105	sLCL	Australia	Australia	Type 1	IM	D	Y	China 1
LN827589	sLCL-IS201	sLCL	Australia	Australia	Type 2	PTLD	D	Y	China 1
LN827588	sLCL-IS119	sLCL	Australia	Australia	Type 1	PTLD	D	Y	B95-8
LN827587	sLCL-221	sLCL	Africa	Kenya	Type 2	LCL	D	Y	China 1/Mediterranean
LN827586	sLCL-IS115	sLCL	Australia	Australia	Type 1	PTLD	B	Y	North Carolina
LN827585	sLCL-104	sLCL	Africa	Kenya	Type 1	LCL	D	Y	Mediterranean
LN827584	sLCL-IS106	sLCL	Australia	Australia	Type 1	PTLD	D	Y	Mediterranean
LN827583	sLCL-IM117	sLCL	Australia	Australia	Type 1	IM	D	Y	B95-8
LN827582	sLCL-BL103	sLCL	Africa	Kenya	Type 1	LCL	D	Y	B95-8
LN827581	sLCL-105	sLCL	Africa	Kenya	Type 1	LCL	D	Y	Mediterranean
LN827580	sLCL-216	sLCL	Africa	Kenya	Type 2	LCL	D	Y	B95-8
LN827579	sLCL-113	sLCL	Africa	Kenya	Type 1	LCL	D	Y	Mediterranean
LN827578	sLCL-IS113	sLCL	Australia	Australia	Type 1	PTLD	B	Y	North Carolina
LN827577	sLCL-117	sLCL	Africa	Kenya	Type 1	LCL	D	Y	Mediterranean
LN827576	sLCL-IS120	sLCL	Australia	Australia	Type 1	PTLD	D	Y	China 1
LN827575	sLCL-IS114	sLCL	Australia	Australia	Type 1	PTLD	D	Y	B95-8
LN827574	sLCL-109	sLCL	Africa	Kenya	Type 1	LCL	D	Y	Mediterranean
LN827573	sLCL-110	sLCL	Africa	Kenya	Type 1	LCL	D	Y	Mediterranean
LN827572	sLCL-IS118	sLCL	Australia	Australia	Type 1	PTLD	D	Y	B95-8
LN827571	sLCL-BL120	sLCL	Africa	Kenya	Type 1	LCL	D	Y	Mediterranean
LN827570	sLCL-IS101	sLCL	Australia	Australia	Type 1	PTLD	D	Y	China 1
LN827569	sLCL-IS111	sLCL	Australia	Australia	Type 1	PTLD	D	Y	China 1/Mediterranean
LN827568	sLCL-124	sLCL	Africa	Kenya	Type 1	LCL	D	Y	Mediterranean
LN827567	sLCL-IM109	sLCL	Australia	Australia	Type 1	IM	D	Y	B95-8
LN827566	sLCL-106	sLCL	Africa	Kenya	Type 1	LCL	D	Y	Mediterranean
LN827565	sLCL-107	sLCL	Africa	Kenya	Type 1	LCL	D	Y	Mediterranean
LN827564	HL04	Tumor biopsy	Europe	UK	Type 1	HL	D	Y	China 1
LN827563	sLCL-118	sLCL	Africa	Kenya	Type 1	LCL	A	Y	China 1
LN827562	sLCL-119	sLCL	Africa	Kenya	Type 1	LCL	B	Y	North Carolina
LN827561	YCCEL1	Cell line	Asia	South Korea	Type 1	GC	B	Y	China 1
LN827560	sLCL-214	sLCL	Africa	Kenya	Type 2	LCL	D	Y	China 1/Mediterranean
LN827559	pLCL-TRL595	sLCL	North America	USA	Type 1	PTLD	A	Y	China 1
LN827558	sLCL-102	sLCL	Africa	Kenya	Type 1	LCL	D	Y	Mediterranean
LN827557	BL36	Cell line	Africa	N. Africa	Type 1	BL	C	Y	B95-8
LN827556	Cheptages	Cell line	Africa	Kenya	Type 2	BL	D	Y	B95-8
LN827555	X50-7	LCL	North America	USA	Type 1	LCL	D	Y	B95-8
LN827554	AFB1b	LCL	n/a	n/a	Type 2	LCL	A	Y	China 1
LN827553	sLCL-IS108	sLCL	Australia	Australia	Type 1	PTLD	D	Y	Mediterranean
LN827552	sLCL-108	sLCL	Africa	Kenya	Type 1	LCL	D	Y	Mediterranean
LN827551	Makau	Cell line	Africa	Kenya	Type 1	BL	C	Y	Mediterranean
LN827550	sLCL-111	sLCL	Africa	Kenya	Type 1	LCL	D	Y	Mediterranean
LN827549	D32012	Tumor biopsy	Asia	China	Type 1	NPC	B	Y	China 1
LN827548	P3HR1_c16	Cell line	Africa	Nigeria	Type 2	BL	C	Y	B95-8
LN827547	HKN15	sLCL	Asia	Hong Kong	Type 1	LCL	B	Y	China 1
LN827546	HL02	Tumor biopsy	Europe	UK	Type 1	HL	D	Y	China 1
LN827545	Daudi	Cell line	Africa	Kenya	Type 1	BL	C	Y	Mediterranean
LN827544	Wewak	Cell line	Africa	PNG	Type 2	BL	D	Y	B95-8/North Carolina
LN827527	M-ABA	LCL	Africa	N. Africa	Type 1	NPC	D	Y	B95-8
LN827526	BL37	Cell line	Africa	Africa	Type 1	BL	D	Y	Mediterranean
LN827525	C666-1	Cell line	Asia	China	Type 1	NPC	N/A	Y	China 1
LN827524	HL11	Tumor biopsy	Europe	UK	Type 1	HL	D	Y	Mediterranean
LN827523	L591	Cell line	Europe	Germany	Type 1	HL	B	Y	North Carolina
LN827522	HL09	Tumor biopsy	Europe	UK	Type 1	HL	D	Y	China 1
LN824226	HL01	Tumor biopsy	Europe	UK	Type 1	HL	D	Y	China 1
LN824225	HL08	Tumor biopsy	Europe	UK	Type 1	HL	D	Y	China 1
LN824224	HKN19	sLCL	Asia	Hong Kong	Type 1	LCL	B	Y	China 1
LN824209	HKN14	sLCL	Asia	Hong Kong	Type 1	LCL	B	Y	China 1
LN824208	Akata	Cell line	Asia	Japan	Type 1	BL	B	Y	China 1
LN824207	pLCL-TRL1-pre	sLCL	North America	USA	Type 1	PTLD	A	Y	China 1
LN824205	sLCL-112	sLCL	Africa	Kenya	Type 1	LCL	C	Y	Mediterranean
LN824204	HL05	Tumor biopsy	Europe	UK	Type 1	HL	D	Y	China 1
LN824203	Mak	Cell line	Africa	Kenya	Type 1	BL	C
LN824142	Saliva1	saliva	Europe	UK	Type 1	Healthy donor	B
AB850654	HN15	n/a	Asia	China	Type 1	n/a	N/A
AB850647	HN12	n/a	Asia	China	n/a	n/a	N/A
KF717093	Raji	Cell line	Africa	Nigeria	Type 1	BL	A	Y	B95-8
KF992570	HKNPC8	Tumor biopsy	Asia	Hong Kong	Type 1	NPC	B
KF992569	HKNPC7	Tumor biopsy	Asia	Hong Kong	Type 1	NPC	B
KF992568	HKNPC6	Tumor biopsy	Asia	Hong Kong	Type 1	NPC	B
KF992567	HKNPC5	Tumor biopsy	Asia	Hong Kong	Type 1	NPC	B
KF992565	HKNPC3	Tumor biopsy	Asia	Hong Kong	Type 1	NPC	B
KF992564	HKNPC2	Tumor biopsy	Asia	Hong Kong	Type 1	NPC	B
KJ411974	C666-1	Cell line	Asia	China	Type 1	NPC	B
JQ009376	HKNPC1	Tumor biopsy	Asia	Hong Kong	Type 1	NPC	B	Y	China 1
KF373730	M81	cloned virus	Asia	Asia	Type 1	NPC	B	Y	China 1
KC617875	C666-1	Cell line	Asia	China	Type 1	NPC	B
KC207814	Mutu	Cell line	Africa	Kenya	Type 1	BL	D	Y	Mediterranean
KC207813	Akata	Cell line	Asia	Japan	Type 1	BL	B	Y	China 1
HQ020558	GD2	Tumor biopsy	Asia	China	Type 1	NPC	B	Y	China 1
DQ279927	AG876	Cell line	Africa	Ghana	Type 2	BL	N/A	Y	Mediterranean
AY961628	GD1	Tumor tissue	Asia	China	Type 1	NPC	B	Y	China 1
08b8ce1e-63b2-444d-9f8b-7a960db4bb18	BLGSP-71-06-00280	Primary Tumor	Africa	South Uganda	Type 1	BL	F
0d389c84-899c-42f0-bbe3-981601ba0896	BLGSP-71-06-00143	Primary Tumor	Africa	South Uganda	Type 1	BL	D
15846704-e77f-4d1f-8c1b-c65b0811236f	BLGSP-71-06-00277	Primary Tumor	Africa	South Uganda	Type 1	BL	F
15f97967-a3f9-41fe-8641-f351b96e31e1	BLGSP-71-06-00190	Primary Tumor	Africa	South Uganda	Type 1	BL	F
1d8c94ce-8324-4b2b-a394-b7d3a4cf9764	BLGSP-71-06-00093	Primary Tumor	Africa	South Uganda	Type 1	BL	D
1e1a632f-4f87-46f3-994b-0c25a6bae1e9	BLGSP-71-06-00074	Primary Tumor	Africa	South Uganda	Type 2	BL	D
3293b918-454d-435d-bace-b0275ec97f70	BLGSP-71-06-00072	Primary Tumor	Africa	South Uganda	Type 2	BL	AI
34aeb8a4-6681-4b7d-b2e3-141b431e9490	BLGSP-71-06-00146	Primary Tumor	Africa	South Uganda	Type 1	BL	ABII
35cfe5e3-4a50-4d2f-90f4-f157f2b3e5e6	BLGSP-71-06-00071	Primary Tumor	Africa	South Uganda	Type 2	BL	D
3711aeb1-47b6-4d82-a8ee-4d7d27b79b91	BLGSP-71-06-00255	Primary Tumor	Africa	South Uganda	Type 1	BL	AIII
3718725e-d486-4bb4-b41a-3afce1ac8eca	BLGSP-71-06-00285	Primary Tumor	Africa	South Uganda	Type 1	BL	F
3a8ddbdc-f477-4704-8f17-2637723b0cdb	BLGSP-71-06-00001	Primary Tumor	Africa	South Uganda	Type 2	BL	AIII
3fd6e94c-211a-485a-adc6-c8315e8a34e8	BLGSP-71-06-00281	Primary Tumor	Africa	South Uganda	Type 1	BL	AII
40ec408a-1728-4eb5-a4b6-5eb379ac2f28	BLGSP-71-06-00144	Primary Tumor	Africa	South Uganda	Type 1	BL	D
42fa2e74-254d-4775-a34e-a227562428db	BLGSP-71-06-00162	Primary Tumor	Africa	South Uganda	Type 1	BL	AIII
43c5808d-ec0f-45db-9cce-590cb755d59a	BLGSP-71-06-00178	Primary Tumor	Africa	South Uganda	Type 1	BL	AIII
44178db9-61fc-46df-b0a0-b15ed4b9b757	BLGSP-71-06-00075	Primary Tumor	Africa	South Uganda	Type 1	BL	F
47267de6-321d-46ed-b32a-0f708a89b497	BLGSP-71-08-00200	Primary Tumor	Africa	North Uganda	Type 1	BL	D
4c8eb5ae-543b-4427-aa33-b69f837dd581	BLGSP-71-06-00076	Primary Tumor	Africa	South Uganda	Type 1	BL	AIII
512001d2-2c85-47df-ac2c-a5f6601b772d	BLGSP-71-06-00085	Primary Tumor	Africa	South Uganda	Type 1	BL	D
54371e6f-c22e-4a68-80e5-5eb757a978e1	BLGSP-71-06-00020	Buccal Cell Normal	Africa	South Uganda	Type 1	BL	D
57fb53fd-966b-4a7e-a033-2f99e759a720	BLGSP-71-06-00142	Primary Tumor	Africa	South Uganda	Type 1	BL	F
5b853ad2-81ea-4562-953b-597dc3b24e03	BLGSP-71-06-00283	Primary Tumor	Africa	South Uganda	Type 1	BL	D
60d70cf0-c41b-4f81-b04e-6165a41565c3	BLGSP-71-06-00084	Primary Tumor	Africa	South Uganda	Type 2	BL	AIII
633ad88a-a50c-4555-8614-39ae0baf7fe8	BLGSP-71-06-00086	Primary Tumor	Africa	South Uganda	Type 1	BL	AIII
66e279a0-016d-4b61-b051-9d3a385d4791	BLGSP-71-06-00165	Primary Tumor	Africa	South Uganda	Type 1	BL	ABIV
68e608ee-d8f8-4816-b46d-c8cbed8f534e	BLGSP-71-06-00180	Primary Tumor	Africa	South Uganda	Type 1	BL	AIII
69179886-7b3c-46c3-807d-92f057f6aa03	BLGSP-71-06-00087	Primary Tumor	Africa	South Uganda	Type 1	BL	ABI
6a95177f-747d-4431-99d8-82830d4bf266	BLGSP-71-08-00197	Primary Tumor	Africa	North Uganda	Type 1	BL	I
6c019f23-8fca-4685-a5e9-3a376da65500	BLGSP-71-08-00205	Primary Tumor	Africa	North Uganda	Type 1	BL	D
6e257f50-7a7d-4a6e-ba7e-bf3406edf42f	BLGSP-71-06-00088	Primary Tumor	Africa	South Uganda	Type 1	BL	AIII
6fdd85b6-8185-416a-ab8b-d45f37c523ed	BLGSP-71-06-00252	Primary Tumor	Africa	South Uganda	Type 1	BL	I
701fff05-b71a-4225-a691-15ddffdb4171	BLGSP-71-06-00172	Primary Tumor	Africa	South Uganda	Type 1	BL	F
731c7b44-04ac-4f34-a6e7-faa389c4fc03	BLGSP-71-22-00332	Primary Tumor	North America	USA	Type 1	sBL	D
742964e3-c03c-4642-9f8a-74837a5ca9e0	BLGSP-71-06-00174	Primary Tumor	Africa	South Uganda	Type 1	BL	D
75b553e2-90b9-414d-9ceb-fdfeae04c0a7	BLGSP-71-08-00036	Primary Tumor	Africa	North Uganda	Type 2	BL	D
7babe5c4-59a5-4341-9661-82d3235e3c52	BLGSP-71-06-00078	Primary Tumor	Africa	South Uganda	Type 1	BL	AIII
803ea3f6-3657-46f4-b494-bce43f19a3c6	BLGSP-71-08-00199	Primary Tumor	Africa	North Uganda	Type 1	BL	I
8a43d359-134d-426b-b338-1eaf0456de7e	BLGSP-71-06-00164	Primary Tumor	Africa	South Uganda	Type 1	BL	ABII
8f8e821e-e860-4190-a208-53efe218bd72	BLGSP-71-06-00094	Primary Tumor	Africa	South Uganda	Type 1	BL	ABIV
95d2e1ce-0333-44e7-bcbe-8534358835a7	BLGSP-71-06-00098	Primary Tumor	Africa	South Uganda	Type 1	BL	F
98310363-1681-44f1-ab47-2a5a8296309c	BLGSP-71-06-00072	Buccal Cell Normal	Africa	South Uganda	Type 2	BL	AI
a1b90f2c-6f53-482f-9562-a0f58e797389	BLGSP-71-08-00204	Primary Tumor	Africa	North Uganda	Type 1	BL	ABII
a7463169-9d04-4e2d-adf9-e8ad65a3cb4d	BLGSP-71-06-00016	Primary Tumor	Africa	South Uganda	Type 1	BL	ABIII
a8ff6e64-053c-4b64-82a7-653c36a2bed0	BLGSP-71-06-00171	Primary Tumor	Africa	South Uganda	Type 1	BL	AIII
b18892e1-a142-4fc5-bcdb-08db520877ec	BLGSP-71-06-00148	Primary Tumor	Africa	South Uganda	Type 2	BL	D
b2e2c589-c138-43d6-a53a-f0a0407e3304	BLGSP-71-08-00038	Primary Tumor	Africa	North Uganda	Type 1	BL	D
bb62c290-3b2a-494b-9701-ded04138648e	BLGSP-71-06-00076	Buccal Cell Normal	Africa	South Uganda	Type 1	BL	AIII
bbcc6048-2f8d-4d4c-a860-102d32cb8474	BLGSP-71-06-00008	Primary Tumor	Africa	South Uganda	Type 1	BL	F
bc184aff-ea8f-4797-b965-8b1f2da31103	BLGSP-71-06-00007	Primary Tumor	Africa	South Uganda	Type 1	BL	ABII
bd12565d-2c9a-42c9-8d3e-9083c3052f47	BLGSP-71-19-00105	Primary Tumor	North America	USA	Type 1	sBL	ABIII
bd80e837-299d-43f1-be81-d91f3698dbfc	BLGSP-71-06-00158	Primary Tumor	Africa	South Uganda	Type 1	BL	D
c1ecc60c-53ad-42cc-b148-5506fc1dfef3	BLGSP-71-06-00286	Primary Tumor	Africa	South Uganda	Type 1	BL	D
c30f3ac7-1641-4b53-92b9-f193951e6263	BLGSP-71-06-00159	Primary Tumor	Africa	South Uganda	Type 1	BL	ABII
c44d913b-0c32-49b0-9f86-ce77352c5593	BLGSP-71-08-00041	Primary Tumor	Africa	North Uganda	Type 1	BL	D
c7c96abb-c2ad-4162-a734-89a57d9e8d4c	BLGSP-71-06-00169	Primary Tumor	Africa	South Uganda	Type 1	BL	ABIV
c91ceab1-43d4-4fbb-b311-bb5b714c22aa	BLGSP-71-08-00033	Primary Tumor	Africa	North Uganda	Type 2	BL	D
cae662b0-3232-473a-8442-dbc6c546ba91	BLGSP-71-06-00012	Primary Tumor	Africa	South Uganda	Type 1	BL	F
d467083a-b1d3-46ed-ae1d-ddfe35f194ab	BLGSP-71-06-00251	Buccal Cell Normal	Africa	South Uganda	Type 1	BL	AVI
d79b7114-3f1d-415f-8ac4-311ee27d2c70	BLGSP-71-08-00050	Primary Tumor	Africa	North Uganda	Type 1	BL	ABII
dbcad3c9-dcd8-4bff-be6b-22a0bdea7f1b	BLGSP-71-08-00206	Primary Tumor	Africa	North Uganda	Type 1	BL	I
df6d9dfd-635f-4d40-9971-74ec71a70d3a	BLGSP-71-06-00154	Primary Tumor	Africa	South Uganda	Type 1	BL	F
e4df8f51-8ca1-48dc-adec-957e0d697f28	BLGSP-71-06-00251	Primary Tumor	Africa	South Uganda	Type 2	BL	AIII
e4f9159d-864c-4650-b1d8-c18be73463b0	BLGSP-71-06-00253	Primary Tumor	Africa	South Uganda	Type 1	BL	AIII
e7d92701-64cf-436e-b0dc-ff6865ee6fe2	BLGSP-71-06-00089	Primary Tumor	Africa	South Uganda	Type 2	BL	AIII
ea982aaf-3b40-424a-9d07-c0369a67d0c6	BLGSP-71-08-00197	Blood Derived Normal	Africa	North Uganda	Type 1	BL	I
ed570a86-0714-45a7-aec0-f197e962ce59	BLGSP-71-06-00013	Primary Tumor	Africa	South Uganda	Type 1	BL	AIII
ef36b623-4d69-4e45-8ba8-ed414880122a	BLGSP-71-06-00143	Buccal Cell Normal	Africa	South Uganda	Type 1	BL	D
f1d43ca4-06d0-43d4-b528-49ffbf1021c5	BLGSP-71-08-00210	Primary Tumor	Africa	North Uganda	Type 1	BL	D
f55112e4-2161-4167-96f3-e9c6a01efc8c	BLGSP-71-06-00146	Blood Derived Normal	Africa	South Uganda	Type 1	BL	ABII
f8c8405c-0c51-4f71-8687-2f9f90fe3df7	BLGSP-71-06-00020	Primary Tumor	Africa	South Uganda	Type 1	BL	D
f9e0138f-0b84-4e4e-9042-48fd5427bd75	BLGSP-71-06-00255	Buccal Cell Normal	Africa	South Uganda	Type 1	BL	AIII
fb40006f-8498-4e6f-a42f-893c1a4dccdc	BLGSP-71-06-00149	Primary Tumor	Africa	South Uganda	Type 1	BL	AIII
fc746834-368e-4443-ad00-a143e4045796	BLGSP-71-08-00194	Primary Tumor	Africa	North Uganda	Type 1	BL	AIII
4d1245ff-3429-43bf-9dcb-3775cff816e3	BLGSP-71-06-00012	Buccal Cell Normal	Africa	South Uganda	Type 1	BL	F
5cbf8e72-470d-4ae6-929b-1ec02c4dad6a	BLGSP-71-06-00277	Buccal Cell Normal	Africa	South Uganda	n/a	BL	N/A
SRR9641813	eBL-Tumor-0001	eBL_primaryTumor	Africa	Kenya	Type 1	BL	A1
SRR9641814	HC-0040	Blood_fromHealthyKid	Africa	Kenya	Type 2	Healthy donor	D
SRR9641817	eBL-Tumor-0005	eBL_primaryTumor	Africa	Kenya	Type 1	BL	ABV
SRR9641818	eBL-Tumor-0004	eBL_primaryTumor	Africa	Kenya	Type 1	BL	D
SRR9641819	eBL-Tumor-0003	eBL_primaryTumor	Africa	Kenya	Type 2	BL	J
SRR9641820	eBL-Tumor-0002	eBL_primaryTumor	Africa	Kenya	Type 1	BL	D
SRR9641821	eBL-Tumor-0007	eBL_primaryTumor	Africa	Kenya	Type 1	BL	D
SRR9641822	eBL-Tumor-0006	eBL_primaryTumor	Africa	Kenya	Type 1	BL	D
SRR9641823	eBL-Tumor-0016	eBL_primaryTumor	Africa	Kenya	Type 1	BL	A3
SRR9641824	eBL-Tumor-0017	eBL_primaryTumor	Africa	Kenya	Type 2	BL	ABII
SRR9641825	eBL-Tumor-0012	eBL_primaryTumor	Africa	Kenya	Type 1	BL	A1
SRR9641826	eBL-Tumor-0013	eBL_primaryTumor	Africa	Kenya	Type 1	BL	F
SRR9641827	eBL-Tumor-0014	eBL_primaryTumor	Africa	Kenya	Type 1	BL	F
SRR9641828	eBL-Tumor-0015	eBL_primaryTumor	Africa	Kenya	Type 1	BL	ABIV
SRR9641829	eBL-Tumor-0008	eBL_primaryTumor	Africa	Kenya	Type 2	BL	A1
SRR9641830	eBL-Tumor-0009	eBL_primaryTumor	Africa	Kenya	Type 1	BL	ABIII
SRR9641831	eBL-Tumor-0010	eBL_primaryTumor	Africa	Kenya	Type 1	BL	F
SRR9641832	eBL-Tumor-0011	eBL_primaryTumor	Africa	Kenya	Type 1	BL	ABIV
SRR9641833	eBL-Tumor-0027	eBL_primaryTumor	Africa	Kenya	Type 1	BL	F
SRR9641834	eBL-Tumor-0026	eBL_primaryTumor	Africa	Kenya	Type 2	BL	A1
SRR9641835	eBL-Tumor-0019	eBL_primaryTumor	Africa	Kenya	Type 1	BL	F
SRR9641836	eBL-Tumor-0018	eBL_primaryTumor	Africa	Kenya	Type 1	BL	ABVI
SRR9641837	eBL-Tumor-0021	eBL_primaryTumor	Africa	Kenya	Type 1	BL	F
SRR9641838	eBL-Tumor-0020	eBL_primaryTumor	Africa	Kenya	Type 2	BL	A1
SRR9641839	eBL-Tumor-0023	eBL_primaryTumor	Africa	Kenya	Type 1	BL	F
SRR9641840	eBL-Tumor-0022	eBL_primaryTumor	Africa	Kenya	Type 1	BL	D
SRR9641841	eBL-Tumor-0025	eBL_primaryTumor	Africa	Kenya	Type 1	BL	F
SRR9641842	eBL-Tumor-0024	eBL_primaryTumor	Africa	Kenya	Type 2	BL	A1
SRR9641843	eBL-Tumor-0036	eBL_primaryTumor	Africa	Kenya	Type 2	BL	J
SRR9641844	eBL-Tumor-0037	eBL_primaryTumor	Africa	Kenya	Type 1	BL	F
SRR9641845	eBL-Tumor-0030	eBL_primaryTumor	Africa	Kenya	Type 1	BL	F
SRR9641846	eBL-Tumor-0031	eBL_primaryTumor	Africa	Kenya	Type 1	BL	D
SRR9641847	eBL-Tumor-0028	eBL_primaryTumor	Africa	Kenya	Type 2	BL	A2
SRR9641848	eBL-Tumor-0029	eBL_primaryTumor	Africa	Kenya	Type 1	BL	A2
SRR9641849	eBL-Tumor-0034	eBL_primaryTumor	Africa	Kenya	Type 1	BL	A1
SRR9641850	eBL-Tumor-0035	eBL_primaryTumor	Africa	Kenya	Type 2	BL	A1
SRR9641851	eBL-Tumor-0032	eBL_primaryTumor	Africa	Kenya	Type 1	BL	A2
SRR9641852	eBL-Tumor-0033	eBL_primaryTumor	Africa	Kenya	Type 1	BL	A2
SRR9641853	eBL-Plasma-0045	eBLpatient_Plasma	Africa	Kenya	Type 1	BL	A1
SRR9641854	eBL-Plasma-0044	eBLpatient_Plasma	Africa	Kenya	Type 1	BL	ABV
SRR9641855	eBL-Plasma-0043	eBLpatient_Plasma	Africa	Kenya	Type 2	BL	A1
SRR9641856	eBL-Plasma-0042	eBLpatient_Plasma	Africa	Kenya	Type 1	BL	D
SRR9641857	eBL-Tumor-0041	eBL_primaryTumor	Africa	Kenya	Type 1	BL	ABIII
SRR9641858	eBL-Tumor-0040	eBL_primaryTumor	Africa	Kenya	Type 2	BL	ABII
SRR9641859	eBL-Tumor-0039	eBL_primaryTumor	Africa	Kenya	Type 1	BL	D
SRR9641860	eBL-Tumor-0038	eBL_primaryTumor	Africa	Kenya	Type 1	BL	D
SRR9641861	eBL-Plasma-0047	eBLpatient_Plasma	Africa	Kenya	Type 1	BL	F
SRR9641862	eBL-Plasma-0046	eBLpatient_Plasma	Africa	Kenya	Type 1	BL	F
SRR9641863	eBL-Plasma-0048	eBLpatient_Plasma	Africa	Kenya	Type 2	BL	A1
SRR9641864	eBL-Plasma-0049	eBLpatient_Plasma	Africa	Kenya	Type 1	BL	A1
SRR9641865	eBL-Plasma-0050	eBLpatient_Plasma	Africa	Kenya	Type 1	BL	A2
SRR9641866	eBL-Plasma-0051	eBLpatient_Plasma	Africa	Kenya	Type 1	BL	D
SRR9641867	eBL-Plasma-0052	eBLpatient_Plasma	Africa	Kenya	Type 1	BL	A1
SRR9641869	eBL-Plasma-0054	eBLpatient_Plasma	Africa	Kenya	Type 2	BL	A1
SRR9641870	eBL-Plasma-0055	eBLpatient_Plasma	Africa	Kenya	Type 1	BL	ABI
SRR9641871	Daudi	Cell line	Africa	Kenya	n/a	BL	ABVI	Y	Mediterranean
SRR9641873	HC-0016	Blood_fromHealthyKid	Africa	Kenya	Type 2	Healthy donor	J
SRR9641876	HC-0009	Blood_fromHealthyKid	Africa	Kenya	Type 1	Healthy donor	F
SRR9641877	HC-0010	Blood_fromHealthyKid	Africa	Kenya	Type 1	Healthy donor	A1
SRR9641879	HC-0012	Blood_fromHealthyKid	Africa	Kenya	Type 2	Healthy donor	D
SRR9641880	HC-0013	Blood_fromHealthyKid	Africa	Kenya	Type 1	Healthy donor	ABVI
SRR9641881	HC-0014	Blood_fromHealthyKid	Africa	Kenya	Type 2	Healthy donor	A2
SRR9641882	HC-0015	Blood_fromHealthyKid	Africa	Kenya	Type 1	Healthy donor	A1
SRR9641883	HC-0023	Blood_fromHealthyKid	Africa	Kenya	Type 2	Healthy donor	A2
SRR9641886	HC-0024	Blood_fromHealthyKid	Africa	Kenya	Type 1	Healthy donor	A1
SRR9641887	HC-0019	Blood_fromHealthyKid	Africa	Kenya	Type 2	Healthy donor	A2
SRR9641888	HC-0018	Blood_fromHealthyKid	Africa	Kenya	Type 2	Healthy donor	J
SRR9641890	HC-0020	Blood_fromHealthyKid	Africa	Kenya	Type 1	Healthy donor	F
SRR9641891	HC-0027	Blood_fromHealthyKid	Africa	Kenya	Type 2	Healthy donor	A2
SRR9641892	HC-0026	Blood_fromHealthyKid	Africa	Kenya	Type 2	Healthy donor	D
SRR9641893	HC-0006	Blood_fromHealthyKid	Africa	Kenya	Type 2	Healthy donor	J
SRR9641894	HC-0007	Blood_fromHealthyKid	Africa	Kenya	Type 1	Healthy donor	D
SRR9641895	HC-0002	Blood_fromHealthyKid	Africa	Kenya	Type 2	Healthy donor	A2
SRR9641896	HC-0003	Blood_fromHealthyKid	Africa	Kenya	Type 1	Healthy donor	D
SRR9641897	HC-0004	Blood_fromHealthyKid	Africa	Kenya	Type 2	Healthy donor	ABIV
SRR9641898	HC-0005	Blood_fromHealthyKid	Africa	Kenya	Type 2	Healthy donor	A2
SRR9641900	eBL_CL-02	BL_CellLine	Africa	Kenya	Type 2	BL	A1
SRR9641901	eBL_CL-03	BL_CellLine	Africa	Kenya	Type 1	BL	F
SRR9641904	eBL-Plasma-0039	eBLpatient_Plasma	Africa	Kenya	Type 1	BL	D
SRR9641905	eBL-Plasma-0038	eBLpatient_Plasma	Africa	Kenya	Type 1	BL	D
SRR9641907	eBL-Plasma-0036	eBLpatient_Plasma	Africa	Kenya	Type 2	BL	J
SRR9641909	Raji	Cell line	Africa	Nigeria	Type 1	BL	D
SRR9641911	HC-0034	Blood_fromHealthyKid	Africa	Kenya	Type 2	Healthy donor	A1
SRR9641917	HC-0028	Blood_fromHealthyKid	Africa	Kenya	Type 2	Healthy donor	A1
SRR9641918	HC-0029	Blood_fromHealthyKid	Africa	Kenya	Type 1	Healthy donor	F
SRR9641920	HC-0037	Blood_fromHealthyKid	Africa	Kenya	Type 1	Healthy donor	D
AP0150151	SNU-719	Cell lines	Asia	Korea	Type 1	GC	B3
AP0150161	YCCEL1	Cell lines	Asia	Korea	Type 1	GC	B3	Y	China 1
AP0190131	SNK1_cell	Cell line	Asia	Japan:Aichi	Type 1	chronic active EBV infection	B1
AP0190141	SNK10_cell	Cell line	Asia	Japan:Aichi	Type 1	chronic active EBV infection	B3
AP0190151	SNT13_cell	Cell line	Asia	Japan:Aichi	Type 1	chronic active EBV infection	B1
AP0190161	SNT15_cell	Cell line	Asia	Japan:Aichi	Type 1	chronic active EBV infection	B6
AP0190171	SNT16_cell	Cell line	Asia	Japan:Aichi	Type 1	chronic active EBV infection	B1
AP0190181	SNT8_cell	Cell line	Asia	Japan:Aichi	Type 1	chronic active EBV infection	B1
AP0190191	UPN1002_PBMC	PBMC	Asia	Japan:Aichi	Type 1	EBV-positive diffuse large B-cell lymphoma	B1
AP0190201	UPN1003_PBMC	PBMC	Asia	Japan:Aichi	Type 1	EBV-positive diffuse large B-cell lymphoma	B3
AP0190211	UPN1004_PBMC	PBMC	Asia	Japan:Aichi	n/a	EBV-positive diffuse large B-cell lymphoma	H
AP0190221	UPN1005_PBMC	PBMC	Asia	Japan:Aichi	Type 1	EBV-positive diffuse large B-cell lymphoma	H
AP0190241	UPN1008_PBMC	PBMC	Asia	Japan:Aichi	Type 1	EBV-positive diffuse large B-cell lymphoma	B1
AP0190251	UPN102_PBMC	PBMC	Asia	Japan:Aichi	Type 1	chronic active EBV infection	B1
AP0190261	UPN104_PBMC	PBMC	Asia	Japan:Aichi	Type 1	chronic active EBV infection	B4
AP0190271	UPN105_PBMC	PBMC	Asia	Japan:Aichi	Type 1	chronic active EBV infection	B1
AP0190281	UPN105_tumor	Tumor	Asia	Japan:Aichi	Type 1	chronic active EBV infection	B1
AP0190291	UPN106_PBMC	PBMC	Asia	Japan:Aichi	Type 1	chronic active EBV infection	B1
AP0190301	UPN107_PBMC	PBMC	Asia	Japan:Aichi	Type 1	chronic active EBV infection	B1
AP0190321	UPN108_tumor	Tumor	Asia	Japan:Aichi	Type 1	chronic active EBV infection	B1
AP0190331	UPN109_PBMC	PBMC	Asia	Japan:Aichi	Type 1	chronic active EBV infection	B4
AP0190341	UPN110_PBMC	PBMC	Asia	Japan:Aichi	Type 1	chronic active EBV infection	B2
AP0190351	UPN1101_PBMC	PBMC	Asia	Japan:Aichi	Type 1	extranodal NK/T-cell lymphoma	B1
AP0190361	UPN1102_PBMC	PBMC	Asia	Japan:Aichi	n/a	extranodal NK/T-cell lymphoma	B1
AP0190371	UPN1104_PBMC	PBMC	Asia	Japan:Aichi	Type 1	extranodal NK/T-cell lymphoma	B3
AP0190381	UPN1106_PBMC	PBMC	Asia	Japan:Aichi	Type 1	extranodal NK/T-cell lymphoma	B6
AP0190391	UPN111_PBMC	PBMC	Asia	Japan:Aichi	Type 1	chronic active EBV infection	B2
AP0190401	UPN1110_PBMC	PBMC	Asia	Japan:Aichi	Type 1	extranodal NK/T-cell lymphoma	B1
AP0190411	UPN1111_PBMC	PBMC	Asia	Japan:Aichi	Type 1	extranodal NK/T-cell lymphoma	B2
AP0190421	UPN1113_PBMC	PBMC	Asia	Japan:Aichi	Type 1	extranodal NK/T-cell lymphoma	B1
AP0190431	UPN1119_PBMC	PBMC	Asia	Japan:Aichi	Type 1	extranodal NK/T-cell lymphoma	B9
AP0190441	UPN112_PBMC	PBMC	Asia	Japan:Aichi	Type 1	chronic active EBV infection	B1
AP0190451	UPN1120_PBMC	PBMC	Asia	Japan:Aichi	Type 1	extranodal NK/T-cell lymphoma	B3
AP0190461	UPN1124_PBMC	PBMC	Asia	Japan:Aichi	n/a	extranodal NK/T-cell lymphoma	B9
AP0190471	UPN113_PBMC	PBMC	Asia	Japan:Aichi	Type 1	chronic active EBV infection	B3
AP0190481	UPN114_PBMC	PBMC	Asia	Japan:Aichi	Type 1	chronic active EBV infection	B1
AP0190491	UPN114_tumor	Tumor	Asia	Japan:Aichi	Type 1	chronic active EBV infection	B1
AP0190501	UPN12_PBMC	PBMC	Asia	Japan:Aichi	Type 1	IM	B3
AP0190511	UPN1201_PBMC	PBMC	Asia	Japan:Aichi	Type 1	extranodal NK/T-cell lymphoma	B1
AP0190521	UPN1202_PBMC	PBMC	Asia	Japan:Aichi	Type 1	extranodal NK/T-cell lymphoma	B3
AP0190531	UPN123_tumor	Tumor	Asia	Japan:Aichi	Type 1	chronic active EBV infection	B1
AP0190541	UPN125_PBMC	PBMC	Asia	Japan:Aichi	Type 1	chronic active EBV infection	B3
AP0190551	UPN128_PBMC	PBMC	Asia	Japan:Aichi	n/a	chronic active EBV infection	B3
AP0190561	UPN128_tumor	Tumor	Asia	Japan:Aichi	Type 1	chronic active EBV infection	B3
AP0190571	UPN13_PBMC	PBMC	Asia	Japan:Aichi	n/a	IM	B10
AP0190581	UPN130_PBMC	PBMC	Asia	Japan:Aichi	n/a	chronic active EBV infection	B3
AP0190591	UPN130_tumor	Tumor	Asia	Japan:Aichi	Type 1	chronic active EBV infection	B3
AP0190601	UPN132_PBMC	PBMC	Asia	Japan:Aichi	Type 1	chronic active EBV infection	B1
AP0190611	UPN132_tumor	Tumor	Asia	Japan:Aichi	Type 1	chronic active EBV infection	B1
AP0190631	UPN134_tumor	Tumor	Asia	Japan:Aichi	n/a	chronic active EBV infection	B2
AP0190641	UPN136_PBMC	PBMC	Asia	Japan:Aichi	Type 1	chronic active EBV infection	B2
AP0190651	UPN136_tumor	Tumor	Asia	Japan:Aichi	Type 1	chronic active EBV infection	B2
AP0190671	UPN138_tumor	Tumor	Asia	Japan:Aichi	Type 1	chronic active EBV infection	B3
AP0190681	UPN14_PBMC	PBMC	Asia	Japan:Aichi	n/a	PTLD	H
AP0190701	UPN140_tumor	Tumor	Asia	Japan:Aichi	Type 1	chronic active EBV infection	B1
AP0190711	UPN142_gdT-1	gdT-1	Asia	Japan:Aichi	Type 1	chronic active EBV infection	B5
AP0190721	UPN142_gdT-2	gdT-2	Asia	Japan:Aichi	Type 1	chronic active EBV infection	B5
AP0190731	UPN142_PBMC	PBMC	Asia	Japan:Aichi	Type 1	chronic active EBV infection	B5
AP0190741	UPN15_PBMC	PBMC	Asia	Japan:Aichi	Type 1	PTLD	B3
AP0190751	UPN17_PBMC	PBMC	Asia	Japan:Aichi	n/a	PTLD	G
AP0190761	UPN1756_PBMC	PBMC	Asia	Japan:Aichi	Type 1	extranodal NK/T-cell lymphoma	B1
AP0190771	UPN1757_PBMC	PBMC	Asia	Japan:Aichi	Type 1	extranodal NK/T-cell lymphoma	B9
AP0190781	UPN1758_PBMC	PBMC	Asia	Japan:Aichi	Type 1	extranodal NK/T-cell lymphoma	B3
AP0190791	UPN1789_PBMC	PBMC	Asia	Japan:Aichi	Type 1	extranodal NK/T-cell lymphoma	B1
AP0190801	UPN18_PBMC	PBMC	Asia	Japan:Aichi	Type 1	PTLD	B1
AP0190811	UPN1802_PBMC	PBMC	Asia	Japan:Aichi	Type 1	extranodal NK/T-cell lymphoma	B3
AP0190821	UPN1813_PBMC	PBMC	Asia	Japan:Aichi	Type 1	extranodal NK/T-cell lymphoma	B3
AP0190831	UPN1833_tissue	tissue	Asia	Japan:Aichi	Type 1	lymphoepithelioma	B1
AP0190841	UPN185_PBMC	PBMC	Asia	Japan:Aichi	Type 1	chronic active EBV infection	B1
AP0190861	UPN1901_tissue	tissue	Asia	Japan:Aichi	Type 1	EBV-positive lymphoid malignancy	B3
AP0190871	UPN1926_PBMC	PBMC	Asia	Japan:Aichi	Type 1	extranodal NK/T-cell lymphoma	B1
AP0190901	UPN21_PBMC	PBMC	Asia	Japan:Aichi	n/a	PTLD	B2
AP0190911	UPN22_PBMC	PBMC	Asia	Japan:Aichi	n/a	PTLD	B3
AP0190931	UPN2329_PBMC	PBMC	Asia	Japan:Aichi	Type 1	EBV-positive diffuse large B-cell lymphoma	B1
AP0190961	UPN251_PBMC	PBMC	Asia	Japan:Aichi	Type 1	chronic active EBV infection	B1
AP0190971	UPN252_PBMC	PBMC	Asia	Japan:Aichi	Type 1	chronic active EBV infection	B1
AP0190981	UPN253_PBMC	PBMC	Asia	Japan:Aichi	Type 1	chronic active EBV infection	B3
AP0190991	UPN254_PBMC	PBMC	Asia	Japan:Aichi	n/a	chronic active EBV infection	B3
AP0191001	UPN255_PBMC	PBMC	Asia	Japan:Aichi	Type 1	chronic active EBV infection	B3
AP0191021	UPN257_PBMC	PBMC	Asia	Japan:Aichi	Type 1	chronic active EBV infection	B1
AP0191031	UPN258_PBMC	PBMC	Asia	Japan:Aichi	Type 1	chronic active EBV infection	B3
AP0191041	UPN259_PBMC	PBMC	Asia	Japan:Aichi	n/a	chronic active EBV infection	B1
AP0191061	UPN260_PBMC	PBMC	Asia	Japan:Aichi	Type 1	chronic active EBV infection	B1
AP0191071	UPN261_PBMC	PBMC	Asia	Japan:Aichi	Type 1	chronic active EBV infection	B4
AP0191081	UPN262_PBMC	PBMC	Asia	Japan:Aichi	Type 1	chronic active EBV infection	B1
AP0191091	UPN263_PBMC	PBMC	Asia	Japan:Aichi	Type 1	chronic active EBV infection	B3
AP0191101	UPN264_PBMC	PBMC	Asia	Japan:Aichi	n/a	chronic active EBV infection	B1
AP0191111	UPN265_PBMC	PBMC	Asia	Japan:Aichi	Type 1	aggressive NK-cell leukemia	B3
AP0191121	UPN2654_PBMC	PBMC	Asia	Japan:Aichi	Type 1	EBV-positive diffuse large B-cell lymphoma	B1
AP0191131	UPN266_PBMC	PBMC	Asia	Japan:Aichi	Type 1	chronic active EBV infection	B1
AP0191141	UPN267_PBMC	PBMC	Asia	Japan:Aichi	Type 1	chronic active EBV infection	B1
AP0191151	UPN27_PBMC	PBMC	Asia	Japan:Aichi	n/a	PTLD	B3
AP0191161	UPN2723_PBMC	PBMC	Asia	Japan:Aichi	n/a	EBV-positive diffuse large B-cell lymphoma	B6
AP0191171	UPN28_PBMC	PBMC	Asia	Japan:Aichi	n/a	PTLD	G
AP0191181	UPN301_CD56+	CD56+	Asia	Japan:Aichi	Type 1	chronic active EBV infection	B1
AP0191191	UPN303_CD56+	CD56+	Asia	Japan:Aichi	Type 1	chronic active EBV infection	B3
AP0191201	UPN306_CD56+	CD56+	Asia	Japan:Aichi	Type 1	chronic active EBV infection	B4
AP0191211	UPN3065_PBMC	PBMC	Asia	Japan:Aichi	Type 1	extranodal NK/T-cell lymphoma	B3
AP0191231	UPN310_CD56+	CD56+	Asia	Japan:Aichi	Type 1	chronic active EBV infection	B1
AP0191241	UPN311_CD56+	CD56+	Asia	Japan:Aichi	Type 1	chronic active EBV infection	B1
AP0191251	UPN3198_PBMC	PBMC	Asia	Japan:Aichi	Type 1	extranodal NK/T-cell lymphoma	B1
AP0191261	UPN322_CD3+	CD3+	Asia	Japan:Aichi	n/a	chronic active EBV infection	B3
AP0191281	UPN326_PBMC	PBMC	Asia	Japan:Aichi	Type 1	chronic active EBV infection	B1
AP0191291	UPN3300_PBMC	PBMC	Asia	Japan:Aichi	Type 1	extranodal NK/T-cell lymphoma	B2
AP0191301	UPN3448_PBMC	PBMC	Asia	Japan:Aichi	Type 1	EBV-positive diffuse large B-cell lymphoma	B2
AP0191311	UPN3621_PBMC	PBMC	Asia	Japan:Aichi	Type 1	extranodal NK/T-cell lymphoma	B3
AP0191321	UPN365_CD3+	CD3+	Asia	Japan:Aichi	Type 1	chronic active EBV infection	B3
AP0191331	UPN365_CD56+	CD56+	Asia	Japan:Aichi	Type 1	chronic active EBV infection	B3
AP0191341	UPN366_CD3+	CD3+	Asia	Japan:Aichi	Type 1	chronic active EBV infection	B1
AP0191351	UPN366_CD56+	CD56+	Asia	Japan:Aichi	Type 1	chronic active EBV infection	B3
AP0191361	UPN3707_PBMC	PBMC	Asia	Japan:Aichi	Type 1	EBV-positive diffuse large B-cell lymphoma	B1
AP0191371	UPN375_CD3+	CD3+	Asia	Japan:Aichi	Type 1	chronic active EBV infection	G
AP0191381	UPN375_CD56+	CD56+	Asia	Japan:Aichi	n/a	chronic active EBV infection	G
AP0191391	UPN3755_tissue	tissue	Asia	Japan:Aichi	Type 1	lymphoepithelioma	B1
AP0191401	UPN404_CD3+	CD3+	Asia	Japan:Aichi	Type 1	chronic active EBV infection	B3
AP0191411	UPN404_CD56+	CD56+	Asia	Japan:Aichi	Type 1	chronic active EBV infection	B3
AP0191421	UPN404_PBMC	PBMC	Asia	Japan:Aichi	Type 1	chronic active EBV infection	B3
AP0191431	UPN405_CD3+	CD3+	Asia	Japan:Aichi	n/a	chronic active EBV infection	B3
AP0191441	UPN405_CD56+	CD56+	Asia	Japan:Aichi	n/a	chronic active EBV infection	B3
AP0191451	UPN412_CD3+	CD3+	Asia	Japan:Aichi	Type 1	chronic active EBV infection	B5
AP0191461	UPN412_CD56+	CD56+	Asia	Japan:Aichi	Type 1	chronic active EBV infection	G
AP0191471	UPN412_PBMC	PBMC	Asia	Japan:Aichi	Type 1	chronic active EBV infection	B5
AP0191481	UPN4137_tissue	tissue	Asia	Japan:Aichi	Type 1	EBV-positive lymphoid malignancy	B1
AP0191491	UPN417_CD3+	CD3+	Asia	Japan:Aichi	Type 1	chronic active EBV infection	B1
AP0191501	UPN417_CD56+	CD56+	Asia	Japan:Aichi	Type 1	chronic active EBV infection	B1
AP0191511	UPN417_PBMC	PBMC	Asia	Japan:Aichi	Type 1	chronic active EBV infection	B1
AP0191521	UPN431_CD19+	CD19+	Asia	Japan:Aichi	Type 1	chronic active EBV infection	G
AP0191531	UPN431_CD3+	CD3+	Asia	Japan:Aichi	Type 1	chronic active EBV infection	G
AP0191541	UPN431_CD56+	CD56+	Asia	Japan:Aichi	Type 1	chronic active EBV infection	G
AP0191551	UPN4314_PBMC	PBMC	Asia	Japan:Aichi	Type 1	EBV-positive diffuse large B-cell lymphoma	B3
AP0191561	UPN463_PBMC	PBMC	Asia	Japan:Aichi	Type 1	chronic active EBV infection	B1
AP0191571	UPN470_PBMC	PBMC	Asia	Japan:Aichi	n/a	chronic active EBV infection	B1
AP0191581	UPN484_PBMC	PBMC	Asia	Japan:Aichi	Type 1	chronic active EBV infection	B1
AP0191591	UPN486_PBMC	PBMC	Asia	Japan:Aichi	Type 1	chronic active EBV infection	B3
AP0191601	UPN494_CD3+	CD3+	Asia	Japan:Aichi	Type 1	chronic active EBV infection	B1
AP0191611	UPN494_CD56+	CD56+	Asia	Japan:Aichi	Type 1	chronic active EBV infection	B1
AP0191621	UPN495_PBMC	PBMC	Asia	Japan:Aichi	Type 1	chronic active EBV infection	B1
AP0191631	UPN497_PBMC	PBMC	Asia	Japan:Aichi	Type 1	chronic active EBV infection	B3
AP0191641	UPN498_PBMC	PBMC	Asia	Japan:Aichi	Type 1	chronic active EBV infection	B1
AP0191661	UPN5087_PBMC	PBMC	Asia	Japan:Aichi	Type 1	EBV-positive diffuse large B-cell lymphoma	B1
AP0191671	UPN5173_PBMC	PBMC	Asia	Japan:Aichi	n/a	EBV-positive diffuse large B-cell lymphoma	B6
AP0191681	UPN519_PBMC	PBMC	Asia	Japan:Aichi	Type 1	chronic active EBV infection	B3
AP0191691	UPN520_PBMC	PBMC	Asia	Japan:Aichi	Type 1	chronic active EBV infection	B1
AP0191701	UPN539_PBMC	PBMC	Asia	Japan:Aichi	Type 1	chronic active EBV infection	B2
AP0191711	UPN554_PBMC	PBMC	Asia	Japan:Aichi	Type 1	chronic active EBV infection	B3
AP0191721	UPN5575_PBMC	PBMC	Asia	Japan:Aichi	Type 1	extranodal NK/T-cell lymphoma	B1
AP0191731	UPN563_CD19+	CD19+	Asia	Japan:Aichi	Type 1	chronic active EBV infection	B3
AP0191741	UPN563_CD3+	CD3+	Asia	Japan:Aichi	Type 1	chronic active EBV infection	B3
AP0191751	UPN563_CD56+	CD56+	Asia	Japan:Aichi	Type 1	chronic active EBV infection	B3
AP0191761	UPN571_CD3+	CD3+	Asia	Japan:Aichi	Type 1	chronic active EBV infection	B8
AP0191771	UPN571_CD56+	CD56+	Asia	Japan:Aichi	Type 1	chronic active EBV infection	B3
AP0191781	UPN573_PBMC	PBMC	Asia	Japan:Aichi	Type 1	chronic active EBV infection	B1
AP0191791	UPN582_PBMC	PBMC	Asia	Japan:Aichi	Type 1	chronic active EBV infection	B1
AP0191801	UPN584_PBMC	PBMC	Asia	Japan:Aichi	Type 1	chronic active EBV infection	B1
AP0191811	UPN874_PBMC	PBMC	Asia	Japan:Aichi	Type 1	extranodal NK/T-cell lymphoma	B1
AP0191821	UPN88_CD56+-1	CD56+-1	Asia	Japan:Aichi	Type 1	chronic active EBV infection	B1
AP0191831	UPN88_CD56+-3	CD56+-3	Asia	Japan:Aichi	Type 1	chronic active EBV infection	B1
AP0191841	UPN93_gdT-2	gdT-2	Asia	Japan:Aichi	Type 1	chronic active EBV infection	B1
AP0191851	UPN97_PBMC	PBMC	Asia	Japan:Aichi	Type 1	chronic active EBV infection	B1
AP0191861	UPN97_tumor	Tumor	Asia	Japan:Aichi	n/a	chronic active EBV infection	B1
AP0191871	UPN98_PBMC	PBMC	Asia	Japan:Aichi	Type 1	chronic active EBV infection	B1
AP0191881	UPN99_PBMC	PBMC	Asia	Japan:Aichi	Type 1	chronic active EBV infection	B1
KX6740641	GDGC1	n/a	Asia	China	Type 1	GC	B1
KX6740651	GDGC2	n/a	Asia	China	Type 1	GC	B3
KX6740661	SNU-719	Cell lines	Asia	Korea	Type 1	NPC	B3
KX6740671	YCCEL1	Cell lines	Asia	Korea	Type 1	NPC	B3
LC1370181	HNNPC1	Tumor	Asia	China	Type 1	NPC	B9
LC1494911	HNNPC2	Tumor	Asia	China	Type 1	NPC	B8
LC1503271	HNNPC3	Tumor	Asia	China	Type 1	NPC	B1
LC1503371	HNNPC4	Tumor	Asia	China	Type 1	NPC	B1
LC1503381	HNNPC5	Tumor	Asia	China	Type 1	NPC	B3
LC1507411	HNNPC6	Tumor	Asia	China	Type 1	NPC	B1
LC1507421	HNNPC7	Tumor	Asia	China	Type 1	NPC	B3
LC1507431	HNNPC8	Tumor	Asia	China	Type 1	NPC	B9
MG0213051	YCCEL1-GC1	Tumor	Asia	China	Type 1	GC	B3
MG0213061	YCCEL1-GC2	Tumor	Europe	Poland	Type 1	GC	B3
MG0213071	Akata-GC1	Tumor	Asia	South Korea	Type 1	GC	B1
MG0213081	Mutu-GC1	Tumor	Europe	Poland	Type 1	GC	H
MG0213091	Mutu-GC2	Tumor	North America	USA	Type 1	GC	A
MG0213101	Mutu-GC3	Tumor	Europe	Poland	Type 1	GC	B3
MG0213111	Mutu-GC4	Tumor	Europe	Ukarine	Type 1	GC	B3
MG0213121	AG876-GC1	Tumor	Asia	South Korea	Type 2	GC	H
MG2989171	DF_Tonsil_T156_BWA	Tonsil	Europe	UK	Type 1	n/a	A	Y	China 1/Mediterranean
MG2989181	GK_LY91_BWA	LY91	Europe	UK	Type 2	n/a	A	Y	Mediterranean
MG2989191	IMS_Saliva_155_BWA	Saliva	Europe	UK	Type 1	IM	B10	Y	China 1
MG2989201	IMS_Saliva_187_BWA	Saliva	Europe	UK	Type 1	IM	H	Y	Mediterranean/North Carolina
MG2989211	IMS_Saliva_216_BWA	Saliva	Europe	UK	Type 1	IM	H	Y	B95-8
MG2989221	IMS_Saliva_5_BWA	Saliva	Europe	UK	Type 1	IM	H	Y	Mediterranean
MG2989231	IMS_Saliva_81_BWA	Saliva	Europe	UK	n/a	IM	B10	Y	China 1
MG2989241	IMS_Saliva_90_BWA	Saliva	Europe	UK	Type 1	IM	H		Mediteranean
MG2989251	27_JC_BWA	n/a	Europe	UK	Type 1	n/a	H		B95-8/Mediterranean	[listed as JC_027 in Correia et al]
MG2989261	39_JC_BWA	n/a	Europe	UK	Type 1	n/a	H	Y	Mediterranean	[listed as JC_039 in Correia et al]
MG2989271	VID14_JC_BWA	n/a	Europe	UK	Type 1	n/a	H	Y	Mediterranean	[listed as JC_VID14 in Correia et al]
MG2989281	VID41_JC_BWA	n/a	Europe	UK	Type 1	n/a	A	Y	China 1	[listed as JC_VID41 in Correia et al]
MK5402411	BLT001	Tumor biopsy	Asia	NPC-endemic China	Type 1	BL	B12
MK5402421	BLT002	Tumor biopsy	Asia	NPC-endemic China	Type 1	BL	B12
MK5402431	C666	Cell line	Asia	NPC-endemic China	Type 1	NPC	B12
MK5402441	GCT001	Tumor biopsy	Asia	NPC-non-endemic China	Type 1	GC	B12
MK5402451	GCT002	Tumor biopsy	Asia	NPC-non-endemic China	Type 1	GC	B12
MK5402461	GCT003	Tumor biopsy	Asia	NPC-non-endemic China	Type 1	GC	B12
MK5402471	GCT004	Tumor biopsy	Asia	NPC-non-endemic China	Type 1	GC	B12
MK5402481	GCT005	Tumor biopsy	Asia	NPC-non-endemic China	Type 1	GC	B12
MK5402491	GCT006	Tumor biopsy	Asia	NPC-non-endemic China	Type 1	GC	B12
MK5402501	GCT007	Tumor biopsy	Asia	NPC-non-endemic China	Type 1	GC	B12
MK5402511	GCT009	Tumor biopsy	Asia	NPC-non-endemic China	Type 1	GC	B12
MK5402521	GCT010	Tumor biopsy	Asia	NPC-non-endemic China	Type 1	GC	B12
MK5402531	GCT011	Tumor biopsy	Asia	NPC-non-endemic China	Type 1	GC	B12
MK5402541	GCT012	Tumor biopsy	Asia	NPC-non-endemic China	Type 1	GC	B12
MK5402551	GCT013	Tumor biopsy	Asia	NPC-non-endemic China	Type 1	GC	B12
MK5402561	GCT014	Tumor biopsy	Asia	NPC-non-endemic China	Type 1	GC	B12
MK5402571	HLT001	Tumor biopsy	Asia	NPC-endemic China	Type 1	HL	B12
MK5402581	HLT002	Tumor biopsy	Asia	NPC-endemic China	Type 1	HL	B12
MK5402591	HLT005	Tumor biopsy	Asia	NPC-endemic China	Type 1	HL	B12
MK5402601	HLT006	Tumor biopsy	Asia	NPC-endemic China	Type 1	HL	B12
MK5402611	HLT007	Tumor biopsy	Asia	NPC-endemic China	Type 1	HL	B12
MK5402621	HLT010	Tumor biopsy	Asia	NPC-endemic China	Type 1	HL	B12
MK5402631	HLT011	Tumor biopsy	Asia	NPC-endemic China	Type 1	HL	B12
MK5402641	HS001	saliva	Asia	NPC-non-endemic China	Type 1	Healthy donor	B12
MK5402651	HS003	saliva	Asia	NPC-endemic China	Type 1	Healthy donor	B12
MK5402661	HS007	saliva	Asia	NPC-endemic China	Type 1	Healthy donor	B12
MK5402671	HS008	saliva	Asia	NPC-endemic China	Type 1	Healthy donor	B12
MK5402681	HS009	saliva	Asia	NPC-endemic China	Type 1	Healthy donor	B12
MK5402691	HS011	saliva	Asia	NPC-endemic China	Type 1	Healthy donor	B12
MK5402701	HS012	saliva	Asia	NPC-endemic China	Type 1	Healthy donor	B12
MK5402711	HS013	saliva	Asia	NPC-endemic China	Type 1	Healthy donor	B12
MK5402721	HS014	saliva	Asia	NPC-endemic China	Type 1	Healthy donor	B12
MK5402731	HS015	saliva	Asia	NPC-endemic China	Type 1	Healthy donor	B12
MK5402741	HS016	saliva	Asia	NPC-endemic China	Type 1	Healthy donor	B12
MK5402751	HS018	saliva	Asia	NPC-endemic China	Type 1	Healthy donor	B12
MK5402761	HS019	saliva	Asia	NPC-endemic China	Type 1	Healthy donor	B12
MK5402771	HS020	saliva	Asia	NPC-endemic China	Type 1	Healthy donor	B12
MK5402781	HS021	saliva	Asia	NPC-endemic China	Type 1	Healthy donor	B12
MK5402791	HS023	saliva	Asia	NPC-endemic China	Type 1	Healthy donor	B12
MK5402801	HS024	saliva	Asia	NPC-endemic China	Type 1	Healthy donor	B12
MK5402811	HS025	saliva	Asia	NPC-endemic China	Type 1	Healthy donor	B12
MK5402821	HS027	saliva	Asia	NPC-endemic China	Type 1	Healthy donor	B12
MK5402831	HS029	saliva	Asia	NPC-endemic China	Type 1	Healthy donor	B12
MK5402841	HS032	saliva	Asia	NPC-endemic China	Type 1	Healthy donor	B12
MK5402851	HS033	saliva	Asia	NPC-endemic China	Type 1	Healthy donor	B12
MK5402861	HS034	saliva	Asia	NPC-endemic China	Type 1	Healthy donor	B11
MK5402871	HS035	saliva	Asia	NPC-endemic China	Type 1	Healthy donor	B12
MK5402881	HS036	saliva	Asia	NPC-endemic China	Type 1	Healthy donor	B12
MK5402891	HS037	saliva	Asia	NPC-endemic China	Type 1	Healthy donor	B12
MK5402901	HS038	saliva	Asia	NPC-endemic China	Type 1	Healthy donor	B12
MK5402911	HS039	saliva	Asia	NPC-endemic China	Type 1	Healthy donor	B12
MK5402921	HS041	saliva	Asia	NPC-endemic China	Type 1	Healthy donor	B12
MK5402931	HS045	saliva	Asia	NPC-endemic China	Type 1	Healthy donor	B12
MK5402941	HS048	saliva	Asia	NPC-endemic China	Type 1	Healthy donor	B12
MK5402951	HS050	saliva	Asia	NPC-endemic China	Type 1	Healthy donor	B12
MK5402961	HS051	saliva	Asia	NPC-endemic China	Type 1	Healthy donor	B12
MK5402971	HS052	saliva	Asia	NPC-endemic China	Type 1	Healthy donor	B12
MK5402981	HS053	saliva	Asia	NPC-endemic China	Type 1	Healthy donor	B11
MK5402991	HS054	saliva	Asia	NPC-endemic China	Type 1	Healthy donor	B12
MK5403001	HS057	saliva	Asia	NPC-endemic China	Type 1	Healthy donor	B12
MK5403011	NHS002	saliva	Asia	NPC-non-endemic China	Type 1	Healthy donor	B12
MK5403021	NHS004	saliva	Asia	NPC-non-endemic China	Type 1	Healthy donor	B12
MK5403031	NKLT002	Tumor biopsy	Asia	NPC-endemic China	Type 1	NK/T cell lymphoma	B12
MK5403041	NKLT003-2	Tumor biopsy	Asia	NPC-endemic China	Type 1	NK/T cell lymphoma	B12
MK5403051	NKLT004	Tumor biopsy	Asia	NPC-endemic China	Type 1	NK/T cell lymphoma	B12
MK5403061	NKLT006	Tumor biopsy	Asia	NPC-endemic China	Type 1	NK/T cell lymphoma	B12
MK5403071	NKLT007	Tumor biopsy	Asia	NPC-endemic China	Type 1	NK/T cell lymphoma	B12
MK5403081	NNPCT001	Tumor biopsy	Asia	NPC-non-endemic China	Type 1	NPC	B12
MK5403091	NNPCT002	Tumor biopsy	Asia	NPC-non-endemic China	Type 1	NPC	B12
MK5403101	NNPCT003	Tumor biopsy	Asia	NPC-non-endemic China	Type 1	NPC	B12
MK5403111	NNPCT004	Tumor biopsy	Asia	NPC-non-endemic China	Type 1	NPC	B12
MK5403121	NNPCT005	Tumor biopsy	Asia	NPC-non-endemic China	Type 1	NPC	B12
MK5403131	NPCP001	plasma	Asia	NPC-non-endemic China	Type 1	NPC	B12
MK5403141	NPCS001	saliva	Asia	NPC-endemic China	Type 1	NPC	B12
MK5403151	NPCS002	saliva	Asia	NPC-endemic China	Type 1	NPC	B12
MK5403161	NPCS003-2	saliva	Asia	NPC-endemic China	Type 1	NPC	B12
MK5403171	NPCS005	saliva	Asia	NPC-endemic China	Type 1	NPC	B12
MK5403181	NPCS006	saliva	Asia	NPC-endemic China	Type 1	NPC	B12
MK5403191	NPCS007	saliva	Asia	NPC-endemic China	Type 1	NPC	B12
MK5403201	NPCS008	saliva	Asia	NPC-endemic China	Type 1	NPC	B12
MK5403211	NPCS009	saliva	Asia	NPC-endemic China	Type 1	NPC	B12
MK5403221	NPCS010	saliva	Asia	NPC-endemic China	Type 1	NPC	B12
MK5403231	NPCS011	saliva	Asia	NPC-endemic China	Type 1	NPC	B12
MK5403241	NPCS012	saliva	Asia	NPC-endemic China	Type 1	NPC	B12
MK5403251	NPCS013	saliva	Asia	NPC-endemic China	Type 1	NPC	B11
MK5403261	NPCS014	saliva	Asia	NPC-endemic China	Type 1	NPC	B12
MK5403271	NPCS016	saliva	Asia	NPC-endemic China	Type 1	NPC	B12
MK5403281	NPCS017	saliva	Asia	NPC-endemic China	Type 1	NPC	B12
MK5403291	NPCS018	saliva	Asia	NPC-endemic China	Type 1	NPC	B12
MK5403301	NPCS019	saliva	Asia	NPC-endemic China	Type 1	NPC	B12
MK5403311	NPCS021	saliva	Asia	NPC-endemic China	Type 1	NPC	B12
MK5403321	NPCS022	saliva	Asia	NPC-endemic China	Type 1	NPC	B12
MK5403331	NPCS023	saliva	Asia	NPC-endemic China	Type 1	NPC	B12
MK5403341	NPCS024	saliva	Asia	NPC-endemic China	Type 1	NPC	B12
MK5403351	NPCS025	saliva	Asia	NPC-endemic China	Type 1	NPC	B12
MK5403361	NPCS026	saliva	Asia	NPC-endemic China	Type 1	NPC	B12
MK5403371	NPCS027	saliva	Asia	NPC-endemic China	Type 1	NPC	B12
MK5403381	NPCS028	saliva	Asia	NPC-endemic China	Type 1	NPC	B12
MK5403391	NPCS029	saliva	Asia	NPC-endemic China	Type 1	NPC	B12
MK5403401	NPCS030	saliva	Asia	NPC-endemic China	Type 1	NPC	B12
MK5403411	NPCS031	saliva	Asia	NPC-endemic China	Type 1	NPC	B12
MK5403421	NPCS033	saliva	Asia	NPC-endemic China	Type 1	NPC	B12
MK5403431	NPCS034	saliva	Asia	NPC-endemic China	Type 1	NPC	B12
MK5403441	NPCS035	saliva	Asia	NPC-endemic China	Type 1	NPC	B12
MK5403451	NPCS038	saliva	Asia	NPC-endemic China	Type 1	NPC	B12
MK5403461	NPCS039	saliva	Asia	NPC-endemic China	Type 1	NPC	B12
MK5403471	NPCS040	saliva	Asia	NPC-endemic China	Type 1	NPC	B12
MK5403481	NPCS042	saliva	Asia	NPC-endemic China	Type 1	NPC	B12
MK5403491	NPCS044	saliva	Asia	NPC-endemic China	Type 1	NPC	B12
MK5403501	NPCS045	saliva	Asia	NPC-endemic China	Type 1	NPC	B12
MK5403511	NPCS046	saliva	Asia	NPC-endemic China	Type 1	NPC	B12
MK5403521	NPCS047	saliva	Asia	NPC-endemic China	Type 1	NPC	B12
MK5403531	NPCS048	saliva	Asia	NPC-endemic China	Type 1	NPC	B12
MK5403541	NPCS049	saliva	Asia	NPC-endemic China	Type 1	NPC	B12
MK5403551	NPCS050	saliva	Asia	NPC-endemic China	Type 1	NPC	B12
MK5403561	NPCS051	saliva	Asia	NPC-endemic China	Type 1	NPC	B12
MK5403571	NPCS052	saliva	Asia	NPC-endemic China	Type 1	NPC	B12
MK5403581	NPCS054	saliva	Asia	NPC-endemic China	Type 1	NPC	B12
MK5403591	NPCT001	Tumor biopsy	Asia	NPC-non-endemic China	Type 1	NPC	B12
MK5403601	NPCT002	Tumor biopsy	Asia	NPC-endemic China	Type 1	NPC	B12
MK5403611	NPCT003	Tumor biopsy	Asia	NPC-endemic China	Type 1	NPC	B12
MK5403621	NPCT004	Tumor biopsy	Asia	NPC-endemic China	Type 1	NPC	B12
MK5403631	NPCT005	Tumor biopsy	Asia	NPC-endemic China	Type 1	NPC	B12
MK5403641	NPCT006	Tumor biopsy	Asia	NPC-endemic China	Type 1	NPC	B12
MK5403651	NPCT007	Tumor biopsy	Asia	NPC-endemic China	Type 1	NPC	B12
MK5403661	NPCT008	Tumor biopsy	Asia	NPC-non-endemic China	Type 1	NPC	B12
MK5403671	NPCT009	Tumor biopsy	Asia	NPC-endemic China	Type 1	NPC	B12
MK5403681	NPCT010	Tumor biopsy	Asia	NPC-endemic China	Type 1	NPC	B12
MK5403691	NPCT011	Tumor biopsy	Asia	NPC-non-endemic China	Type 1	NPC	B12
MK5403701	NPCT012	Tumor biopsy	Asia	NPC-endemic China	Type 1	NPC	B12
MK5403711	NPCT013	Tumor biopsy	Asia	NPC-endemic China	Type 1	NPC	B12
MK5403721	NPCT014	Tumor biopsy	Asia	NPC-endemic China	Type 1	NPC	B12
MK5403731	NPCT015	Tumor biopsy	Asia	NPC-endemic China	Type 1	NPC	B12
MK5403741	NPCT017	Tumor biopsy	Asia	NPC-endemic China	Type 1	NPC	B12
MK5403751	NPCT018	Tumor biopsy	Asia	NPC-endemic China	Type 1	NPC	B12
MK5403761	NPCT019	Tumor biopsy	Asia	NPC-endemic China	Type 1	NPC	B12
MK5403771	NPCT020-2	Tumor biopsy	Asia	NPC-endemic China	Type 1	NPC	B12
MK5403781	NPCT021	Tumor biopsy	Asia	NPC-endemic China	Type 1	NPC	B11
MK5403791	NPCT022	Tumor biopsy	Asia	NPC-endemic China	Type 1	NPC	B12
MK5403801	NPCT023	Tumor biopsy	Asia	NPC-endemic China	Type 1	NPC	B12
MK5403811	NPCT024	Tumor biopsy	Asia	NPC-endemic China	Type 1	NPC	B12
MK5403821	NPCT025	Tumor biopsy	Asia	NPC-endemic China	Type 1	NPC	B12
MK5403831	NPCT027	Tumor biopsy	Asia	NPC-endemic China	Type 1	NPC	B12
MK5403841	NPCT028-2	Tumor biopsy	Asia	NPC-endemic China	Type 1	NPC	B12
MK5403851	NPCT029	Tumor biopsy	Asia	NPC-endemic China	Type 1	NPC	B12
MK5403861	NPCT031	Tumor biopsy	Asia	NPC-endemic China	Type 1	NPC	B12
MK5403871	NPCT032	Tumor biopsy	Asia	NPC-endemic China	Type 1	NPC	B12
MK5403881	NPCT033	Tumor biopsy	Asia	NPC-endemic China	Type 1	NPC	B12
MK5403891	NPCT035	Tumor biopsy	Asia	NPC-endemic China	Type 1	NPC	B12
MK5403901	NPCT036	Tumor biopsy	Asia	NPC-endemic China	Type 1	NPC	B12
MK5403911	NPCT037	Tumor biopsy	Asia	NPC-endemic China	Type 1	NPC	B12
MK5403921	NPCT038	Tumor biopsy	Asia	NPC-endemic China	Type 1	NPC	B12
MK5403931	NPCT039	Tumor biopsy	Asia	NPC-endemic China	Type 1	NPC	B12
MK5403941	NPCT040	Tumor biopsy	Asia	NPC-endemic China	Type 1	NPC	B12
MK5403951	NPCT041	Tumor biopsy	Asia	NPC-endemic China	Type 1	NPC	B12
MK5403961	NPCT042	Tumor biopsy	Asia	NPC-endemic China	Type 1	NPC	B12
MK5403971	NPCT043	Tumor biopsy	Asia	NPC-endemic China	Type 1	NPC	B12
MK5403981	NPCT045	Tumor biopsy	Asia	NPC-endemic China	Type 1	NPC	B12
MK5403991	NPCT046	Tumor biopsy	Asia	NPC-non-endemic China	Type 1	NPC	B11
MK5404001	NPCT047	Tumor biopsy	Asia	NPC-endemic China	Type 1	NPC	B12
MK5404011	NPCT048	Tumor biopsy	Asia	NPC-endemic China	Type 1	NPC	B12
MK5404021	NPCT049	Tumor biopsy	Asia	NPC-endemic China	Type 1	NPC	B11
MK5404031	NPCT050	Tumor biopsy	Asia	NPC-endemic China	Type 1	NPC	B12
MK5404041	NPCT052	Tumor biopsy	Asia	NPC-endemic China	Type 1	NPC	B12
MK5404051	NPCT053	Tumor biopsy	Asia	NPC-endemic China	Type 1	NPC	B12
MK5404061	NPCT054	Tumor biopsy	Asia	NPC-endemic China	Type 1	NPC	B12
MK5404071	NPCT054M	Tumor biopsy	Asia	NPC-endemic China	Type 1	NPC	B12
MK5404081	NPCT055	Tumor biopsy	Asia	NPC-non-endemic China	Type 1	NPC	B12
MK5404091	NPCT055M	Tumor biopsy	Asia	NPC-non-endemic China	Type 1	NPC	B12
MK5404101	NPCT056	Tumor biopsy	Asia	NPC-endemic China	Type 1	NPC	B12
MK5404111	NPCT056M	Tumor biopsy	Asia	NPC-endemic China	Type 1	NPC	B12
MK5404121	NPCT057	Tumor biopsy	Asia	NPC-non-endemic China	Type 1	NPC	B12
MK5404131	NPCT057M	Tumor biopsy	Asia	NPC-non-endemic China	Type 1	NPC	B12
MK5404141	NPCT058	Tumor biopsy	Asia	NPC-non-endemic China	Type 1	NPC	B12
MK5404151	NPCT058M	Tumor biopsy	Asia	NPC-non-endemic China	Type 1	NPC	B12
MK5404161	NPCT059	Tumor biopsy	Asia	NPC-endemic China	Type 1	NPC	B12
MK5404171	NPCT060	Tumor biopsy	Asia	NPC-endemic China	Type 1	NPC	B11
MK5404181	NPCT061	Tumor biopsy	Asia	NPC-endemic China	Type 1	NPC	B12
MK5404191	NPCT062	Tumor biopsy	Asia	NPC-endemic China	Type 1	NPC	B12
MK5404201	NPCT063	Tumor biopsy	Asia	NPC-endemic China	Type 1	NPC	B12
MK5404211	NPCT064	Tumor biopsy	Asia	NPC-endemic China	Type 1	NPC	B12
MK5404221	NPCT065	Tumor biopsy	Asia	NPC-endemic China	Type 1	NPC	B12
MK5404231	NPCT066	Tumor biopsy	Asia	NPC-endemic China	Type 1	NPC	B12
MK5404241	NPCT067	Tumor biopsy	Asia	NPC-endemic China	Type 1	NPC	B12
MK5404251	NPCT068	Tumor biopsy	Asia	NPC-endemic China	Type 1	NPC	B12
MK5404261	NPCT069	Tumor biopsy	Asia	NPC-endemic China	Type 1	NPC	B12
MK5404271	NPCT070	Tumor biopsy	Asia	NPC-endemic China	Type 1	NPC	B12
MK5404281	NPCT071	Tumor biopsy	Asia	NPC-endemic China	Type 1	NPC	B12
MK5404291	NPCT072	Tumor biopsy	Asia	NPC-endemic China	Type 1	NPC	B12
MK5404301	NPCT073	Tumor biopsy	Asia	NPC-endemic China	Type 1	NPC	B12
MK5404311	NPCT074	Tumor biopsy	Asia	NPC-endemic China	Type 1	NPC	B12
MK5404321	NPCT074S	saliva	Asia	NPC-endemic China	Type 1	NPC	B12
MK5404331	NPCT075	Tumor biopsy	Asia	NPC-endemic China	Type 1	NPC	B12
MK5404341	NPCT076	Tumor biopsy	Asia	NPC-endemic China	Type 1	NPC	B12
MK5404351	NPCT077	Tumor biopsy	Asia	NPC-endemic China	Type 1	NPC	B12
MK5404361	NPCT078	Tumor biopsy	Asia	NPC-non-endemic China	Type 1	NPC	B12
MK5404371	NPCT080	Tumor biopsy	Asia	NPC-endemic China	Type 1	NPC	B12
MK5404381	NPCT081	Tumor biopsy	Asia	NPC-endemic China	Type 1	NPC	B12
MK5404391	NPCT082	Tumor biopsy	Asia	NPC-endemic China	Type 1	NPC	B12
* LMP1 type according to Edwards et al (Virology. 1999;261(1):79-95. doi:10.1006/viro.1999.9855), as classified in Correia et al (J Virol. 2017;91(15). doi:10.1128/JVI.00375-17).

## Sheet: Supplementary Table S5_EBNA_705
Table S5. The EBV samples included in the phylogenetic analysis of EBNA1 gene
Acce #	ID	Sample type	Geographic area	Country	EBV type	Phenotype	LMP1 Pattern
NC_7605	Ref_NC_7605_type 1	Cell line	North America	USA	Type 1	B95-8	D
V01555	EBV_strain_B95-8	Cell line	North America	USA	Type 1	B95-8	D
AJ507799	Ref_AJ507799_type 1	Cell line	North America	USA	Type 1	B95-8	D
NC_9334	Ref_NC_9334_type_2	AG876	Africa	Ghana	Type 2	BL	D
KP968257	CCH	Tumor Biopsy	South America	Brazil	Type 1	BL	A
KP968258	MP	Tumor Biopsy	South America	Brazil	Type 1	BL	A
KP968259	SCL	Tumor Biopsy	South America	Brazil	Type 1	BL	A
KP968260	VGO	Tumor Biopsy	South America	Brazil	Type 1	BL	B
KP968261	HU11393	Tumor Biopsy	Africa	Ghana	Type 1	BL	A
KP968262	H018436D	Tumor Biopsy	Africa	Ghana	Type 1	BL	A
KP968263	H058015C	Tumor Biopsy	Africa	Ghana	Type 1	BL	A
KP968264	H002213	Tumor Biopsy	Africa	Ghana	Type 1	BL	A
KR063342	H037532	Tumor Biopsy	Africa	Ghana	Type 1	BL	A
KR063343	CV-ARG	Tumor Biopsy	South America	Argentina	Type 1	BL	A
KR063344	RPF	Tumor Biopsy	South America	Brazil	Type 1	BL	A
KR063345	FNR	Tumor Biopsy	South America	Brazil	Type 1	BL	A
KT001102	VA	Tumor Biopsy	South America	Argentina	Type 1	BL	A
KT001103	SG	Tumor Biopsy	South America	Argentina	Type 1	BL	A
n/a	AF	Tumor Biopsy	South America	Argentina	Type 1	BL	A
KC440852	K4413-Mi	Cell line	North America	USA	Type 1	Healthy donor	D
KC440851	K4123-Mi	Cell line	North America	USA	Type 1	Healthy donor	D
LN827800	Jijoye	Cell line	Africa	Nigeria	Type 2	BL	C
LN824206	pLCL-TRL1-post	sLCL	North America	USA	Type 1	PTLD	A
LN827799	sLCL-IM116	sLCL	Australia	Australia	Type 1	IM	B
LN827739	LCL_B958_delEber2	LCL	North America	USA	Type 1	B95-8	D
LN827597	sLCL-IS104	sLCL	Australia	Australia	Type 1	PTLD	D
LN827596	sLCL-IM102	sLCL	Australia	Australia	Type 1	IM	D
LN827595	sLCL-IS103	sLCL	Australia	Australia	Type 1	PTLD	D
LN827594	sLCL-IS107	sLCL	Australia	Australia	Type 1	PTLD	A
LN827593	sLCL-IS112	sLCL	Australia	Australia	Type 1	PTLD	D
LN827592	sLCL-IS110	sLCL	Australia	Australia	Type 1	PTLD	D
LN827591	sLCL-215	sLCL	Africa	Kenya	Type 2	LCL	A
LN827590	sLCL-IM105	sLCL	Australia	Australia	Type 1	IM	D
LN827589	sLCL-IS201	sLCL	Australia	Australia	Type 2	PTLD	D
LN827588	sLCL-IS119	sLCL	Australia	Australia	Type 1	PTLD	D
LN827587	sLCL-221	sLCL	Africa	Kenya	Type 2	LCL	D
LN827586	sLCL-IS115	sLCL	Australia	Australia	Type 1	PTLD	B
LN827585	sLCL-104	sLCL	Africa	Kenya	Type 1	LCL	D
LN827584	sLCL-IS106	sLCL	Australia	Australia	Type 1	PTLD	D
LN827583	sLCL-IM117	sLCL	Australia	Australia	Type 1	IM	D
LN827582	sLCL-BL103	sLCL	Africa	Kenya	Type 1	LCL	D
LN827581	sLCL-105	sLCL	Africa	Kenya	Type 1	LCL	D
LN827580	sLCL-216	sLCL	Africa	Kenya	Type 2	LCL	D
LN827579	sLCL-113	sLCL	Africa	Kenya	Type 1	LCL	D
LN827578	sLCL-IS113	sLCL	Australia	Australia	Type 1	PTLD	B
LN827577	sLCL-117	sLCL	Africa	Kenya	Type 1	LCL	D
LN827576	sLCL-IS120	sLCL	Australia	Australia	Type 1	PTLD	D
LN827575	sLCL-IS114	sLCL	Australia	Australia	Type 1	PTLD	D
LN827574	sLCL-109	sLCL	Africa	Kenya	Type 1	LCL	D
LN827573	sLCL-110	sLCL	Africa	Kenya	Type 1	LCL	D
LN827572	sLCL-IS118	sLCL	Australia	Australia	Type 1	PTLD	D
LN827571	sLCL-BL120	sLCL	Africa	Kenya	Type 1	LCL	D
LN827570	sLCL-IS101	sLCL	Australia	Australia	Type 1	PTLD	D
LN827569	sLCL-IS111	sLCL	Australia	Australia	Type 1	PTLD	D
LN827568	sLCL-124	sLCL	Africa	Kenya	Type 1	LCL	D
LN827567	sLCL-IM109	sLCL	Australia	Australia	Type 1	IM	D
LN827566	sLCL-106	sLCL	Africa	Kenya	Type 1	LCL	D
LN827565	sLCL-107	sLCL	Africa	Kenya	Type 1	LCL	D
LN827564	HL04	Tumor biopsy	Europe	UK	Type 1	HL	D
LN827563	sLCL-118	sLCL	Africa	Kenya	Type 1	LCL	A
LN827562	sLCL-119	sLCL	Africa	Kenya	Type 1	LCL	B
LN827561	YCCEL1	Cell line	Asia	South Korea	Type 1	GC	B
LN827560	sLCL-214	sLCL	Africa	Kenya	Type 2	LCL	D
LN827559	pLCL-TRL595	sLCL	North America	USA	Type 1	PTLD	A
LN827558	sLCL-102	sLCL	Africa	Kenya	Type 1	LCL	D
LN827557	BL36	Cell line	0	N. Africa	Type 1	BL	C
LN827556	Cheptages	Cell line	Africa	Kenya	Type 2	BL	D
LN827555	X50-7	LCL	North America	USA	Type 1	LCL	D
LN827554	AFB1b	LCL	0		Type 2	LCL	A
LN827553	sLCL-IS108	sLCL	Australia	Australia	Type 1	PTLD	D
LN827552	sLCL-108	sLCL	Africa	Kenya	Type 1	LCL	D
LN827551	Makau	Cell line	Africa	Kenya	Type 1	BL	C
LN827550	sLCL-111	sLCL	Africa	Kenya	Type 1	LCL	D
LN827549	D32012	Tumor biopsy	Asia	China	Type 1	NPC	B
LN827548	P3HR1_c16	Cell line	Africa	Nigeria	Type 2	BL	C
LN827547	HKN15	sLCL	Asia	Hong Kong	Type 1	LCL	B
LN827546	HL02	Tumor biopsy	Europe	UK	Type 1	HL	D
LN827545	Daudi	Cell line	Africa	Kenya	Type 1	BL	C
LN827544	Wewak	Cell line	Asia	PNG	Type 2	BL	D
LN827527	M-ABA	LCL	0	N. Africa	Type 1	NPC	D
LN827526	BL37	Cell line	Africa	Africa	Type 1	BL	D
LN827525	C666-1	Cell line	Asia	China	Type 1	NPC	N/A
LN827524	HL11	Tumor biopsy	Europe	UK	Type 1	HL	D
LN827523	L591	Cell line	Europe	Germany	Type 1	HL	B
LN827522	HL09	Tumor biopsy	Europe	UK	Type 1	HL	D
LN824226	HL01	Tumor biopsy	Europe	UK	Type 1	HL	D
LN824225	HL08	Tumor biopsy	Europe	UK	Type 1	HL	D
LN824224	HKN19	sLCL	Asia	Hong Kong	Type 1	LCL	B
LN824209	HKN14	sLCL	Asia	Hong Kong	Type 1	LCL	B
LN824208	Akata	Cell line	Asia	Japan	Type 1	BL	B
LN824207	pLCL-TRL1-pre	sLCL	North America	USA	Type 1	PTLD	A
LN824205	sLCL-112	sLCL	Africa	Kenya	Type 1	LCL	C
LN824204	HL05	Tumor biopsy	Europe	UK	Type 1	HL	D
LN824203	Mak	Cell line	Africa	Kenya	Type 1	BL	C
AB850656	HN16	n/a	Asia	China	n/a	n/a	N/A
AB850654	HN15	n/a	Asia	China	Type 1	n/a	N/A
AB850651	HN14	n/a	Asia	China	n/a	n/a	N/A
AB850648	HN3	n/a	Asia	China	n/a	n/a	N/A
AB850647	HN12	n/a	Asia	China	n/a	n/a	N/A
AB850643	HN1	n/a	Asia	China	n/a	n/a	N/A
KF717093	Raji	Cell line	Africa	Nigeria	Type 1	BL	A
AB828191	LGY-Raji	Cell line	Africa	Nigeria	Type 1	BL	N/A
KF992571	HKNPC9	Tumor biopsy	Asia	Hong Kong	Type 1	NPC	B
KF992570	HKNPC8	Tumor biopsy	Asia	Hong Kong	Type 1	NPC	B
KF992569	HKNPC7	Tumor biopsy	Asia	Hong Kong	Type 1	NPC	B
KF992568	HKNPC6	Tumor biopsy	Asia	Hong Kong	Type 1	NPC	B
KF992567	HKNPC5	Tumor biopsy	Asia	Hong Kong	Type 1	NPC	B
KF992566	HKNPC4	Tumor biopsy	Asia	Hong Kong	Type 1	NPC	B
KF992565	HKNPC3	Tumor biopsy	Asia	Hong Kong	Type 1	NPC	B
KF992564	HKNPC2	Tumor biopsy	Asia	Hong Kong	Type 1	NPC	B
KJ411974	C666-1	Cell line	Asia	China	Type 1	NPC	B
JQ009376	HKNPC1	Tumor biopsy	Asia	Hong Kong	Type 1	NPC	B
KF373730	M81	cloned virus	Asia	Asia	Type 1	NPC	B
KC617875	C666-1	Cell line	Asia	China	Type 1	NPC	B
KC207814	Mutu	Cell line	Africa	Kenya	Type 1	BL	D
KC207813	Akata	Cell line	Asia	Japan	Type 1	BL	B
HQ020558	GD2	Tumor biopsy	Asia	China	Type 1	NPC	B
DQ279927	AG876	Cell line	Africa	Ghana	Type 2	BL	N/A
AY961628	GD1	Tumor tissue	Asia	China	Type 1	NPC	B
08b8ce1e-63b2-444d-9f8b-7a960db4bb18	BLGSP-71-06-00280	Primary Tumor	Africa	South Uganda	Type 1	BL	F
0d389c84-899c-42f0-bbe3-981601ba0896	BLGSP-71-06-00143	Primary Tumor	Africa	South Uganda	Type 1	BL	D
15846704-e77f-4d1f-8c1b-c65b0811236f	BLGSP-71-06-00277	Primary Tumor	Africa	South Uganda	Type 1	BL	F
15f97967-a3f9-41fe-8641-f351b96e31e1	BLGSP-71-06-00190	Primary Tumor	Africa	South Uganda	Type 1	BL	F
1d8c94ce-8324-4b2b-a394-b7d3a4cf9764	BLGSP-71-06-00093	Primary Tumor	Africa	South Uganda	Type 1	BL	D
1e1a632f-4f87-46f3-994b-0c25a6bae1e9	BLGSP-71-06-00074	Primary Tumor	Africa	South Uganda	Type 2	BL	D
3293b918-454d-435d-bace-b0275ec97f70	BLGSP-71-06-00072	Primary Tumor	Africa	South Uganda	Type 2	BL	AI
34aeb8a4-6681-4b7d-b2e3-141b431e9490	BLGSP-71-06-00146	Primary Tumor	Africa	South Uganda	Type 1	BL	ABII
35cfe5e3-4a50-4d2f-90f4-f157f2b3e5e6	BLGSP-71-06-00071	Primary Tumor	Africa	South Uganda	Type 2	BL	D
3711aeb1-47b6-4d82-a8ee-4d7d27b79b91	BLGSP-71-06-00255	Primary Tumor	Africa	South Uganda	Type 1	BL	AIII
3718725e-d486-4bb4-b41a-3afce1ac8eca	BLGSP-71-06-00285	Primary Tumor	Africa	South Uganda	Type 1	BL	F
3a8ddbdc-f477-4704-8f17-2637723b0cdb	BLGSP-71-06-00001	Primary Tumor	Africa	South Uganda	Type 2	BL	AIII
3fd6e94c-211a-485a-adc6-c8315e8a34e8	BLGSP-71-06-00281	Primary Tumor	Africa	South Uganda	Type 1	BL	AII
40ec408a-1728-4eb5-a4b6-5eb379ac2f28	BLGSP-71-06-00144	Primary Tumor	Africa	South Uganda	Type 1	BL	D
42fa2e74-254d-4775-a34e-a227562428db	BLGSP-71-06-00162	Primary Tumor	Africa	South Uganda	Type 1	BL	AIII
43c5808d-ec0f-45db-9cce-590cb755d59a	BLGSP-71-06-00178	Primary Tumor	Africa	South Uganda	Type 1	BL	AIII
44178db9-61fc-46df-b0a0-b15ed4b9b757	BLGSP-71-06-00075	Primary Tumor	Africa	South Uganda	Type 1	BL	F
47267de6-321d-46ed-b32a-0f708a89b497	BLGSP-71-08-00200	Primary Tumor	Africa	North Uganda	Type 1	BL	D
4c8eb5ae-543b-4427-aa33-b69f837dd581	BLGSP-71-06-00076	Primary Tumor	Africa	South Uganda	Type 1	BL	AIII
512001d2-2c85-47df-ac2c-a5f6601b772d	BLGSP-71-06-00085	Primary Tumor	Africa	South Uganda	Type 1	BL	D
54371e6f-c22e-4a68-80e5-5eb757a978e1	BLGSP-71-06-00020	Buccal Cell Normal	Africa	South Uganda	Type 1	BL	D
57fb53fd-966b-4a7e-a033-2f99e759a720	BLGSP-71-06-00142	Primary Tumor	Africa	South Uganda	Type 1	BL	F
5b853ad2-81ea-4562-953b-597dc3b24e03	BLGSP-71-06-00283	Primary Tumor	Africa	South Uganda	Type 1	BL	D
60d70cf0-c41b-4f81-b04e-6165a41565c3	BLGSP-71-06-00084	Primary Tumor	Africa	South Uganda	Type 2	BL	AIII
633ad88a-a50c-4555-8614-39ae0baf7fe8	BLGSP-71-06-00086	Primary Tumor	Africa	South Uganda	Type 1	BL	AIII
66e279a0-016d-4b61-b051-9d3a385d4791	BLGSP-71-06-00165	Primary Tumor	Africa	South Uganda	Type 1	BL	ABIV
68e608ee-d8f8-4816-b46d-c8cbed8f534e	BLGSP-71-06-00180	Primary Tumor	Africa	South Uganda	Type 1	BL	AIII
69179886-7b3c-46c3-807d-92f057f6aa03	BLGSP-71-06-00087	Primary Tumor	Africa	South Uganda	Type 1	BL	ABI
6a95177f-747d-4431-99d8-82830d4bf266	BLGSP-71-08-00197	Primary Tumor	Africa	North Uganda	Type 1	BL	I
6c019f23-8fca-4685-a5e9-3a376da65500	BLGSP-71-08-00205	Primary Tumor	Africa	North Uganda	Type 1	BL	D
6e257f50-7a7d-4a6e-ba7e-bf3406edf42f	BLGSP-71-06-00088	Primary Tumor	Africa	South Uganda	Type 1	BL	AIII
6fdd85b6-8185-416a-ab8b-d45f37c523ed	BLGSP-71-06-00252	Primary Tumor	Africa	South Uganda	Type 1	BL	I
701fff05-b71a-4225-a691-15ddffdb4171	BLGSP-71-06-00172	Primary Tumor	Africa	South Uganda	Type 1	BL	F
731c7b44-04ac-4f34-a6e7-faa389c4fc03	BLGSP-71-22-00332	Primary Tumor	North America	USA	Type 1	sBL	D
742964e3-c03c-4642-9f8a-74837a5ca9e0	BLGSP-71-06-00174	Primary Tumor	Africa	South Uganda	Type 1	BL	D
75b553e2-90b9-414d-9ceb-fdfeae04c0a7	BLGSP-71-08-00036	Primary Tumor	Africa	North Uganda	Type 2	BL	D
7babe5c4-59a5-4341-9661-82d3235e3c52	BLGSP-71-06-00078	Primary Tumor	Africa	South Uganda	Type 1	BL	AIII
803ea3f6-3657-46f4-b494-bce43f19a3c6	BLGSP-71-08-00199	Primary Tumor	Africa	North Uganda	Type 1	BL	I
8a43d359-134d-426b-b338-1eaf0456de7e	BLGSP-71-06-00164	Primary Tumor	Africa	South Uganda	Type 1	BL	ABII
8f8e821e-e860-4190-a208-53efe218bd72	BLGSP-71-06-00094	Primary Tumor	Africa	South Uganda	Type 1	BL	ABIV
95d2e1ce-0333-44e7-bcbe-8534358835a7	BLGSP-71-06-00098	Primary Tumor	Africa	South Uganda	Type 1	BL	F
98310363-1681-44f1-ab47-2a5a8296309c	BLGSP-71-06-00072	Buccal Cell Normal	Africa	South Uganda	Type 2	BL	AI
a1b90f2c-6f53-482f-9562-a0f58e797389	BLGSP-71-08-00204	Primary Tumor	Africa	North Uganda	Type 1	BL	ABII
a7463169-9d04-4e2d-adf9-e8ad65a3cb4d	BLGSP-71-06-00016	Primary Tumor	Africa	South Uganda	Type 1	BL	ABIII
a8ff6e64-053c-4b64-82a7-653c36a2bed0	BLGSP-71-06-00171	Primary Tumor	Africa	South Uganda	Type 1	BL	AIII
b18892e1-a142-4fc5-bcdb-08db520877ec	BLGSP-71-06-00148	Primary Tumor	Africa	South Uganda	Type 2	BL	D
b2e2c589-c138-43d6-a53a-f0a0407e3304	BLGSP-71-08-00038	Primary Tumor	Africa	North Uganda	Type 1	BL	D
bb62c290-3b2a-494b-9701-ded04138648e	BLGSP-71-06-00076	Buccal Cell Normal	Africa	South Uganda	Type 1	BL	AIII
bbcc6048-2f8d-4d4c-a860-102d32cb8474	BLGSP-71-06-00008	Primary Tumor	Africa	South Uganda	Type 1	BL	F
bc184aff-ea8f-4797-b965-8b1f2da31103	BLGSP-71-06-00007	Primary Tumor	Africa	South Uganda	Type 1	BL	ABII
bd12565d-2c9a-42c9-8d3e-9083c3052f47	BLGSP-71-19-00105	Primary Tumor	North America	USA	Type 1	sBL	ABIII
bd80e837-299d-43f1-be81-d91f3698dbfc	BLGSP-71-06-00158	Primary Tumor	Africa	South Uganda	Type 1	BL	D
c1ecc60c-53ad-42cc-b148-5506fc1dfef3	BLGSP-71-06-00286	Primary Tumor	Africa	South Uganda	Type 1	BL	D
c30f3ac7-1641-4b53-92b9-f193951e6263	BLGSP-71-06-00159	Primary Tumor	Africa	South Uganda	Type 1	BL	ABII
c44d913b-0c32-49b0-9f86-ce77352c5593	BLGSP-71-08-00041	Primary Tumor	Africa	North Uganda	Type 1	BL	D
c7c96abb-c2ad-4162-a734-89a57d9e8d4c	BLGSP-71-06-00169	Primary Tumor	Africa	South Uganda	Type 1	BL	ABIV
c91ceab1-43d4-4fbb-b311-bb5b714c22aa	BLGSP-71-08-00033	Primary Tumor	Africa	North Uganda	Type 2	BL	D
cae662b0-3232-473a-8442-dbc6c546ba91	BLGSP-71-06-00012	Primary Tumor	Africa	South Uganda	Type 1	BL	F
d467083a-b1d3-46ed-ae1d-ddfe35f194ab	BLGSP-71-06-00251	Buccal Cell Normal	Africa	South Uganda	Type 1	BL	AVI
d79b7114-3f1d-415f-8ac4-311ee27d2c70	BLGSP-71-08-00050	Primary Tumor	Africa	North Uganda	Type 1	BL	ABII
dbcad3c9-dcd8-4bff-be6b-22a0bdea7f1b	BLGSP-71-08-00206	Primary Tumor	Africa	North Uganda	Type 1	BL	I
df6d9dfd-635f-4d40-9971-74ec71a70d3a	BLGSP-71-06-00154	Primary Tumor	Africa	South Uganda	Type 1	BL	F
e4df8f51-8ca1-48dc-adec-957e0d697f28	BLGSP-71-06-00251	Primary Tumor	Africa	South Uganda	Type 2	BL	AIII
e4f9159d-864c-4650-b1d8-c18be73463b0	BLGSP-71-06-00253	Primary Tumor	Africa	South Uganda	Type 1	BL	AIII
e7d92701-64cf-436e-b0dc-ff6865ee6fe2	BLGSP-71-06-00089	Primary Tumor	Africa	South Uganda	Type 2	BL	AIII
ea982aaf-3b40-424a-9d07-c0369a67d0c6	BLGSP-71-08-00197	Blood Derived Normal	Africa	North Uganda	Type 1	BL	I
ed570a86-0714-45a7-aec0-f197e962ce59	BLGSP-71-06-00013	Primary Tumor	Africa	South Uganda	Type 1	BL	AIII
ef36b623-4d69-4e45-8ba8-ed414880122a	BLGSP-71-06-00143	Buccal Cell Normal	Africa	South Uganda	Type 1	BL	D
f1d43ca4-06d0-43d4-b528-49ffbf1021c5	BLGSP-71-08-00210	Primary Tumor	Africa	North Uganda	Type 1	BL	D
f55112e4-2161-4167-96f3-e9c6a01efc8c	BLGSP-71-06-00146	Blood Derived Normal	Africa	South Uganda	Type 1	BL	ABII
f8c8405c-0c51-4f71-8687-2f9f90fe3df7	BLGSP-71-06-00020	Primary Tumor	Africa	South Uganda	Type 1	BL	D
f9e0138f-0b84-4e4e-9042-48fd5427bd75	BLGSP-71-06-00255	Buccal Cell Normal	Africa	South Uganda	Type 1	BL	AIII
fb40006f-8498-4e6f-a42f-893c1a4dccdc	BLGSP-71-06-00149	Primary Tumor	Africa	South Uganda	Type 1	BL	AIII
fc746834-368e-4443-ad00-a143e4045796	BLGSP-71-08-00194	Primary Tumor	Africa	North Uganda	Type 1	BL	AIII
4d1245ff-3429-43bf-9dcb-3775cff816e3	BLGSP-71-06-00012	Buccal Cell Normal	Africa	South Uganda	Type 1	BL	F
5cbf8e72-470d-4ae6-929b-1ec02c4dad6a	BLGSP-71-06-00277	Buccal Cell Normal	Africa	South Uganda	Type 1	BL	n/a
SRR9641813	eBL-Tumor-0001	eBL_primaryTumor	Africa	Kenya	Type 1	BL	A1
SRR9641814	HC-0040	Blood_fromHealthyKid	Africa	Kenya	Type 2	Healthy donor	D
SRR9641815	HC-0039	Blood_fromHealthyKid	Africa	Kenya	Type 2	Healthy donor	N/A
SRR9641817	eBL-Tumor-0005	eBL_primaryTumor	Africa	Kenya	Type 1	BL	ABV
SRR9641818	eBL-Tumor-0004	eBL_primaryTumor	Africa	Kenya	Type 1	BL	D
SRR9641819	eBL-Tumor-0003	eBL_primaryTumor	Africa	Kenya	Type 2	BL	J
SRR9641820	eBL-Tumor-0002	eBL_primaryTumor	Africa	Kenya	Type 1	BL	D
SRR9641821	eBL-Tumor-0007	eBL_primaryTumor	Africa	Kenya	Type 1	BL	D
SRR9641822	eBL-Tumor-0006	eBL_primaryTumor	Africa	Kenya	Type 1	BL	D
SRR9641823	eBL-Tumor-0016	eBL_primaryTumor	Africa	Kenya	Type 1	BL	A3
SRR9641824	eBL-Tumor-0017	eBL_primaryTumor	Africa	Kenya	Type 2	BL	ABII
SRR9641825	eBL-Tumor-0012	eBL_primaryTumor	Africa	Kenya	Type 1	BL	A1
SRR9641826	eBL-Tumor-0013	eBL_primaryTumor	Africa	Kenya	Type 1	BL	F
SRR9641827	eBL-Tumor-0014	eBL_primaryTumor	Africa	Kenya	Type 1	BL	F
SRR9641828	eBL-Tumor-0015	eBL_primaryTumor	Africa	Kenya	Type 1	BL	ABIV
SRR9641829	eBL-Tumor-0008	eBL_primaryTumor	Africa	Kenya	Type 2	BL	A1
SRR9641830	eBL-Tumor-0009	eBL_primaryTumor	Africa	Kenya	Type 1	BL	ABIII
SRR9641831	eBL-Tumor-0010	eBL_primaryTumor	Africa	Kenya	Type 1	BL	F
SRR9641832	eBL-Tumor-0011	eBL_primaryTumor	Africa	Kenya	Type 1	BL	ABIV
SRR9641833	eBL-Tumor-0027	eBL_primaryTumor	Africa	Kenya	Type 1	BL	F
SRR9641834	eBL-Tumor-0026	eBL_primaryTumor	Africa	Kenya	Type 2	BL	A1
SRR9641835	eBL-Tumor-0019	eBL_primaryTumor	Africa	Kenya	Type 1	BL	F
SRR9641836	eBL-Tumor-0018	eBL_primaryTumor	Africa	Kenya	Type 1	BL	ABVI
SRR9641837	eBL-Tumor-0021	eBL_primaryTumor	Africa	Kenya	Type 1	BL	F
SRR9641838	eBL-Tumor-0020	eBL_primaryTumor	Africa	Kenya	Type 2	BL	A1
SRR9641839	eBL-Tumor-0023	eBL_primaryTumor	Africa	Kenya	Type 1	BL	F
SRR9641840	eBL-Tumor-0022	eBL_primaryTumor	Africa	Kenya	Type 1	BL	D
SRR9641841	eBL-Tumor-0025	eBL_primaryTumor	Africa	Kenya	Type 1	BL	F
SRR9641842	eBL-Tumor-0024	eBL_primaryTumor	Africa	Kenya	Type 2	BL	A1
SRR9641843	eBL-Tumor-0036	eBL_primaryTumor	Africa	Kenya	Type 2	BL	J
SRR9641844	eBL-Tumor-0037	eBL_primaryTumor	Africa	Kenya	Type 1	BL	F
SRR9641845	eBL-Tumor-0030	eBL_primaryTumor	Africa	Kenya	Type 1	BL	F
SRR9641846	eBL-Tumor-0031	eBL_primaryTumor	Africa	Kenya	Type 1	BL	D
SRR9641847	eBL-Tumor-0028	eBL_primaryTumor	Africa	Kenya	Type 2	BL	A2
SRR9641848	eBL-Tumor-0029	eBL_primaryTumor	Africa	Kenya	Type 1	BL	A2
SRR9641849	eBL-Tumor-0034	eBL_primaryTumor	Africa	Kenya	Type 1	BL	A1
SRR9641850	eBL-Tumor-0035	eBL_primaryTumor	Africa	Kenya	Type 2	BL	A1
SRR9641851	eBL-Tumor-0032	eBL_primaryTumor	Africa	Kenya	Type 1	BL	A2
SRR9641852	eBL-Tumor-0033	eBL_primaryTumor	Africa	Kenya	Type 1	BL	A2
SRR9641853	eBL-Plasma-0045	eBLpatient_Plasma	Africa	Kenya	Type 1	BL	A1
SRR9641854	eBL-Plasma-0044	eBLpatient_Plasma	Africa	Kenya	Type 1	BL	ABV
SRR9641855	eBL-Plasma-0043	eBLpatient_Plasma	Africa	Kenya	Type 2	BL	A1
SRR9641856	eBL-Plasma-0042	eBLpatient_Plasma	Africa	Kenya	Type 1	BL	D
SRR9641857	eBL-Tumor-0041	eBL_primaryTumor	Africa	Kenya	Type 1	BL	ABIII
SRR9641858	eBL-Tumor-0040	eBL_primaryTumor	Africa	Kenya	Type 2	BL	ABII
SRR9641859	eBL-Tumor-0039	eBL_primaryTumor	Africa	Kenya	Type 1	BL	D
SRR9641860	eBL-Tumor-0038	eBL_primaryTumor	Africa	Kenya	Type 1	BL	D
SRR9641861	eBL-Plasma-0047	eBLpatient_Plasma	Africa	Kenya	Type 1	BL	F
SRR9641862	eBL-Plasma-0046	eBLpatient_Plasma	Africa	Kenya	Type 1	BL	F
SRR9641863	eBL-Plasma-0048	eBLpatient_Plasma	Africa	Kenya	Type 2	BL	A1
SRR9641864	eBL-Plasma-0049	eBLpatient_Plasma	Africa	Kenya	Type 1	BL	A1
SRR9641865	eBL-Plasma-0050	eBLpatient_Plasma	Africa	Kenya	Type 1	BL	A2
SRR9641866	eBL-Plasma-0051	eBLpatient_Plasma	Africa	Kenya	Type 1	BL	D
SRR9641867	eBL-Plasma-0052	eBLpatient_Plasma	Africa	Kenya	Type 1	BL	A1
SRR9641868	eBL-Plasma-0053	eBLpatient_Plasma	Africa	Kenya	Type 1	BL	D
SRR9641869	eBL-Plasma-0054	eBLpatient_Plasma	Africa	Kenya	Type 2	BL	A1
SRR9641870	eBL-Plasma-0055	eBLpatient_Plasma	Africa	Kenya	Type 1	BL	ABI
SRR9641871	Daudi	Cell line	Africa	Kenya	Type 1	BL	ABVI
SRR9641872	Jijoye	Cell line	Africa	Nigeria	Type 2	BL	D
SRR9641873	HC-0016	Blood_fromHealthyKid	Africa	Kenya	Type 2	Healthy donor	J
SRR9641874	HC-0017	Blood_fromHealthyKid	Africa	Kenya	Type 1	Healthy donor	N/A
SRR9641875	HC-0008	Blood_fromHealthyKid	Africa	Kenya	Type 1	Healthy donor	A3
SRR9641876	HC-0009	Blood_fromHealthyKid	Africa	Kenya	Type 1	Healthy donor	F
SRR9641877	HC-0010	Blood_fromHealthyKid	Africa	Kenya	Type 1	Healthy donor	A1
SRR9641878	HC-0011	Blood_fromHealthyKid	Africa	Kenya	Type 2	Healthy donor	D
SRR9641879	HC-0012	Blood_fromHealthyKid	Africa	Kenya	Type 2	Healthy donor	D
SRR9641880	HC-0013	Blood_fromHealthyKid	Africa	Kenya	Type 1	Healthy donor	ABVI
SRR9641881	HC-0014	Blood_fromHealthyKid	Africa	Kenya	Type 2	Healthy donor	A2
SRR9641882	HC-0015	Blood_fromHealthyKid	Africa	Kenya	Type 1	Healthy donor	A1
SRR9641883	HC-0023	Blood_fromHealthyKid	Africa	Kenya	Type 2	Healthy donor	A2
SRR9641884	HC-0022	Blood_fromHealthyKid	Africa	Kenya	Type 2	Healthy donor	N/A
SRR9641885	HC-0025	Blood_fromHealthyKid	Africa	Kenya	Type 1	Healthy donor	N/A
SRR9641886	HC-0024	Blood_fromHealthyKid	Africa	Kenya	Type 1	Healthy donor	A1
SRR9641887	HC-0019	Blood_fromHealthyKid	Africa	Kenya	Type 2	Healthy donor	A2
SRR9641889	HC-0021	Blood_fromHealthyKid	Africa	Kenya	Type 1	Healthy donor	N/A
SRR9641890	HC-0020	Blood_fromHealthyKid	Africa	Kenya	Type 1	Healthy donor	F
SRR9641891	HC-0027	Blood_fromHealthyKid	Africa	Kenya	Type 2	Healthy donor	A2
SRR9641892	HC-0026	Blood_fromHealthyKid	Africa	Kenya	Type 2	Healthy donor	D
SRR9641893	HC-0006	Blood_fromHealthyKid	Africa	Kenya	Type 2	Healthy donor	J
SRR9641894	HC-0007	Blood_fromHealthyKid	Africa	Kenya	Type 1	Healthy donor	D
SRR9641895	HC-0002	Blood_fromHealthyKid	Africa	Kenya	Type 2	Healthy donor	A2
SRR9641896	HC-0003	Blood_fromHealthyKid	Africa	Kenya	Type 1	Healthy donor	D
SRR9641897	HC-0004	Blood_fromHealthyKid	Africa	Kenya	Type 2	Healthy donor	ABIV
SRR9641898	HC-0005	Blood_fromHealthyKid	Africa	Kenya	Type 2	Healthy donor	A2
SRR9641900	eBL_CL-02	BL_CellLine	Africa	Kenya	Type 2	BL	A1
SRR9641901	eBL_CL-03	BL_CellLine	Africa	Kenya	Type 1	BL	F
SRR9641902	HC-0001	Blood_fromHealthyKid	Africa	Kenya	Type 1	Healthy donor	N/A
SRR9641903	eBL-Plasma-0040	eBLpatient_Plasma	Africa	Kenya	Type 2	BL	N/A
SRR9641904	eBL-Plasma-0039	eBLpatient_Plasma	Africa	Kenya	Type 1	BL	D
SRR9641905	eBL-Plasma-0038	eBLpatient_Plasma	Africa	Kenya	Type 1	BL	D
SRR9641906	eBL-Plasma-0037	eBLpatient_Plasma	Africa	Kenya	Type 1	BL	N/A
SRR9641907	eBL-Plasma-0036	eBLpatient_Plasma	Africa	Kenya	Type 2	BL	J
SRR9641908	eBL-Plasma-0035	eBLpatient_Plasma	Africa	Kenya	Type 2	BL	A5
SRR9641909	Raji	Cell line	Africa	Nigeria	Type 1	BL	D
SRR9641911	HC-0034	Blood_fromHealthyKid	Africa	Kenya	Type 2	Healthy donor	A1
SRR9641913	HC-0032	Blood_fromHealthyKid	Africa	Kenya	Type 1	Healthy donor	N/A
SRR9641914	HC-0033	Blood_fromHealthyKid	Africa	Kenya	Type 2	Healthy donor	N/A
SRR9641917	HC-0028	Blood_fromHealthyKid	Africa	Kenya	Type 2	Healthy donor	A1
SRR9641918	HC-0029	Blood_fromHealthyKid	Africa	Kenya	Type 1	Healthy donor	F
SRR9641919	HC-0036	Blood_fromHealthyKid	Africa	Kenya	Type 1	Healthy donor	N/A
SRR9641920	HC-0037	Blood_fromHealthyKid	Africa	Kenya	Type 1	Healthy donor	D
AP0150151	SNU-719	Cell lines	n/a	Korea	Type 1	GC	B3
AP0150161	YCCEL1	Cell lines	n/a	Korea	Type 1	GC	B3
AP0190121	KAI3_cell	Cell line	Asia	Japan:Aichi	Type 1	chronic active EBV infection	N/A
AP0190131	SNK1_cell	Cell line	Asia	Japan:Aichi	Type 1	chronic active EBV infection	B1
AP0190141	SNK10_cell	Cell line	Asia	Japan:Aichi	Type 1	chronic active EBV infection	B3
AP0190151	SNT13_cell	Cell line	Asia	Japan:Aichi	Type 1	chronic active EBV infection	B1
AP0190161	SNT15_cell	Cell line	Asia	Japan:Aichi	Type 1	chronic active EBV infection	B6
AP0190171	SNT16_cell	Cell line	Asia	Japan:Aichi	Type 1	chronic active EBV infection	B1
AP0190181	SNT8_cell	Cell line	Asia	Japan:Aichi	Type 1	chronic active EBV infection	B1
AP0190191	UPN1002_PBMC	PBMC	Asia	Japan:Aichi	Type 1	EBV-positive diffuse large B-cell lymphoma	B1
AP0190201	UPN1003_PBMC	PBMC	Asia	Japan:Aichi	Type 1	EBV-positive diffuse large B-cell lymphoma	B3
AP0190211	UPN1004_PBMC	PBMC	Asia	Japan:Aichi	n/a	EBV-positive diffuse large B-cell lymphoma	H
AP0190221	UPN1005_PBMC	PBMC	Asia	Japan:Aichi	Type 1	EBV-positive diffuse large B-cell lymphoma	H
AP0190241	UPN1008_PBMC	PBMC	Asia	Japan:Aichi	Type 1	EBV-positive diffuse large B-cell lymphoma	B1
AP0190251	UPN102_PBMC	PBMC	Asia	Japan:Aichi	Type 1	chronic active EBV infection	B1
AP0190261	UPN104_PBMC	PBMC	Asia	Japan:Aichi	Type 1	chronic active EBV infection	B4
AP0190271	UPN105_PBMC	PBMC	Asia	Japan:Aichi	Type 1	chronic active EBV infection	B1
AP0190281	UPN105_tumor	Tumor	Asia	Japan:Aichi	Type 1	chronic active EBV infection	B1
AP0190291	UPN106_PBMC	PBMC	Asia	Japan:Aichi	Type 1	chronic active EBV infection	B1
AP0190301	UPN107_PBMC	PBMC	Asia	Japan:Aichi	Type 1	chronic active EBV infection	B1
AP0190311	UPN108_PBMC	PBMC	Asia	Japan:Aichi	n/a	chronic active EBV infection	N/A
AP0190321	UPN108_tumor	Tumor	Asia	Japan:Aichi	Type 1	chronic active EBV infection	B1
AP0190331	UPN109_PBMC	PBMC	Asia	Japan:Aichi	Type 1	chronic active EBV infection	B4
AP0190341	UPN110_PBMC	PBMC	Asia	Japan:Aichi	Type 1	chronic active EBV infection	B2
AP0190351	UPN1101_PBMC	PBMC	Asia	Japan:Aichi	Type 1	extranodal NK/T-cell lymphoma	B1
AP0190361	UPN1102_PBMC	PBMC	Asia	Japan:Aichi	n/a	extranodal NK/T-cell lymphoma	B1
AP0190371	UPN1104_PBMC	PBMC	Asia	Japan:Aichi	Type 1	extranodal NK/T-cell lymphoma	B3
AP0190381	UPN1106_PBMC	PBMC	Asia	Japan:Aichi	Type 1	extranodal NK/T-cell lymphoma	B6
AP0190391	UPN111_PBMC	PBMC	Asia	Japan:Aichi	Type 1	chronic active EBV infection	B2
AP0190401	UPN1110_PBMC	PBMC	Asia	Japan:Aichi	Type 1	extranodal NK/T-cell lymphoma	B1
AP0190411	UPN1111_PBMC	PBMC	Asia	Japan:Aichi	Type 1	extranodal NK/T-cell lymphoma	B2
AP0190421	UPN1113_PBMC	PBMC	Asia	Japan:Aichi	Type 1	extranodal NK/T-cell lymphoma	B1
AP0190431	UPN1119_PBMC	PBMC	Asia	Japan:Aichi	Type 1	extranodal NK/T-cell lymphoma	B9
AP0190441	UPN112_PBMC	PBMC	Asia	Japan:Aichi	Type 1	chronic active EBV infection	B1
AP0190451	UPN1120_PBMC	PBMC	Asia	Japan:Aichi	Type 1	extranodal NK/T-cell lymphoma	B3
AP0190461	UPN1124_PBMC	PBMC	Asia	Japan:Aichi	n/a	extranodal NK/T-cell lymphoma	B9
AP0190471	UPN113_PBMC	PBMC	Asia	Japan:Aichi	Type 1	chronic active EBV infection	B3
AP0190481	UPN114_PBMC	PBMC	Asia	Japan:Aichi	Type 1	chronic active EBV infection	B1
AP0190491	UPN114_tumor	Tumor	Asia	Japan:Aichi	Type 1	chronic active EBV infection	B1
AP0190501	UPN12_PBMC	PBMC	Asia	Japan:Aichi	Type 1	IM	B3
AP0190511	UPN1201_PBMC	PBMC	Asia	Japan:Aichi	Type 1	extranodal NK/T-cell lymphoma	B1
AP0190521	UPN1202_PBMC	PBMC	Asia	Japan:Aichi	Type 1	extranodal NK/T-cell lymphoma	B3
AP0190531	UPN123_tumor	Tumor	Asia	Japan:Aichi	Type 1	chronic active EBV infection	B1
AP0190541	UPN125_PBMC	PBMC	Asia	Japan:Aichi	Type 1	chronic active EBV infection	B3
AP0190551	UPN128_PBMC	PBMC	Asia	Japan:Aichi	n/a	chronic active EBV infection	B3
AP0190561	UPN128_tumor	Tumor	Asia	Japan:Aichi	Type 1	chronic active EBV infection	B3
AP0190571	UPN13_PBMC	PBMC	Asia	Japan:Aichi	n/a	IM	B10
AP0190581	UPN130_PBMC	PBMC	Asia	Japan:Aichi	n/a	chronic active EBV infection	B3
AP0190591	UPN130_tumor	Tumor	Asia	Japan:Aichi	Type 1	chronic active EBV infection	B3
AP0190601	UPN132_PBMC	PBMC	Asia	Japan:Aichi	Type 1	chronic active EBV infection	B1
AP0190611	UPN132_tumor	Tumor	Asia	Japan:Aichi	Type 1	chronic active EBV infection	B1
AP0190621	UPN134_PBMC	PBMC	Asia	Japan:Aichi	n/a	chronic active EBV infection	N/A
AP0190631	UPN134_tumor	Tumor	Asia	Japan:Aichi	n/a	chronic active EBV infection	B2
AP0190641	UPN136_PBMC	PBMC	Asia	Japan:Aichi	Type 1	chronic active EBV infection	B2
AP0190651	UPN136_tumor	Tumor	Asia	Japan:Aichi	Type 1	chronic active EBV infection	B2
AP0190661	UPN138_PBMC	PBMC	Asia	Japan:Aichi	n/a	chronic active EBV infection	N/A
AP0190671	UPN138_tumor	Tumor	Asia	Japan:Aichi	Type 1	chronic active EBV infection	B3
AP0190681	UPN14_PBMC	PBMC	Asia	Japan:Aichi	n/a	PTLD	H
AP0190691	UPN140_PBMC	PBMC	Asia	Japan:Aichi	n/a	chronic active EBV infection	N/A
AP0190701	UPN140_tumor	Tumor	Asia	Japan:Aichi	Type 1	chronic active EBV infection	B1
AP0190711	UPN142_gdT-1	gdT-1	Asia	Japan:Aichi	Type 1	chronic active EBV infection	B5
AP0190721	UPN142_gdT-2	gdT-2	Asia	Japan:Aichi	Type 1	chronic active EBV infection	B5
AP0190731	UPN142_PBMC	PBMC	Asia	Japan:Aichi	Type 1	chronic active EBV infection	B5
AP0190741	UPN15_PBMC	PBMC	Asia	Japan:Aichi	Type 1	PTLD	B3
AP0190751	UPN17_PBMC	PBMC	Asia	Japan:Aichi	n/a	PTLD	G
AP0190761	UPN1756_PBMC	PBMC	Asia	Japan:Aichi	Type 1	extranodal NK/T-cell lymphoma	B1
AP0190771	UPN1757_PBMC	PBMC	Asia	Japan:Aichi	Type 1	extranodal NK/T-cell lymphoma	B9
AP0190781	UPN1758_PBMC	PBMC	Asia	Japan:Aichi	Type 1	extranodal NK/T-cell lymphoma	B3
AP0190791	UPN1789_PBMC	PBMC	Asia	Japan:Aichi	Type 1	extranodal NK/T-cell lymphoma	B1
AP0190801	UPN18_PBMC	PBMC	Asia	Japan:Aichi	Type 1	PTLD	B1
AP0190811	UPN1802_PBMC	PBMC	Asia	Japan:Aichi	Type 1	extranodal NK/T-cell lymphoma	B3
AP0190821	UPN1813_PBMC	PBMC	Asia	Japan:Aichi	Type 1	extranodal NK/T-cell lymphoma	B3
AP0190831	UPN1833_tissue	tissue	Asia	Japan:Aichi	Type 1	lymphoepithelioma	B1
AP0190841	UPN185_PBMC	PBMC	Asia	Japan:Aichi	Type 1	chronic active EBV infection	B1
AP0190851	UPN19_PBMC	PBMC	Asia	Japan:Aichi	n/a	PTLD	N/A
AP0190861	UPN1901_tissue	tissue	Asia	Japan:Aichi	Type 1	EBV-positive lymphoid malignancy	B3
AP0190871	UPN1926_PBMC	PBMC	Asia	Japan:Aichi	Type 1	extranodal NK/T-cell lymphoma	B1
AP0190881	UPN2_PBMC	PBMC	Asia	Japan:Aichi	n/a	IM	N/A
AP0190891	UPN20_PBMC	PBMC	Asia	Japan:Aichi	n/a	PTLD	N/A
AP0190901	UPN21_PBMC	PBMC	Asia	Japan:Aichi	n/a	PTLD	B2
AP0190911	UPN22_PBMC	PBMC	Asia	Japan:Aichi	n/a	PTLD	B3
AP0190921	UPN23_PBMC	PBMC	Asia	Japan:Aichi	n/a	PTLD	N/A
AP0190931	UPN2329_PBMC	PBMC	Asia	Japan:Aichi	Type 1	EBV-positive diffuse large B-cell lymphoma	B1
AP0190941	UPN24_PBMC	PBMC	Asia	Japan:Aichi	n/a	PTLD	N/A
AP0190951	UPN25_PBMC	PBMC	Asia	Japan:Aichi	n/a	PTLD	N/A
AP0190961	UPN251_PBMC	PBMC	Asia	Japan:Aichi	Type 1	chronic active EBV infection	B1
AP0190971	UPN252_PBMC	PBMC	Asia	Japan:Aichi	Type 1	chronic active EBV infection	B1
AP0190981	UPN253_PBMC	PBMC	Asia	Japan:Aichi	Type 1	chronic active EBV infection	B3
AP0190991	UPN254_PBMC	PBMC	Asia	Japan:Aichi	n/a	chronic active EBV infection	B3
AP0191001	UPN255_PBMC	PBMC	Asia	Japan:Aichi	Type 1	chronic active EBV infection	B3
AP0191011	UPN256_PBMC	PBMC	Asia	Japan:Aichi	n/a	chronic active EBV infection	N/A
AP0191021	UPN257_PBMC	PBMC	Asia	Japan:Aichi	Type 1	chronic active EBV infection	B1
AP0191031	UPN258_PBMC	PBMC	Asia	Japan:Aichi	Type 1	chronic active EBV infection	B3
AP0191041	UPN259_PBMC	PBMC	Asia	Japan:Aichi	n/a	chronic active EBV infection	B1
AP0191051	UPN26_PBMC	PBMC	Asia	Japan:Aichi	n/a	PTLD	N/A
AP0191061	UPN260_PBMC	PBMC	Asia	Japan:Aichi	Type 1	chronic active EBV infection	B1
AP0191071	UPN261_PBMC	PBMC	Asia	Japan:Aichi	Type 1	chronic active EBV infection	B4
AP0191081	UPN262_PBMC	PBMC	Asia	Japan:Aichi	Type 1	chronic active EBV infection	B1
AP0191091	UPN263_PBMC	PBMC	Asia	Japan:Aichi	Type 1	chronic active EBV infection	B3
AP0191101	UPN264_PBMC	PBMC	Asia	Japan:Aichi	n/a	chronic active EBV infection	B1
AP0191111	UPN265_PBMC	PBMC	Asia	Japan:Aichi	Type 1	aggressive NK-cell leukemia	B3
AP0191121	UPN2654_PBMC	PBMC	Asia	Japan:Aichi	Type 1	EBV-positive diffuse large B-cell lymphoma	B1
AP0191131	UPN266_PBMC	PBMC	Asia	Japan:Aichi	Type 1	chronic active EBV infection	B1
AP0191141	UPN267_PBMC	PBMC	Asia	Japan:Aichi	Type 1	chronic active EBV infection	B1
AP0191151	UPN27_PBMC	PBMC	Asia	Japan:Aichi	n/a	PTLD	B3
AP0191161	UPN2723_PBMC	PBMC	Asia	Japan:Aichi	n/a	EBV-positive diffuse large B-cell lymphoma	B6
AP0191171	UPN28_PBMC	PBMC	Asia	Japan:Aichi	n/a	PTLD	G
AP0191181	UPN301_CD56+	CD56+	Asia	Japan:Aichi	Type 1	chronic active EBV infection	B1
AP0191191	UPN303_CD56+	CD56+	Asia	Japan:Aichi	Type 1	chronic active EBV infection	B3
AP0191201	UPN306_CD56+	CD56+	Asia	Japan:Aichi	Type 1	chronic active EBV infection	B4
AP0191211	UPN3065_PBMC	PBMC	Asia	Japan:Aichi	Type 1	extranodal NK/T-cell lymphoma	B3
AP0191221	UPN307_CD56+	CD56+	Asia	Japan:Aichi	Type 1	chronic active EBV infection	N/A
AP0191231	UPN310_CD56+	CD56+	Asia	Japan:Aichi	Type 1	chronic active EBV infection	B1
AP0191241	UPN311_CD56+	CD56+	Asia	Japan:Aichi	Type 1	chronic active EBV infection	B1
AP0191251	UPN3198_PBMC	PBMC	Asia	Japan:Aichi	Type 1	extranodal NK/T-cell lymphoma	B1
AP0191261	UPN322_CD3+	CD3+	Asia	Japan:Aichi	n/a	chronic active EBV infection	B3
AP0191271	UPN322_CD56+	CD56+	Asia	Japan:Aichi	n/a	chronic active EBV infection	N/A
AP0191281	UPN326_PBMC	PBMC	Asia	Japan:Aichi	Type 1	chronic active EBV infection	B1
AP0191291	UPN3300_PBMC	PBMC	Asia	Japan:Aichi	Type 1	extranodal NK/T-cell lymphoma	B2
AP0191301	UPN3448_PBMC	PBMC	Asia	Japan:Aichi	Type 1	EBV-positive diffuse large B-cell lymphoma	B2
AP0191311	UPN3621_PBMC	PBMC	Asia	Japan:Aichi	Type 1	extranodal NK/T-cell lymphoma	B3
AP0191321	UPN365_CD3+	CD3+	Asia	Japan:Aichi	Type 1	chronic active EBV infection	B3
AP0191331	UPN365_CD56+	CD56+	Asia	Japan:Aichi	Type 1	chronic active EBV infection	B3
AP0191341	UPN366_CD3+	CD3+	Asia	Japan:Aichi	Type 1	chronic active EBV infection	B1
AP0191351	UPN366_CD56+	CD56+	Asia	Japan:Aichi	Type 1	chronic active EBV infection	B3
AP0191361	UPN3707_PBMC	PBMC	Asia	Japan:Aichi	Type 1	EBV-positive diffuse large B-cell lymphoma	B1
AP0191371	UPN375_CD3+	CD3+	Asia	Japan:Aichi	Type 1	chronic active EBV infection	G
AP0191381	UPN375_CD56+	CD56+	Asia	Japan:Aichi	n/a	chronic active EBV infection	G
AP0191391	UPN3755_tissue	tissue	Asia	Japan:Aichi	Type 1	lymphoepithelioma	B1
AP0191401	UPN404_CD3+	CD3+	Asia	Japan:Aichi	Type 1	chronic active EBV infection	B3
AP0191411	UPN404_CD56+	CD56+	Asia	Japan:Aichi	Type 1	chronic active EBV infection	B3
AP0191421	UPN404_PBMC	PBMC	Asia	Japan:Aichi	Type 1	chronic active EBV infection	B3
AP0191431	UPN405_CD3+	CD3+	Asia	Japan:Aichi	n/a	chronic active EBV infection	B3
AP0191441	UPN405_CD56+	CD56+	Asia	Japan:Aichi	n/a	chronic active EBV infection	B3
AP0191451	UPN412_CD3+	CD3+	Asia	Japan:Aichi	Type 1	chronic active EBV infection	B5
AP0191461	UPN412_CD56+	CD56+	Asia	Japan:Aichi	Type 1	chronic active EBV infection	G
AP0191471	UPN412_PBMC	PBMC	Asia	Japan:Aichi	Type 1	chronic active EBV infection	B5
AP0191481	UPN4137_tissue	tissue	Asia	Japan:Aichi	Type 1	EBV-positive lymphoid malignancy	B1
AP0191491	UPN417_CD3+	CD3+	Asia	Japan:Aichi	Type 1	chronic active EBV infection	B1
AP0191501	UPN417_CD56+	CD56+	Asia	Japan:Aichi	Type 1	chronic active EBV infection	B1
AP0191511	UPN417_PBMC	PBMC	Asia	Japan:Aichi	Type 1	chronic active EBV infection	B1
AP0191521	UPN431_CD19+	CD19+	Asia	Japan:Aichi	Type 1	chronic active EBV infection	G
AP0191531	UPN431_CD3+	CD3+	Asia	Japan:Aichi	Type 1	chronic active EBV infection	G
AP0191541	UPN431_CD56+	CD56+	Asia	Japan:Aichi	Type 1	chronic active EBV infection	G
AP0191551	UPN4314_PBMC	PBMC	Asia	Japan:Aichi	Type 1	EBV-positive diffuse large B-cell lymphoma	B3
AP0191561	UPN463_PBMC	PBMC	Asia	Japan:Aichi	Type 1	chronic active EBV infection	B1
AP0191571	UPN470_PBMC	PBMC	Asia	Japan:Aichi	n/a	chronic active EBV infection	B1
AP0191581	UPN484_PBMC	PBMC	Asia	Japan:Aichi	Type 1	chronic active EBV infection	B1
AP0191591	UPN486_PBMC	PBMC	Asia	Japan:Aichi	Type 1	chronic active EBV infection	B3
AP0191601	UPN494_CD3+	CD3+	Asia	Japan:Aichi	Type 1	chronic active EBV infection	B1
AP0191611	UPN494_CD56+	CD56+	Asia	Japan:Aichi	Type 1	chronic active EBV infection	B1
AP0191621	UPN495_PBMC	PBMC	Asia	Japan:Aichi	Type 1	chronic active EBV infection	B1
AP0191631	UPN497_PBMC	PBMC	Asia	Japan:Aichi	Type 1	chronic active EBV infection	B3
AP0191641	UPN498_PBMC	PBMC	Asia	Japan:Aichi	Type 1	chronic active EBV infection	B1
AP0191651	UPN5_PBMC	PBMC	Asia	Japan:Aichi	n/a	IM	N/A
AP0191661	UPN5087_PBMC	PBMC	Asia	Japan:Aichi	Type 1	EBV-positive diffuse large B-cell lymphoma	B1
AP0191671	UPN5173_PBMC	PBMC	Asia	Japan:Aichi	n/a	EBV-positive diffuse large B-cell lymphoma	B6
AP0191681	UPN519_PBMC	PBMC	Asia	Japan:Aichi	Type 1	chronic active EBV infection	B3
AP0191691	UPN520_PBMC	PBMC	Asia	Japan:Aichi	Type 1	chronic active EBV infection	B1
AP0191701	UPN539_PBMC	PBMC	Asia	Japan:Aichi	Type 1	chronic active EBV infection	B2
AP0191711	UPN554_PBMC	PBMC	Asia	Japan:Aichi	Type 1	chronic active EBV infection	B3
AP0191721	UPN5575_PBMC	PBMC	Asia	Japan:Aichi	Type 1	extranodal NK/T-cell lymphoma	B1
AP0191731	UPN563_CD19+	CD19+	Asia	Japan:Aichi	Type 1	chronic active EBV infection	B3
AP0191741	UPN563_CD3+	CD3+	Asia	Japan:Aichi	Type 1	chronic active EBV infection	B3
AP0191751	UPN563_CD56+	CD56+	Asia	Japan:Aichi	Type 1	chronic active EBV infection	B3
AP0191761	UPN571_CD3+	CD3+	Asia	Japan:Aichi	Type 1	chronic active EBV infection	B8
AP0191771	UPN571_CD56+	CD56+	Asia	Japan:Aichi	Type 1	chronic active EBV infection	B3
AP0191781	UPN573_PBMC	PBMC	Asia	Japan:Aichi	Type 1	chronic active EBV infection	B1
AP0191791	UPN582_PBMC	PBMC	Asia	Japan:Aichi	Type 1	chronic active EBV infection	B1
AP0191801	UPN584_PBMC	PBMC	Asia	Japan:Aichi	Type 1	chronic active EBV infection	B1
AP0191811	UPN874_PBMC	PBMC	Asia	Japan:Aichi	Type 1	extranodal NK/T-cell lymphoma	B1
AP0191821	UPN88_CD56+-1	CD56+-1	Asia	Japan:Aichi	Type 1	chronic active EBV infection	B1
AP0191831	UPN88_CD56+-3	CD56+-3	Asia	Japan:Aichi	Type 1	chronic active EBV infection	B1
AP0191841	UPN93_gdT-2	gdT-2	Asia	Japan:Aichi	Type 1	chronic active EBV infection	B1
AP0191851	UPN97_PBMC	PBMC	Asia	Japan:Aichi	Type 1	chronic active EBV infection	B1
AP0191861	UPN97_tumor	Tumor	Asia	Japan:Aichi	n/a	chronic active EBV infection	B1
AP0191871	UPN98_PBMC	PBMC	Asia	Japan:Aichi	Type 1	chronic active EBV infection	B1
AP0191881	UPN99_PBMC	PBMC	Asia	Japan:Aichi	Type 1	chronic active EBV infection	B1
KX6740641	GDGC1	n/a	Asia	China	Type 1	GC	B1
KX6740651	GDGC2	n/a	Asia	China	Type 1	GC	B3
KX6740661	SNU-719	Cell lines	n/a	Korea	Type 1	NPC	B3
KX6740671	YCCEL1	Cell lines	n/a	Korea	Type 1	NPC	B3
LC1370181	HNNPC1	Tumor	Asia	China	Type 1	NPC	B9
LC1494911	HNNPC2	Tumor	Asia	China	Type 1	NPC	B8
LC1503271	HNNPC3	Tumor	Asia	China	Type 1	NPC	B1
LC1503371	HNNPC4	Tumor	Asia	China	Type 1	NPC	B1
LC1503381	HNNPC5	Tumor	Asia	China	Type 1	NPC	B3
LC1507411	HNNPC6	Tumor	Asia	China	Type 1	NPC	B1
LC1507421	HNNPC7	Tumor	Asia	China	Type 1	NPC	B3
LC1507431	HNNPC8	Tumor	Asia	China	Type 1	NPC	B9
MG0213051	YCCEL1-GC1	Tumor	Asia	China	Type 1	GC	B3
MG0213061	YCCEL1-GC2	Tumor	Europe	Poland	Type 1	GC	B3
MG0213071	Akata-GC1	Tumor	Asia	South Korea	Type 1	GC	B1
MG0213081	Mutu-GC1	Tumor	Europe	Poland	Type 1	GC	H
MG0213091	Mutu-GC2	Tumor	North America	USA	Type 1	GC	A
MG0213101	Mutu-GC3	Tumor	Europe	Poland	Type 1	GC	B3
MG0213111	Mutu-GC4	Tumor	Europe	Ukarine	Type 1	GC	B3
MG0213121	AG876-GC1	Tumor	Asia	South Korea	Type 2	GC	H
MG2989171	DF_Tonsil_T156_BWA	Tonsil	Europe	UK	Type 1	n/a	A
MG2989181	GK_LY91_BWA	LY91	Europe	UK	Type 2	n/a	A
MG2989191	IMS_Saliva_155_BWA	Saliva	Europe	UK	Type 1	IM	B10
MG2989201	IMS_Saliva_187_BWA	Saliva	Europe	UK	Type 1	IM	H
MG2989211	IMS_Saliva_216_BWA	Saliva	Europe	UK	Type 1	IM	H
MG2989221	IMS_Saliva_5_BWA	Saliva	Europe	UK	Type 1	IM	H
MG2989231	IMS_Saliva_81_BWA	Saliva	Europe	UK	n/a	IM	B10
MG2989241	IMS_Saliva_90_BWA	Saliva	Europe	UK	Type 1	IM	H
MG2989251	27_JC_BWA	n/a	Europe	UK	Type 1	n/a	H
MG2989261	39_JC_BWA	n/a	Europe	UK	Type 1	n/a	H
MG2989271	VID14_JC_BWA	n/a	Europe	UK	Type 1	n/a	H
MG2989281	VID41_JC_BWA	n/a	Europe	UK	Type 1	n/a	A
MK5402411	BLT001	Tumor biopsy	Asia	NPC-endemic China	Type 1	BL	B12
MK5402421	BLT002	Tumor biopsy	Asia	NPC-endemic China	Type 1	BL	B12
MK5402431	C666	Cell line	Asia	NPC-endemic China	Type 1	NPC	B12
MK5402441	GCT001	Tumor biopsy	Asia	NPC-non-endemic China	Type 1	GC	B12
MK5402451	GCT002	Tumor biopsy	Asia	NPC-non-endemic China	Type 1	GC	B12
MK5402461	GCT003	Tumor biopsy	Asia	NPC-non-endemic China	Type 1	GC	B12
MK5402471	GCT004	Tumor biopsy	Asia	NPC-non-endemic China	Type 1	GC	B12
MK5402481	GCT005	Tumor biopsy	Asia	NPC-non-endemic China	Type 1	GC	B12
MK5402491	GCT006	Tumor biopsy	Asia	NPC-non-endemic China	Type 1	GC	B12
MK5402501	GCT007	Tumor biopsy	Asia	NPC-non-endemic China	Type 1	GC	B12
MK5402511	GCT009	Tumor biopsy	Asia	NPC-non-endemic China	Type 1	GC	B12
MK5402521	GCT010	Tumor biopsy	Asia	NPC-non-endemic China	Type 1	GC	B12
MK5402531	GCT011	Tumor biopsy	Asia	NPC-non-endemic China	Type 1	GC	B12
MK5402541	GCT012	Tumor biopsy	Asia	NPC-non-endemic China	Type 1	GC	B12
MK5402551	GCT013	Tumor biopsy	Asia	NPC-non-endemic China	Type 1	GC	B12
MK5402561	GCT014	Tumor biopsy	Asia	NPC-non-endemic China	Type 1	GC	B12
MK5402571	HLT001	Tumor biopsy	Asia	NPC-endemic China	Type 1	HL	B12
MK5402581	HLT002	Tumor biopsy	Asia	NPC-endemic China	Type 1	HL	B12
MK5402591	HLT005	Tumor biopsy	Asia	NPC-endemic China	Type 1	HL	B12
MK5402601	HLT006	Tumor biopsy	Asia	NPC-endemic China	Type 1	HL	B12
MK5402611	HLT007	Tumor biopsy	Asia	NPC-endemic China	Type 1	HL	B12
MK5402621	HLT010	Tumor biopsy	Asia	NPC-endemic China	Type 1	HL	B12
MK5402631	HLT011	Tumor biopsy	Asia	NPC-endemic China	Type 1	HL	B12
MK5402641	HS001	saliva	Asia	NPC-non-endemic China	Type 1	Healthy donor	B12
MK5402651	HS003	saliva	Asia	NPC-endemic China	Type 1	Healthy donor	B12
MK5402661	HS007	saliva	Asia	NPC-endemic China	Type 1	Healthy donor	B12
MK5402671	HS008	saliva	Asia	NPC-endemic China	Type 1	Healthy donor	B12
MK5402681	HS009	saliva	Asia	NPC-endemic China	Type 1	Healthy donor	B12
MK5402691	HS011	saliva	Asia	NPC-endemic China	Type 1	Healthy donor	B12
MK5402701	HS012	saliva	Asia	NPC-endemic China	Type 1	Healthy donor	B12
MK5402711	HS013	saliva	Asia	NPC-endemic China	Type 1	Healthy donor	B12
MK5402721	HS014	saliva	Asia	NPC-endemic China	Type 1	Healthy donor	B12
MK5402731	HS015	saliva	Asia	NPC-endemic China	Type 1	Healthy donor	B12
MK5402741	HS016	saliva	Asia	NPC-endemic China	Type 1	Healthy donor	B12
MK5402751	HS018	saliva	Asia	NPC-endemic China	Type 1	Healthy donor	B12
MK5402761	HS019	saliva	Asia	NPC-endemic China	Type 1	Healthy donor	B12
MK5402771	HS020	saliva	Asia	NPC-endemic China	Type 1	Healthy donor	B12
MK5402781	HS021	saliva	Asia	NPC-endemic China	Type 1	Healthy donor	B12
MK5402791	HS023	saliva	Asia	NPC-endemic China	Type 1	Healthy donor	B12
MK5402801	HS024	saliva	Asia	NPC-endemic China	Type 1	Healthy donor	B12
MK5402811	HS025	saliva	Asia	NPC-endemic China	Type 1	Healthy donor	B12
MK5402821	HS027	saliva	Asia	NPC-endemic China	Type 1	Healthy donor	B12
MK5402831	HS029	saliva	Asia	NPC-endemic China	Type 1	Healthy donor	B12
MK5402841	HS032	saliva	Asia	NPC-endemic China	Type 1	Healthy donor	B12
MK5402851	HS033	saliva	Asia	NPC-endemic China	Type 1	Healthy donor	B12
MK5402861	HS034	saliva	Asia	NPC-endemic China	Type 1	Healthy donor	B11
MK5402871	HS035	saliva	Asia	NPC-endemic China	Type 1	Healthy donor	B12
MK5402881	HS036	saliva	Asia	NPC-endemic China	Type 1	Healthy donor	B12
MK5402891	HS037	saliva	Asia	NPC-endemic China	Type 1	Healthy donor	B12
MK5402901	HS038	saliva	Asia	NPC-endemic China	Type 1	Healthy donor	B12
MK5402911	HS039	saliva	Asia	NPC-endemic China	Type 1	Healthy donor	B12
MK5402921	HS041	saliva	Asia	NPC-endemic China	Type 1	Healthy donor	B12
MK5402931	HS045	saliva	Asia	NPC-endemic China	Type 1	Healthy donor	B12
MK5402941	HS048	saliva	Asia	NPC-endemic China	Type 1	Healthy donor	B12
MK5402951	HS050	saliva	Asia	NPC-endemic China	Type 1	Healthy donor	B12
MK5402961	HS051	saliva	Asia	NPC-endemic China	Type 1	Healthy donor	B12
MK5402971	HS052	saliva	Asia	NPC-endemic China	Type 1	Healthy donor	B12
MK5402981	HS053	saliva	Asia	NPC-endemic China	Type 1	Healthy donor	B11
MK5402991	HS054	saliva	Asia	NPC-endemic China	Type 1	Healthy donor	B12
MK5403001	HS057	saliva	Asia	NPC-endemic China	Type 1	Healthy donor	B12
MK5403011	NHS002	saliva	Asia	NPC-non-endemic China	Type 1	Healthy donor	B12
MK5403021	NHS004	saliva	Asia	NPC-non-endemic China	Type 1	Healthy donor	B12
MK5403031	NKLT002	Tumor biopsy	Asia	NPC-endemic China	Type 1	NK/T cell lymphoma	B12
MK5403041	NKLT003-2	Tumor biopsy	Asia	NPC-endemic China	Type 1	NK/T cell lymphoma	B12
MK5403051	NKLT004	Tumor biopsy	Asia	NPC-endemic China	Type 1	NK/T cell lymphoma	B12
MK5403061	NKLT006	Tumor biopsy	Asia	NPC-endemic China	Type 1	NK/T cell lymphoma	B12
MK5403071	NKLT007	Tumor biopsy	Asia	NPC-endemic China	Type 1	NK/T cell lymphoma	B12
MK5403081	NNPCT001	Tumor biopsy	Asia	NPC-non-endemic China	Type 1	NPC	B12
MK5403091	NNPCT002	Tumor biopsy	Asia	NPC-non-endemic China	Type 1	NPC	B12
MK5403101	NNPCT003	Tumor biopsy	Asia	NPC-non-endemic China	Type 1	NPC	B12
MK5403111	NNPCT004	Tumor biopsy	Asia	NPC-non-endemic China	Type 1	NPC	B12
MK5403121	NNPCT005	Tumor biopsy	Asia	NPC-non-endemic China	Type 1	NPC	B12
MK5403131	NPCP001	plasma	Asia	NPC-non-endemic China	Type 1	NPC	B12
MK5403141	NPCS001	saliva	Asia	NPC-endemic China	Type 1	NPC	B12
MK5403151	NPCS002	saliva	Asia	NPC-endemic China	Type 1	NPC	B12
MK5403161	NPCS003-2	saliva	Asia	NPC-endemic China	Type 1	NPC	B12
MK5403171	NPCS005	saliva	Asia	NPC-endemic China	Type 1	NPC	B12
MK5403181	NPCS006	saliva	Asia	NPC-endemic China	Type 1	NPC	B12
MK5403191	NPCS007	saliva	Asia	NPC-endemic China	Type 1	NPC	B12
MK5403201	NPCS008	saliva	Asia	NPC-endemic China	Type 1	NPC	B12
MK5403211	NPCS009	saliva	Asia	NPC-endemic China	Type 1	NPC	B12
MK5403221	NPCS010	saliva	Asia	NPC-endemic China	Type 1	NPC	B12
MK5403231	NPCS011	saliva	Asia	NPC-endemic China	Type 1	NPC	B12
MK5403241	NPCS012	saliva	Asia	NPC-endemic China	Type 1	NPC	B12
MK5403251	NPCS013	saliva	Asia	NPC-endemic China	Type 1	NPC	B11
MK5403261	NPCS014	saliva	Asia	NPC-endemic China	Type 1	NPC	B12
MK5403271	NPCS016	saliva	Asia	NPC-endemic China	Type 1	NPC	B12
MK5403281	NPCS017	saliva	Asia	NPC-endemic China	Type 1	NPC	B12
MK5403291	NPCS018	saliva	Asia	NPC-endemic China	Type 1	NPC	B12
MK5403301	NPCS019	saliva	Asia	NPC-endemic China	Type 1	NPC	B12
MK5403311	NPCS021	saliva	Asia	NPC-endemic China	Type 1	NPC	B12
MK5403321	NPCS022	saliva	Asia	NPC-endemic China	Type 1	NPC	B12
MK5403331	NPCS023	saliva	Asia	NPC-endemic China	Type 1	NPC	B12
MK5403341	NPCS024	saliva	Asia	NPC-endemic China	Type 1	NPC	B12
MK5403351	NPCS025	saliva	Asia	NPC-endemic China	Type 1	NPC	B12
MK5403361	NPCS026	saliva	Asia	NPC-endemic China	Type 1	NPC	B12
MK5403371	NPCS027	saliva	Asia	NPC-endemic China	Type 1	NPC	B12
MK5403381	NPCS028	saliva	Asia	NPC-endemic China	Type 1	NPC	B12
MK5403391	NPCS029	saliva	Asia	NPC-endemic China	Type 1	NPC	B12
MK5403401	NPCS030	saliva	Asia	NPC-endemic China	Type 1	NPC	B12
MK5403411	NPCS031	saliva	Asia	NPC-endemic China	Type 1	NPC	B12
MK5403421	NPCS033	saliva	Asia	NPC-endemic China	Type 1	NPC	B12
MK5403431	NPCS034	saliva	Asia	NPC-endemic China	Type 1	NPC	B12
MK5403441	NPCS035	saliva	Asia	NPC-endemic China	Type 1	NPC	B12
MK5403451	NPCS038	saliva	Asia	NPC-endemic China	Type 1	NPC	B12
MK5403461	NPCS039	saliva	Asia	NPC-endemic China	Type 1	NPC	B12
MK5403471	NPCS040	saliva	Asia	NPC-endemic China	Type 1	NPC	B12
MK5403481	NPCS042	saliva	Asia	NPC-endemic China	Type 1	NPC	B12
MK5403491	NPCS044	saliva	Asia	NPC-endemic China	Type 1	NPC	B12
MK5403501	NPCS045	saliva	Asia	NPC-endemic China	Type 1	NPC	B12
MK5403511	NPCS046	saliva	Asia	NPC-endemic China	Type 1	NPC	B12
MK5403521	NPCS047	saliva	Asia	NPC-endemic China	Type 1	NPC	B12
MK5403531	NPCS048	saliva	Asia	NPC-endemic China	Type 1	NPC	B12
MK5403541	NPCS049	saliva	Asia	NPC-endemic China	Type 1	NPC	B12
MK5403551	NPCS050	saliva	Asia	NPC-endemic China	Type 1	NPC	B12
MK5403561	NPCS051	saliva	Asia	NPC-endemic China	Type 1	NPC	B12
MK5403571	NPCS052	saliva	Asia	NPC-endemic China	Type 1	NPC	B12
MK5403581	NPCS054	saliva	Asia	NPC-endemic China	Type 1	NPC	B12
MK5403591	NPCT001	Tumor biopsy	Asia	NPC-non-endemic China	Type 1	NPC	B12
MK5403601	NPCT002	Tumor biopsy	Asia	NPC-endemic China	Type 1	NPC	B12
MK5403611	NPCT003	Tumor biopsy	Asia	NPC-endemic China	Type 1	NPC	B12
MK5403621	NPCT004	Tumor biopsy	Asia	NPC-endemic China	Type 1	NPC	B12
MK5403631	NPCT005	Tumor biopsy	Asia	NPC-endemic China	Type 1	NPC	B12
MK5403641	NPCT006	Tumor biopsy	Asia	NPC-endemic China	Type 1	NPC	B12
MK5403651	NPCT007	Tumor biopsy	Asia	NPC-endemic China	Type 1	NPC	B12
MK5403661	NPCT008	Tumor biopsy	Asia	NPC-non-endemic China	Type 1	NPC	B12
MK5403671	NPCT009	Tumor biopsy	Asia	NPC-endemic China	Type 1	NPC	B12
MK5403681	NPCT010	Tumor biopsy	Asia	NPC-endemic China	Type 1	NPC	B12
MK5403691	NPCT011	Tumor biopsy	Asia	NPC-non-endemic China	Type 1	NPC	B12
MK5403701	NPCT012	Tumor biopsy	Asia	NPC-endemic China	Type 1	NPC	B12
MK5403711	NPCT013	Tumor biopsy	Asia	NPC-endemic China	Type 1	NPC	B12
MK5403721	NPCT014	Tumor biopsy	Asia	NPC-endemic China	Type 1	NPC	B12
MK5403731	NPCT015	Tumor biopsy	Asia	NPC-endemic China	Type 1	NPC	B12
MK5403741	NPCT017	Tumor biopsy	Asia	NPC-endemic China	Type 1	NPC	B12
MK5403751	NPCT018	Tumor biopsy	Asia	NPC-endemic China	Type 1	NPC	B12
MK5403761	NPCT019	Tumor biopsy	Asia	NPC-endemic China	Type 1	NPC	B12
MK5403771	NPCT020-2	Tumor biopsy	Asia	NPC-endemic China	Type 1	NPC	B12
MK5403781	NPCT021	Tumor biopsy	Asia	NPC-endemic China	Type 1	NPC	B11
MK5403791	NPCT022	Tumor biopsy	Asia	NPC-endemic China	Type 1	NPC	B12
MK5403801	NPCT023	Tumor biopsy	Asia	NPC-endemic China	Type 1	NPC	B12
MK5403811	NPCT024	Tumor biopsy	Asia	NPC-endemic China	Type 1	NPC	B12
MK5403821	NPCT025	Tumor biopsy	Asia	NPC-endemic China	Type 1	NPC	B12
MK5403831	NPCT027	Tumor biopsy	Asia	NPC-endemic China	Type 1	NPC	B12
MK5403841	NPCT028-2	Tumor biopsy	Asia	NPC-endemic China	Type 1	NPC	B12
MK5403851	NPCT029	Tumor biopsy	Asia	NPC-endemic China	Type 1	NPC	B12
MK5403861	NPCT031	Tumor biopsy	Asia	NPC-endemic China	Type 1	NPC	B12
MK5403871	NPCT032	Tumor biopsy	Asia	NPC-endemic China	Type 1	NPC	B12
MK5403881	NPCT033	Tumor biopsy	Asia	NPC-endemic China	Type 1	NPC	B12
MK5403891	NPCT035	Tumor biopsy	Asia	NPC-endemic China	Type 1	NPC	B12
MK5403901	NPCT036	Tumor biopsy	Asia	NPC-endemic China	Type 1	NPC	B12
MK5403911	NPCT037	Tumor biopsy	Asia	NPC-endemic China	Type 1	NPC	B12
MK5403921	NPCT038	Tumor biopsy	Asia	NPC-endemic China	Type 1	NPC	B12
MK5403931	NPCT039	Tumor biopsy	Asia	NPC-endemic China	Type 1	NPC	B12
MK5403941	NPCT040	Tumor biopsy	Asia	NPC-endemic China	Type 1	NPC	B12
MK5403951	NPCT041	Tumor biopsy	Asia	NPC-endemic China	Type 1	NPC	B12
MK5403961	NPCT042	Tumor biopsy	Asia	NPC-endemic China	Type 1	NPC	B12
MK5403971	NPCT043	Tumor biopsy	Asia	NPC-endemic China	Type 1	NPC	B12
MK5403981	NPCT045	Tumor biopsy	Asia	NPC-endemic China	Type 1	NPC	B12
MK5403991	NPCT046	Tumor biopsy	Asia	NPC-non-endemic China	Type 1	NPC	B11
MK5404001	NPCT047	Tumor biopsy	Asia	NPC-endemic China	Type 1	NPC	B12
MK5404011	NPCT048	Tumor biopsy	Asia	NPC-endemic China	Type 1	NPC	B12
MK5404021	NPCT049	Tumor biopsy	Asia	NPC-endemic China	Type 1	NPC	B11
MK5404031	NPCT050	Tumor biopsy	Asia	NPC-endemic China	Type 1	NPC	B12
MK5404041	NPCT052	Tumor biopsy	Asia	NPC-endemic China	Type 1	NPC	B12
MK5404051	NPCT053	Tumor biopsy	Asia	NPC-endemic China	Type 1	NPC	B12
MK5404061	NPCT054	Tumor biopsy	Asia	NPC-endemic China	Type 1	NPC	B12
MK5404071	NPCT054M	Tumor biopsy	Asia	NPC-endemic China	Type 1	NPC	B12
MK5404081	NPCT055	Tumor biopsy	Asia	NPC-non-endemic China	Type 1	NPC	B12
MK5404091	NPCT055M	Tumor biopsy	Asia	NPC-non-endemic China	Type 1	NPC	B12
MK5404101	NPCT056	Tumor biopsy	Asia	NPC-endemic China	Type 1	NPC	B12
MK5404111	NPCT056M	Tumor biopsy	Asia	NPC-endemic China	Type 1	NPC	B12
MK5404121	NPCT057	Tumor biopsy	Asia	NPC-non-endemic China	Type 1	NPC	B12
MK5404131	NPCT057M	Tumor biopsy	Asia	NPC-non-endemic China	Type 1	NPC	B12
MK5404141	NPCT058	Tumor biopsy	Asia	NPC-non-endemic China	Type 1	NPC	B12
MK5404151	NPCT058M	Tumor biopsy	Asia	NPC-non-endemic China	Type 1	NPC	B12
MK5404161	NPCT059	Tumor biopsy	Asia	NPC-endemic China	Type 1	NPC	B12
MK5404171	NPCT060	Tumor biopsy	Asia	NPC-endemic China	Type 1	NPC	B11
MK5404181	NPCT061	Tumor biopsy	Asia	NPC-endemic China	Type 1	NPC	B12
MK5404191	NPCT062	Tumor biopsy	Asia	NPC-endemic China	Type 1	NPC	B12
MK5404201	NPCT063	Tumor biopsy	Asia	NPC-endemic China	Type 1	NPC	B12
MK5404211	NPCT064	Tumor biopsy	Asia	NPC-endemic China	Type 1	NPC	B12
MK5404221	NPCT065	Tumor biopsy	Asia	NPC-endemic China	Type 1	NPC	B12
MK5404231	NPCT066	Tumor biopsy	Asia	NPC-endemic China	Type 1	NPC	B12
MK5404241	NPCT067	Tumor biopsy	Asia	NPC-endemic China	Type 1	NPC	B12
MK5404251	NPCT068	Tumor biopsy	Asia	NPC-endemic China	Type 1	NPC	B12
MK5404261	NPCT069	Tumor biopsy	Asia	NPC-endemic China	Type 1	NPC	B12
MK5404271	NPCT070	Tumor biopsy	Asia	NPC-endemic China	Type 1	NPC	B12
MK5404281	NPCT071	Tumor biopsy	Asia	NPC-endemic China	Type 1	NPC	B12
MK5404291	NPCT072	Tumor biopsy	Asia	NPC-endemic China	Type 1	NPC	B12
MK5404301	NPCT073	Tumor biopsy	Asia	NPC-endemic China	Type 1	NPC	B12
MK5404311	NPCT074	Tumor biopsy	Asia	NPC-endemic China	Type 1	NPC	B12
MK5404321	NPCT074S	saliva	Asia	NPC-endemic China	Type 1	NPC	B12
MK5404331	NPCT075	Tumor biopsy	Asia	NPC-endemic China	Type 1	NPC	B12
MK5404341	NPCT076	Tumor biopsy	Asia	NPC-endemic China	Type 1	NPC	B12
MK5404351	NPCT077	Tumor biopsy	Asia	NPC-endemic China	Type 1	NPC	B12
MK5404361	NPCT078	Tumor biopsy	Asia	NPC-non-endemic China	Type 1	NPC	B12
MK5404371	NPCT080	Tumor biopsy	Asia	NPC-endemic China	Type 1	NPC	B12
MK5404381	NPCT081	Tumor biopsy	Asia	NPC-endemic China	Type 1	NPC	B12
MK5404391	NPCT082	Tumor biopsy	Asia	NPC-endemic China	Type 1	NPC	B12

## Sheet: Suplementary Table S6 EBNA2_595
Table S6. The EBV samples included in the phylogenetic analysis of EBNA-2 gene
Acce #	ID	Sample type	Geographoc area	Country	EBV type	Phenotype	LMP1 Pattern
NC_7605	Ref_NC_7605_type 1	Cell line	North America	USA	Type 1	B95-8	D
V01555	EBV_strain_B95-8	Cell line	North America	USA	Type 1	B95-8	D
AJ507799	Ref_AJ507799_type 1	Cell line	North America	USA	Type 1	B95-8	D
KP968257	CCH	Tumor Biopsy	South America	Brazil	Type 1	BL	A
KP968258	MP	Tumor Biopsy	South America	Brazil	Type 1	BL	A
KP968259	SCL	Tumor Biopsy	South America	Brazil	Type 1	BL	A
KP968260	VGO	Tumor Biopsy	South America	Brazil	Type 1	BL	B
KP968261	HU11393	Tumor Biopsy	Africa	Ghana	Type 1	BL	A
KP968262	H018436D	Tumor Biopsy	Africa	Ghana	Type 1	BL	A
KP968263	H058015C	Tumor Biopsy	Africa	Ghana	Type 1	BL	A
KP968264	H002213	Tumor Biopsy	Africa	Ghana	Type 1	BL	A
KR063342	H037532	Tumor Biopsy	Africa	Ghana	Type 1	BL	A
KR063343	CV-ARG	Tumor Biopsy	South America	Argentina	Type 1	BL	A
KR063344	RPF	Tumor Biopsy	South America	Brazil	Type 1	BL	A
KR063345	FNR	Tumor Biopsy	South America	Brazil	Type 1	BL	A
KT001103	SG	Tumor Biopsy	South America	Argentina	Type 1	BL	A
n/a	AF	Tumor Biopsy	South America	Argentina	Type 1	BL	A
KC440852	K4413-Mi	Cell line	North America	USA	Type 1	Healthy donor	D
KC440851	K4123-Mi	Cell line	North America	USA	Type 1	Healthy donor	D
LN824206	pLCL-TRL1-post	sLCL	North America	USA	Type 1	PTLD	A
LN827799	sLCL-IM116	sLCL	Australia	Australia	Type 1	IM	B
LN827739	LCL_B958_delEber2	LCL	North America	USA	Type 1	B95-8	D
LN827597	sLCL-IS104	sLCL	Australia	Australia	Type 1	PTLD	D
LN827596	sLCL-IM102	sLCL	Australia	Australia	Type 1	IM	D
LN827595	sLCL-IS103	sLCL	Australia	Australia	Type 1	PTLD	D
LN827594	sLCL-IS107	sLCL	Australia	Australia	Type 1	PTLD	A
LN827593	sLCL-IS112	sLCL	Australia	Australia	Type 1	PTLD	D
LN827592	sLCL-IS110	sLCL	Australia	Australia	Type 1	PTLD	D
LN827590	sLCL-IM105	sLCL	Australia	Australia	Type 1	IM	D
LN827588	sLCL-IS119	sLCL	Australia	Australia	Type 1	PTLD	D
LN827586	sLCL-IS115	sLCL	Australia	Australia	Type 1	PTLD	B
LN827585	sLCL-104	sLCL	Africa	Kenya	Type 1	LCL	D
LN827584	sLCL-IS106	sLCL	Australia	Australia	Type 1	PTLD	D
LN827583	sLCL-IM117	sLCL	Australia	Australia	Type 1	IM	D
LN827582	sLCL-BL103	sLCL	Africa	Kenya	Type 1	LCL	D
LN827581	sLCL-105	sLCL	Africa	Kenya	Type 1	LCL	D
LN827579	sLCL-113	sLCL	Africa	Kenya	Type 1	LCL	D
LN827578	sLCL-IS113	sLCL	Australia	Australia	Type 1	PTLD	B
LN827577	sLCL-117	sLCL	Africa	Kenya	Type 1	LCL	D
LN827576	sLCL-IS120	sLCL	Australia	Australia	Type 1	PTLD	D
LN827575	sLCL-IS114	sLCL	Australia	Australia	Type 1	PTLD	D
LN827574	sLCL-109	sLCL	Africa	Kenya	Type 1	LCL	D
LN827573	sLCL-110	sLCL	Africa	Kenya	Type 1	LCL	D
LN827572	sLCL-IS118	sLCL	Australia	Australia	Type 1	PTLD	D
LN827571	sLCL-BL120	sLCL	Africa	Kenya	Type 1	LCL	D
LN827570	sLCL-IS101	sLCL	Australia	Australia	Type 1	PTLD	D
LN827569	sLCL-IS111	sLCL	Australia	Australia	Type 1	PTLD	D
LN827568	sLCL-124	sLCL	Africa	Kenya	Type 1	LCL	D
LN827567	sLCL-IM109	sLCL	Australia	Australia	Type 1	IM	D
LN827566	sLCL-106	sLCL	Africa	Kenya	Type 1	LCL	D
LN827565	sLCL-107	sLCL	Africa	Kenya	Type 1	LCL	D
LN827564	HL04	Tumor biopsy	Europe	UK	Type 1	HL	D
LN827562	sLCL-119	sLCL	Africa	Kenya	Type 1	LCL	B
LN827561	YCCEL1	Cell line	Asia	South Korea	Type 1	GC	B
LN827559	pLCL-TRL595	sLCL	North America	USA	Type 1	PTLD	A
LN827558	sLCL-102	sLCL	Africa	Kenya	Type 1	LCL	D
LN827555	X50-7	LCL	North America	USA	Type 1	LCL	D
LN827553	sLCL-IS108	sLCL	Australia	Australia	Type 1	PTLD	D
LN827552	sLCL-108	sLCL	Africa	Kenya	Type 1	LCL	D
LN827551	Makau	Cell line	Africa	Kenya	Type 1	BL	C
LN827550	sLCL-111	sLCL	Africa	Kenya	Type 1	LCL	D
LN827549	D32012	Tumor biopsy	Asia	China	Type 1	NPC	B
LN827547	HKN15	sLCL	Asia	Hong Kong	Type 1	LCL	B
LN827546	HL02	Tumor biopsy	Europe	UK	Type 1	HL	D
LN827527	M-ABA	LCL	Africa	N. Africa	Type 1	NPC	D
LN827526	BL37	Cell line	Africa	Africa	Type 1	BL	D
LN827525	C666-1	Cell line	Asia	China	Type 1	NPC	N/A
LN827524	HL11	Tumor biopsy	Europe	UK	Type 1	HL	D
LN827523	L591	Cell line	Europe	Germany	Type 1	HL	B
LN827522	HL09	Tumor biopsy	Europe	UK	Type 1	HL	D
LN824226	HL01	Tumor biopsy	Europe	UK	Type 1	HL	D
LN824225	HL08	Tumor biopsy	Europe	UK	Type 1	HL	D
LN824224	HKN19	sLCL	Asia	Hong Kong	Type 1	LCL	B
LN824209	HKN14	sLCL	Asia	Hong Kong	Type 1	LCL	B
LN824208	Akata	Cell line	Asia	Japan	Type 1	BL	B
LN824207	pLCL-TRL1-pre	sLCL	North America	USA	Type 1	PTLD	A
LN824205	sLCL-112	sLCL	Africa	Kenya	Type 1	LCL	C
LN824204	HL05	Tumor biopsy	Europe	UK	Type 1	HL	D
LN824203	Mak	Cell line	Africa	Kenya	Type 1	BL	C
LN824142	Saliva1	saliva	Europe	UK	Type 1	Healthy donor	B
AB850654	HN15	n/a	Asia	China	Type 1	n/a	N/A
AB850655	HN7	n/a	Asia	China	Type 1	n/a	N/A
KF717093	Raji	Cell line	Africa	Nigeria	Type 1	BL	A
AB828191	LGY-Raji	Cell line	Africa	Nigeria	Type 1	BL	N/A
KF992571	HKNPC9	Tumor biopsy	Asia	Hong Kong	Type 1	NPC	B
KF992570	HKNPC8	Tumor biopsy	Asia	Hong Kong	Type 1	NPC	B
KF992569	HKNPC7	Tumor biopsy	Asia	Hong Kong	Type 1	NPC	B
KF992568	HKNPC6	Tumor biopsy	Asia	Hong Kong	Type 1	NPC	B
KF992567	HKNPC5	Tumor biopsy	Asia	Hong Kong	Type 1	NPC	B
KF992566	HKNPC4	Tumor biopsy	Asia	Hong Kong	Type 1	NPC	B
KF992565	HKNPC3	Tumor biopsy	Asia	Hong Kong	Type 1	NPC	B
KF992564	HKNPC2	Tumor biopsy	Asia	Hong Kong	Type 1	NPC	B
KJ411974	C666-1	Cell line	Asia	China	Type 1	NPC	B
JQ009376	HKNPC1	Tumor biopsy	Asia	Hong Kong	Type 1	NPC	B
KF373730	M81	cloned virus	Asia	Asia	Type 1	NPC	B
KC617875	C666-1	Cell line	Asia	China	Type 1	NPC	B
KC207814	Mutu	Cell line	Africa	Kenya	Type 1	BL	D
KC207813	Akata	Cell line	Asia	Japan	Type 1	BL	B
AY961628	GD1	Tumor tissue	Asia	China	Type 1	NPC	B
08b8ce1e-63b2-444d-9f8b-7a960db4bb18	BLGSP-71-06-00280	Primary Tumor	Africa	South Uganda	Type 1	BL	F
0d389c84-899c-42f0-bbe3-981601ba0896	BLGSP-71-06-00143	Primary Tumor	Africa	South Uganda	Type 1	BL	D
15846704-e77f-4d1f-8c1b-c65b0811236f	BLGSP-71-06-00277	Primary Tumor	Africa	South Uganda	Type 1	BL	F
15f97967-a3f9-41fe-8641-f351b96e31e1	BLGSP-71-06-00190	Primary Tumor	Africa	South Uganda	Type 1	BL	F
1d8c94ce-8324-4b2b-a394-b7d3a4cf9764	BLGSP-71-06-00093	Primary Tumor	Africa	South Uganda	Type 1	BL	D
34aeb8a4-6681-4b7d-b2e3-141b431e9490	BLGSP-71-06-00146	Primary Tumor	Africa	South Uganda	Type 1	BL	ABII
3711aeb1-47b6-4d82-a8ee-4d7d27b79b91	BLGSP-71-06-00255	Primary Tumor	Africa	South Uganda	Type 1	BL	AIII
3718725e-d486-4bb4-b41a-3afce1ac8eca	BLGSP-71-06-00285	Primary Tumor	Africa	South Uganda	Type 1	BL	F
3fd6e94c-211a-485a-adc6-c8315e8a34e8	BLGSP-71-06-00281	Primary Tumor	Africa	South Uganda	Type 1	BL	AII
40ec408a-1728-4eb5-a4b6-5eb379ac2f28	BLGSP-71-06-00144	Primary Tumor	Africa	South Uganda	Type 1	BL	D
42fa2e74-254d-4775-a34e-a227562428db	BLGSP-71-06-00162	Primary Tumor	Africa	South Uganda	Type 1	BL	AIII
43c5808d-ec0f-45db-9cce-590cb755d59a	BLGSP-71-06-00178	Primary Tumor	Africa	South Uganda	Type 1	BL	AIII
44178db9-61fc-46df-b0a0-b15ed4b9b757	BLGSP-71-06-00075	Primary Tumor	Africa	South Uganda	Type 1	BL	F
47267de6-321d-46ed-b32a-0f708a89b497	BLGSP-71-08-00200	Primary Tumor	Africa	North Uganda	Type 1	BL	D
4c8eb5ae-543b-4427-aa33-b69f837dd581	BLGSP-71-06-00076	Primary Tumor	Africa	South Uganda	Type 1	BL	AIII
512001d2-2c85-47df-ac2c-a5f6601b772d	BLGSP-71-06-00085	Primary Tumor	Africa	South Uganda	Type 1	BL	D
54371e6f-c22e-4a68-80e5-5eb757a978e1	BLGSP-71-06-00020	Buccal Cell Normal	Africa	South Uganda	Type 1	BL	D
57fb53fd-966b-4a7e-a033-2f99e759a720	BLGSP-71-06-00142	Primary Tumor	Africa	South Uganda	Type 1	BL	F
5b853ad2-81ea-4562-953b-597dc3b24e03	BLGSP-71-06-00283	Primary Tumor	Africa	South Uganda	Type 1	BL	D
633ad88a-a50c-4555-8614-39ae0baf7fe8	BLGSP-71-06-00086	Primary Tumor	Africa	South Uganda	Type 1	BL	AIII
66e279a0-016d-4b61-b051-9d3a385d4791	BLGSP-71-06-00165	Primary Tumor	Africa	South Uganda	Type 1	BL	ABIV
68e608ee-d8f8-4816-b46d-c8cbed8f534e	BLGSP-71-06-00180	Primary Tumor	Africa	South Uganda	Type 1	BL	AIII
69179886-7b3c-46c3-807d-92f057f6aa03	BLGSP-71-06-00087	Primary Tumor	Africa	South Uganda	Type 1	BL	ABI
6a95177f-747d-4431-99d8-82830d4bf266	BLGSP-71-08-00197	Primary Tumor	Africa	North Uganda	Type 1	BL	I
6c019f23-8fca-4685-a5e9-3a376da65500	BLGSP-71-08-00205	Primary Tumor	Africa	North Uganda	Type 1	BL	D
6e257f50-7a7d-4a6e-ba7e-bf3406edf42f	BLGSP-71-06-00088	Primary Tumor	Africa	South Uganda	Type 1	BL	AIII
6fdd85b6-8185-416a-ab8b-d45f37c523ed	BLGSP-71-06-00252	Primary Tumor	Africa	South Uganda	Type 1	BL	I
701fff05-b71a-4225-a691-15ddffdb4171	BLGSP-71-06-00172	Primary Tumor	Africa	South Uganda	Type 1	BL	F
731c7b44-04ac-4f34-a6e7-faa389c4fc03	BLGSP-71-22-00332	Primary Tumor	North America	USA	Type 1	sBL	D
742964e3-c03c-4642-9f8a-74837a5ca9e0	BLGSP-71-06-00174	Primary Tumor	Africa	South Uganda	Type 1	BL	D
7babe5c4-59a5-4341-9661-82d3235e3c52	BLGSP-71-06-00078	Primary Tumor	Africa	South Uganda	Type 1	BL	AIII
803ea3f6-3657-46f4-b494-bce43f19a3c6	BLGSP-71-08-00199	Primary Tumor	Africa	North Uganda	Type 1	BL	I
8a43d359-134d-426b-b338-1eaf0456de7e	BLGSP-71-06-00164	Primary Tumor	Africa	South Uganda	Type 1	BL	ABII
8f8e821e-e860-4190-a208-53efe218bd72	BLGSP-71-06-00094	Primary Tumor	Africa	South Uganda	Type 1	BL	ABIV
95d2e1ce-0333-44e7-bcbe-8534358835a7	BLGSP-71-06-00098	Primary Tumor	Africa	South Uganda	Type 1	BL	F
a1b90f2c-6f53-482f-9562-a0f58e797389	BLGSP-71-08-00204	Primary Tumor	Africa	North Uganda	Type 1	BL	ABII
a7463169-9d04-4e2d-adf9-e8ad65a3cb4d	BLGSP-71-06-00016	Primary Tumor	Africa	South Uganda	Type 1	BL	ABIII
a8ff6e64-053c-4b64-82a7-653c36a2bed0	BLGSP-71-06-00171	Primary Tumor	Africa	South Uganda	Type 1	BL	AIII
b2e2c589-c138-43d6-a53a-f0a0407e3304	BLGSP-71-08-00038	Primary Tumor	Africa	North Uganda	Type 1	BL	D
bb62c290-3b2a-494b-9701-ded04138648e	BLGSP-71-06-00076	Buccal Cell Normal	Africa	South Uganda	Type 1	BL	AIII
bbcc6048-2f8d-4d4c-a860-102d32cb8474	BLGSP-71-06-00008	Primary Tumor	Africa	South Uganda	Type 1	BL	F
bc184aff-ea8f-4797-b965-8b1f2da31103	BLGSP-71-06-00007	Primary Tumor	Africa	South Uganda	Type 1	BL	ABII
bd12565d-2c9a-42c9-8d3e-9083c3052f47	BLGSP-71-19-00105	Primary Tumor	North America	USA	Type 1	sBL	ABIII
bd80e837-299d-43f1-be81-d91f3698dbfc	BLGSP-71-06-00158	Primary Tumor	Africa	South Uganda	Type 1	BL	D
c1ecc60c-53ad-42cc-b148-5506fc1dfef3	BLGSP-71-06-00286	Primary Tumor	Africa	South Uganda	Type 1	BL	D
c30f3ac7-1641-4b53-92b9-f193951e6263	BLGSP-71-06-00159	Primary Tumor	Africa	South Uganda	Type 1	BL	ABII
c44d913b-0c32-49b0-9f86-ce77352c5593	BLGSP-71-08-00041	Primary Tumor	Africa	North Uganda	Type 1	BL	D
c7c96abb-c2ad-4162-a734-89a57d9e8d4c	BLGSP-71-06-00169	Primary Tumor	Africa	South Uganda	Type 1	BL	ABIV
cae662b0-3232-473a-8442-dbc6c546ba91	BLGSP-71-06-00012	Primary Tumor	Africa	South Uganda	Type 1	BL	F
d467083a-b1d3-46ed-ae1d-ddfe35f194ab	BLGSP-71-06-00251	Buccal Cell Normal	Africa	South Uganda	Type 1	BL	AVI
d79b7114-3f1d-415f-8ac4-311ee27d2c70	BLGSP-71-08-00050	Primary Tumor	Africa	North Uganda	Type 1	BL	ABII
dbcad3c9-dcd8-4bff-be6b-22a0bdea7f1b	BLGSP-71-08-00206	Primary Tumor	Africa	North Uganda	Type 1	BL	I
df6d9dfd-635f-4d40-9971-74ec71a70d3a	BLGSP-71-06-00154	Primary Tumor	Africa	South Uganda	Type 1	BL	F
e4df8f51-8ca1-48dc-adec-957e0d697f28	BLGSP-71-06-00251	Primary Tumor	Africa	South Uganda	Type 2	BL	AIII
e4f9159d-864c-4650-b1d8-c18be73463b0	BLGSP-71-06-00253	Primary Tumor	Africa	South Uganda	Type 1	BL	AIII
ea982aaf-3b40-424a-9d07-c0369a67d0c6	BLGSP-71-08-00197	Blood Derived Normal	Africa	North Uganda	Type 1	BL	I
ed570a86-0714-45a7-aec0-f197e962ce59	BLGSP-71-06-00013	Primary Tumor	Africa	South Uganda	Type 1	BL	AIII
ef36b623-4d69-4e45-8ba8-ed414880122a	BLGSP-71-06-00143	Buccal Cell Normal	Africa	South Uganda	Type 1	BL	D
f1d43ca4-06d0-43d4-b528-49ffbf1021c5	BLGSP-71-08-00210	Primary Tumor	Africa	North Uganda	Type 1	BL	D
f55112e4-2161-4167-96f3-e9c6a01efc8c	BLGSP-71-06-00146	Blood Derived Normal	Africa	South Uganda	Type 1	BL	ABII
f8c8405c-0c51-4f71-8687-2f9f90fe3df7	BLGSP-71-06-00020	Primary Tumor	Africa	South Uganda	Type 1	BL	D
f9e0138f-0b84-4e4e-9042-48fd5427bd75	BLGSP-71-06-00255	Buccal Cell Normal	Africa	South Uganda	Type 1	BL	AIII
fb40006f-8498-4e6f-a42f-893c1a4dccdc	BLGSP-71-06-00149	Primary Tumor	Africa	South Uganda	Type 1	BL	AIII
fc746834-368e-4443-ad00-a143e4045796	BLGSP-71-08-00194	Primary Tumor	Africa	North Uganda	Type 1	BL	AIII
4d1245ff-3429-43bf-9dcb-3775cff816e3	BLGSP-71-06-00012	Buccal Cell Normal	Africa	South Uganda	Type 1	BL	F
5cbf8e72-470d-4ae6-929b-1ec02c4dad6a	BLGSP-71-06-00277	Buccal Cell Normal	Africa	South Uganda	Type 1	BL	N/A
SRR9641813	eBL-Tumor-0001	eBL_primaryTumor	Africa	Kenya	Type 1	BL	A1
SRR9641817	eBL-Tumor-0005	eBL_primaryTumor	Africa	Kenya	Type 1	BL	ABV
SRR9641818	eBL-Tumor-0004	eBL_primaryTumor	Africa	Kenya	Type 1	BL	D
SRR9641820	eBL-Tumor-0002	eBL_primaryTumor	Africa	Kenya	Type 1	BL	D
SRR9641821	eBL-Tumor-0007	eBL_primaryTumor	Africa	Kenya	Type 1	BL	D
SRR9641822	eBL-Tumor-0006	eBL_primaryTumor	Africa	Kenya	Type 1	BL	D
SRR9641823	eBL-Tumor-0016	eBL_primaryTumor	Africa	Kenya	Type 1	BL	A3
SRR9641825	eBL-Tumor-0012	eBL_primaryTumor	Africa	Kenya	Type 1	BL	A1
SRR9641826	eBL-Tumor-0013	eBL_primaryTumor	Africa	Kenya	Type 1	BL	F
SRR9641827	eBL-Tumor-0014	eBL_primaryTumor	Africa	Kenya	Type 1	BL	F
SRR9641828	eBL-Tumor-0015	eBL_primaryTumor	Africa	Kenya	Type 1	BL	ABIV
SRR9641830	eBL-Tumor-0009	eBL_primaryTumor	Africa	Kenya	Type 1	BL	ABIII
SRR9641831	eBL-Tumor-0010	eBL_primaryTumor	Africa	Kenya	Type 1	BL	F
SRR9641832	eBL-Tumor-0011	eBL_primaryTumor	Africa	Kenya	Type 1	BL	ABIV
SRR9641833	eBL-Tumor-0027	eBL_primaryTumor	Africa	Kenya	Type 1	BL	F
SRR9641835	eBL-Tumor-0019	eBL_primaryTumor	Africa	Kenya	Type 1	BL	F
SRR9641836	eBL-Tumor-0018	eBL_primaryTumor	Africa	Kenya	Type 1	BL	ABVI
SRR9641837	eBL-Tumor-0021	eBL_primaryTumor	Africa	Kenya	Type 1	BL	F
SRR9641839	eBL-Tumor-0023	eBL_primaryTumor	Africa	Kenya	Type 1	BL	F
SRR9641840	eBL-Tumor-0022	eBL_primaryTumor	Africa	Kenya	Type 1	BL	D
SRR9641841	eBL-Tumor-0025	eBL_primaryTumor	Africa	Kenya	Type 1	BL	F
SRR9641844	eBL-Tumor-0037	eBL_primaryTumor	Africa	Kenya	Type 1	BL	F
SRR9641845	eBL-Tumor-0030	eBL_primaryTumor	Africa	Kenya	Type 1	BL	F
SRR9641846	eBL-Tumor-0031	eBL_primaryTumor	Africa	Kenya	Type 1	BL	D
SRR9641848	eBL-Tumor-0029	eBL_primaryTumor	Africa	Kenya	Type 1	BL	A2
SRR9641849	eBL-Tumor-0034	eBL_primaryTumor	Africa	Kenya	Type 1	BL	A1
SRR9641851	eBL-Tumor-0032	eBL_primaryTumor	Africa	Kenya	Type 1	BL	A2
SRR9641852	eBL-Tumor-0033	eBL_primaryTumor	Africa	Kenya	Type 1	BL	A2
SRR9641853	eBL-Plasma-0045	eBLpatient_Plasma	Africa	Kenya	Type 1	BL	A1
SRR9641854	eBL-Plasma-0044	eBLpatient_Plasma	Africa	Kenya	Type 1	BL	ABV
SRR9641856	eBL-Plasma-0042	eBLpatient_Plasma	Africa	Kenya	Type 1	BL	D
SRR9641857	eBL-Tumor-0041	eBL_primaryTumor	Africa	Kenya	Type 1	BL	ABIII
SRR9641859	eBL-Tumor-0039	eBL_primaryTumor	Africa	Kenya	Type 1	BL	D
SRR9641860	eBL-Tumor-0038	eBL_primaryTumor	Africa	Kenya	Type 1	BL	D
SRR9641861	eBL-Plasma-0047	eBLpatient_Plasma	Africa	Kenya	Type 1	BL	F
SRR9641862	eBL-Plasma-0046	eBLpatient_Plasma	Africa	Kenya	Type 1	BL	F
SRR9641864	eBL-Plasma-0049	eBLpatient_Plasma	Africa	Kenya	Type 1	BL	A1
SRR9641865	eBL-Plasma-0050	eBLpatient_Plasma	Africa	Kenya	Type 1	BL	A2
SRR9641866	eBL-Plasma-0051	eBLpatient_Plasma	Africa	Kenya	Type 1	BL	D
SRR9641867	eBL-Plasma-0052	eBLpatient_Plasma	Africa	Kenya	Type 1	BL	A1
SRR9641868	eBL-Plasma-0053	eBLpatient_Plasma	Africa	Kenya	Type 1	BL	D
SRR9641870	eBL-Plasma-0055	eBLpatient_Plasma	Africa	Kenya	Type 1	BL	ABI
SRR9641874	HC-0017	Blood_fromHealthyKid	Africa	Kenya	Type 1	Healthy donor	N/A
SRR9641875	HC-0008	Blood_fromHealthyKid	Africa	Kenya	Type 1	Healthy donor	A3
SRR9641876	HC-0009	Blood_fromHealthyKid	Africa	Kenya	Type 1	Healthy donor	F
SRR9641877	HC-0010	Blood_fromHealthyKid	Africa	Kenya	Type 1	Healthy donor	A1
SRR9641880	HC-0013	Blood_fromHealthyKid	Africa	Kenya	Type 1	Healthy donor	ABVI
SRR9641882	HC-0015	Blood_fromHealthyKid	Africa	Kenya	Type 1	Healthy donor	A1
SRR9641885	HC-0025	Blood_fromHealthyKid	Africa	Kenya	Type 1	Healthy donor	N/A
SRR9641886	HC-0024	Blood_fromHealthyKid	Africa	Kenya	Type 1	Healthy donor	A1
SRR9641889	HC-0021	Blood_fromHealthyKid	Africa	Kenya	Type 1	Healthy donor	N/A
SRR9641890	HC-0020	Blood_fromHealthyKid	Africa	Kenya	Type 1	Healthy donor	F
SRR9641894	HC-0007	Blood_fromHealthyKid	Africa	Kenya	Type 1	Healthy donor	D
SRR9641896	HC-0003	Blood_fromHealthyKid	Africa	Kenya	Type 1	Healthy donor	D
SRR9641899	eBL_CL-01	BL_CellLine	Africa	Kenya	Type 1	BL	A4
SRR9641901	eBL_CL-03	BL_CellLine	Africa	Kenya	Type 1	BL	F
SRR9641904	eBL-Plasma-0039	eBLpatient_Plasma	Africa	Kenya	Type 1	BL	D
SRR9641905	eBL-Plasma-0038	eBLpatient_Plasma	Africa	Kenya	Type 1	BL	D
SRR9641906	eBL-Plasma-0037	eBLpatient_Plasma	Africa	Kenya	Type 1	BL	N/A
SRR9641909	Raji	Cell line	Africa	Nigeria	Type 1	BL	D
SRR9641913	HC-0032	Blood_fromHealthyKid	Africa	Kenya	Type 1	Healthy donor	N/A
SRR9641915	HC-0030	Blood_fromHealthyKid	Africa	Kenya	Type 1	Healthy donor	N/A
SRR9641918	HC-0029	Blood_fromHealthyKid	Africa	Kenya	Type 1	Healthy donor	F
SRR9641919	HC-0036	Blood_fromHealthyKid	Africa	Kenya	Type 1	Healthy donor	N/A
SRR9641920	HC-0037	Blood_fromHealthyKid	Africa	Kenya	Type 1	Healthy donor	D
AP0150151	SNU-719	Cell lines	Asia	Korea	Type 1	GC	B3
AP0150161	YCCEL1	Cell lines	Asia	Korea	Type 1	GC	B3
AP0190121	KAI3_cell	Cell line	Asia	Japan:Aichi	Type 1	chronic active EBV infection	N/A
AP0190131	SNK1_cell	Cell line	Asia	Japan:Aichi	Type 1	chronic active EBV infection	B1
AP0190141	SNK10_cell	Cell line	Asia	Japan:Aichi	Type 1	chronic active EBV infection	B3
AP0190151	SNT13_cell	Cell line	Asia	Japan:Aichi	Type 1	chronic active EBV infection	B1
AP0190161	SNT15_cell	Cell line	Asia	Japan:Aichi	Type 1	chronic active EBV infection	B6
AP0190171	SNT16_cell	Cell line	Asia	Japan:Aichi	Type 1	chronic active EBV infection	B1
AP0190181	SNT8_cell	Cell line	Asia	Japan:Aichi	Type 1	chronic active EBV infection	B1
AP0190191	UPN1002_PBMC	PBMC	Asia	Japan:Aichi	Type 1	EBV-positive diffuse large B-cell lymphoma	B1
AP0190201	UPN1003_PBMC	PBMC	Asia	Japan:Aichi	Type 1	EBV-positive diffuse large B-cell lymphoma	B3
AP0190221	UPN1005_PBMC	PBMC	Asia	Japan:Aichi	Type 1	EBV-positive diffuse large B-cell lymphoma	H
AP0190241	UPN1008_PBMC	PBMC	Asia	Japan:Aichi	Type 1	EBV-positive diffuse large B-cell lymphoma	B1
AP0190251	UPN102_PBMC	PBMC	Asia	Japan:Aichi	Type 1	chronic active EBV infection	B1
AP0190261	UPN104_PBMC	PBMC	Asia	Japan:Aichi	Type 1	chronic active EBV infection	B4
AP0190271	UPN105_PBMC	PBMC	Asia	Japan:Aichi	Type 1	chronic active EBV infection	B1
AP0190281	UPN105_tumor	Tumor	Asia	Japan:Aichi	Type 1	chronic active EBV infection	B1
AP0190291	UPN106_PBMC	PBMC	Asia	Japan:Aichi	Type 1	chronic active EBV infection	B1
AP0190301	UPN107_PBMC	PBMC	Asia	Japan:Aichi	Type 1	chronic active EBV infection	B1
AP0190321	UPN108_tumor	Tumor	Asia	Japan:Aichi	Type 1	chronic active EBV infection	B1
AP0190331	UPN109_PBMC	PBMC	Asia	Japan:Aichi	Type 1	chronic active EBV infection	B4
AP0190341	UPN110_PBMC	PBMC	Asia	Japan:Aichi	Type 1	chronic active EBV infection	B2
AP0190351	UPN1101_PBMC	PBMC	Asia	Japan:Aichi	Type 1	extranodal NK/T-cell lymphoma	B1
AP0190371	UPN1104_PBMC	PBMC	Asia	Japan:Aichi	Type 1	extranodal NK/T-cell lymphoma	B3
AP0190381	UPN1106_PBMC	PBMC	Asia	Japan:Aichi	Type 1	extranodal NK/T-cell lymphoma	B6
AP0190391	UPN111_PBMC	PBMC	Asia	Japan:Aichi	Type 1	chronic active EBV infection	B2
AP0190401	UPN1110_PBMC	PBMC	Asia	Japan:Aichi	Type 1	extranodal NK/T-cell lymphoma	B1
AP0190411	UPN1111_PBMC	PBMC	Asia	Japan:Aichi	Type 1	extranodal NK/T-cell lymphoma	B2
AP0190421	UPN1113_PBMC	PBMC	Asia	Japan:Aichi	Type 1	extranodal NK/T-cell lymphoma	B1
AP0190431	UPN1119_PBMC	PBMC	Asia	Japan:Aichi	Type 1	extranodal NK/T-cell lymphoma	B9
AP0190441	UPN112_PBMC	PBMC	Asia	Japan:Aichi	Type 1	chronic active EBV infection	B1
AP0190451	UPN1120_PBMC	PBMC	Asia	Japan:Aichi	Type 1	extranodal NK/T-cell lymphoma	B3
AP0190471	UPN113_PBMC	PBMC	Asia	Japan:Aichi	Type 1	chronic active EBV infection	B3
AP0190481	UPN114_PBMC	PBMC	Asia	Japan:Aichi	Type 1	chronic active EBV infection	B1
AP0190491	UPN114_tumor	Tumor	Asia	Japan:Aichi	Type 1	chronic active EBV infection	B1
AP0190501	UPN12_PBMC	PBMC	Asia	Japan:Aichi	Type 1	IM	B3
AP0190511	UPN1201_PBMC	PBMC	Asia	Japan:Aichi	Type 1	extranodal NK/T-cell lymphoma	B1
AP0190521	UPN1202_PBMC	PBMC	Asia	Japan:Aichi	Type 1	extranodal NK/T-cell lymphoma	B3
AP0190531	UPN123_tumor	Tumor	Asia	Japan:Aichi	Type 1	chronic active EBV infection	B1
AP0190541	UPN125_PBMC	PBMC	Asia	Japan:Aichi	Type 1	chronic active EBV infection	B3
AP0190561	UPN128_tumor	Tumor	Asia	Japan:Aichi	Type 1	chronic active EBV infection	B3
AP0190591	UPN130_tumor	Tumor	Asia	Japan:Aichi	Type 1	chronic active EBV infection	B3
AP0190601	UPN132_PBMC	PBMC	Asia	Japan:Aichi	Type 1	chronic active EBV infection	B1
AP0190611	UPN132_tumor	Tumor	Asia	Japan:Aichi	Type 1	chronic active EBV infection	B1
AP0190641	UPN136_PBMC	PBMC	Asia	Japan:Aichi	Type 1	chronic active EBV infection	B2
AP0190651	UPN136_tumor	Tumor	Asia	Japan:Aichi	Type 1	chronic active EBV infection	B2
AP0190671	UPN138_tumor	Tumor	Asia	Japan:Aichi	Type 1	chronic active EBV infection	B3
AP0190701	UPN140_tumor	Tumor	Asia	Japan:Aichi	Type 1	chronic active EBV infection	B1
AP0190711	UPN142_gdT-1	gdT-1	Asia	Japan:Aichi	Type 1	chronic active EBV infection	B5
AP0190721	UPN142_gdT-2	gdT-2	Asia	Japan:Aichi	Type 1	chronic active EBV infection	B5
AP0190731	UPN142_PBMC	PBMC	Asia	Japan:Aichi	Type 1	chronic active EBV infection	B5
AP0190741	UPN15_PBMC	PBMC	Asia	Japan:Aichi	Type 1	PTLD	B3
AP0190761	UPN1756_PBMC	PBMC	Asia	Japan:Aichi	Type 1	extranodal NK/T-cell lymphoma	B1
AP0190771	UPN1757_PBMC	PBMC	Asia	Japan:Aichi	Type 1	extranodal NK/T-cell lymphoma	B9
AP0190781	UPN1758_PBMC	PBMC	Asia	Japan:Aichi	Type 1	extranodal NK/T-cell lymphoma	B3
AP0190791	UPN1789_PBMC	PBMC	Asia	Japan:Aichi	Type 1	extranodal NK/T-cell lymphoma	B1
AP0190801	UPN18_PBMC	PBMC	Asia	Japan:Aichi	Type 1	PTLD	B1
AP0190811	UPN1802_PBMC	PBMC	Asia	Japan:Aichi	Type 1	extranodal NK/T-cell lymphoma	B3
AP0190821	UPN1813_PBMC	PBMC	Asia	Japan:Aichi	Type 1	extranodal NK/T-cell lymphoma	B3
AP0190831	UPN1833_tissue	tissue	Asia	Japan:Aichi	Type 1	lymphoepithelioma	B1
AP0190841	UPN185_PBMC	PBMC	Asia	Japan:Aichi	Type 1	chronic active EBV infection	B1
AP0190861	UPN1901_tissue	tissue	Asia	Japan:Aichi	Type 1	EBV-positive lymphoid malignancy	B3
AP0190871	UPN1926_PBMC	PBMC	Asia	Japan:Aichi	Type 1	extranodal NK/T-cell lymphoma	B1
AP0190931	UPN2329_PBMC	PBMC	Asia	Japan:Aichi	Type 1	EBV-positive diffuse large B-cell lymphoma	B1
AP0190961	UPN251_PBMC	PBMC	Asia	Japan:Aichi	Type 1	chronic active EBV infection	B1
AP0190971	UPN252_PBMC	PBMC	Asia	Japan:Aichi	Type 1	chronic active EBV infection	B1
AP0190981	UPN253_PBMC	PBMC	Asia	Japan:Aichi	Type 1	chronic active EBV infection	B3
AP0191001	UPN255_PBMC	PBMC	Asia	Japan:Aichi	Type 1	chronic active EBV infection	B3
AP0191021	UPN257_PBMC	PBMC	Asia	Japan:Aichi	Type 1	chronic active EBV infection	B1
AP0191031	UPN258_PBMC	PBMC	Asia	Japan:Aichi	Type 1	chronic active EBV infection	B3
AP0191061	UPN260_PBMC	PBMC	Asia	Japan:Aichi	Type 1	chronic active EBV infection	B1
AP0191071	UPN261_PBMC	PBMC	Asia	Japan:Aichi	Type 1	chronic active EBV infection	B4
AP0191081	UPN262_PBMC	PBMC	Asia	Japan:Aichi	Type 1	chronic active EBV infection	B1
AP0191091	UPN263_PBMC	PBMC	Asia	Japan:Aichi	Type 1	chronic active EBV infection	B3
AP0191111	UPN265_PBMC	PBMC	Asia	Japan:Aichi	Type 1	aggressive NK-cell leukemia	B3
AP0191121	UPN2654_PBMC	PBMC	Asia	Japan:Aichi	Type 1	EBV-positive diffuse large B-cell lymphoma	B1
AP0191131	UPN266_PBMC	PBMC	Asia	Japan:Aichi	Type 1	chronic active EBV infection	B1
AP0191141	UPN267_PBMC	PBMC	Asia	Japan:Aichi	Type 1	chronic active EBV infection	B1
AP0191181	UPN301_CD56+	CD56+	Asia	Japan:Aichi	Type 1	chronic active EBV infection	B1
AP0191191	UPN303_CD56+	CD56+	Asia	Japan:Aichi	Type 1	chronic active EBV infection	B3
AP0191201	UPN306_CD56+	CD56+	Asia	Japan:Aichi	Type 1	chronic active EBV infection	B4
AP0191211	UPN3065_PBMC	PBMC	Asia	Japan:Aichi	Type 1	extranodal NK/T-cell lymphoma	B3
AP0191221	UPN307_CD56+	CD56+	Asia	Japan:Aichi	Type 1	chronic active EBV infection	N/A
AP0191231	UPN310_CD56+	CD56+	Asia	Japan:Aichi	Type 1	chronic active EBV infection	B1
AP0191241	UPN311_CD56+	CD56+	Asia	Japan:Aichi	Type 1	chronic active EBV infection	B1
AP0191251	UPN3198_PBMC	PBMC	Asia	Japan:Aichi	Type 1	extranodal NK/T-cell lymphoma	B1
AP0191281	UPN326_PBMC	PBMC	Asia	Japan:Aichi	Type 1	chronic active EBV infection	B1
AP0191291	UPN3300_PBMC	PBMC	Asia	Japan:Aichi	Type 1	extranodal NK/T-cell lymphoma	B2
AP0191301	UPN3448_PBMC	PBMC	Asia	Japan:Aichi	Type 1	EBV-positive diffuse large B-cell lymphoma	B2
AP0191311	UPN3621_PBMC	PBMC	Asia	Japan:Aichi	Type 1	extranodal NK/T-cell lymphoma	B3
AP0191321	UPN365_CD3+	CD3+	Asia	Japan:Aichi	Type 1	chronic active EBV infection	B3
AP0191331	UPN365_CD56+	CD56+	Asia	Japan:Aichi	Type 1	chronic active EBV infection	B3
AP0191341	UPN366_CD3+	CD3+	Asia	Japan:Aichi	Type 1	chronic active EBV infection	B1
AP0191351	UPN366_CD56+	CD56+	Asia	Japan:Aichi	Type 1	chronic active EBV infection	B3
AP0191361	UPN3707_PBMC	PBMC	Asia	Japan:Aichi	Type 1	EBV-positive diffuse large B-cell lymphoma	B1
AP0191391	UPN3755_tissue	tissue	Asia	Japan:Aichi	Type 1	lymphoepithelioma	B1
AP0191401	UPN404_CD3+	CD3+	Asia	Japan:Aichi	Type 1	chronic active EBV infection	B3
AP0191411	UPN404_CD56+	CD56+	Asia	Japan:Aichi	Type 1	chronic active EBV infection	B3
AP0191421	UPN404_PBMC	PBMC	Asia	Japan:Aichi	Type 1	chronic active EBV infection	B3
AP0191451	UPN412_CD3+	CD3+	Asia	Japan:Aichi	Type 1	chronic active EBV infection	B5
AP0191471	UPN412_PBMC	PBMC	Asia	Japan:Aichi	Type 1	chronic active EBV infection	B5
AP0191481	UPN4137_tissue	tissue	Asia	Japan:Aichi	Type 1	EBV-positive lymphoid malignancy	B1
AP0191491	UPN417_CD3+	CD3+	Asia	Japan:Aichi	Type 1	chronic active EBV infection	B1
AP0191501	UPN417_CD56+	CD56+	Asia	Japan:Aichi	Type 1	chronic active EBV infection	B1
AP0191511	UPN417_PBMC	PBMC	Asia	Japan:Aichi	Type 1	chronic active EBV infection	B1
AP0191521	UPN431_CD19+	CD19+	Asia	Japan:Aichi	Type 1	chronic active EBV infection	G
AP0191531	UPN431_CD3+	CD3+	Asia	Japan:Aichi	Type 1	chronic active EBV infection	G
AP0191541	UPN431_CD56+	CD56+	Asia	Japan:Aichi	Type 1	chronic active EBV infection	G
AP0191551	UPN4314_PBMC	PBMC	Asia	Japan:Aichi	Type 1	EBV-positive diffuse large B-cell lymphoma	B3
AP0191561	UPN463_PBMC	PBMC	Asia	Japan:Aichi	Type 1	chronic active EBV infection	B1
AP0191581	UPN484_PBMC	PBMC	Asia	Japan:Aichi	Type 1	chronic active EBV infection	B1
AP0191591	UPN486_PBMC	PBMC	Asia	Japan:Aichi	Type 1	chronic active EBV infection	B3
AP0191601	UPN494_CD3+	CD3+	Asia	Japan:Aichi	Type 1	chronic active EBV infection	B1
AP0191611	UPN494_CD56+	CD56+	Asia	Japan:Aichi	Type 1	chronic active EBV infection	B1
AP0191621	UPN495_PBMC	PBMC	Asia	Japan:Aichi	Type 1	chronic active EBV infection	B1
AP0191631	UPN497_PBMC	PBMC	Asia	Japan:Aichi	Type 1	chronic active EBV infection	B3
AP0191641	UPN498_PBMC	PBMC	Asia	Japan:Aichi	Type 1	chronic active EBV infection	B1
AP0191661	UPN5087_PBMC	PBMC	Asia	Japan:Aichi	Type 1	EBV-positive diffuse large B-cell lymphoma	B1
AP0191681	UPN519_PBMC	PBMC	Asia	Japan:Aichi	Type 1	chronic active EBV infection	B3
AP0191691	UPN520_PBMC	PBMC	Asia	Japan:Aichi	Type 1	chronic active EBV infection	B1
AP0191701	UPN539_PBMC	PBMC	Asia	Japan:Aichi	Type 1	chronic active EBV infection	B2
AP0191711	UPN554_PBMC	PBMC	Asia	Japan:Aichi	Type 1	chronic active EBV infection	B3
AP0191721	UPN5575_PBMC	PBMC	Asia	Japan:Aichi	Type 1	extranodal NK/T-cell lymphoma	B1
AP0191731	UPN563_CD19+	CD19+	Asia	Japan:Aichi	Type 1	chronic active EBV infection	B3
AP0191741	UPN563_CD3+	CD3+	Asia	Japan:Aichi	Type 1	chronic active EBV infection	B3
AP0191751	UPN563_CD56+	CD56+	Asia	Japan:Aichi	Type 1	chronic active EBV infection	B3
AP0191761	UPN571_CD3+	CD3+	Asia	Japan:Aichi	Type 1	chronic active EBV infection	B8
AP0191771	UPN571_CD56+	CD56+	Asia	Japan:Aichi	Type 1	chronic active EBV infection	B3
AP0191781	UPN573_PBMC	PBMC	Asia	Japan:Aichi	Type 1	chronic active EBV infection	B1
AP0191791	UPN582_PBMC	PBMC	Asia	Japan:Aichi	Type 1	chronic active EBV infection	B1
AP0191801	UPN584_PBMC	PBMC	Asia	Japan:Aichi	Type 1	chronic active EBV infection	B1
AP0191811	UPN874_PBMC	PBMC	Asia	Japan:Aichi	Type 1	extranodal NK/T-cell lymphoma	B1
AP0191821	UPN88_CD56+-1	CD56+-1	Asia	Japan:Aichi	Type 1	chronic active EBV infection	B1
AP0191831	UPN88_CD56+-3	CD56+-3	Asia	Japan:Aichi	Type 1	chronic active EBV infection	B1
AP0191841	UPN93_gdT-2	gdT-2	Asia	Japan:Aichi	Type 1	chronic active EBV infection	B1
AP0191851	UPN97_PBMC	PBMC	Asia	Japan:Aichi	Type 1	chronic active EBV infection	B1
AP0191871	UPN98_PBMC	PBMC	Asia	Japan:Aichi	Type 1	chronic active EBV infection	B1
AP0191881	UPN99_PBMC	PBMC	Asia	Japan:Aichi	Type 1	chronic active EBV infection	B1
KX6740641	GDGC1	n/a	Asia	China	Type 1	GC	B1
KX6740651	GDGC2	n/a	Asia	China	Type 1	GC	B3
KX6740661	SNU-719	Cell lines	Asia	Korea	Type 1	NPC	B3
KX6740671	YCCEL1	Cell lines	Asia	Korea	Type 1	NPC	B3
LC1370181	HNNPC1	Tumor	Asia	China	Type 1	NPC	B9
LC1494911	HNNPC2	Tumor	Asia	China	Type 1	NPC	B8
LC1503271	HNNPC3	Tumor	Asia	China	Type 1	NPC	B1
LC1503371	HNNPC4	Tumor	Asia	China	Type 1	NPC	B1
LC1503381	HNNPC5	Tumor	Asia	China	Type 1	NPC	B3
LC1507411	HNNPC6	Tumor	Asia	China	Type 1	NPC	B1
LC1507421	HNNPC7	Tumor	Asia	China	Type 1	NPC	B3
LC1507431	HNNPC8	Tumor	Asia	China	Type 1	NPC	B9
MG0213051	YCCEL1-GC1	Tumor	Asia	China	Type 1	GC	B3
MG0213061	YCCEL1-GC2	Tumor	Europe	Poland	Type 1	GC	B3
MG0213071	Akata-GC1	Tumor	Asia	South Korea	Type 1	GC	B1
MG0213081	Mutu-GC1	Tumor	Europe	Poland	Type 1	GC	H
MG0213091	Mutu-GC2	Tumor	North America	USA	Type 1	GC	A
MG0213101	Mutu-GC3	Tumor	Europe	Poland	Type 1	GC	B3
MG0213111	Mutu-GC4	Tumor	Europe	Ukarine	Type 1	GC	B3
MG2989171	DF_Tonsil_T156_BWA	Tonsil	Europe	UK	Type 1	n/a	A
MG2989191	IMS_Saliva_155_BWA	Saliva	Europe	UK	Type 1	IM	B10
MG2989201	IMS_Saliva_187_BWA	Saliva	Europe	UK	Type 1	IM	H
MG2989211	IMS_Saliva_216_BWA	Saliva	Europe	UK	Type 1	IM	H
MG2989221	IMS_Saliva_5_BWA	Saliva	Europe	UK	Type 1	IM	H
MG2989241	IMS_Saliva_90_BWA	Saliva	Europe	UK	Type 1	IM	H
MG2989251	27_JC_BWA	n/a	Europe	UK	Type 1	n/a	H
MG2989261	39_JC_BWA	n/a	Europe	UK	Type 1	n/a	H
MG2989271	VID14_JC_BWA	n/a	Europe	UK	Type 1	n/a	H
MG2989281	VID41_JC_BWA	n/a	Europe	UK	Type 1	n/a	A
MK5402411	BLT001	Tumor biopsy	Asia	NPC-endemic China	Type 1	BL	B12
MK5402421	BLT002	Tumor biopsy	Asia	NPC-endemic China	Type 1	BL	B12
MK5402431	C666	Cell line	Asia	NPC-endemic China	Type 1	NPC	B12
MK5402441	GCT001	Tumor biopsy	Asia	NPC-non-endemic China	Type 1	GC	B12
MK5402451	GCT002	Tumor biopsy	Asia	NPC-non-endemic China	Type 1	GC	B12
MK5402461	GCT003	Tumor biopsy	Asia	NPC-non-endemic China	Type 1	GC	B12
MK5402471	GCT004	Tumor biopsy	Asia	NPC-non-endemic China	Type 1	GC	B12
MK5402481	GCT005	Tumor biopsy	Asia	NPC-non-endemic China	Type 1	GC	B12
MK5402491	GCT006	Tumor biopsy	Asia	NPC-non-endemic China	Type 1	GC	B12
MK5402501	GCT007	Tumor biopsy	Asia	NPC-non-endemic China	Type 1	GC	B12
MK5402511	GCT009	Tumor biopsy	Asia	NPC-non-endemic China	Type 1	GC	B12
MK5402521	GCT010	Tumor biopsy	Asia	NPC-non-endemic China	Type 1	GC	B12
MK5402531	GCT011	Tumor biopsy	Asia	NPC-non-endemic China	Type 1	GC	B12
MK5402541	GCT012	Tumor biopsy	Asia	NPC-non-endemic China	Type 1	GC	B12
MK5402551	GCT013	Tumor biopsy	Asia	NPC-non-endemic China	Type 1	GC	B12
MK5402561	GCT014	Tumor biopsy	Asia	NPC-non-endemic China	Type 1	GC	B12
MK5402571	HLT001	Tumor biopsy	Asia	NPC-endemic China	Type 1	HL	B12
MK5402581	HLT002	Tumor biopsy	Asia	NPC-endemic China	Type 1	HL	B12
MK5402591	HLT005	Tumor biopsy	Asia	NPC-endemic China	Type 1	HL	B12
MK5402601	HLT006	Tumor biopsy	Asia	NPC-endemic China	Type 1	HL	B12
MK5402611	HLT007	Tumor biopsy	Asia	NPC-endemic China	Type 1	HL	B12
MK5402621	HLT010	Tumor biopsy	Asia	NPC-endemic China	Type 1	HL	B12
MK5402631	HLT011	Tumor biopsy	Asia	NPC-endemic China	Type 1	HL	B12
MK5402641	HS001	saliva	Asia	NPC-non-endemic China	Type 1	Healthy donor	B12
MK5402651	HS003	saliva	Asia	NPC-endemic China	Type 1	Healthy donor	B12
MK5402661	HS007	saliva	Asia	NPC-endemic China	Type 1	Healthy donor	B12
MK5402671	HS008	saliva	Asia	NPC-endemic China	Type 1	Healthy donor	B12
MK5402681	HS009	saliva	Asia	NPC-endemic China	Type 1	Healthy donor	B12
MK5402691	HS011	saliva	Asia	NPC-endemic China	Type 1	Healthy donor	B12
MK5402701	HS012	saliva	Asia	NPC-endemic China	Type 1	Healthy donor	B12
MK5402711	HS013	saliva	Asia	NPC-endemic China	Type 1	Healthy donor	B12
MK5402721	HS014	saliva	Asia	NPC-endemic China	Type 1	Healthy donor	B12
MK5402731	HS015	saliva	Asia	NPC-endemic China	Type 1	Healthy donor	B12
MK5402741	HS016	saliva	Asia	NPC-endemic China	Type 1	Healthy donor	B12
MK5402751	HS018	saliva	Asia	NPC-endemic China	Type 1	Healthy donor	B12
MK5402761	HS019	saliva	Asia	NPC-endemic China	Type 1	Healthy donor	B12
MK5402771	HS020	saliva	Asia	NPC-endemic China	Type 1	Healthy donor	B12
MK5402781	HS021	saliva	Asia	NPC-endemic China	Type 1	Healthy donor	B12
MK5402791	HS023	saliva	Asia	NPC-endemic China	Type 1	Healthy donor	B12
MK5402801	HS024	saliva	Asia	NPC-endemic China	Type 1	Healthy donor	B12
MK5402811	HS025	saliva	Asia	NPC-endemic China	Type 1	Healthy donor	B12
MK5402821	HS027	saliva	Asia	NPC-endemic China	Type 1	Healthy donor	B12
MK5402831	HS029	saliva	Asia	NPC-endemic China	Type 1	Healthy donor	B12
MK5402841	HS032	saliva	Asia	NPC-endemic China	Type 1	Healthy donor	B12
MK5402851	HS033	saliva	Asia	NPC-endemic China	Type 1	Healthy donor	B12
MK5402861	HS034	saliva	Asia	NPC-endemic China	Type 1	Healthy donor	B11
MK5402871	HS035	saliva	Asia	NPC-endemic China	Type 1	Healthy donor	B12
MK5402881	HS036	saliva	Asia	NPC-endemic China	Type 1	Healthy donor	B12
MK5402891	HS037	saliva	Asia	NPC-endemic China	Type 1	Healthy donor	B12
MK5402901	HS038	saliva	Asia	NPC-endemic China	Type 1	Healthy donor	B12
MK5402911	HS039	saliva	Asia	NPC-endemic China	Type 1	Healthy donor	B12
MK5402921	HS041	saliva	Asia	NPC-endemic China	Type 1	Healthy donor	B12
MK5402931	HS045	saliva	Asia	NPC-endemic China	Type 1	Healthy donor	B12
MK5402941	HS048	saliva	Asia	NPC-endemic China	Type 1	Healthy donor	B12
MK5402951	HS050	saliva	Asia	NPC-endemic China	Type 1	Healthy donor	B12
MK5402961	HS051	saliva	Asia	NPC-endemic China	Type 1	Healthy donor	B12
MK5402971	HS052	saliva	Asia	NPC-endemic China	Type 1	Healthy donor	B12
MK5402981	HS053	saliva	Asia	NPC-endemic China	Type 1	Healthy donor	B11
MK5402991	HS054	saliva	Asia	NPC-endemic China	Type 1	Healthy donor	B12
MK5403001	HS057	saliva	Asia	NPC-endemic China	Type 1	Healthy donor	B12
MK5403011	NHS002	saliva	Asia	NPC-non-endemic China	Type 1	Healthy donor	B12
MK5403021	NHS004	saliva	Asia	NPC-non-endemic China	Type 1	Healthy donor	B12
MK5403031	NKLT002	Tumor biopsy	Asia	NPC-endemic China	Type 1	NK/T cell lymphoma	B12
MK5403041	NKLT003-2	Tumor biopsy	Asia	NPC-endemic China	Type 1	NK/T cell lymphoma	B12
MK5403051	NKLT004	Tumor biopsy	Asia	NPC-endemic China	Type 1	NK/T cell lymphoma	B12
MK5403061	NKLT006	Tumor biopsy	Asia	NPC-endemic China	Type 1	NK/T cell lymphoma	B12
MK5403071	NKLT007	Tumor biopsy	Asia	NPC-endemic China	Type 1	NK/T cell lymphoma	B12
MK5403081	NNPCT001	Tumor biopsy	Asia	NPC-non-endemic China	Type 1	NPC	B12
MK5403091	NNPCT002	Tumor biopsy	Asia	NPC-non-endemic China	Type 1	NPC	B12
MK5403101	NNPCT003	Tumor biopsy	Asia	NPC-non-endemic China	Type 1	NPC	B12
MK5403111	NNPCT004	Tumor biopsy	Asia	NPC-non-endemic China	Type 1	NPC	B12
MK5403121	NNPCT005	Tumor biopsy	Asia	NPC-non-endemic China	Type 1	NPC	B12
MK5403131	NPCP001	plasma	Asia	NPC-non-endemic China	Type 1	NPC	B12
MK5403141	NPCS001	saliva	Asia	NPC-endemic China	Type 1	NPC	B12
MK5403151	NPCS002	saliva	Asia	NPC-endemic China	Type 1	NPC	B12
MK5403161	NPCS003-2	saliva	Asia	NPC-endemic China	Type 1	NPC	B12
MK5403171	NPCS005	saliva	Asia	NPC-endemic China	Type 1	NPC	B12
MK5403181	NPCS006	saliva	Asia	NPC-endemic China	Type 1	NPC	B12
MK5403191	NPCS007	saliva	Asia	NPC-endemic China	Type 1	NPC	B12
MK5403201	NPCS008	saliva	Asia	NPC-endemic China	Type 1	NPC	B12
MK5403211	NPCS009	saliva	Asia	NPC-endemic China	Type 1	NPC	B12
MK5403221	NPCS010	saliva	Asia	NPC-endemic China	Type 1	NPC	B12
MK5403231	NPCS011	saliva	Asia	NPC-endemic China	Type 1	NPC	B12
MK5403241	NPCS012	saliva	Asia	NPC-endemic China	Type 1	NPC	B12
MK5403251	NPCS013	saliva	Asia	NPC-endemic China	Type 1	NPC	B11
MK5403261	NPCS014	saliva	Asia	NPC-endemic China	Type 1	NPC	B12
MK5403271	NPCS016	saliva	Asia	NPC-endemic China	Type 1	NPC	B12
MK5403281	NPCS017	saliva	Asia	NPC-endemic China	Type 1	NPC	B12
MK5403291	NPCS018	saliva	Asia	NPC-endemic China	Type 1	NPC	B12
MK5403301	NPCS019	saliva	Asia	NPC-endemic China	Type 1	NPC	B12
MK5403311	NPCS021	saliva	Asia	NPC-endemic China	Type 1	NPC	B12
MK5403321	NPCS022	saliva	Asia	NPC-endemic China	Type 1	NPC	B12
MK5403331	NPCS023	saliva	Asia	NPC-endemic China	Type 1	NPC	B12
MK5403341	NPCS024	saliva	Asia	NPC-endemic China	Type 1	NPC	B12
MK5403351	NPCS025	saliva	Asia	NPC-endemic China	Type 1	NPC	B12
MK5403361	NPCS026	saliva	Asia	NPC-endemic China	Type 1	NPC	B12
MK5403371	NPCS027	saliva	Asia	NPC-endemic China	Type 1	NPC	B12
MK5403381	NPCS028	saliva	Asia	NPC-endemic China	Type 1	NPC	B12
MK5403391	NPCS029	saliva	Asia	NPC-endemic China	Type 1	NPC	B12
MK5403401	NPCS030	saliva	Asia	NPC-endemic China	Type 1	NPC	B12
MK5403411	NPCS031	saliva	Asia	NPC-endemic China	Type 1	NPC	B12
MK5403421	NPCS033	saliva	Asia	NPC-endemic China	Type 1	NPC	B12
MK5403431	NPCS034	saliva	Asia	NPC-endemic China	Type 1	NPC	B12
MK5403441	NPCS035	saliva	Asia	NPC-endemic China	Type 1	NPC	B12
MK5403451	NPCS038	saliva	Asia	NPC-endemic China	Type 1	NPC	B12
MK5403461	NPCS039	saliva	Asia	NPC-endemic China	Type 1	NPC	B12
MK5403471	NPCS040	saliva	Asia	NPC-endemic China	Type 1	NPC	B12
MK5403481	NPCS042	saliva	Asia	NPC-endemic China	Type 1	NPC	B12
MK5403491	NPCS044	saliva	Asia	NPC-endemic China	Type 1	NPC	B12
MK5403501	NPCS045	saliva	Asia	NPC-endemic China	Type 1	NPC	B12
MK5403511	NPCS046	saliva	Asia	NPC-endemic China	Type 1	NPC	B12
MK5403521	NPCS047	saliva	Asia	NPC-endemic China	Type 1	NPC	B12
MK5403531	NPCS048	saliva	Asia	NPC-endemic China	Type 1	NPC	B12
MK5403541	NPCS049	saliva	Asia	NPC-endemic China	Type 1	NPC	B12
MK5403551	NPCS050	saliva	Asia	NPC-endemic China	Type 1	NPC	B12
MK5403561	NPCS051	saliva	Asia	NPC-endemic China	Type 1	NPC	B12
MK5403571	NPCS052	saliva	Asia	NPC-endemic China	Type 1	NPC	B12
MK5403581	NPCS054	saliva	Asia	NPC-endemic China	Type 1	NPC	B12
MK5403591	NPCT001	Tumor biopsy	Asia	NPC-non-endemic China	Type 1	NPC	B12
MK5403601	NPCT002	Tumor biopsy	Asia	NPC-endemic China	Type 1	NPC	B12
MK5403611	NPCT003	Tumor biopsy	Asia	NPC-endemic China	Type 1	NPC	B12
MK5403621	NPCT004	Tumor biopsy	Asia	NPC-endemic China	Type 1	NPC	B12
MK5403631	NPCT005	Tumor biopsy	Asia	NPC-endemic China	Type 1	NPC	B12
MK5403641	NPCT006	Tumor biopsy	Asia	NPC-endemic China	Type 1	NPC	B12
MK5403651	NPCT007	Tumor biopsy	Asia	NPC-endemic China	Type 1	NPC	B12
MK5403661	NPCT008	Tumor biopsy	Asia	NPC-non-endemic China	Type 1	NPC	B12
MK5403671	NPCT009	Tumor biopsy	Asia	NPC-endemic China	Type 1	NPC	B12
MK5403681	NPCT010	Tumor biopsy	Asia	NPC-endemic China	Type 1	NPC	B12
MK5403691	NPCT011	Tumor biopsy	Asia	NPC-non-endemic China	Type 1	NPC	B12
MK5403701	NPCT012	Tumor biopsy	Asia	NPC-endemic China	Type 1	NPC	B12
MK5403711	NPCT013	Tumor biopsy	Asia	NPC-endemic China	Type 1	NPC	B12
MK5403721	NPCT014	Tumor biopsy	Asia	NPC-endemic China	Type 1	NPC	B12
MK5403731	NPCT015	Tumor biopsy	Asia	NPC-endemic China	Type 1	NPC	B12
MK5403741	NPCT017	Tumor biopsy	Asia	NPC-endemic China	Type 1	NPC	B12
MK5403751	NPCT018	Tumor biopsy	Asia	NPC-endemic China	Type 1	NPC	B12
MK5403761	NPCT019	Tumor biopsy	Asia	NPC-endemic China	Type 1	NPC	B12
MK5403771	NPCT020-2	Tumor biopsy	Asia	NPC-endemic China	Type 1	NPC	B12
MK5403791	NPCT022	Tumor biopsy	Asia	NPC-endemic China	Type 1	NPC	B12
MK5403801	NPCT023	Tumor biopsy	Asia	NPC-endemic China	Type 1	NPC	B12
MK5403811	NPCT024	Tumor biopsy	Asia	NPC-endemic China	Type 1	NPC	B12
MK5403821	NPCT025	Tumor biopsy	Asia	NPC-endemic China	Type 1	NPC	B12
MK5403831	NPCT027	Tumor biopsy	Asia	NPC-endemic China	Type 1	NPC	B12
MK5403841	NPCT028-2	Tumor biopsy	Asia	NPC-endemic China	Type 1	NPC	B12
MK5403851	NPCT029	Tumor biopsy	Asia	NPC-endemic China	Type 1	NPC	B12
MK5403861	NPCT031	Tumor biopsy	Asia	NPC-endemic China	Type 1	NPC	B12
MK5403871	NPCT032	Tumor biopsy	Asia	NPC-endemic China	Type 1	NPC	B12
MK5403881	NPCT033	Tumor biopsy	Asia	NPC-endemic China	Type 1	NPC	B12
MK5403891	NPCT035	Tumor biopsy	Asia	NPC-endemic China	Type 1	NPC	B12
MK5403901	NPCT036	Tumor biopsy	Asia	NPC-endemic China	Type 1	NPC	B12
MK5403911	NPCT037	Tumor biopsy	Asia	NPC-endemic China	Type 1	NPC	B12
MK5403921	NPCT038	Tumor biopsy	Asia	NPC-endemic China	Type 1	NPC	B12
MK5403931	NPCT039	Tumor biopsy	Asia	NPC-endemic China	Type 1	NPC	B12
MK5403941	NPCT040	Tumor biopsy	Asia	NPC-endemic China	Type 1	NPC	B12
MK5403951	NPCT041	Tumor biopsy	Asia	NPC-endemic China	Type 1	NPC	B12
MK5403961	NPCT042	Tumor biopsy	Asia	NPC-endemic China	Type 1	NPC	B12
MK5403971	NPCT043	Tumor biopsy	Asia	NPC-endemic China	Type 1	NPC	B12
MK5403981	NPCT045	Tumor biopsy	Asia	NPC-endemic China	Type 1	NPC	B12
MK5403991	NPCT046	Tumor biopsy	Asia	NPC-non-endemic China	Type 1	NPC	B11
MK5404001	NPCT047	Tumor biopsy	Asia	NPC-endemic China	Type 1	NPC	B12
MK5404011	NPCT048	Tumor biopsy	Asia	NPC-endemic China	Type 1	NPC	B12
MK5404031	NPCT050	Tumor biopsy	Asia	NPC-endemic China	Type 1	NPC	B12
MK5404041	NPCT052	Tumor biopsy	Asia	NPC-endemic China	Type 1	NPC	B12
MK5404051	NPCT053	Tumor biopsy	Asia	NPC-endemic China	Type 1	NPC	B12
MK5404061	NPCT054	Tumor biopsy	Asia	NPC-endemic China	Type 1	NPC	B12
MK5404071	NPCT054M	Tumor biopsy	Asia	NPC-endemic China	Type 1	NPC	B12
MK5404081	NPCT055	Tumor biopsy	Asia	NPC-non-endemic China	Type 1	NPC	B12
MK5404091	NPCT055M	Tumor biopsy	Asia	NPC-non-endemic China	Type 1	NPC	B12
MK5404101	NPCT056	Tumor biopsy	Asia	NPC-endemic China	Type 1	NPC	B12
MK5404111	NPCT056M	Tumor biopsy	Asia	NPC-endemic China	Type 1	NPC	B12
MK5404121	NPCT057	Tumor biopsy	Asia	NPC-non-endemic China	Type 1	NPC	B12
MK5404131	NPCT057M	Tumor biopsy	Asia	NPC-non-endemic China	Type 1	NPC	B12
MK5404141	NPCT058	Tumor biopsy	Asia	NPC-non-endemic China	Type 1	NPC	B12
MK5404151	NPCT058M	Tumor biopsy	Asia	NPC-non-endemic China	Type 1	NPC	B12
MK5404161	NPCT059	Tumor biopsy	Asia	NPC-endemic China	Type 1	NPC	B12
MK5404171	NPCT060	Tumor biopsy	Asia	NPC-endemic China	Type 1	NPC	B11
MK5404181	NPCT061	Tumor biopsy	Asia	NPC-endemic China	Type 1	NPC	B12
MK5404191	NPCT062	Tumor biopsy	Asia	NPC-endemic China	Type 1	NPC	B12
MK5404201	NPCT063	Tumor biopsy	Asia	NPC-endemic China	Type 1	NPC	B12
MK5404211	NPCT064	Tumor biopsy	Asia	NPC-endemic China	Type 1	NPC	B12
MK5404221	NPCT065	Tumor biopsy	Asia	NPC-endemic China	Type 1	NPC	B12
MK5404231	NPCT066	Tumor biopsy	Asia	NPC-endemic China	Type 1	NPC	B12
MK5404241	NPCT067	Tumor biopsy	Asia	NPC-endemic China	Type 1	NPC	B12
MK5404251	NPCT068	Tumor biopsy	Asia	NPC-endemic China	Type 1	NPC	B12
MK5404261	NPCT069	Tumor biopsy	Asia	NPC-endemic China	Type 1	NPC	B12
MK5404271	NPCT070	Tumor biopsy	Asia	NPC-endemic China	Type 1	NPC	B12
MK5404281	NPCT071	Tumor biopsy	Asia	NPC-endemic China	Type 1	NPC	B12
MK5404291	NPCT072	Tumor biopsy	Asia	NPC-endemic China	Type 1	NPC	B12
MK5404301	NPCT073	Tumor biopsy	Asia	NPC-endemic China	Type 1	NPC	B12
MK5404311	NPCT074	Tumor biopsy	Asia	NPC-endemic China	Type 1	NPC	B12
MK5404321	NPCT074S	saliva	Asia	NPC-endemic China	Type 1	NPC	B12
MK5404331	NPCT075	Tumor biopsy	Asia	NPC-endemic China	Type 1	NPC	B12
MK5404341	NPCT076	Tumor biopsy	Asia	NPC-endemic China	Type 1	NPC	B12
MK5404351	NPCT077	Tumor biopsy	Asia	NPC-endemic China	Type 1	NPC	B12
MK5404361	NPCT078	Tumor biopsy	Asia	NPC-non-endemic China	Type 1	NPC	B12
MK5404371	NPCT080	Tumor biopsy	Asia	NPC-endemic China	Type 1	NPC	B12
MK5404381	NPCT081	Tumor biopsy	Asia	NPC-endemic China	Type 1	NPC	B12
MK5404391	NPCT082	Tumor biopsy	Asia	NPC-endemic China	Type 1	NPC	B12
MK5404401	NPCT083	Tumor biopsy	Asia	NPC-endemic China	Type 1	NPC	N/A

## Sheet: Supplementary Table S7 LMP1_sub
Table S7. The EBV samples included in the phylogenetic analysis of LMP-1 gene
Acce #	ID	Sample type	Geographic area	Country	EBV type	Phenotype	LMP1 pattern
NC_7605	Ref_NC_7605_type 1	Cell line	North America	USA	Type 1	B95-8	D
V01555	EBV_strain_B95-8	Cell line	North America	USA	Type 1	B95-8	D
AJ507799	Ref_AJ507799_type 1	Cell line	North America	USA	Type 1	B95-8	D
NC_9334	Ref_NC_9334_type_2	AG876	Africa	Ghana	Type 2	BL	D
KP968257	CCH	Tumor Biopsy	South America	Brazil	Type 1	BL	A
KP968258	MP	Tumor Biopsy	South America	Brazil	Type 1	BL	A
KP968259	SCL	Tumor Biopsy	South America	Brazil	Type 1	BL	A
KP968260	VGO	Tumor Biopsy	South America	Brazil	Type 1	BL	B
KP968261	HU11393	Tumor Biopsy	Africa	Ghana	Type 1	BL	A
KP968262	H018436D	Tumor Biopsy	Africa	Ghana	Type 1	BL	A
KP968263	H058015C	Tumor Biopsy	Africa	Ghana	Type 1	BL	A
KP968264	H002213	Tumor Biopsy	Africa	Ghana	Type 1	BL	A
KR063342	H037532	Tumor Biopsy	Africa	Ghana	Type 1	BL	A
KR063343	CV-ARG	Tumor Biopsy	South America	Argentina	Type 1	BL	A
KR063344	RPF	Tumor Biopsy	South America	Brazil	Type 1	BL	A
KR063345	FNR	Tumor Biopsy	South America	Brazil	Type 1	BL	A
KT001102	VA	Tumor Biopsy	South America	Argentina	Type 1	BL	A
KT001103	SG	Tumor Biopsy	South America	Argentina	Type 1	BL	A
n/a	AF	Tumor Biopsy	South America	Argentina	Type 1	BL	A
KC440852	K4413-Mi	Cell line	North America	USA	Type 1	Healthy donor	D
KC440851	K4123-Mi	Cell line	North America	USA	Type 1	Healthy donor	D
LN827800	Jijoye	Cell line	Africa	Nigeria	Type 2	BL	C
LN824206	pLCL-TRL1-post	sLCL	North America	USA	Type 1	PTLD	A
LN827799	sLCL-IM116	sLCL	Australia	Australia	Type 1	IM	B
LN827739	LCL_B958_delEber2	LCL	North America	USA	Type 1	B95-8	D
LN827596	sLCL-IM102	sLCL	Australia	Australia	Type 1	IM	D
LN827595	sLCL-IS103	sLCL	Australia	Australia	Type 1	PTLD	D
LN827594	sLCL-IS107	sLCL	Australia	Australia	Type 1	PTLD	A
LN827593	sLCL-IS112	sLCL	Australia	Australia	Type 1	PTLD	D
LN827592	sLCL-IS110	sLCL	Australia	Australia	Type 1	PTLD	D
LN827591	sLCL-215	sLCL	Africa	Kenya	Type 2	LCL	A
LN827590	sLCL-IM105	sLCL	Australia	Australia	Type 1	IM	D
LN827589	sLCL-IS201	sLCL	Australia	Australia	Type 2	PTLD	D
LN827588	sLCL-IS119	sLCL	Australia	Australia	Type 1	PTLD	D
LN827587	sLCL-221	sLCL	Africa	Kenya	Type 2	LCL	D
LN827586	sLCL-IS115	sLCL	Australia	Australia	Type 1	PTLD	B
LN827585	sLCL-104	sLCL	Africa	Kenya	Type 1	LCL	D
LN827584	sLCL-IS106	sLCL	Australia	Australia	Type 1	PTLD	D
LN827583	sLCL-IM117	sLCL	Australia	Australia	Type 1	IM	D
LN827582	sLCL-BL103	sLCL	Africa	Kenya	Type 1	LCL	D
LN827581	sLCL-105	sLCL	Africa	Kenya	Type 1	LCL	D
LN827580	sLCL-216	sLCL	Africa	Kenya	Type 2	LCL	D
LN827579	sLCL-113	sLCL	Africa	Kenya	Type 1	LCL	D
LN827578	sLCL-IS113	sLCL	Australia	Australia	Type 1	PTLD	B
LN827577	sLCL-117	sLCL	Africa	Kenya	Type 1	LCL	D
LN827576	sLCL-IS120	sLCL	Australia	Australia	Type 1	PTLD	D
LN827575	sLCL-IS114	sLCL	Australia	Australia	Type 1	PTLD	D
LN827574	sLCL-109	sLCL	Africa	Kenya	Type 1	LCL	D
LN827573	sLCL-110	sLCL	Africa	Kenya	Type 1	LCL	D
LN827572	sLCL-IS118	sLCL	Australia	Australia	Type 1	PTLD	D
LN827571	sLCL-BL120	sLCL	Africa	Kenya	Type 1	LCL	D
LN827570	sLCL-IS101	sLCL	Australia	Australia	Type 1	PTLD	D
LN827569	sLCL-IS111	sLCL	Australia	Australia	Type 1	PTLD	D
LN827568	sLCL-124	sLCL	Africa	Kenya	Type 1	LCL	D
LN827567	sLCL-IM109	sLCL	Australia	Australia	Type 1	IM	D
LN827566	sLCL-106	sLCL	Africa	Kenya	Type 1	LCL	D
LN827565	sLCL-107	sLCL	Africa	Kenya	Type 1	LCL	D
LN827562	sLCL-119	sLCL	Africa	Kenya	Type 1	LCL	B
LN827561	YCCEL1	Cell line	Asia	South Korea	Type 1	GC	B
LN827559	pLCL-TRL595	sLCL	North America	USA	Type 1	PTLD	A
LN827557	BL36	Cell line	Africa	N. Africa	Type 1	BL	C
LN827556	Cheptages	Cell line	Africa	Kenya	Type 2	BL	D
LN827552	sLCL-108	sLCL	Africa	Kenya	Type 1	LCL	D
LN827551	Makau	Cell line	Africa	Kenya	Type 1	BL	C
LN827550	sLCL-111	sLCL	Africa	Kenya	Type 1	LCL	D
LN827548	P3HR1_c16	Cell line	Africa	Nigeria	Type 2	BL	C
LN827546	HL02	Tumor biopsy	Europe	UK	Type 1	HL	D
LN827545	Daudi	Cell line	Africa	Kenya	Type 1	BL	C
LN827544	Wewak	Cell line	Africa	PNG	Type 2	BL	D
LN827526	BL37	Cell line	Africa	Africa	Type 1	BL	D
LN827524	HL11	Tumor biopsy	Europe	UK	Type 1	HL	D
LN827523	L591	Cell line	Europe	Germany	Type 1	HL	B
LN827522	HL09	Tumor biopsy	Europe	UK	Type 1	HL	D
LN824226	HL01	Tumor biopsy	Europe	UK	Type 1	HL	D
LN824225	HL08	Tumor biopsy	Europe	UK	Type 1	HL	D
LN824208	Akata	Cell line	Asia	Japan	Type 1	BL	B
LN824207	pLCL-TRL1-pre	sLCL	North America	USA	Type 1	PTLD	A
LN824205	sLCL-112	sLCL	Africa	Kenya	Type 1	LCL	C
LN824203	Mak	Cell line	Africa	Kenya	Type 1	BL	C
KF717093	Raji	Cell line	Africa	Nigeria	Type 1	BL	A
KF992570	HKNPC8	Tumor biopsy	Asia	Hong Kong	Type 1	NPC	B
KF992569	HKNPC7	Tumor biopsy	Asia	Hong Kong	Type 1	NPC	B
KF992568	HKNPC6	Tumor biopsy	Asia	Hong Kong	Type 1	NPC	B
KF992567	HKNPC5	Tumor biopsy	Asia	Hong Kong	Type 1	NPC	B
KF992565	HKNPC3	Tumor biopsy	Asia	Hong Kong	Type 1	NPC	B
KF992564	HKNPC2	Tumor biopsy	Asia	Hong Kong	Type 1	NPC	B
KJ411974	C666-1	Cell line	Asia	China	Type 1	NPC	B
JQ009376	HKNPC1	Tumor biopsy	Asia	Hong Kong	Type 1	NPC	B
KF373730	M81	cloned virus	Asia	Asia	Type 1	NPC	B
KC617875	C666-1	Cell line	Asia	China	Type 1	NPC	B
KC207814	Mutu	Cell line	Africa	Kenya	Type 1	BL	D
KC207813	Akata	Cell line	Asia	Japan	Type 1	BL	B
HQ020558	GD2	Tumor biopsy	Asia	China	Type 1	NPC	B
AY961628	GD1	Tumor tissue	Asia	China	Type 1	NPC	B
08b8ce1e-63b2-444d-9f8b-7a960db4bb18	BLGSP-71-06-00280	Primary Tumor	Africa	South Uganda	Type 1	BL	F
0d389c84-899c-42f0-bbe3-981601ba0896	BLGSP-71-06-00143	Primary Tumor	Africa	South Uganda	Type 1	BL	D
15846704-e77f-4d1f-8c1b-c65b0811236f	BLGSP-71-06-00277	Primary Tumor	Africa	South Uganda	Type 1	BL	F
15f97967-a3f9-41fe-8641-f351b96e31e1	BLGSP-71-06-00190	Primary Tumor	Africa	South Uganda	Type 1	BL	F
1d8c94ce-8324-4b2b-a394-b7d3a4cf9764	BLGSP-71-06-00093	Primary Tumor	Africa	South Uganda	Type 1	BL	D
1e1a632f-4f87-46f3-994b-0c25a6bae1e9	BLGSP-71-06-00074	Primary Tumor	Africa	South Uganda	Type 2	BL	D
3293b918-454d-435d-bace-b0275ec97f70	BLGSP-71-06-00072	Primary Tumor	Africa	South Uganda	Type 2	BL	AI
34aeb8a4-6681-4b7d-b2e3-141b431e9490	BLGSP-71-06-00146	Primary Tumor	Africa	South Uganda	Type 1	BL	ABII
35cfe5e3-4a50-4d2f-90f4-f157f2b3e5e6	BLGSP-71-06-00071	Primary Tumor	Africa	South Uganda	Type 2	BL	D
3711aeb1-47b6-4d82-a8ee-4d7d27b79b91	BLGSP-71-06-00255	Primary Tumor	Africa	South Uganda	Type 1	BL	AIII
3718725e-d486-4bb4-b41a-3afce1ac8eca	BLGSP-71-06-00285	Primary Tumor	Africa	South Uganda	Type 1	BL	F
3a8ddbdc-f477-4704-8f17-2637723b0cdb	BLGSP-71-06-00001	Primary Tumor	Africa	South Uganda	Type 2	BL	AIII
3fd6e94c-211a-485a-adc6-c8315e8a34e8	BLGSP-71-06-00281	Primary Tumor	Africa	South Uganda	Type 1	BL	AII
40ec408a-1728-4eb5-a4b6-5eb379ac2f28	BLGSP-71-06-00144	Primary Tumor	Africa	South Uganda	Type 1	BL	D
42fa2e74-254d-4775-a34e-a227562428db	BLGSP-71-06-00162	Primary Tumor	Africa	South Uganda	Type 1	BL	AIII
43c5808d-ec0f-45db-9cce-590cb755d59a	BLGSP-71-06-00178	Primary Tumor	Africa	South Uganda	Type 1	BL	AIII
44178db9-61fc-46df-b0a0-b15ed4b9b757	BLGSP-71-06-00075	Primary Tumor	Africa	South Uganda	Type 1	BL	F
47267de6-321d-46ed-b32a-0f708a89b497	BLGSP-71-08-00200	Primary Tumor	Africa	North Uganda	Type 1	BL	D
4c8eb5ae-543b-4427-aa33-b69f837dd581	BLGSP-71-06-00076	Primary Tumor	Africa	South Uganda	Type 1	BL	AIII
512001d2-2c85-47df-ac2c-a5f6601b772d	BLGSP-71-06-00085	Primary Tumor	Africa	South Uganda	Type 1	BL	D
54371e6f-c22e-4a68-80e5-5eb757a978e1	BLGSP-71-06-00020	Buccal Cell Normal	Africa	South Uganda	Type 1	BL	D
57fb53fd-966b-4a7e-a033-2f99e759a720	BLGSP-71-06-00142	Primary Tumor	Africa	South Uganda	Type 1	BL	F
5b853ad2-81ea-4562-953b-597dc3b24e03	BLGSP-71-06-00283	Primary Tumor	Africa	South Uganda	Type 1	BL	D
60d70cf0-c41b-4f81-b04e-6165a41565c3	BLGSP-71-06-00084	Primary Tumor	Africa	South Uganda	Type 2	BL	AIII
633ad88a-a50c-4555-8614-39ae0baf7fe8	BLGSP-71-06-00086	Primary Tumor	Africa	South Uganda	Type 1	BL	AIII
66e279a0-016d-4b61-b051-9d3a385d4791	BLGSP-71-06-00165	Primary Tumor	Africa	South Uganda	Type 1	BL	ABIV
68e608ee-d8f8-4816-b46d-c8cbed8f534e	BLGSP-71-06-00180	Primary Tumor	Africa	South Uganda	Type 1	BL	AIII
69179886-7b3c-46c3-807d-92f057f6aa03	BLGSP-71-06-00087	Primary Tumor	Africa	South Uganda	Type 1	BL	ABI
6a95177f-747d-4431-99d8-82830d4bf266	BLGSP-71-08-00197	Primary Tumor	Africa	North Uganda	Type 1	BL	I
6c019f23-8fca-4685-a5e9-3a376da65500	BLGSP-71-08-00205	Primary Tumor	Africa	North Uganda	Type 1	BL	D
6e257f50-7a7d-4a6e-ba7e-bf3406edf42f	BLGSP-71-06-00088	Primary Tumor	Africa	South Uganda	Type 1	BL	AIII
6fdd85b6-8185-416a-ab8b-d45f37c523ed	BLGSP-71-06-00252	Primary Tumor	Africa	South Uganda	Type 1	BL	I
701fff05-b71a-4225-a691-15ddffdb4171	BLGSP-71-06-00172	Primary Tumor	Africa	South Uganda	Type 1	BL	F
731c7b44-04ac-4f34-a6e7-faa389c4fc03	BLGSP-71-22-00332	Primary Tumor	North America	USA	Type 1	sBL	D
742964e3-c03c-4642-9f8a-74837a5ca9e0	BLGSP-71-06-00174	Primary Tumor	Africa	South Uganda	Type 1	BL	D
75b553e2-90b9-414d-9ceb-fdfeae04c0a7	BLGSP-71-08-00036	Primary Tumor	Africa	North Uganda	Type 2	BL	D
7babe5c4-59a5-4341-9661-82d3235e3c52	BLGSP-71-06-00078	Primary Tumor	Africa	South Uganda	Type 1	BL	AIII
803ea3f6-3657-46f4-b494-bce43f19a3c6	BLGSP-71-08-00199	Primary Tumor	Africa	North Uganda	Type 1	BL	I
8a43d359-134d-426b-b338-1eaf0456de7e	BLGSP-71-06-00164	Primary Tumor	Africa	South Uganda	Type 1	BL	ABII
8f8e821e-e860-4190-a208-53efe218bd72	BLGSP-71-06-00094	Primary Tumor	Africa	South Uganda	Type 1	BL	ABIV
95d2e1ce-0333-44e7-bcbe-8534358835a7	BLGSP-71-06-00098	Primary Tumor	Africa	South Uganda	Type 1	BL	F
98310363-1681-44f1-ab47-2a5a8296309c	BLGSP-71-06-00072	Buccal Cell Normal	Africa	South Uganda	Type 2	BL	AI
a1b90f2c-6f53-482f-9562-a0f58e797389	BLGSP-71-08-00204	Primary Tumor	Africa	North Uganda	Type 1	BL	ABII
a7463169-9d04-4e2d-adf9-e8ad65a3cb4d	BLGSP-71-06-00016	Primary Tumor	Africa	South Uganda	Type 1	BL	ABIII
a8ff6e64-053c-4b64-82a7-653c36a2bed0	BLGSP-71-06-00171	Primary Tumor	Africa	South Uganda	Type 1	BL	AIII
b18892e1-a142-4fc5-bcdb-08db520877ec	BLGSP-71-06-00148	Primary Tumor	Africa	South Uganda	Type 2	BL	D
b2e2c589-c138-43d6-a53a-f0a0407e3304	BLGSP-71-08-00038	Primary Tumor	Africa	North Uganda	Type 1	BL	D
bb62c290-3b2a-494b-9701-ded04138648e	BLGSP-71-06-00076	Buccal Cell Normal	Africa	South Uganda	Type 1	BL	AIII
bbcc6048-2f8d-4d4c-a860-102d32cb8474	BLGSP-71-06-00008	Primary Tumor	Africa	South Uganda	Type 1	BL	F
bc184aff-ea8f-4797-b965-8b1f2da31103	BLGSP-71-06-00007	Primary Tumor	Africa	South Uganda	Type 1	BL	ABII
bd12565d-2c9a-42c9-8d3e-9083c3052f47	BLGSP-71-19-00105	Primary Tumor	North America	USA	Type 1	sBL	ABIII
bd80e837-299d-43f1-be81-d91f3698dbfc	BLGSP-71-06-00158	Primary Tumor	Africa	South Uganda	Type 1	BL	D
c1ecc60c-53ad-42cc-b148-5506fc1dfef3	BLGSP-71-06-00286	Primary Tumor	Africa	South Uganda	Type 1	BL	D
c30f3ac7-1641-4b53-92b9-f193951e6263	BLGSP-71-06-00159	Primary Tumor	Africa	South Uganda	Type 1	BL	ABII
c44d913b-0c32-49b0-9f86-ce77352c5593	BLGSP-71-08-00041	Primary Tumor	Africa	North Uganda	Type 1	BL	D
c7c96abb-c2ad-4162-a734-89a57d9e8d4c	BLGSP-71-06-00169	Primary Tumor	Africa	South Uganda	Type 1	BL	ABIV
c91ceab1-43d4-4fbb-b311-bb5b714c22aa	BLGSP-71-08-00033	Primary Tumor	Africa	North Uganda	Type 2	BL	D
cae662b0-3232-473a-8442-dbc6c546ba91	BLGSP-71-06-00012	Primary Tumor	Africa	South Uganda	Type 1	BL	F
d467083a-b1d3-46ed-ae1d-ddfe35f194ab	BLGSP-71-06-00251	Buccal Cell Normal	Africa	South Uganda	Type 1	BL	AVI
d79b7114-3f1d-415f-8ac4-311ee27d2c70	BLGSP-71-08-00050	Primary Tumor	Africa	North Uganda	Type 1	BL	ABII
dbcad3c9-dcd8-4bff-be6b-22a0bdea7f1b	BLGSP-71-08-00206	Primary Tumor	Africa	North Uganda	Type 1	BL	I
df6d9dfd-635f-4d40-9971-74ec71a70d3a	BLGSP-71-06-00154	Primary Tumor	Africa	South Uganda	Type 1	BL	F
e4df8f51-8ca1-48dc-adec-957e0d697f28	BLGSP-71-06-00251	Primary Tumor	Africa	South Uganda	Type 2	BL	AIII
e4f9159d-864c-4650-b1d8-c18be73463b0	BLGSP-71-06-00253	Primary Tumor	Africa	South Uganda	Type 1	BL	AIII
e7d92701-64cf-436e-b0dc-ff6865ee6fe2	BLGSP-71-06-00089	Primary Tumor	Africa	South Uganda	Type 2	BL	AIII
ea982aaf-3b40-424a-9d07-c0369a67d0c6	BLGSP-71-08-00197	Blood Derived Normal	Africa	North Uganda	Type 1	BL	I
ed570a86-0714-45a7-aec0-f197e962ce59	BLGSP-71-06-00013	Primary Tumor	Africa	South Uganda	Type 1	BL	AIII
ef36b623-4d69-4e45-8ba8-ed414880122a	BLGSP-71-06-00143	Buccal Cell Normal	Africa	South Uganda	Type 1	BL	D
f1d43ca4-06d0-43d4-b528-49ffbf1021c5	BLGSP-71-08-00210	Primary Tumor	Africa	North Uganda	Type 1	BL	D
f55112e4-2161-4167-96f3-e9c6a01efc8c	BLGSP-71-06-00146	Blood Derived Normal	Africa	South Uganda	Type 1	BL	ABII
f8c8405c-0c51-4f71-8687-2f9f90fe3df7	BLGSP-71-06-00020	Primary Tumor	Africa	South Uganda	Type 1	BL	D
f9e0138f-0b84-4e4e-9042-48fd5427bd75	BLGSP-71-06-00255	Buccal Cell Normal	Africa	South Uganda	Type 1	BL	AIII
fb40006f-8498-4e6f-a42f-893c1a4dccdc	BLGSP-71-06-00149	Primary Tumor	Africa	South Uganda	Type 1	BL	AIII
fc746834-368e-4443-ad00-a143e4045796	BLGSP-71-08-00194	Primary Tumor	Africa	North Uganda	Type 1	BL	AIII
4d1245ff-3429-43bf-9dcb-3775cff816e3	BLGSP-71-06-00012	Buccal Cell Normal	Africa	South Uganda	Type 1	BL	F
SRR9641813	eBL-Tumor-0001	eBL_primaryTumor	Africa	Kenya	Type 1	BL	A1
SRR9641814	HC-0040	Blood_fromHealthyKid	Africa	Kenya	Type 2	Healthy donor	D
SRR9641817	eBL-Tumor-0005	eBL_primaryTumor	Africa	Kenya	Type 1	BL	ABV
SRR9641818	eBL-Tumor-0004	eBL_primaryTumor	Africa	Kenya	Type 1	BL	D
SRR9641819	eBL-Tumor-0003	eBL_primaryTumor	Africa	Kenya	Type 2	BL	J
SRR9641820	eBL-Tumor-0002	eBL_primaryTumor	Africa	Kenya	Type 1	BL	D
SRR9641821	eBL-Tumor-0007	eBL_primaryTumor	Africa	Kenya	Type 1	BL	D
SRR9641822	eBL-Tumor-0006	eBL_primaryTumor	Africa	Kenya	Type 1	BL	D
SRR9641823	eBL-Tumor-0016	eBL_primaryTumor	Africa	Kenya	Type 1	BL	A3
SRR9641824	eBL-Tumor-0017	eBL_primaryTumor	Africa	Kenya	Type 2	BL	ABII
SRR9641825	eBL-Tumor-0012	eBL_primaryTumor	Africa	Kenya	Type 1	BL	A1
SRR9641826	eBL-Tumor-0013	eBL_primaryTumor	Africa	Kenya	Type 1	BL	F
SRR9641827	eBL-Tumor-0014	eBL_primaryTumor	Africa	Kenya	Type 1	BL	F
SRR9641828	eBL-Tumor-0015	eBL_primaryTumor	Africa	Kenya	Type 1	BL	ABIV
SRR9641829	eBL-Tumor-0008	eBL_primaryTumor	Africa	Kenya	Type 2	BL	A1
SRR9641830	eBL-Tumor-0009	eBL_primaryTumor	Africa	Kenya	Type 1	BL	ABIII
SRR9641831	eBL-Tumor-0010	eBL_primaryTumor	Africa	Kenya	Type 1	BL	F
SRR9641832	eBL-Tumor-0011	eBL_primaryTumor	Africa	Kenya	Type 1	BL	ABIV
SRR9641833	eBL-Tumor-0027	eBL_primaryTumor	Africa	Kenya	Type 1	BL	F
SRR9641834	eBL-Tumor-0026	eBL_primaryTumor	Africa	Kenya	Type 2	BL	A1
SRR9641835	eBL-Tumor-0019	eBL_primaryTumor	Africa	Kenya	Type 1	BL	F
SRR9641836	eBL-Tumor-0018	eBL_primaryTumor	Africa	Kenya	Type 1	BL	ABVI
SRR9641837	eBL-Tumor-0021	eBL_primaryTumor	Africa	Kenya	Type 1	BL	F
SRR9641838	eBL-Tumor-0020	eBL_primaryTumor	Africa	Kenya	Type 2	BL	A1
SRR9641839	eBL-Tumor-0023	eBL_primaryTumor	Africa	Kenya	Type 1	BL	F
SRR9641840	eBL-Tumor-0022	eBL_primaryTumor	Africa	Kenya	Type 1	BL	D
SRR9641841	eBL-Tumor-0025	eBL_primaryTumor	Africa	Kenya	Type 1	BL	F
SRR9641842	eBL-Tumor-0024	eBL_primaryTumor	Africa	Kenya	Type 2	BL	A1
SRR9641843	eBL-Tumor-0036	eBL_primaryTumor	Africa	Kenya	Type 2	BL	J
SRR9641844	eBL-Tumor-0037	eBL_primaryTumor	Africa	Kenya	Type 1	BL	F
SRR9641845	eBL-Tumor-0030	eBL_primaryTumor	Africa	Kenya	Type 1	BL	F
SRR9641846	eBL-Tumor-0031	eBL_primaryTumor	Africa	Kenya	Type 1	BL	D
SRR9641847	eBL-Tumor-0028	eBL_primaryTumor	Africa	Kenya	Type 2	BL	A2
SRR9641848	eBL-Tumor-0029	eBL_primaryTumor	Africa	Kenya	Type 1	BL	A2
SRR9641849	eBL-Tumor-0034	eBL_primaryTumor	Africa	Kenya	Type 1	BL	A1
SRR9641850	eBL-Tumor-0035	eBL_primaryTumor	Africa	Kenya	Type 2	BL	A1
SRR9641851	eBL-Tumor-0032	eBL_primaryTumor	Africa	Kenya	Type 1	BL	A2
SRR9641852	eBL-Tumor-0033	eBL_primaryTumor	Africa	Kenya	Type 1	BL	A2
SRR9641853	eBL-Plasma-0045	eBLpatient_Plasma	Africa	Kenya	Type 1	BL	A1
SRR9641854	eBL-Plasma-0044	eBLpatient_Plasma	Africa	Kenya	Type 1	BL	ABV
SRR9641855	eBL-Plasma-0043	eBLpatient_Plasma	Africa	Kenya	Type 2	BL	A1
SRR9641856	eBL-Plasma-0042	eBLpatient_Plasma	Africa	Kenya	Type 1	BL	D
SRR9641857	eBL-Tumor-0041	eBL_primaryTumor	Africa	Kenya	Type 1	BL	ABIII
SRR9641858	eBL-Tumor-0040	eBL_primaryTumor	Africa	Kenya	Type 2	BL	ABII
SRR9641859	eBL-Tumor-0039	eBL_primaryTumor	Africa	Kenya	Type 1	BL	D
SRR9641860	eBL-Tumor-0038	eBL_primaryTumor	Africa	Kenya	Type 1	BL	D
SRR9641861	eBL-Plasma-0047	eBLpatient_Plasma	Africa	Kenya	Type 1	BL	F
SRR9641862	eBL-Plasma-0046	eBLpatient_Plasma	Africa	Kenya	Type 1	BL	F
SRR9641863	eBL-Plasma-0048	eBLpatient_Plasma	Africa	Kenya	Type 2	BL	A1
SRR9641864	eBL-Plasma-0049	eBLpatient_Plasma	Africa	Kenya	Type 1	BL	A1
SRR9641865	eBL-Plasma-0050	eBLpatient_Plasma	Africa	Kenya	Type 1	BL	A2
SRR9641866	eBL-Plasma-0051	eBLpatient_Plasma	Africa	Kenya	Type 1	BL	D
SRR9641867	eBL-Plasma-0052	eBLpatient_Plasma	Africa	Kenya	Type 1	BL	A1
SRR9641869	eBL-Plasma-0054	eBLpatient_Plasma	Africa	Kenya	Type 2	BL	A1
SRR9641870	eBL-Plasma-0055	eBLpatient_Plasma	Africa	Kenya	Type 1	BL	ABI
SRR9641871	Daudi	Cell line	Africa	Kenya	n/a	BL	ABVI
SRR9641873	HC-0016	Blood_fromHealthyKid	Africa	Kenya	Type 2	Healthy donor	J
SRR9641876	HC-0009	Blood_fromHealthyKid	Africa	Kenya	Type 1	Healthy donor	F
SRR9641877	HC-0010	Blood_fromHealthyKid	Africa	Kenya	Type 1	Healthy donor	A1
SRR9641879	HC-0012	Blood_fromHealthyKid	Africa	Kenya	Type 2	Healthy donor	D
SRR9641880	HC-0013	Blood_fromHealthyKid	Africa	Kenya	Type 1	Healthy donor	ABVI
SRR9641881	HC-0014	Blood_fromHealthyKid	Africa	Kenya	Type 2	Healthy donor	A2
SRR9641882	HC-0015	Blood_fromHealthyKid	Africa	Kenya	Type 1	Healthy donor	A1
SRR9641883	HC-0023	Blood_fromHealthyKid	Africa	Kenya	Type 2	Healthy donor	A2
SRR9641886	HC-0024	Blood_fromHealthyKid	Africa	Kenya	Type 1	Healthy donor	A1
SRR9641887	HC-0019	Blood_fromHealthyKid	Africa	Kenya	Type 2	Healthy donor	A2
SRR9641888	HC-0018	Blood_fromHealthyKid	Africa	Kenya	Type 2	Healthy donor	J
SRR9641890	HC-0020	Blood_fromHealthyKid	Africa	Kenya	Type 1	Healthy donor	F
SRR9641891	HC-0027	Blood_fromHealthyKid	Africa	Kenya	Type 2	Healthy donor	A2
SRR9641892	HC-0026	Blood_fromHealthyKid	Africa	Kenya	Type 2	Healthy donor	D
SRR9641893	HC-0006	Blood_fromHealthyKid	Africa	Kenya	Type 2	Healthy donor	J
SRR9641894	HC-0007	Blood_fromHealthyKid	Africa	Kenya	Type 1	Healthy donor	D
SRR9641895	HC-0002	Blood_fromHealthyKid	Africa	Kenya	Type 2	Healthy donor	A2
SRR9641896	HC-0003	Blood_fromHealthyKid	Africa	Kenya	Type 1	Healthy donor	D
SRR9641897	HC-0004	Blood_fromHealthyKid	Africa	Kenya	Type 2	Healthy donor	ABIV
SRR9641898	HC-0005	Blood_fromHealthyKid	Africa	Kenya	Type 2	Healthy donor	A2
SRR9641900	eBL_CL-02	BL_CellLine	Africa	Kenya	Type 2	BL	A1
SRR9641901	eBL_CL-03	BL_CellLine	Africa	Kenya	Type 1	BL	F
SRR9641904	eBL-Plasma-0039	eBLpatient_Plasma	Africa	Kenya	Type 1	BL	D
SRR9641905	eBL-Plasma-0038	eBLpatient_Plasma	Africa	Kenya	Type 1	BL	D
SRR9641907	eBL-Plasma-0036	eBLpatient_Plasma	Africa	Kenya	Type 2	BL	J
SRR9641909	Raji	Cell line	Africa	Nigeria	Type 1	BL	D
SRR9641911	HC-0034	Blood_fromHealthyKid	Africa	Kenya	Type 2	Healthy donor	A1
SRR9641917	HC-0028	Blood_fromHealthyKid	Africa	Kenya	Type 2	Healthy donor	A1
SRR9641918	HC-0029	Blood_fromHealthyKid	Africa	Kenya	Type 1	Healthy donor	F
SRR9641920	HC-0037	Blood_fromHealthyKid	Africa	Kenya	Type 1	Healthy donor	D
AP0150151	SNU-719	Cell lines	Asia	Korea	Type 1	GC	B3
AP0150161	YCCEL1	Cell lines	Asia	Korea	Type 1	GC	B3
AP0190251	UPN102_PBMC	PBMC	Asia	Japan:Aichi	Type 1	chronic active EBV infection	B1
AP0190261	UPN104_PBMC	PBMC	Asia	Japan:Aichi	Type 1	chronic active EBV infection	B4
AP0190271	UPN105_PBMC	PBMC	Asia	Japan:Aichi	Type 1	chronic active EBV infection	B1
AP0190281	UPN105_tumor	Tumor	Asia	Japan:Aichi	Type 1	chronic active EBV infection	B1
AP0190291	UPN106_PBMC	PBMC	Asia	Japan:Aichi	Type 1	chronic active EBV infection	B1
AP0190301	UPN107_PBMC	PBMC	Asia	Japan:Aichi	Type 1	chronic active EBV infection	B1
AP0190321	UPN108_tumor	Tumor	Asia	Japan:Aichi	Type 1	chronic active EBV infection	B1
AP0190331	UPN109_PBMC	PBMC	Asia	Japan:Aichi	Type 1	chronic active EBV infection	B4
AP0190501	UPN12_PBMC	PBMC	Asia	Japan:Aichi	Type 1	IM	B3
AP0190571	UPN13_PBMC	PBMC	Asia	Japan:Aichi	n/a	IM	B10
AP0190681	UPN14_PBMC	PBMC	Asia	Japan:Aichi	n/a	PTLD	H
AP0190741	UPN15_PBMC	PBMC	Asia	Japan:Aichi	Type 1	PTLD	B3
AP0190751	UPN17_PBMC	PBMC	Asia	Japan:Aichi	n/a	PTLD	G
AP0190801	UPN18_PBMC	PBMC	Asia	Japan:Aichi	Type 1	PTLD	B1
AP0190901	UPN21_PBMC	PBMC	Asia	Japan:Aichi	n/a	PTLD	B2
AP0190911	UPN22_PBMC	PBMC	Asia	Japan:Aichi	n/a	PTLD	B3
AP0191611	UPN494_CD56+	CD56+	Asia	Japan:Aichi	Type 1	chronic active EBV infection	B1
AP0191621	UPN495_PBMC	PBMC	Asia	Japan:Aichi	Type 1	chronic active EBV infection	B1
AP0191631	UPN497_PBMC	PBMC	Asia	Japan:Aichi	Type 1	chronic active EBV infection	B3
AP0191641	UPN498_PBMC	PBMC	Asia	Japan:Aichi	Type 1	chronic active EBV infection	B1
AP0191681	UPN519_PBMC	PBMC	Asia	Japan:Aichi	Type 1	chronic active EBV infection	B3
AP0191691	UPN520_PBMC	PBMC	Asia	Japan:Aichi	Type 1	chronic active EBV infection	B1
AP0191701	UPN539_PBMC	PBMC	Asia	Japan:Aichi	Type 1	chronic active EBV infection	B2
AP0191711	UPN554_PBMC	PBMC	Asia	Japan:Aichi	Type 1	chronic active EBV infection	B3
LC1370181	HNNPC1	Tumor	Asia	China	Type 1	NPC	B9
LC1494911	HNNPC2	Tumor	Asia	China	Type 1	NPC	B8
LC1503271	HNNPC3	Tumor	Asia	China	Type 1	NPC	B1
LC1503371	HNNPC4	Tumor	Asia	China	Type 1	NPC	B1
LC1503381	HNNPC5	Tumor	Asia	China	Type 1	NPC	B3
LC1507411	HNNPC6	Tumor	Asia	China	Type 1	NPC	B1
LC1507421	HNNPC7	Tumor	Asia	China	Type 1	NPC	B3
LC1507431	HNNPC8	Tumor	Asia	China	Type 1	NPC	B9
MG0213061	YCCEL1-GC2	Tumor	Europe	Poland	Type 1	GC	B3
MG0213071	Akata-GC1	Tumor	Asia	South Korea	Type 1	GC	B1
MG0213081	Mutu-GC1	Tumor	Europe	Poland	Type 1	GC	H
MG0213091	Mutu-GC2	Tumor	North America	USA	Type 1	GC	A
MG0213101	Mutu-GC3	Tumor	Europe	Poland	Type 1	GC	B3
MG0213111	Mutu-GC4	Tumor	Europe	Ukarine	Type 1	GC	B3
MG0213121	AG876-GC1	Tumor	Asia	South Korea	Type 2	GC	H
MG2989191	IMS_Saliva_155_BWA	Saliva	Europe	UK	Type 1	IM	B10
MG2989201	IMS_Saliva_187_BWA	Saliva	Europe	UK	Type 1	IM	H
MG2989211	IMS_Saliva_216_BWA	Saliva	Europe	UK	Type 1	IM	H
MG2989221	IMS_Saliva_5_BWA	Saliva	Europe	UK	Type 1	IM	H
MG2989231	IMS_Saliva_81_BWA	Saliva	Europe	UK	n/a	IM	B10
MG2989241	IMS_Saliva_90_BWA	Saliva	Europe	UK	Type 1	IM	H
MK5402411	BLT001	Tumor biopsy	Asia	NPC-endemic China	Type 1	BL	B12
MK5402421	BLT002	Tumor biopsy	Asia	NPC-endemic China	Type 1	BL	B12
MK5402441	GCT001	Tumor biopsy	Asia	NPC-non-endemic China	Type 1	GC	B12
MK5402451	GCT002	Tumor biopsy	Asia	NPC-non-endemic China	Type 1	GC	B12
MK5402461	GCT003	Tumor biopsy	Asia	NPC-non-endemic China	Type 1	GC	B12
MK5402471	GCT004	Tumor biopsy	Asia	NPC-non-endemic China	Type 1	GC	B12
MK5402481	GCT005	Tumor biopsy	Asia	NPC-non-endemic China	Type 1	GC	B12
MK5402491	GCT006	Tumor biopsy	Asia	NPC-non-endemic China	Type 1	GC	B12
MK5402501	GCT007	Tumor biopsy	Asia	NPC-non-endemic China	Type 1	GC	B12
MK5402511	GCT009	Tumor biopsy	Asia	NPC-non-endemic China	Type 1	GC	B12
MK5402521	GCT010	Tumor biopsy	Asia	NPC-non-endemic China	Type 1	GC	B12
MK5402531	GCT011	Tumor biopsy	Asia	NPC-non-endemic China	Type 1	GC	B12
MK5402541	GCT012	Tumor biopsy	Asia	NPC-non-endemic China	Type 1	GC	B12
MK5402551	GCT013	Tumor biopsy	Asia	NPC-non-endemic China	Type 1	GC	B12
MK5402561	GCT014	Tumor biopsy	Asia	NPC-non-endemic China	Type 1	GC	B12
MK5402571	HLT001	Tumor biopsy	Asia	NPC-endemic China	Type 1	HL	B12
MK5402581	HLT002	Tumor biopsy	Asia	NPC-endemic China	Type 1	HL	B12
MK5402591	HLT005	Tumor biopsy	Asia	NPC-endemic China	Type 1	HL	B12
MK5402601	HLT006	Tumor biopsy	Asia	NPC-endemic China	Type 1	HL	B12
MK5402611	HLT007	Tumor biopsy	Asia	NPC-endemic China	Type 1	HL	B12
MK5402621	HLT010	Tumor biopsy	Asia	NPC-endemic China	Type 1	HL	B12
MK5402631	HLT011	Tumor biopsy	Asia	NPC-endemic China	Type 1	HL	B12
MK5402641	HS001	saliva	Asia	NPC-non-endemic China	Type 1	Healthy donor	B12
MK5402651	HS003	saliva	Asia	NPC-endemic China	Type 1	Healthy donor	B12
MK5402661	HS007	saliva	Asia	NPC-endemic China	Type 1	Healthy donor	B12
MK5402671	HS008	saliva	Asia	NPC-endemic China	Type 1	Healthy donor	B12
MK5402681	HS009	saliva	Asia	NPC-endemic China	Type 1	Healthy donor	B12
MK5402691	HS011	saliva	Asia	NPC-endemic China	Type 1	Healthy donor	B12
MK5402701	HS012	saliva	Asia	NPC-endemic China	Type 1	Healthy donor	B12
MK5402711	HS013	saliva	Asia	NPC-endemic China	Type 1	Healthy donor	B12
MK5402721	HS014	saliva	Asia	NPC-endemic China	Type 1	Healthy donor	B12
MK5402731	HS015	saliva	Asia	NPC-endemic China	Type 1	Healthy donor	B12
MK5403011	NHS002	saliva	Asia	NPC-non-endemic China	Type 1	Healthy donor	B12
MK5403021	NHS004	saliva	Asia	NPC-non-endemic China	Type 1	Healthy donor	B12
MK5403081	NNPCT001	Tumor biopsy	Asia	NPC-non-endemic China	Type 1	NPC	B12
MK5403091	NNPCT002	Tumor biopsy	Asia	NPC-non-endemic China	Type 1	NPC	B12
MK5403101	NNPCT003	Tumor biopsy	Asia	NPC-non-endemic China	Type 1	NPC	B12
MK5403111	NNPCT004	Tumor biopsy	Asia	NPC-non-endemic China	Type 1	NPC	B12
MK5403121	NNPCT005	Tumor biopsy	Asia	NPC-non-endemic China	Type 1	NPC	B12
MK5403131	NPCP001	plasma	Asia	NPC-non-endemic China	Type 1	NPC	B12
MK5403241	NPCS012	saliva	Asia	NPC-endemic China	Type 1	NPC	B12
MK5403251	NPCS013	saliva	Asia	NPC-endemic China	Type 1	NPC	B11
MK5403261	NPCS014	saliva	Asia	NPC-endemic China	Type 1	NPC	B12
MK5403271	NPCS016	saliva	Asia	NPC-endemic China	Type 1	NPC	B12
MK5403281	NPCS017	saliva	Asia	NPC-endemic China	Type 1	NPC	B12
MK5403291	NPCS018	saliva	Asia	NPC-endemic China	Type 1	NPC	B12
MK5403301	NPCS019	saliva	Asia	NPC-endemic China	Type 1	NPC	B12
MK5403311	NPCS021	saliva	Asia	NPC-endemic China	Type 1	NPC	B12
MK5403321	NPCS022	saliva	Asia	NPC-endemic China	Type 1	NPC	B12
MK5403591	NPCT001	Tumor biopsy	Asia	NPC-non-endemic China	Type 1	NPC	B12
MK5403601	NPCT002	Tumor biopsy	Asia	NPC-endemic China	Type 1	NPC	B12
MK5403611	NPCT003	Tumor biopsy	Asia	NPC-endemic China	Type 1	NPC	B12
MK5403621	NPCT004	Tumor biopsy	Asia	NPC-endemic China	Type 1	NPC	B12
MK5403631	NPCT005	Tumor biopsy	Asia	NPC-endemic China	Type 1	NPC	B12
MK5403641	NPCT006	Tumor biopsy	Asia	NPC-endemic China	Type 1	NPC	B12
MK5403651	NPCT007	Tumor biopsy	Asia	NPC-endemic China	Type 1	NPC	B12
MK5403661	NPCT008	Tumor biopsy	Asia	NPC-non-endemic China	Type 1	NPC	B12
MK5403671	NPCT009	Tumor biopsy	Asia	NPC-endemic China	Type 1	NPC	B12

## Sheet: Supplementary Table S8 EBNA1sb 
Table S8. The samples included in the phylogenetic analysis for EBNA1 gene in African population
Acce #	ID	Sample type	Geographic area	Country	EBV type	Phenotype	LMP1 Pattern
NC_7605	Ref_NC_7605_type 1	Cell line	North America	USA	Type 1	B95-8	D
V01555	EBV_strain_B95-8	Cell line	North America	USA	Type 1	B95-8	D
AJ507799	Ref_AJ507799_type 1	Cell line	North America	USA	Type 1	B95-8	D
NC_9334	Ref_NC_9334_type_2	AG876	Africa	Ghana	Type 2	BL	D
KP968257	CCH	Tumor Biopsy	South America	Brazil	Type 1	BL	A
KP968258	MP	Tumor Biopsy	South America	Brazil	Type 1	BL	A
KP968259	SCL	Tumor Biopsy	South America	Brazil	Type 1	BL	A
KP968260	VGO	Tumor Biopsy	South America	Brazil	Type 1	BL	B
KP968261	HU11393	Tumor Biopsy	Africa	Ghana	Type 1	BL	A
KP968262	H018436D	Tumor Biopsy	Africa	Ghana	Type 1	BL	A
KP968263	H058015C	Tumor Biopsy	Africa	Ghana	Type 1	BL	A
KP968264	H002213	Tumor Biopsy	Africa	Ghana	Type 1	BL	A
KR063342	H037532	Tumor Biopsy	Africa	Ghana	Type 1	BL	A
KR063343	CV-ARG	Tumor Biopsy	South America	Argentina	Type 1	BL	A
KR063344	RPF	Tumor Biopsy	South America	Brazil	Type 1	BL	A
KR063345	FNR	Tumor Biopsy	South America	Brazil	Type 1	BL	A
KT001102	VA	Tumor Biopsy	South America	Argentina	Type 1	BL	A
KT001103	SG	Tumor Biopsy	South America	Argentina	Type 1	BL	A
n/a	AF	Tumor Biopsy	South America	Argentina	Type 1	BL	A
KC440852	K4413-Mi	Cell line	North America	USA	Type 1	Healthy donor	D
KC440851	K4123-Mi	Cell line	North America	USA	Type 1	Healthy donor	D
LN827800	Jijoye	Cell line	Africa	Nigeria	Type 2	BL	C
LN824206	pLCL-TRL1-post	sLCL	North America	USA	Type 1	PTLD	A
LN827799	sLCL-IM116	sLCL	Australia	Australia	Type 1	IM	B
LN827739	LCL_B958_delEber2	LCL	North America	USA	Type 1	B95-8	D
LN827596	sLCL-IM102	sLCL	Australia	Australia	Type 1	IM	D
LN827595	sLCL-IS103	sLCL	Australia	Australia	Type 1	PTLD	D
LN827594	sLCL-IS107	sLCL	Australia	Australia	Type 1	PTLD	A
LN827593	sLCL-IS112	sLCL	Australia	Australia	Type 1	PTLD	D
LN827592	sLCL-IS110	sLCL	Australia	Australia	Type 1	PTLD	D
LN827591	sLCL-215	sLCL	Africa	Kenya	Type 2	LCL	A
LN827590	sLCL-IM105	sLCL	Australia	Australia	Type 1	IM	D
LN827589	sLCL-IS201	sLCL	Australia	Australia	Type 2	PTLD	D
LN827588	sLCL-IS119	sLCL	Australia	Australia	Type 1	PTLD	D
LN827587	sLCL-221	sLCL	Africa	Kenya	Type 2	LCL	D
LN827586	sLCL-IS115	sLCL	Australia	Australia	Type 1	PTLD	B
LN827585	sLCL-104	sLCL	Africa	Kenya	Type 1	LCL	D
LN827584	sLCL-IS106	sLCL	Australia	Australia	Type 1	PTLD	D
LN827583	sLCL-IM117	sLCL	Australia	Australia	Type 1	IM	D
LN827582	sLCL-BL103	sLCL	Africa	Kenya	Type 1	LCL	D
LN827581	sLCL-105	sLCL	Africa	Kenya	Type 1	LCL	D
LN827580	sLCL-216	sLCL	Africa	Kenya	Type 2	LCL	D
LN827579	sLCL-113	sLCL	Africa	Kenya	Type 1	LCL	D
LN827578	sLCL-IS113	sLCL	Australia	Australia	Type 1	PTLD	B
LN827577	sLCL-117	sLCL	Africa	Kenya	Type 1	LCL	D
LN827576	sLCL-IS120	sLCL	Australia	Australia	Type 1	PTLD	D
LN827575	sLCL-IS114	sLCL	Australia	Australia	Type 1	PTLD	D
LN827574	sLCL-109	sLCL	Africa	Kenya	Type 1	LCL	D
LN827573	sLCL-110	sLCL	Africa	Kenya	Type 1	LCL	D
LN827572	sLCL-IS118	sLCL	Australia	Australia	Type 1	PTLD	D
LN827571	sLCL-BL120	sLCL	Africa	Kenya	Type 1	LCL	D
LN827570	sLCL-IS101	sLCL	Australia	Australia	Type 1	PTLD	D
LN827569	sLCL-IS111	sLCL	Australia	Australia	Type 1	PTLD	D
LN827568	sLCL-124	sLCL	Africa	Kenya	Type 1	LCL	D
LN827567	sLCL-IM109	sLCL	Australia	Australia	Type 1	IM	D
LN827566	sLCL-106	sLCL	Africa	Kenya	Type 1	LCL	D
LN827565	sLCL-107	sLCL	Africa	Kenya	Type 1	LCL	D
LN827563	sLCL-118	sLCL	Africa	Kenya	Type 1	LCL	A
LN827562	sLCL-119	sLCL	Africa	Kenya	Type 1	LCL	B
LN827561	YCCEL1	Cell line	Asia	South Korea	Type 1	GC	B
LN827560	sLCL-214	sLCL	Africa	Kenya	Type 2	LCL	D
LN827559	pLCL-TRL595	sLCL	North America	USA	Type 1	PTLD	A
LN827558	sLCL-102	sLCL	Africa	Kenya	Type 1	LCL	D
LN827557	BL36	Cell line	n/a	N. Africa	Type 1	BL	C
LN827556	Cheptages	Cell line	Africa	Kenya	Type 2	BL	D
LN827552	sLCL-108	sLCL	Africa	Kenya	Type 1	LCL	D
LN827551	Makau	Cell line	Africa	Kenya	Type 1	BL	C
LN827550	sLCL-111	sLCL	Africa	Kenya	Type 1	LCL	D
LN827548	P3HR1_c16	Cell line	Africa	Nigeria	Type 2	BL	C
LN827546	HL02	Tumor biopsy	Europe	UK	Type 1	HL	D
LN827545	Daudi	Cell line	Africa	Kenya	Type 1	BL	C
LN827544	Wewak	Cell line	Asia	PNG	Type 2	BL	D
LN827526	BL37	Cell line	Africa	Africa	Type 1	BL	D
LN827524	HL11	Tumor biopsy	Europe	UK	Type 1	HL	D
LN827523	L591	Cell line	Europe	Germany	Type 1	HL	B
LN827522	HL09	Tumor biopsy	Europe	UK	Type 1	HL	D
LN824226	HL01	Tumor biopsy	Europe	UK	Type 1	HL	D
LN824225	HL08	Tumor biopsy	Europe	UK	Type 1	HL	D
LN824208	Akata	Cell line	Asia	Japan	Type 1	BL	B
LN824207	pLCL-TRL1-pre	sLCL	North America	USA	Type 1	PTLD	A
LN824205	sLCL-112	sLCL	Africa	Kenya	Type 1	LCL	C
LN824203	Mak	Cell line	Africa	Kenya	Type 1	BL	C
KF717093	Raji	Cell line	Africa	Nigeria	Type 1	BL	A
KF992570	HKNPC8	Tumor biopsy	Asia	Hong Kong	Type 1	NPC	B
KF992569	HKNPC7	Tumor biopsy	Asia	Hong Kong	Type 1	NPC	B
KF992568	HKNPC6	Tumor biopsy	Asia	Hong Kong	Type 1	NPC	B
KF992567	HKNPC5	Tumor biopsy	Asia	Hong Kong	Type 1	NPC	B
KF992565	HKNPC3	Tumor biopsy	Asia	Hong Kong	Type 1	NPC	B
KF992564	HKNPC2	Tumor biopsy	Asia	Hong Kong	Type 1	NPC	B
KJ411974	C666-1	Cell line	Asia	China	Type 1	NPC	B
JQ009376	HKNPC1	Tumor biopsy	Asia	Hong Kong	Type 1	NPC	B
KF373730	M81	cloned virus	Asia	Asia	Type 1	NPC	B
KC617875	C666-1	Cell line	Asia	China	Type 1	NPC	B
KC207814	Mutu	Cell line	Africa	Kenya	Type 1	BL	D
KC207813	Akata	Cell line	Asia	Japan	Type 1	BL	B
HQ020558	GD2	Tumor biopsy	Asia	China	Type 1	NPC	B
AY961628	GD1	Tumor tissue	Asia	China	Type 1	NPC	B
08b8ce1e-63b2-444d-9f8b-7a960db4bb18	BLGSP-71-06-00280	Primary Tumor	Africa	South Uganda	Type 1	BL	F
0d389c84-899c-42f0-bbe3-981601ba0896	BLGSP-71-06-00143	Primary Tumor	Africa	South Uganda	Type 1	BL	D
15846704-e77f-4d1f-8c1b-c65b0811236f	BLGSP-71-06-00277	Primary Tumor	Africa	South Uganda	Type 1	BL	F
15f97967-a3f9-41fe-8641-f351b96e31e1	BLGSP-71-06-00190	Primary Tumor	Africa	South Uganda	Type 1	BL	F
1d8c94ce-8324-4b2b-a394-b7d3a4cf9764	BLGSP-71-06-00093	Primary Tumor	Africa	South Uganda	Type 1	BL	D
1e1a632f-4f87-46f3-994b-0c25a6bae1e9	BLGSP-71-06-00074	Primary Tumor	Africa	South Uganda	Type 2	BL	D
3293b918-454d-435d-bace-b0275ec97f70	BLGSP-71-06-00072	Primary Tumor	Africa	South Uganda	Type 2	BL	AI
34aeb8a4-6681-4b7d-b2e3-141b431e9490	BLGSP-71-06-00146	Primary Tumor	Africa	South Uganda	Type 1	BL	ABII
35cfe5e3-4a50-4d2f-90f4-f157f2b3e5e6	BLGSP-71-06-00071	Primary Tumor	Africa	South Uganda	Type 2	BL	D
3711aeb1-47b6-4d82-a8ee-4d7d27b79b91	BLGSP-71-06-00255	Primary Tumor	Africa	South Uganda	Type 1	BL	AIII
3718725e-d486-4bb4-b41a-3afce1ac8eca	BLGSP-71-06-00285	Primary Tumor	Africa	South Uganda	Type 1	BL	F
3a8ddbdc-f477-4704-8f17-2637723b0cdb	BLGSP-71-06-00001	Primary Tumor	Africa	South Uganda	Type 2	BL	AIII
3fd6e94c-211a-485a-adc6-c8315e8a34e8	BLGSP-71-06-00281	Primary Tumor	Africa	South Uganda	Type 1	BL	AII
40ec408a-1728-4eb5-a4b6-5eb379ac2f28	BLGSP-71-06-00144	Primary Tumor	Africa	South Uganda	Type 1	BL	D
42fa2e74-254d-4775-a34e-a227562428db	BLGSP-71-06-00162	Primary Tumor	Africa	South Uganda	Type 1	BL	AIII
43c5808d-ec0f-45db-9cce-590cb755d59a	BLGSP-71-06-00178	Primary Tumor	Africa	South Uganda	Type 1	BL	AIII
44178db9-61fc-46df-b0a0-b15ed4b9b757	BLGSP-71-06-00075	Primary Tumor	Africa	South Uganda	Type 1	BL	F
47267de6-321d-46ed-b32a-0f708a89b497	BLGSP-71-08-00200	Primary Tumor	Africa	North Uganda	Type 1	BL	D
4c8eb5ae-543b-4427-aa33-b69f837dd581	BLGSP-71-06-00076	Primary Tumor	Africa	South Uganda	Type 1	BL	AIII
512001d2-2c85-47df-ac2c-a5f6601b772d	BLGSP-71-06-00085	Primary Tumor	Africa	South Uganda	Type 1	BL	D
54371e6f-c22e-4a68-80e5-5eb757a978e1	BLGSP-71-06-00020	Buccal Cell Normal	Africa	South Uganda	Type 1	BL	D
57fb53fd-966b-4a7e-a033-2f99e759a720	BLGSP-71-06-00142	Primary Tumor	Africa	South Uganda	Type 1	BL	F
5b853ad2-81ea-4562-953b-597dc3b24e03	BLGSP-71-06-00283	Primary Tumor	Africa	South Uganda	Type 1	BL	D
60d70cf0-c41b-4f81-b04e-6165a41565c3	BLGSP-71-06-00084	Primary Tumor	Africa	South Uganda	Type 2	BL	AIII
633ad88a-a50c-4555-8614-39ae0baf7fe8	BLGSP-71-06-00086	Primary Tumor	Africa	South Uganda	Type 1	BL	AIII
66e279a0-016d-4b61-b051-9d3a385d4791	BLGSP-71-06-00165	Primary Tumor	Africa	South Uganda	Type 1	BL	ABIV
68e608ee-d8f8-4816-b46d-c8cbed8f534e	BLGSP-71-06-00180	Primary Tumor	Africa	South Uganda	Type 1	BL	AIII
69179886-7b3c-46c3-807d-92f057f6aa03	BLGSP-71-06-00087	Primary Tumor	Africa	South Uganda	Type 1	BL	ABI
6a95177f-747d-4431-99d8-82830d4bf266	BLGSP-71-08-00197	Primary Tumor	Africa	North Uganda	Type 1	BL	I
6c019f23-8fca-4685-a5e9-3a376da65500	BLGSP-71-08-00205	Primary Tumor	Africa	North Uganda	Type 1	BL	D
6e257f50-7a7d-4a6e-ba7e-bf3406edf42f	BLGSP-71-06-00088	Primary Tumor	Africa	South Uganda	Type 1	BL	AIII
6fdd85b6-8185-416a-ab8b-d45f37c523ed	BLGSP-71-06-00252	Primary Tumor	Africa	South Uganda	Type 1	BL	I
701fff05-b71a-4225-a691-15ddffdb4171	BLGSP-71-06-00172	Primary Tumor	Africa	South Uganda	Type 1	BL	F
731c7b44-04ac-4f34-a6e7-faa389c4fc03	BLGSP-71-22-00332	Primary Tumor	North America	USA	Type 1	sBL	D
742964e3-c03c-4642-9f8a-74837a5ca9e0	BLGSP-71-06-00174	Primary Tumor	Africa	South Uganda	Type 1	BL	D
75b553e2-90b9-414d-9ceb-fdfeae04c0a7	BLGSP-71-08-00036	Primary Tumor	Africa	North Uganda	Type 2	BL	D
7babe5c4-59a5-4341-9661-82d3235e3c52	BLGSP-71-06-00078	Primary Tumor	Africa	South Uganda	Type 1	BL	AIII
803ea3f6-3657-46f4-b494-bce43f19a3c6	BLGSP-71-08-00199	Primary Tumor	Africa	North Uganda	Type 1	BL	I
8a43d359-134d-426b-b338-1eaf0456de7e	BLGSP-71-06-00164	Primary Tumor	Africa	South Uganda	Type 1	BL	ABII
8f8e821e-e860-4190-a208-53efe218bd72	BLGSP-71-06-00094	Primary Tumor	Africa	South Uganda	Type 1	BL	ABIV
95d2e1ce-0333-44e7-bcbe-8534358835a7	BLGSP-71-06-00098	Primary Tumor	Africa	South Uganda	Type 1	BL	F
98310363-1681-44f1-ab47-2a5a8296309c	BLGSP-71-06-00072	Buccal Cell Normal	Africa	South Uganda	Type 2	BL	AI
a1b90f2c-6f53-482f-9562-a0f58e797389	BLGSP-71-08-00204	Primary Tumor	Africa	North Uganda	Type 1	BL	ABII
a7463169-9d04-4e2d-adf9-e8ad65a3cb4d	BLGSP-71-06-00016	Primary Tumor	Africa	South Uganda	Type 1	BL	ABIII
a8ff6e64-053c-4b64-82a7-653c36a2bed0	BLGSP-71-06-00171	Primary Tumor	Africa	South Uganda	Type 1	BL	AIII
b18892e1-a142-4fc5-bcdb-08db520877ec	BLGSP-71-06-00148	Primary Tumor	Africa	South Uganda	Type 2	BL	D
b2e2c589-c138-43d6-a53a-f0a0407e3304	BLGSP-71-08-00038	Primary Tumor	Africa	North Uganda	Type 1	BL	D
bb62c290-3b2a-494b-9701-ded04138648e	BLGSP-71-06-00076	Buccal Cell Normal	Africa	South Uganda	Type 1	BL	AIII
bbcc6048-2f8d-4d4c-a860-102d32cb8474	BLGSP-71-06-00008	Primary Tumor	Africa	South Uganda	Type 1	BL	F
bc184aff-ea8f-4797-b965-8b1f2da31103	BLGSP-71-06-00007	Primary Tumor	Africa	South Uganda	Type 1	BL	ABII
bd12565d-2c9a-42c9-8d3e-9083c3052f47	BLGSP-71-19-00105	Primary Tumor	North America	USA	Type 1	sBL	ABIII
bd80e837-299d-43f1-be81-d91f3698dbfc	BLGSP-71-06-00158	Primary Tumor	Africa	South Uganda	Type 1	BL	D
c1ecc60c-53ad-42cc-b148-5506fc1dfef3	BLGSP-71-06-00286	Primary Tumor	Africa	South Uganda	Type 1	BL	D
c30f3ac7-1641-4b53-92b9-f193951e6263	BLGSP-71-06-00159	Primary Tumor	Africa	South Uganda	Type 1	BL	ABII
c44d913b-0c32-49b0-9f86-ce77352c5593	BLGSP-71-08-00041	Primary Tumor	Africa	North Uganda	Type 1	BL	D
c7c96abb-c2ad-4162-a734-89a57d9e8d4c	BLGSP-71-06-00169	Primary Tumor	Africa	South Uganda	Type 1	BL	ABIV
c91ceab1-43d4-4fbb-b311-bb5b714c22aa	BLGSP-71-08-00033	Primary Tumor	Africa	North Uganda	Type 2	BL	D
cae662b0-3232-473a-8442-dbc6c546ba91	BLGSP-71-06-00012	Primary Tumor	Africa	South Uganda	Type 1	BL	F
d467083a-b1d3-46ed-ae1d-ddfe35f194ab	BLGSP-71-06-00251	Buccal Cell Normal	Africa	South Uganda	Type 1	BL	AVI
d79b7114-3f1d-415f-8ac4-311ee27d2c70	BLGSP-71-08-00050	Primary Tumor	Africa	North Uganda	Type 1	BL	ABII
dbcad3c9-dcd8-4bff-be6b-22a0bdea7f1b	BLGSP-71-08-00206	Primary Tumor	Africa	North Uganda	Type 1	BL	I
df6d9dfd-635f-4d40-9971-74ec71a70d3a	BLGSP-71-06-00154	Primary Tumor	Africa	South Uganda	Type 1	BL	F
e4df8f51-8ca1-48dc-adec-957e0d697f28	BLGSP-71-06-00251	Primary Tumor	Africa	South Uganda	Type 2	BL	AIII
e4f9159d-864c-4650-b1d8-c18be73463b0	BLGSP-71-06-00253	Primary Tumor	Africa	South Uganda	Type 1	BL	AIII
e7d92701-64cf-436e-b0dc-ff6865ee6fe2	BLGSP-71-06-00089	Primary Tumor	Africa	South Uganda	Type 2	BL	AIII
ea982aaf-3b40-424a-9d07-c0369a67d0c6	BLGSP-71-08-00197	Blood Derived Normal	Africa	North Uganda	Type 1	BL	I
ed570a86-0714-45a7-aec0-f197e962ce59	BLGSP-71-06-00013	Primary Tumor	Africa	South Uganda	Type 1	BL	AIII
ef36b623-4d69-4e45-8ba8-ed414880122a	BLGSP-71-06-00143	Buccal Cell Normal	Africa	South Uganda	Type 1	BL	D
f1d43ca4-06d0-43d4-b528-49ffbf1021c5	BLGSP-71-08-00210	Primary Tumor	Africa	North Uganda	Type 1	BL	D
f55112e4-2161-4167-96f3-e9c6a01efc8c	BLGSP-71-06-00146	Blood Derived Normal	Africa	South Uganda	Type 1	BL	ABII
f8c8405c-0c51-4f71-8687-2f9f90fe3df7	BLGSP-71-06-00020	Primary Tumor	Africa	South Uganda	Type 1	BL	D
f9e0138f-0b84-4e4e-9042-48fd5427bd75	BLGSP-71-06-00255	Buccal Cell Normal	Africa	South Uganda	Type 1	BL	AIII
fb40006f-8498-4e6f-a42f-893c1a4dccdc	BLGSP-71-06-00149	Primary Tumor	Africa	South Uganda	Type 1	BL	AIII
fc746834-368e-4443-ad00-a143e4045796	BLGSP-71-08-00194	Primary Tumor	Africa	North Uganda	Type 1	BL	AIII
4d1245ff-3429-43bf-9dcb-3775cff816e3	BLGSP-71-06-00012	Buccal Cell Normal	Africa	South Uganda	Type 1	BL	F
SRR9641813	eBL-Tumor-0001	eBL_primaryTumor	Africa	Kenya	Type 1	BL	A1
SRR9641814	HC-0040	Blood_fromHealthyKid	Africa	Kenya	Type 2	Healthy donor	D
SRR9641815	HC-0039	Blood_fromHealthyKid	Africa	Kenya	Type 2	Healthy donor	N/A
SRR9641817	eBL-Tumor-0005	eBL_primaryTumor	Africa	Kenya	Type 1	BL	ABV
SRR9641818	eBL-Tumor-0004	eBL_primaryTumor	Africa	Kenya	Type 1	BL	D
SRR9641819	eBL-Tumor-0003	eBL_primaryTumor	Africa	Kenya	Type 2	BL	J
SRR9641820	eBL-Tumor-0002	eBL_primaryTumor	Africa	Kenya	Type 1	BL	D
SRR9641821	eBL-Tumor-0007	eBL_primaryTumor	Africa	Kenya	Type 1	BL	D
SRR9641822	eBL-Tumor-0006	eBL_primaryTumor	Africa	Kenya	Type 1	BL	D
SRR9641823	eBL-Tumor-0016	eBL_primaryTumor	Africa	Kenya	Type 1	BL	A3
SRR9641824	eBL-Tumor-0017	eBL_primaryTumor	Africa	Kenya	Type 2	BL	ABII
SRR9641825	eBL-Tumor-0012	eBL_primaryTumor	Africa	Kenya	Type 1	BL	A1
SRR9641826	eBL-Tumor-0013	eBL_primaryTumor	Africa	Kenya	Type 1	BL	F
SRR9641827	eBL-Tumor-0014	eBL_primaryTumor	Africa	Kenya	Type 1	BL	F
SRR9641828	eBL-Tumor-0015	eBL_primaryTumor	Africa	Kenya	Type 1	BL	ABIV
SRR9641829	eBL-Tumor-0008	eBL_primaryTumor	Africa	Kenya	Type 2	BL	A1
SRR9641830	eBL-Tumor-0009	eBL_primaryTumor	Africa	Kenya	Type 1	BL	ABIII
SRR9641831	eBL-Tumor-0010	eBL_primaryTumor	Africa	Kenya	Type 1	BL	F
SRR9641832	eBL-Tumor-0011	eBL_primaryTumor	Africa	Kenya	Type 1	BL	ABIV
SRR9641833	eBL-Tumor-0027	eBL_primaryTumor	Africa	Kenya	Type 1	BL	F
SRR9641834	eBL-Tumor-0026	eBL_primaryTumor	Africa	Kenya	Type 2	BL	A1
SRR9641835	eBL-Tumor-0019	eBL_primaryTumor	Africa	Kenya	Type 1	BL	F
SRR9641836	eBL-Tumor-0018	eBL_primaryTumor	Africa	Kenya	Type 1	BL	ABVI
SRR9641837	eBL-Tumor-0021	eBL_primaryTumor	Africa	Kenya	Type 1	BL	F
SRR9641838	eBL-Tumor-0020	eBL_primaryTumor	Africa	Kenya	Type 2	BL	A1
SRR9641839	eBL-Tumor-0023	eBL_primaryTumor	Africa	Kenya	Type 1	BL	F
SRR9641840	eBL-Tumor-0022	eBL_primaryTumor	Africa	Kenya	Type 1	BL	D
SRR9641841	eBL-Tumor-0025	eBL_primaryTumor	Africa	Kenya	Type 1	BL	F
SRR9641842	eBL-Tumor-0024	eBL_primaryTumor	Africa	Kenya	Type 2	BL	A1
SRR9641843	eBL-Tumor-0036	eBL_primaryTumor	Africa	Kenya	Type 2	BL	J
SRR9641844	eBL-Tumor-0037	eBL_primaryTumor	Africa	Kenya	Type 1	BL	F
SRR9641845	eBL-Tumor-0030	eBL_primaryTumor	Africa	Kenya	Type 1	BL	F
SRR9641846	eBL-Tumor-0031	eBL_primaryTumor	Africa	Kenya	Type 1	BL	D
SRR9641847	eBL-Tumor-0028	eBL_primaryTumor	Africa	Kenya	Type 2	BL	A2
SRR9641848	eBL-Tumor-0029	eBL_primaryTumor	Africa	Kenya	Type 1	BL	A2
SRR9641849	eBL-Tumor-0034	eBL_primaryTumor	Africa	Kenya	Type 1	BL	A1
SRR9641850	eBL-Tumor-0035	eBL_primaryTumor	Africa	Kenya	Type 2	BL	A1
SRR9641851	eBL-Tumor-0032	eBL_primaryTumor	Africa	Kenya	Type 1	BL	A2
SRR9641852	eBL-Tumor-0033	eBL_primaryTumor	Africa	Kenya	Type 1	BL	A2
SRR9641853	eBL-Plasma-0045	eBLpatient_Plasma	Africa	Kenya	Type 1	BL	A1
SRR9641854	eBL-Plasma-0044	eBLpatient_Plasma	Africa	Kenya	Type 1	BL	ABV
SRR9641855	eBL-Plasma-0043	eBLpatient_Plasma	Africa	Kenya	Type 2	BL	A1
SRR9641856	eBL-Plasma-0042	eBLpatient_Plasma	Africa	Kenya	Type 1	BL	D
SRR9641857	eBL-Tumor-0041	eBL_primaryTumor	Africa	Kenya	Type 1	BL	ABIII
SRR9641858	eBL-Tumor-0040	eBL_primaryTumor	Africa	Kenya	Type 2	BL	ABII
SRR9641859	eBL-Tumor-0039	eBL_primaryTumor	Africa	Kenya	Type 1	BL	D
SRR9641860	eBL-Tumor-0038	eBL_primaryTumor	Africa	Kenya	Type 1	BL	D
SRR9641861	eBL-Plasma-0047	eBLpatient_Plasma	Africa	Kenya	Type 1	BL	F
SRR9641862	eBL-Plasma-0046	eBLpatient_Plasma	Africa	Kenya	Type 1	BL	F
SRR9641863	eBL-Plasma-0048	eBLpatient_Plasma	Africa	Kenya	Type 2	BL	A1
SRR9641864	eBL-Plasma-0049	eBLpatient_Plasma	Africa	Kenya	Type 1	BL	A1
SRR9641865	eBL-Plasma-0050	eBLpatient_Plasma	Africa	Kenya	Type 1	BL	A2
SRR9641866	eBL-Plasma-0051	eBLpatient_Plasma	Africa	Kenya	Type 1	BL	D
SRR9641867	eBL-Plasma-0052	eBLpatient_Plasma	Africa	Kenya	Type 1	BL	A1
SRR9641868	eBL-Plasma-0053	eBLpatient_Plasma	Africa	Kenya	Type 1	BL	D
SRR9641869	eBL-Plasma-0054	eBLpatient_Plasma	Africa	Kenya	Type 2	BL	A1
SRR9641870	eBL-Plasma-0055	eBLpatient_Plasma	Africa	Kenya	Type 1	BL	ABI
SRR9641871	Daudi	Cell line	Africa	Kenya	Type 1	BL	ABVI
SRR9641872	Jijoye	Cell line	Africa	Nigeria	Type 2	BL	D
SRR9641873	HC-0016	Blood_fromHealthyKid	Africa	Kenya	Type 2	Healthy donor	J
SRR9641874	HC-0017	Blood_fromHealthyKid	Africa	Kenya	Type 1	Healthy donor	N/A
SRR9641875	HC-0008	Blood_fromHealthyKid	Africa	Kenya	Type 1	Healthy donor	A3
SRR9641876	HC-0009	Blood_fromHealthyKid	Africa	Kenya	Type 1	Healthy donor	F
SRR9641877	HC-0010	Blood_fromHealthyKid	Africa	Kenya	Type 1	Healthy donor	A1
SRR9641878	HC-0011	Blood_fromHealthyKid	Africa	Kenya	Type 2	Healthy donor	D
SRR9641879	HC-0012	Blood_fromHealthyKid	Africa	Kenya	Type 2	Healthy donor	D
SRR9641880	HC-0013	Blood_fromHealthyKid	Africa	Kenya	Type 1	Healthy donor	ABVI
SRR9641881	HC-0014	Blood_fromHealthyKid	Africa	Kenya	Type 2	Healthy donor	A2
SRR9641882	HC-0015	Blood_fromHealthyKid	Africa	Kenya	Type 1	Healthy donor	A1
SRR9641883	HC-0023	Blood_fromHealthyKid	Africa	Kenya	Type 2	Healthy donor	A2
SRR9641884	HC-0022	Blood_fromHealthyKid	Africa	Kenya	Type 2	Healthy donor	N/A
SRR9641885	HC-0025	Blood_fromHealthyKid	Africa	Kenya	Type 1	Healthy donor	N/A
SRR9641886	HC-0024	Blood_fromHealthyKid	Africa	Kenya	Type 1	Healthy donor	A1
SRR9641887	HC-0019	Blood_fromHealthyKid	Africa	Kenya	Type 2	Healthy donor	A2
SRR9641889	HC-0021	Blood_fromHealthyKid	Africa	Kenya	Type 1	Healthy donor	N/A
SRR9641890	HC-0020	Blood_fromHealthyKid	Africa	Kenya	Type 1	Healthy donor	F
SRR9641891	HC-0027	Blood_fromHealthyKid	Africa	Kenya	Type 2	Healthy donor	A2
SRR9641892	HC-0026	Blood_fromHealthyKid	Africa	Kenya	Type 2	Healthy donor	D
SRR9641893	HC-0006	Blood_fromHealthyKid	Africa	Kenya	Type 2	Healthy donor	J
SRR9641894	HC-0007	Blood_fromHealthyKid	Africa	Kenya	Type 1	Healthy donor	D
SRR9641895	HC-0002	Blood_fromHealthyKid	Africa	Kenya	Type 2	Healthy donor	A2
SRR9641896	HC-0003	Blood_fromHealthyKid	Africa	Kenya	Type 1	Healthy donor	D
SRR9641897	HC-0004	Blood_fromHealthyKid	Africa	Kenya	Type 2	Healthy donor	ABIV
SRR9641898	HC-0005	Blood_fromHealthyKid	Africa	Kenya	Type 2	Healthy donor	A2
SRR9641900	eBL_CL-02	BL_CellLine	Africa	Kenya	Type 2	BL	A1
SRR9641901	eBL_CL-03	BL_CellLine	Africa	Kenya	Type 1	BL	F
SRR9641902	HC-0001	Blood_fromHealthyKid	Africa	Kenya	Type 1	Healthy donor	N/A
SRR9641903	eBL-Plasma-0040	eBLpatient_Plasma	Africa	Kenya	Type 2	BL	N/A
SRR9641904	eBL-Plasma-0039	eBLpatient_Plasma	Africa	Kenya	Type 1	BL	D
SRR9641905	eBL-Plasma-0038	eBLpatient_Plasma	Africa	Kenya	Type 1	BL	D
SRR9641906	eBL-Plasma-0037	eBLpatient_Plasma	Africa	Kenya	Type 1	BL	N/A
SRR9641907	eBL-Plasma-0036	eBLpatient_Plasma	Africa	Kenya	Type 2	BL	J
SRR9641908	eBL-Plasma-0035	eBLpatient_Plasma	Africa	Kenya	Type 2	BL	A5
SRR9641909	Raji	Cell line	Africa	Nigeria	Type 1	BL	D
SRR9641911	HC-0034	Blood_fromHealthyKid	Africa	Kenya	Type 2	Healthy donor	A1
SRR9641913	HC-0032	Blood_fromHealthyKid	Africa	Kenya	Type 1	Healthy donor	N/A
SRR9641914	HC-0033	Blood_fromHealthyKid	Africa	Kenya	Type 2	Healthy donor	N/A
SRR9641917	HC-0028	Blood_fromHealthyKid	Africa	Kenya	Type 2	Healthy donor	A1
SRR9641918	HC-0029	Blood_fromHealthyKid	Africa	Kenya	Type 1	Healthy donor	F
SRR9641919	HC-0036	Blood_fromHealthyKid	Africa	Kenya	Type 1	Healthy donor	N/A
SRR9641920	HC-0037	Blood_fromHealthyKid	Africa	Kenya	Type 1	Healthy donor	D
AP0150151	SNU-719	Cell lines	n/a	Korea	Type 1	GC	B3
AP0150161	YCCEL1	Cell lines	n/a	Korea	Type 1	GC	B3
AP0190251	UPN102_PBMC	PBMC	Asia	Japan:Aichi	Type 1	chronic active EBV infection	B1
AP0190261	UPN104_PBMC	PBMC	Asia	Japan:Aichi	Type 1	chronic active EBV infection	B4
AP0190271	UPN105_PBMC	PBMC	Asia	Japan:Aichi	Type 1	chronic active EBV infection	B1
AP0190281	UPN105_tumor	Tumor	Asia	Japan:Aichi	Type 1	chronic active EBV infection	B1
AP0190291	UPN106_PBMC	PBMC	Asia	Japan:Aichi	Type 1	chronic active EBV infection	B1
AP0190301	UPN107_PBMC	PBMC	Asia	Japan:Aichi	Type 1	chronic active EBV infection	B1
AP0190321	UPN108_tumor	Tumor	Asia	Japan:Aichi	Type 1	chronic active EBV infection	B1
AP0190331	UPN109_PBMC	PBMC	Asia	Japan:Aichi	Type 1	chronic active EBV infection	B4
AP0190501	UPN12_PBMC	PBMC	Asia	Japan:Aichi	Type 1	IM	B3
AP0190571	UPN13_PBMC	PBMC	Asia	Japan:Aichi	n/a	IM	B10
AP0190681	UPN14_PBMC	PBMC	Asia	Japan:Aichi	n/a	PTLD	H
AP0190741	UPN15_PBMC	PBMC	Asia	Japan:Aichi	Type 1	PTLD	B3
AP0190751	UPN17_PBMC	PBMC	Asia	Japan:Aichi	n/a	PTLD	G
AP0190801	UPN18_PBMC	PBMC	Asia	Japan:Aichi	Type 1	PTLD	B1
AP0190901	UPN21_PBMC	PBMC	Asia	Japan:Aichi	n/a	PTLD	B2
AP0190911	UPN22_PBMC	PBMC	Asia	Japan:Aichi	n/a	PTLD	B3
AP0191611	UPN494_CD56+	CD56+	Asia	Japan:Aichi	Type 1	chronic active EBV infection	B1
AP0191621	UPN495_PBMC	PBMC	Asia	Japan:Aichi	Type 1	chronic active EBV infection	B1
AP0191631	UPN497_PBMC	PBMC	Asia	Japan:Aichi	Type 1	chronic active EBV infection	B3
AP0191641	UPN498_PBMC	PBMC	Asia	Japan:Aichi	Type 1	chronic active EBV infection	B1
AP0191681	UPN519_PBMC	PBMC	Asia	Japan:Aichi	Type 1	chronic active EBV infection	B3
AP0191691	UPN520_PBMC	PBMC	Asia	Japan:Aichi	Type 1	chronic active EBV infection	B1
AP0191701	UPN539_PBMC	PBMC	Asia	Japan:Aichi	Type 1	chronic active EBV infection	B2
AP0191711	UPN554_PBMC	PBMC	Asia	Japan:Aichi	Type 1	chronic active EBV infection	B3
LC1370181	HNNPC1	Tumor	Asia	China	Type 1	NPC	B9
LC1494911	HNNPC2	Tumor	Asia	China	Type 1	NPC	B8
LC1503271	HNNPC3	Tumor	Asia	China	Type 1	NPC	B1
LC1503371	HNNPC4	Tumor	Asia	China	Type 1	NPC	B1
LC1503381	HNNPC5	Tumor	Asia	China	Type 1	NPC	B3
LC1507411	HNNPC6	Tumor	Asia	China	Type 1	NPC	B1
LC1507421	HNNPC7	Tumor	Asia	China	Type 1	NPC	B3
LC1507431	HNNPC8	Tumor	Asia	China	Type 1	NPC	B9
MG0213061	YCCEL1-GC2	Tumor	Europe	Poland	Type 1	GC	B3
MG0213071	Akata-GC1	Tumor	Asia	South Korea	Type 1	GC	B1
MG0213081	Mutu-GC1	Tumor	Europe	Poland	Type 1	GC	H
MG0213091	Mutu-GC2	Tumor	North America	USA	Type 1	GC	A
MG0213101	Mutu-GC3	Tumor	Europe	Poland	Type 1	GC	B3
MG0213111	Mutu-GC4	Tumor	Europe	Ukarine	Type 1	GC	B3
MG0213121	AG876-GC1	Tumor	Asia	South Korea	Type 2	GC	H
MG2989191	IMS_Saliva_155_BWA	Saliva	Europe	UK	Type 1	IM	B10
MG2989201	IMS_Saliva_187_BWA	Saliva	Europe	UK	Type 1	IM	H
MG2989211	IMS_Saliva_216_BWA	Saliva	Europe	UK	Type 1	IM	H
MG2989221	IMS_Saliva_5_BWA	Saliva	Europe	UK	Type 1	IM	H
MG2989231	IMS_Saliva_81_BWA	Saliva	Europe	UK	n/a	IM	B10
MG2989241	IMS_Saliva_90_BWA	Saliva	Europe	UK	Type 1	IM	H
MK5402411	BLT001	Tumor biopsy	Asia	NPC-endemic China	Type 1	BL	B12
MK5402421	BLT002	Tumor biopsy	Asia	NPC-endemic China	Type 1	BL	B12
MK5402441	GCT001	Tumor biopsy	Asia	NPC-non-endemic China	Type 1	GC	B12
MK5402451	GCT002	Tumor biopsy	Asia	NPC-non-endemic China	Type 1	GC	B12
MK5402461	GCT003	Tumor biopsy	Asia	NPC-non-endemic China	Type 1	GC	B12
MK5402471	GCT004	Tumor biopsy	Asia	NPC-non-endemic China	Type 1	GC	B12
MK5402481	GCT005	Tumor biopsy	Asia	NPC-non-endemic China	Type 1	GC	B12
MK5402491	GCT006	Tumor biopsy	Asia	NPC-non-endemic China	Type 1	GC	B12
MK5402501	GCT007	Tumor biopsy	Asia	NPC-non-endemic China	Type 1	GC	B12
MK5402511	GCT009	Tumor biopsy	Asia	NPC-non-endemic China	Type 1	GC	B12
MK5402521	GCT010	Tumor biopsy	Asia	NPC-non-endemic China	Type 1	GC	B12
MK5402531	GCT011	Tumor biopsy	Asia	NPC-non-endemic China	Type 1	GC	B12
MK5402541	GCT012	Tumor biopsy	Asia	NPC-non-endemic China	Type 1	GC	B12
MK5402551	GCT013	Tumor biopsy	Asia	NPC-non-endemic China	Type 1	GC	B12
MK5402561	GCT014	Tumor biopsy	Asia	NPC-non-endemic China	Type 1	GC	B12
MK5402571	HLT001	Tumor biopsy	Asia	NPC-endemic China	Type 1	HL	B12
MK5402581	HLT002	Tumor biopsy	Asia	NPC-endemic China	Type 1	HL	B12
MK5402591	HLT005	Tumor biopsy	Asia	NPC-endemic China	Type 1	HL	B12
MK5402601	HLT006	Tumor biopsy	Asia	NPC-endemic China	Type 1	HL	B12
MK5402611	HLT007	Tumor biopsy	Asia	NPC-endemic China	Type 1	HL	B12
MK5402621	HLT010	Tumor biopsy	Asia	NPC-endemic China	Type 1	HL	B12
MK5402631	HLT011	Tumor biopsy	Asia	NPC-endemic China	Type 1	HL	B12
MK5402641	HS001	saliva	Asia	NPC-non-endemic China	Type 1	Healthy donor	B12
MK5402651	HS003	saliva	Asia	NPC-endemic China	Type 1	Healthy donor	B12
MK5402661	HS007	saliva	Asia	NPC-endemic China	Type 1	Healthy donor	B12
MK5402671	HS008	saliva	Asia	NPC-endemic China	Type 1	Healthy donor	B12
MK5402681	HS009	saliva	Asia	NPC-endemic China	Type 1	Healthy donor	B12
MK5402691	HS011	saliva	Asia	NPC-endemic China	Type 1	Healthy donor	B12
MK5402701	HS012	saliva	Asia	NPC-endemic China	Type 1	Healthy donor	B12
MK5402711	HS013	saliva	Asia	NPC-endemic China	Type 1	Healthy donor	B12
MK5402721	HS014	saliva	Asia	NPC-endemic China	Type 1	Healthy donor	B12
MK5402731	HS015	saliva	Asia	NPC-endemic China	Type 1	Healthy donor	B12
MK5403011	NHS002	saliva	Asia	NPC-non-endemic China	Type 1	Healthy donor	B12
MK5403021	NHS004	saliva	Asia	NPC-non-endemic China	Type 1	Healthy donor	B12
MK5403081	NNPCT001	Tumor biopsy	Asia	NPC-non-endemic China	Type 1	NPC	B12
MK5403091	NNPCT002	Tumor biopsy	Asia	NPC-non-endemic China	Type 1	NPC	B12
MK5403101	NNPCT003	Tumor biopsy	Asia	NPC-non-endemic China	Type 1	NPC	B12
MK5403111	NNPCT004	Tumor biopsy	Asia	NPC-non-endemic China	Type 1	NPC	B12
MK5403121	NNPCT005	Tumor biopsy	Asia	NPC-non-endemic China	Type 1	NPC	B12
MK5403131	NPCP001	plasma	Asia	NPC-non-endemic China	Type 1	NPC	B12
MK5403241	NPCS012	saliva	Asia	NPC-endemic China	Type 1	NPC	B12
MK5403251	NPCS013	saliva	Asia	NPC-endemic China	Type 1	NPC	B11
MK5403261	NPCS014	saliva	Asia	NPC-endemic China	Type 1	NPC	B12
MK5403271	NPCS016	saliva	Asia	NPC-endemic China	Type 1	NPC	B12
MK5403281	NPCS017	saliva	Asia	NPC-endemic China	Type 1	NPC	B12
MK5403291	NPCS018	saliva	Asia	NPC-endemic China	Type 1	NPC	B12
MK5403301	NPCS019	saliva	Asia	NPC-endemic China	Type 1	NPC	B12
MK5403311	NPCS021	saliva	Asia	NPC-endemic China	Type 1	NPC	B12
MK5403321	NPCS022	saliva	Asia	NPC-endemic China	Type 1	NPC	B12
MK5403591	NPCT001	Tumor biopsy	Asia	NPC-non-endemic China	Type 1	NPC	B12
MK5403601	NPCT002	Tumor biopsy	Asia	NPC-endemic China	Type 1	NPC	B12
MK5403611	NPCT003	Tumor biopsy	Asia	NPC-endemic China	Type 1	NPC	B12
MK5403621	NPCT004	Tumor biopsy	Asia	NPC-endemic China	Type 1	NPC	B12
MK5403631	NPCT005	Tumor biopsy	Asia	NPC-endemic China	Type 1	NPC	B12
MK5403641	NPCT006	Tumor biopsy	Asia	NPC-endemic China	Type 1	NPC	B12
MK5403651	NPCT007	Tumor biopsy	Asia	NPC-endemic China	Type 1	NPC	B12
MK5403661	NPCT008	Tumor biopsy	Asia	NPC-non-endemic China	Type 1	NPC	B12
MK5403671	NPCT009	Tumor biopsy	Asia	NPC-endemic China	Type 1	NPC	B12

## Sheet: Supplementary Table S9 EBNA2sub
Table S9. The samples included in the phylogenetic analysis for EBNA2 gene in African population
Acce #	ID	Sample type	Geographic area	Country	EBV type	Phenotype	LMP1 Pattern
NC_7605	Ref_NC_7605_type 1	Cell line	North America	USA	Type 1	B95-8	D
V01555	EBV_strain_B95-8	Cell line	North America	USA	Type 1	B95-8	D
AJ507799	Ref_AJ507799_type 1	Cell line	North America	USA	Type 1	B95-8	D
KP968257	CCH	Tumor Biopsy	South America	Brazil	Type 1	BL	A
KP968258	MP	Tumor Biopsy	South America	Brazil	Type 1	BL	A
KP968259	SCL	Tumor Biopsy	South America	Brazil	Type 1	BL	A
KP968260	VGO	Tumor Biopsy	South America	Brazil	Type 1	BL	B
KP968261	HU11393	Tumor Biopsy	Africa	Ghana	Type 1	BL	A
KP968262	H018436D	Tumor Biopsy	Africa	Ghana	Type 1	BL	A
KP968263	H058015C	Tumor Biopsy	Africa	Ghana	Type 1	BL	A
KP968264	H002213	Tumor Biopsy	Africa	Ghana	Type 1	BL	A
KR063342	H037532	Tumor Biopsy	Africa	Ghana	Type 1	BL	A
KR063343	CV-ARG	Tumor Biopsy	South America	Argentina	Type 1	BL	A
KR063344	RPF	Tumor Biopsy	South America	Brazil	Type 1	BL	A
KR063345	FNR	Tumor Biopsy	South America	Brazil	Type 1	BL	A
KT001103	SG	Tumor Biopsy	South America	Argentina	Type 1	BL	A
n/a	AF	Tumor Biopsy	South America	Argentina	Type 1	BL	A
KC440852	K4413-Mi	Cell line	North America	USA	Type 1	Healthy donor	D
KC440851	K4123-Mi	Cell line	North America	USA	Type 1	Healthy donor	D
LN824206	pLCL-TRL1-post	sLCL	North America	USA	Type 1	PTLD	A
LN827799	sLCL-IM116	sLCL	Australia	Australia	Type 1	IM	B
LN827739	LCL_B958_delEber2	LCL	North America	USA	Type 1	B95-8	D
LN827596	sLCL-IM102	sLCL	Australia	Australia	Type 1	IM	D
LN827595	sLCL-IS103	sLCL	Australia	Australia	Type 1	PTLD	D
LN827594	sLCL-IS107	sLCL	Australia	Australia	Type 1	PTLD	A
LN827593	sLCL-IS112	sLCL	Australia	Australia	Type 1	PTLD	D
LN827592	sLCL-IS110	sLCL	Australia	Australia	Type 1	PTLD	D
LN827590	sLCL-IM105	sLCL	Australia	Australia	Type 1	IM	D
LN827588	sLCL-IS119	sLCL	Australia	Australia	Type 1	PTLD	D
LN827586	sLCL-IS115	sLCL	Australia	Australia	Type 1	PTLD	B
LN827585	sLCL-104	sLCL	Africa	Kenya	Type 1	LCL	D
LN827584	sLCL-IS106	sLCL	Australia	Australia	Type 1	PTLD	D
LN827583	sLCL-IM117	sLCL	Australia	Australia	Type 1	IM	D
LN827582	sLCL-BL103	sLCL	Africa	Kenya	Type 1	LCL	D
LN827581	sLCL-105	sLCL	Africa	Kenya	Type 1	LCL	D
LN827579	sLCL-113	sLCL	Africa	Kenya	Type 1	LCL	D
LN827578	sLCL-IS113	sLCL	Australia	Australia	Type 1	PTLD	B
LN827577	sLCL-117	sLCL	Africa	Kenya	Type 1	LCL	D
LN827576	sLCL-IS120	sLCL	Australia	Australia	Type 1	PTLD	D
LN827575	sLCL-IS114	sLCL	Australia	Australia	Type 1	PTLD	D
LN827574	sLCL-109	sLCL	Africa	Kenya	Type 1	LCL	D
LN827573	sLCL-110	sLCL	Africa	Kenya	Type 1	LCL	D
LN827572	sLCL-IS118	sLCL	Australia	Australia	Type 1	PTLD	D
LN827571	sLCL-BL120	sLCL	Africa	Kenya	Type 1	LCL	D
LN827570	sLCL-IS101	sLCL	Australia	Australia	Type 1	PTLD	D
LN827569	sLCL-IS111	sLCL	Australia	Australia	Type 1	PTLD	D
LN827568	sLCL-124	sLCL	Africa	Kenya	Type 1	LCL	D
LN827567	sLCL-IM109	sLCL	Australia	Australia	Type 1	IM	D
LN827566	sLCL-106	sLCL	Africa	Kenya	Type 1	LCL	D
LN827565	sLCL-107	sLCL	Africa	Kenya	Type 1	LCL	D
LN827562	sLCL-119	sLCL	Africa	Kenya	Type 1	LCL	B
LN827561	YCCEL1	Cell line	Asia	South Korea	Type 1	GC	B
LN827559	pLCL-TRL595	sLCL	North America	USA	Type 1	PTLD	A
LN827552	sLCL-108	sLCL	Africa	Kenya	Type 1	LCL	D
LN827551	Makau	Cell line	Africa	Kenya	Type 1	BL	C
LN827550	sLCL-111	sLCL	Africa	Kenya	Type 1	LCL	D
LN827546	HL02	Tumor biopsy	Europe	UK	Type 1	HL	D
LN827526	BL37	Cell line	Africa	Africa	Type 1	BL	D
LN827524	HL11	Tumor biopsy	Europe	UK	Type 1	HL	D
LN827523	L591	Cell line	Europe	Germany	Type 1	HL	B
LN827522	HL09	Tumor biopsy	Europe	UK	Type 1	HL	D
LN824226	HL01	Tumor biopsy	Europe	UK	Type 1	HL	D
LN824225	HL08	Tumor biopsy	Europe	UK	Type 1	HL	D
LN824208	Akata	Cell line	Asia	Japan	Type 1	BL	B
LN824207	pLCL-TRL1-pre	sLCL	North America	USA	Type 1	PTLD	A
LN824205	sLCL-112	sLCL	Africa	Kenya	Type 1	LCL	C
LN824203	Mak	Cell line	Africa	Kenya	Type 1	BL	C
KF717093	Raji	Cell line	Africa	Nigeria	Type 1	BL	A
KF992570	HKNPC8	Tumor biopsy	Asia	Hong Kong	Type 1	NPC	B
KF992569	HKNPC7	Tumor biopsy	Asia	Hong Kong	Type 1	NPC	B
KF992568	HKNPC6	Tumor biopsy	Asia	Hong Kong	Type 1	NPC	B
KF992567	HKNPC5	Tumor biopsy	Asia	Hong Kong	Type 1	NPC	B
KF992565	HKNPC3	Tumor biopsy	Asia	Hong Kong	Type 1	NPC	B
KF992564	HKNPC2	Tumor biopsy	Asia	Hong Kong	Type 1	NPC	B
KJ411974	C666-1	Cell line	Asia	China	Type 1	NPC	B
JQ009376	HKNPC1	Tumor biopsy	Asia	Hong Kong	Type 1	NPC	B
KF373730	M81	cloned virus	Asia	Asia	Type 1	NPC	B
KC617875	C666-1	Cell line	Asia	China	Type 1	NPC	B
KC207814	Mutu	Cell line	Africa	Kenya	Type 1	BL	D
KC207813	Akata	Cell line	Asia	Japan	Type 1	BL	B
AY961628	GD1	Tumor tissue	Asia	China	Type 1	NPC	B
08b8ce1e-63b2-444d-9f8b-7a960db4bb18	BLGSP-71-06-00280	Primary Tumor	Africa	South Uganda	Type 1	BL	F
0d389c84-899c-42f0-bbe3-981601ba0896	BLGSP-71-06-00143	Primary Tumor	Africa	South Uganda	Type 1	BL	D
15846704-e77f-4d1f-8c1b-c65b0811236f	BLGSP-71-06-00277	Primary Tumor	Africa	South Uganda	Type 1	BL	F
15f97967-a3f9-41fe-8641-f351b96e31e1	BLGSP-71-06-00190	Primary Tumor	Africa	South Uganda	Type 1	BL	F
1d8c94ce-8324-4b2b-a394-b7d3a4cf9764	BLGSP-71-06-00093	Primary Tumor	Africa	South Uganda	Type 1	BL	D
34aeb8a4-6681-4b7d-b2e3-141b431e9490	BLGSP-71-06-00146	Primary Tumor	Africa	South Uganda	Type 1	BL	ABII
3711aeb1-47b6-4d82-a8ee-4d7d27b79b91	BLGSP-71-06-00255	Primary Tumor	Africa	South Uganda	Type 1	BL	AIII
3718725e-d486-4bb4-b41a-3afce1ac8eca	BLGSP-71-06-00285	Primary Tumor	Africa	South Uganda	Type 1	BL	F
3fd6e94c-211a-485a-adc6-c8315e8a34e8	BLGSP-71-06-00281	Primary Tumor	Africa	South Uganda	Type 1	BL	AII
40ec408a-1728-4eb5-a4b6-5eb379ac2f28	BLGSP-71-06-00144	Primary Tumor	Africa	South Uganda	Type 1	BL	D
42fa2e74-254d-4775-a34e-a227562428db	BLGSP-71-06-00162	Primary Tumor	Africa	South Uganda	Type 1	BL	AIII
43c5808d-ec0f-45db-9cce-590cb755d59a	BLGSP-71-06-00178	Primary Tumor	Africa	South Uganda	Type 1	BL	AIII
44178db9-61fc-46df-b0a0-b15ed4b9b757	BLGSP-71-06-00075	Primary Tumor	Africa	South Uganda	Type 1	BL	F
47267de6-321d-46ed-b32a-0f708a89b497	BLGSP-71-08-00200	Primary Tumor	Africa	North Uganda	Type 1	BL	D
4c8eb5ae-543b-4427-aa33-b69f837dd581	BLGSP-71-06-00076	Primary Tumor	Africa	South Uganda	Type 1	BL	AIII
512001d2-2c85-47df-ac2c-a5f6601b772d	BLGSP-71-06-00085	Primary Tumor	Africa	South Uganda	Type 1	BL	D
54371e6f-c22e-4a68-80e5-5eb757a978e1	BLGSP-71-06-00020	Buccal Cell Normal	Africa	South Uganda	Type 1	BL	D
57fb53fd-966b-4a7e-a033-2f99e759a720	BLGSP-71-06-00142	Primary Tumor	Africa	South Uganda	Type 1	BL	F
5b853ad2-81ea-4562-953b-597dc3b24e03	BLGSP-71-06-00283	Primary Tumor	Africa	South Uganda	Type 1	BL	D
633ad88a-a50c-4555-8614-39ae0baf7fe8	BLGSP-71-06-00086	Primary Tumor	Africa	South Uganda	Type 1	BL	AIII
66e279a0-016d-4b61-b051-9d3a385d4791	BLGSP-71-06-00165	Primary Tumor	Africa	South Uganda	Type 1	BL	ABIV
68e608ee-d8f8-4816-b46d-c8cbed8f534e	BLGSP-71-06-00180	Primary Tumor	Africa	South Uganda	Type 1	BL	AIII
69179886-7b3c-46c3-807d-92f057f6aa03	BLGSP-71-06-00087	Primary Tumor	Africa	South Uganda	Type 1	BL	ABI
6a95177f-747d-4431-99d8-82830d4bf266	BLGSP-71-08-00197	Primary Tumor	Africa	North Uganda	Type 1	BL	I
6c019f23-8fca-4685-a5e9-3a376da65500	BLGSP-71-08-00205	Primary Tumor	Africa	North Uganda	Type 1	BL	D
6e257f50-7a7d-4a6e-ba7e-bf3406edf42f	BLGSP-71-06-00088	Primary Tumor	Africa	South Uganda	Type 1	BL	AIII
6fdd85b6-8185-416a-ab8b-d45f37c523ed	BLGSP-71-06-00252	Primary Tumor	Africa	South Uganda	Type 1	BL	I
701fff05-b71a-4225-a691-15ddffdb4171	BLGSP-71-06-00172	Primary Tumor	Africa	South Uganda	Type 1	BL	F
731c7b44-04ac-4f34-a6e7-faa389c4fc03	BLGSP-71-22-00332	Primary Tumor	North America	USA	Type 1	sBL	D
742964e3-c03c-4642-9f8a-74837a5ca9e0	BLGSP-71-06-00174	Primary Tumor	Africa	South Uganda	Type 1	BL	D
7babe5c4-59a5-4341-9661-82d3235e3c52	BLGSP-71-06-00078	Primary Tumor	Africa	South Uganda	Type 1	BL	AIII
803ea3f6-3657-46f4-b494-bce43f19a3c6	BLGSP-71-08-00199	Primary Tumor	Africa	North Uganda	Type 1	BL	I
8a43d359-134d-426b-b338-1eaf0456de7e	BLGSP-71-06-00164	Primary Tumor	Africa	South Uganda	Type 1	BL	ABII
8f8e821e-e860-4190-a208-53efe218bd72	BLGSP-71-06-00094	Primary Tumor	Africa	South Uganda	Type 1	BL	ABIV
95d2e1ce-0333-44e7-bcbe-8534358835a7	BLGSP-71-06-00098	Primary Tumor	Africa	South Uganda	Type 1	BL	F
a1b90f2c-6f53-482f-9562-a0f58e797389	BLGSP-71-08-00204	Primary Tumor	Africa	North Uganda	Type 1	BL	ABII
a7463169-9d04-4e2d-adf9-e8ad65a3cb4d	BLGSP-71-06-00016	Primary Tumor	Africa	South Uganda	Type 1	BL	ABIII
a8ff6e64-053c-4b64-82a7-653c36a2bed0	BLGSP-71-06-00171	Primary Tumor	Africa	South Uganda	Type 1	BL	AIII
b2e2c589-c138-43d6-a53a-f0a0407e3304	BLGSP-71-08-00038	Primary Tumor	Africa	North Uganda	Type 1	BL	D
bb62c290-3b2a-494b-9701-ded04138648e	BLGSP-71-06-00076	Buccal Cell Normal	Africa	South Uganda	Type 1	BL	AIII
bbcc6048-2f8d-4d4c-a860-102d32cb8474	BLGSP-71-06-00008	Primary Tumor	Africa	South Uganda	Type 1	BL	F
bc184aff-ea8f-4797-b965-8b1f2da31103	BLGSP-71-06-00007	Primary Tumor	Africa	South Uganda	Type 1	BL	ABII
bd12565d-2c9a-42c9-8d3e-9083c3052f47	BLGSP-71-19-00105	Primary Tumor	North America	USA	Type 1	sBL	ABIII
bd80e837-299d-43f1-be81-d91f3698dbfc	BLGSP-71-06-00158	Primary Tumor	Africa	South Uganda	Type 1	BL	D
c1ecc60c-53ad-42cc-b148-5506fc1dfef3	BLGSP-71-06-00286	Primary Tumor	Africa	South Uganda	Type 1	BL	D
c30f3ac7-1641-4b53-92b9-f193951e6263	BLGSP-71-06-00159	Primary Tumor	Africa	South Uganda	Type 1	BL	ABII
c44d913b-0c32-49b0-9f86-ce77352c5593	BLGSP-71-08-00041	Primary Tumor	Africa	North Uganda	Type 1	BL	D
c7c96abb-c2ad-4162-a734-89a57d9e8d4c	BLGSP-71-06-00169	Primary Tumor	Africa	South Uganda	Type 1	BL	ABIV
cae662b0-3232-473a-8442-dbc6c546ba91	BLGSP-71-06-00012	Primary Tumor	Africa	South Uganda	Type 1	BL	F
d467083a-b1d3-46ed-ae1d-ddfe35f194ab	BLGSP-71-06-00251	Buccal Cell Normal	Africa	South Uganda	Type 1	BL	AVI
d79b7114-3f1d-415f-8ac4-311ee27d2c70	BLGSP-71-08-00050	Primary Tumor	Africa	North Uganda	Type 1	BL	ABII
dbcad3c9-dcd8-4bff-be6b-22a0bdea7f1b	BLGSP-71-08-00206	Primary Tumor	Africa	North Uganda	Type 1	BL	I
df6d9dfd-635f-4d40-9971-74ec71a70d3a	BLGSP-71-06-00154	Primary Tumor	Africa	South Uganda	Type 1	BL	F
e4df8f51-8ca1-48dc-adec-957e0d697f28	BLGSP-71-06-00251	Primary Tumor	Africa	South Uganda	Type 2	BL	AIII
e4f9159d-864c-4650-b1d8-c18be73463b0	BLGSP-71-06-00253	Primary Tumor	Africa	South Uganda	Type 1	BL	AIII
ea982aaf-3b40-424a-9d07-c0369a67d0c6	BLGSP-71-08-00197	Blood Derived Normal	Africa	North Uganda	Type 1	BL	I
ed570a86-0714-45a7-aec0-f197e962ce59	BLGSP-71-06-00013	Primary Tumor	Africa	South Uganda	Type 1	BL	AIII
ef36b623-4d69-4e45-8ba8-ed414880122a	BLGSP-71-06-00143	Buccal Cell Normal	Africa	South Uganda	Type 1	BL	D
f1d43ca4-06d0-43d4-b528-49ffbf1021c5	BLGSP-71-08-00210	Primary Tumor	Africa	North Uganda	Type 1	BL	D
f55112e4-2161-4167-96f3-e9c6a01efc8c	BLGSP-71-06-00146	Blood Derived Normal	Africa	South Uganda	Type 1	BL	ABII
f8c8405c-0c51-4f71-8687-2f9f90fe3df7	BLGSP-71-06-00020	Primary Tumor	Africa	South Uganda	Type 1	BL	D
f9e0138f-0b84-4e4e-9042-48fd5427bd75	BLGSP-71-06-00255	Buccal Cell Normal	Africa	South Uganda	Type 1	BL	AIII
fb40006f-8498-4e6f-a42f-893c1a4dccdc	BLGSP-71-06-00149	Primary Tumor	Africa	South Uganda	Type 1	BL	AIII
fc746834-368e-4443-ad00-a143e4045796	BLGSP-71-08-00194	Primary Tumor	Africa	North Uganda	Type 1	BL	AIII
4d1245ff-3429-43bf-9dcb-3775cff816e3	BLGSP-71-06-00012	Buccal Cell Normal	Africa	South Uganda	Type 1	BL	F
SRR9641813	eBL-Tumor-0001	eBL_primaryTumor	Africa	Kenya	Type 1	BL	A1
SRR9641817	eBL-Tumor-0005	eBL_primaryTumor	Africa	Kenya	Type 1	BL	ABV
SRR9641818	eBL-Tumor-0004	eBL_primaryTumor	Africa	Kenya	Type 1	BL	D
SRR9641820	eBL-Tumor-0002	eBL_primaryTumor	Africa	Kenya	Type 1	BL	D
SRR9641821	eBL-Tumor-0007	eBL_primaryTumor	Africa	Kenya	Type 1	BL	D
SRR9641822	eBL-Tumor-0006	eBL_primaryTumor	Africa	Kenya	Type 1	BL	D
SRR9641823	eBL-Tumor-0016	eBL_primaryTumor	Africa	Kenya	Type 1	BL	A3
SRR9641825	eBL-Tumor-0012	eBL_primaryTumor	Africa	Kenya	Type 1	BL	A1
SRR9641826	eBL-Tumor-0013	eBL_primaryTumor	Africa	Kenya	Type 1	BL	F
SRR9641827	eBL-Tumor-0014	eBL_primaryTumor	Africa	Kenya	Type 1	BL	F
SRR9641828	eBL-Tumor-0015	eBL_primaryTumor	Africa	Kenya	Type 1	BL	ABIV
SRR9641830	eBL-Tumor-0009	eBL_primaryTumor	Africa	Kenya	Type 1	BL	ABIII
SRR9641831	eBL-Tumor-0010	eBL_primaryTumor	Africa	Kenya	Type 1	BL	F
SRR9641832	eBL-Tumor-0011	eBL_primaryTumor	Africa	Kenya	Type 1	BL	ABIV
SRR9641833	eBL-Tumor-0027	eBL_primaryTumor	Africa	Kenya	Type 1	BL	F
SRR9641835	eBL-Tumor-0019	eBL_primaryTumor	Africa	Kenya	Type 1	BL	F
SRR9641836	eBL-Tumor-0018	eBL_primaryTumor	Africa	Kenya	Type 1	BL	ABVI
SRR9641837	eBL-Tumor-0021	eBL_primaryTumor	Africa	Kenya	Type 1	BL	F
SRR9641839	eBL-Tumor-0023	eBL_primaryTumor	Africa	Kenya	Type 1	BL	F
SRR9641840	eBL-Tumor-0022	eBL_primaryTumor	Africa	Kenya	Type 1	BL	D
SRR9641841	eBL-Tumor-0025	eBL_primaryTumor	Africa	Kenya	Type 1	BL	F
SRR9641844	eBL-Tumor-0037	eBL_primaryTumor	Africa	Kenya	Type 1	BL	F
SRR9641845	eBL-Tumor-0030	eBL_primaryTumor	Africa	Kenya	Type 1	BL	F
SRR9641846	eBL-Tumor-0031	eBL_primaryTumor	Africa	Kenya	Type 1	BL	D
SRR9641848	eBL-Tumor-0029	eBL_primaryTumor	Africa	Kenya	Type 1	BL	A2
SRR9641849	eBL-Tumor-0034	eBL_primaryTumor	Africa	Kenya	Type 1	BL	A1
SRR9641851	eBL-Tumor-0032	eBL_primaryTumor	Africa	Kenya	Type 1	BL	A2
SRR9641852	eBL-Tumor-0033	eBL_primaryTumor	Africa	Kenya	Type 1	BL	A2
SRR9641853	eBL-Plasma-0045	eBLpatient_Plasma	Africa	Kenya	Type 1	BL	A1
SRR9641854	eBL-Plasma-0044	eBLpatient_Plasma	Africa	Kenya	Type 1	BL	ABV
SRR9641856	eBL-Plasma-0042	eBLpatient_Plasma	Africa	Kenya	Type 1	BL	D
SRR9641857	eBL-Tumor-0041	eBL_primaryTumor	Africa	Kenya	Type 1	BL	ABIII
SRR9641859	eBL-Tumor-0039	eBL_primaryTumor	Africa	Kenya	Type 1	BL	D
SRR9641860	eBL-Tumor-0038	eBL_primaryTumor	Africa	Kenya	Type 1	BL	D
SRR9641861	eBL-Plasma-0047	eBLpatient_Plasma	Africa	Kenya	Type 1	BL	F
SRR9641862	eBL-Plasma-0046	eBLpatient_Plasma	Africa	Kenya	Type 1	BL	F
SRR9641864	eBL-Plasma-0049	eBLpatient_Plasma	Africa	Kenya	Type 1	BL	A1
SRR9641865	eBL-Plasma-0050	eBLpatient_Plasma	Africa	Kenya	Type 1	BL	A2
SRR9641866	eBL-Plasma-0051	eBLpatient_Plasma	Africa	Kenya	Type 1	BL	D
SRR9641867	eBL-Plasma-0052	eBLpatient_Plasma	Africa	Kenya	Type 1	BL	A1
SRR9641870	eBL-Plasma-0055	eBLpatient_Plasma	Africa	Kenya	Type 1	BL	ABI
SRR9641876	HC-0009	Blood_fromHealthyKid	Africa	Kenya	Type 1	Healthy donor	F
SRR9641877	HC-0010	Blood_fromHealthyKid	Africa	Kenya	Type 1	Healthy donor	A1
SRR9641880	HC-0013	Blood_fromHealthyKid	Africa	Kenya	Type 1	Healthy donor	ABVI
SRR9641882	HC-0015	Blood_fromHealthyKid	Africa	Kenya	Type 1	Healthy donor	A1
SRR9641886	HC-0024	Blood_fromHealthyKid	Africa	Kenya	Type 1	Healthy donor	A1
SRR9641890	HC-0020	Blood_fromHealthyKid	Africa	Kenya	Type 1	Healthy donor	F
SRR9641894	HC-0007	Blood_fromHealthyKid	Africa	Kenya	Type 1	Healthy donor	D
SRR9641896	HC-0003	Blood_fromHealthyKid	Africa	Kenya	Type 1	Healthy donor	D
SRR9641901	eBL_CL-03	BL_CellLine	Africa	Kenya	Type 1	BL	F
SRR9641904	eBL-Plasma-0039	eBLpatient_Plasma	Africa	Kenya	Type 1	BL	D
SRR9641905	eBL-Plasma-0038	eBLpatient_Plasma	Africa	Kenya	Type 1	BL	D
SRR9641909	Raji	Cell line	Africa	Nigeria	Type 1	BL	D
SRR9641918	HC-0029	Blood_fromHealthyKid	Africa	Kenya	Type 1	Healthy donor	F
SRR9641920	HC-0037	Blood_fromHealthyKid	Africa	Kenya	Type 1	Healthy donor	D
AP0150151	SNU-719	Cell lines	Asia	Korea	Type 1	GC	B3
AP0150161	YCCEL1	Cell lines	Asia	Korea	Type 1	GC	B3
AP0190251	UPN102_PBMC	PBMC	Asia	Japan:Aichi	Type 1	chronic active EBV infection	B1
AP0190261	UPN104_PBMC	PBMC	Asia	Japan:Aichi	Type 1	chronic active EBV infection	B4
AP0190271	UPN105_PBMC	PBMC	Asia	Japan:Aichi	Type 1	chronic active EBV infection	B1
AP0190281	UPN105_tumor	Tumor	Asia	Japan:Aichi	Type 1	chronic active EBV infection	B1
AP0190291	UPN106_PBMC	PBMC	Asia	Japan:Aichi	Type 1	chronic active EBV infection	B1
AP0190301	UPN107_PBMC	PBMC	Asia	Japan:Aichi	Type 1	chronic active EBV infection	B1
AP0190321	UPN108_tumor	Tumor	Asia	Japan:Aichi	Type 1	chronic active EBV infection	B1
AP0190331	UPN109_PBMC	PBMC	Asia	Japan:Aichi	Type 1	chronic active EBV infection	B4
AP0190501	UPN12_PBMC	PBMC	Asia	Japan:Aichi	Type 1	IM	B3
AP0190741	UPN15_PBMC	PBMC	Asia	Japan:Aichi	Type 1	PTLD	B3
AP0190801	UPN18_PBMC	PBMC	Asia	Japan:Aichi	Type 1	PTLD	B1
AP0191611	UPN494_CD56+	CD56+	Asia	Japan:Aichi	Type 1	chronic active EBV infection	B1
AP0191621	UPN495_PBMC	PBMC	Asia	Japan:Aichi	Type 1	chronic active EBV infection	B1
AP0191631	UPN497_PBMC	PBMC	Asia	Japan:Aichi	Type 1	chronic active EBV infection	B3
AP0191641	UPN498_PBMC	PBMC	Asia	Japan:Aichi	Type 1	chronic active EBV infection	B1
AP0191681	UPN519_PBMC	PBMC	Asia	Japan:Aichi	Type 1	chronic active EBV infection	B3
AP0191691	UPN520_PBMC	PBMC	Asia	Japan:Aichi	Type 1	chronic active EBV infection	B1
AP0191701	UPN539_PBMC	PBMC	Asia	Japan:Aichi	Type 1	chronic active EBV infection	B2
AP0191711	UPN554_PBMC	PBMC	Asia	Japan:Aichi	Type 1	chronic active EBV infection	B3
LC1370181	HNNPC1	Tumor	Asia	China	Type 1	NPC	B9
LC1494911	HNNPC2	Tumor	Asia	China	Type 1	NPC	B8
LC1503271	HNNPC3	Tumor	Asia	China	Type 1	NPC	B1
LC1503371	HNNPC4	Tumor	Asia	China	Type 1	NPC	B1
LC1503381	HNNPC5	Tumor	Asia	China	Type 1	NPC	B3
LC1507411	HNNPC6	Tumor	Asia	China	Type 1	NPC	B1
LC1507421	HNNPC7	Tumor	Asia	China	Type 1	NPC	B3
LC1507431	HNNPC8	Tumor	Asia	China	Type 1	NPC	B9
MG0213061	YCCEL1-GC2	Tumor	Europe	Poland	Type 1	GC	B3
MG0213071	Akata-GC1	Tumor	Asia	South Korea	Type 1	GC	B1
MG0213081	Mutu-GC1	Tumor	Europe	Poland	Type 1	GC	H
MG0213091	Mutu-GC2	Tumor	Europe	USA	Type 1	GC	A
MG0213101	Mutu-GC3	Tumor	Europe	Poland	Type 1	GC	B3
MG0213111	Mutu-GC4	Tumor	Europe	Ukarine	Type 1	GC	B3
MG2989191	IMS_Saliva_155_BWA	Saliva	Europe	UK	Type 1	IM	B10
MG2989201	IMS_Saliva_187_BWA	Saliva	Europe	UK	Type 1	IM	H
MG2989211	IMS_Saliva_216_BWA	Saliva	Europe	UK	Type 1	IM	H
MG2989221	IMS_Saliva_5_BWA	Saliva	Europe	UK	Type 1	IM	H
MG2989241	IMS_Saliva_90_BWA	Saliva	Europe	UK	Type 1	IM	H
MK5402411	BLT001	Tumor biopsy	Asia	NPC-endemic China	Type 1	BL	B12
MK5402421	BLT002	Tumor biopsy	Asia	NPC-endemic China	Type 1	BL	B12
MK5402441	GCT001	Tumor biopsy	Asia	NPC-non-endemic China	Type 1	GC	B12
MK5402451	GCT002	Tumor biopsy	Asia	NPC-non-endemic China	Type 1	GC	B12
MK5402461	GCT003	Tumor biopsy	Asia	NPC-non-endemic China	Type 1	GC	B12
MK5402471	GCT004	Tumor biopsy	Asia	NPC-non-endemic China	Type 1	GC	B12
MK5402481	GCT005	Tumor biopsy	Asia	NPC-non-endemic China	Type 1	GC	B12
MK5402491	GCT006	Tumor biopsy	Asia	NPC-non-endemic China	Type 1	GC	B12
MK5402501	GCT007	Tumor biopsy	Asia	NPC-non-endemic China	Type 1	GC	B12
MK5402511	GCT009	Tumor biopsy	Asia	NPC-non-endemic China	Type 1	GC	B12
MK5402521	GCT010	Tumor biopsy	Asia	NPC-non-endemic China	Type 1	GC	B12
MK5402531	GCT011	Tumor biopsy	Asia	NPC-non-endemic China	Type 1	GC	B12
MK5402541	GCT012	Tumor biopsy	Asia	NPC-non-endemic China	Type 1	GC	B12
MK5402551	GCT013	Tumor biopsy	Asia	NPC-non-endemic China	Type 1	GC	B12
MK5402561	GCT014	Tumor biopsy	Asia	NPC-non-endemic China	Type 1	GC	B12
MK5402571	HLT001	Tumor biopsy	Asia	NPC-endemic China	Type 1	HL	B12
MK5402581	HLT002	Tumor biopsy	Asia	NPC-endemic China	Type 1	HL	B12
MK5402591	HLT005	Tumor biopsy	Asia	NPC-endemic China	Type 1	HL	B12
MK5402601	HLT006	Tumor biopsy	Asia	NPC-endemic China	Type 1	HL	B12
MK5402611	HLT007	Tumor biopsy	Asia	NPC-endemic China	Type 1	HL	B12
MK5402621	HLT010	Tumor biopsy	Asia	NPC-endemic China	Type 1	HL	B12
MK5402631	HLT011	Tumor biopsy	Asia	NPC-endemic China	Type 1	HL	B12
MK5402641	HS001	saliva	Asia	NPC-non-endemic China	Type 1	Healthy donor	B12
MK5402651	HS003	saliva	Asia	NPC-endemic China	Type 1	Healthy donor	B12
MK5402661	HS007	saliva	Asia	NPC-endemic China	Type 1	Healthy donor	B12
MK5402671	HS008	saliva	Asia	NPC-endemic China	Type 1	Healthy donor	B12
MK5402681	HS009	saliva	Asia	NPC-endemic China	Type 1	Healthy donor	B12
MK5402691	HS011	saliva	Asia	NPC-endemic China	Type 1	Healthy donor	B12
MK5402701	HS012	saliva	Asia	NPC-endemic China	Type 1	Healthy donor	B12
MK5402711	HS013	saliva	Asia	NPC-endemic China	Type 1	Healthy donor	B12
MK5402721	HS014	saliva	Asia	NPC-endemic China	Type 1	Healthy donor	B12
MK5402731	HS015	saliva	Asia	NPC-endemic China	Type 1	Healthy donor	B12
MK5403011	NHS002	saliva	Asia	NPC-non-endemic China	Type 1	Healthy donor	B12
MK5403021	NHS004	saliva	Asia	NPC-non-endemic China	Type 1	Healthy donor	B12
MK5403081	NNPCT001	Tumor biopsy	Asia	NPC-non-endemic China	Type 1	NPC	B12
MK5403091	NNPCT002	Tumor biopsy	Asia	NPC-non-endemic China	Type 1	NPC	B12
MK5403101	NNPCT003	Tumor biopsy	Asia	NPC-non-endemic China	Type 1	NPC	B12
MK5403111	NNPCT004	Tumor biopsy	Asia	NPC-non-endemic China	Type 1	NPC	B12
MK5403121	NNPCT005	Tumor biopsy	Asia	NPC-non-endemic China	Type 1	NPC	B12
MK5403131	NPCP001	plasma	Asia	NPC-non-endemic China	Type 1	NPC	B12
MK5403241	NPCS012	saliva	Asia	NPC-endemic China	Type 1	NPC	B12
MK5403251	NPCS013	saliva	Asia	NPC-endemic China	Type 1	NPC	B11
MK5403261	NPCS014	saliva	Asia	NPC-endemic China	Type 1	NPC	B12
MK5403271	NPCS016	saliva	Asia	NPC-endemic China	Type 1	NPC	B12
MK5403281	NPCS017	saliva	Asia	NPC-endemic China	Type 1	NPC	B12
MK5403291	NPCS018	saliva	Asia	NPC-endemic China	Type 1	NPC	B12
MK5403301	NPCS019	saliva	Asia	NPC-endemic China	Type 1	NPC	B12
MK5403311	NPCS021	saliva	Asia	NPC-endemic China	Type 1	NPC	B12
MK5403321	NPCS022	saliva	Asia	NPC-endemic China	Type 1	NPC	B12
MK5403591	NPCT001	Tumor biopsy	Asia	NPC-non-endemic China	Type 1	NPC	B12
MK5403601	NPCT002	Tumor biopsy	Asia	NPC-endemic China	Type 1	NPC	B12
MK5403611	NPCT003	Tumor biopsy	Asia	NPC-endemic China	Type 1	NPC	B12
MK5403621	NPCT004	Tumor biopsy	Asia	NPC-endemic China	Type 1	NPC	B12
MK5403631	NPCT005	Tumor biopsy	Asia	NPC-endemic China	Type 1	NPC	B12
MK5403641	NPCT006	Tumor biopsy	Asia	NPC-endemic China	Type 1	NPC	B12
MK5403651	NPCT007	Tumor biopsy	Asia	NPC-endemic China	Type 1	NPC	B12
MK5403661	NPCT008	Tumor biopsy	Asia	NPC-non-endemic China	Type 1	NPC	B12
MK5403671	NPCT009	Tumor biopsy	Asia	NPC-endemic China	Type 1	NPC	B12

## Sheet: Supplementary Table S10
				Table S10. A detailed list of LMP1 variants found in whole genome data from the BLGSP, Kenya, and EMBLEM samples
								Patterns
			#	Type	FT & AA affected	Ref sequence	Nucleotide change	A	B	C	D	AB	E	F	Provisional I (K)	Provisional J (L)
	LMP2 B intron		1	Rare			G-473A
			2	Rare			C-466T
			3	B- linked			G-438T
			4	J			A-430G
			5	A			G-426A	A1
			6	A			T-412G	A2
			7	A			C-410A	A3
			8	J			C-397T
	LMP-2B exon 1 (complement strand)		9	Rare			A-388C
			10	Rare			A-379C
			11	A			G-376A	A4
			12	B			G-372A		B1
			13	J			G-371A
			14	Rare			G-357A
			15	B			C-356A		B2
			16	A			A-354G	A5
			17	F			G-351T
			18	Rare			del CCCAACGTTGCGCG/CCCA -346
			19	I			T-339C
			20	B			C-329T		B3
			21	B			G-328A		B4
			22	J			C-324T
			23	Rare			C-322T
		LMP-1 core promoter	24	Rare			G-318C
			25	B			C-315T		B5
			26	common			A-314G
			27	B- linked			G-304C
			28	B- linked			C-303G
			29	J			A-291C
			30	B			A-286G		B6
			31	B			G-284T		B7
			32	common			C-272G
			33	A- linked			T-242C
			34	B			G-240A		B8
			35	B			A-238G		B9
			36	B			G-234T		B10
			37	B			G-233A		B11
			38	A- linked			G-233C
			39	F			C-229G
			40	A	AML1	ACCGCA	G-227A	A6
			41	A- linked			G-216A
			42	B			C-207T		B12
			43	B			C-199T		B13
			44	Rare			T-193C
			45	A	LBF2	CAAACACA	A-184T	A7
			46	F			A-183G
			47	A	LBF4	CGCTTTCTACTTCCCCTTT	T-172C	A8
			48	B			C-163T		B14
			49	common			C-158T
			50	B- linked			T-157A
			51	B- linked			T-152C
			52	Rare			T-151A
			53	B- linked			A-150C
			54	B- linked			G-146A
			55	B			A-136T		B15
			56	J			A-136C
			57	B- linked			C-135A
			58	B- linked			T-116G
			59	A- linked			T-114C
			60	common			A-113G
			61	I			A-107G, A-107C
			62	Rare			C-99T
			63	Rare			A-95T
			64	F			A-86T
			65	common			G-74C
			66	B			A-70C		B16
			67	I, K			A-70G
			68	A- linked			A-63C
			69	Rare			A-60G
			70	B- linked			A-59C
	Lei-1 amplified fregment		71	A			T-50A	A9
			72	B, A- linked			G-44C		B17
			73	C			G-44T			C1
			74	B			A-43T		B18
			75	A	CREB	TGACGTAG	A-39C	A10
			76	B			C-37G		B19
			77	B			C-34G		B20
			78	B			A-17T		B21
			79	Rare			A-15C
			80	A			G-12A	A11
			81	I, K			C-9T
			82	B			C-6T		B22
			83	B			C-4A		B23
			84	B			C-3G		B24
			85	B			A+11G		B25
			86	B			C+12T		B26
			87	A			T+18G	A12
			88	B- linked			T+18A
			89	B			A+26C		B27
			90	J, L			A+28T
			91	B			G+33A		B28
			92	B- linked			A+39G
			93	C			G+41C			C2
		LMP-1 Exon 1	94	A	E2D	GAA	>GAC	A13
			95	A, C	H3L	CAC	>CTG	A14,A15		C3
			96	B- linked	H3R	CAC	>CGG
			97	B- linked	H3R	CAC	>CGC
			98	Rare	H3L	CAC	>CTC
			99	B- linked	H3Q	CAC	>CAG
			100	Rare	H3R	CAC	>AGG
			101	B- linked	R13Q	CGA	>CAA
			102	B	R17L	CGA	>CTA		B29
			103	A- linked	S24A	TCC	>GCC
			104	A- linked	L25I	CTA	>ATA
			105	B- linked	L25M	CTA	>ATG
			106	B- linked	L25I	CTA	>ATT
			107	Rare	G26R	GGC	>CGC
			108	Rare	A26G	GGC	>GCC
			109	Rare	L36I	ATA	>CTA
			110	B- linked	L37I	CTG	>ATC
			111	A	V43I	GTT	>ATT	A16
			112	A	V43L	GTT	>CTT	A16
			113	B- linked	V43T	GTT	>ACT
			114	common	D46N	GAC	>AAC
			115	Rare	W47C	TGG	>TGC
			116	Rare	T48A	ACT	>GCT
			117	Rare	G49A	GGA	>GCA
			118	Rare	L52F	CTC	>TTC
			119	A	S57A	TCC	>GCC	A17
			120	B- linked	M61I	ATG	>ATA
			121	A	I63V	ATA	>GTG	A18, A19
			122	E	I63L	ATA	>CTA
			123	Rare	I65L	ATA	>CTA
			124	B- linked	L67L	TTG	>CTC
			125	B- linked	G82A	GGC	>GCC
			126	B- linked	C84G	TGT	>GGT
		LMP1 Exon 2	127	common	I86L	ATA	>CTA
			128	J	T92A	ACC	>GCC
			129	J	H102R	CAC	>CGC
			130	Rare	H102Q	CAC	>CAA
			131	common	F106Y	TTC	>TAC
			132	Rare	I109V	ATT	>GTT
			133	Rare	V110L	GTG	>CTG
			134	Rare	I113V	ATC	>GTC
		LMP1 Exon 3	135	B- linked	G115A	GGG	>GCC
			136	B- linked	I122L	ATC	>CTC
			137	A	I124V	ATC	>GTC	A20
			138	A- linked	L126F	TTA	>TTC
			139	common	M129I	ATG	>ATT
			140	B- linked	F144I	TTC	>ATC
			141	Rare	F148L	TTC	>CTC
			142	common	L151I	CTC	>ATC
			143	A	I152L	ATC	>CTC	A21
			144	Rare	L154I	CTC	>ATC
			145	B- linked	S192T	AGT	>ACT
			146	Rare	D210H	GAT	>CAT
			147	Rare	D219N	GAT	>AAT
			148	Rare	D210A	GAT	>GCT
			149	common	G212S	GGC	>AGC
			150	Rare	G212A	GGC	>GCC
			151	A	H213N	CAT	>AAT	A22
			152	A	E214Q	GAA	>CAA	A23

[truncated: 4 more sheets: Supplementary Table S11, Supplementary Table S12, Supplementary Table S13, Supplementary Table S14]
